# Supplementary material for: Impact of heterozygous ALK1 mutations on the transcriptomic response to BMP9 and BMP10 in endothelial cells from hereditary hemorrhagic telangiectasia and pulmonary arterial hypertension donors
Source: Angiogenesis. 2024 Jan 31;27(2):211–27. doi: 10.1007/s10456-023-09902-8 (PMC11021321; doi:10.1007/s10456-023-09902-8)
Supplement: Supplementary file 11 — Supplementary file11 (XLSX 59956 kb) [file 10456_2023_9902_MOESM11_ESM.xlsx]

## Sheet: Alignment Statistics
Sample ID	Total Reads	Total Mapped Reads	% Total Mapped Reads	Unique Mapped Reads	% Unique Mapped Reads
1-1a-B10	48162765	47672875	98.9828449425609	36419683	75.6179239294089
1-1a-B9	30627214	30316050	98.9840277342889	29195293	95.3246775890226
1-1a-NS	34378669	34033130	98.9949029149441	26493023	77.0623871447728
1-1b-B10	37217221	36846228	99.0031684525827	26379323	70.8793464186915
1-1b-B9	31483786	31153989	98.9524862098859	25470670	80.900911980535
1-1b-NS	49509583	49043693	99.0589902564924	46749558	94.4252711641704
1-1c-B10	45602631	45170650	99.0527279007213	40240450	88.241509574305
1-1c-B9	43539297	43065127	98.9109378591942	33327689	76.5462267339778
1-1c-NS	26702537	26440276	99.0178423870361	21553003	80.715188223501
2-1a-B10	35709637	35330532	98.9383678137081	32177830	90.1096530328774
2-1a-B9	33640613	33285790	98.9452540594311	29578043	87.9236148283029
2-1a-NS	59612425	58985488	98.9483115306918	45513704	76.349358376211
2-1b-B10	47019086	46578515	99.0629953972308	42388168	90.1509825180353
2-1b-B9	35269233	34860363	98.8407176305762	26097041	73.9937865958128
2-1b-NS	40946706	40476835	98.8524815646953	35467249	86.6180761890834
2-1c-B10	34267598	34011360	99.2522440586586	27404159	79.9710531213772
2-1c-B9	31741828	31413138	98.9644893797547	27475365	86.5588617013488
2-1c-NS	44938313	44532932	99.0979167375509	30573966	68.0354111201282
3-1a-B10	31878163	31592070	99.1025423892839	28608420	89.7430005612306
3-1a-B9	24558210	24347942	99.1437975324749	22038178	89.7385355040127
3-1a-NS	34527631	34170147	98.9646437081073	27696650	80.2159001293775
3-1b-B10	38655199	38318888	99.1299721416516	23401572	60.5392614845936
3-1b-B9	33342195	33040190	99.0942258000711	30215016	90.6209564187361
3-1b-NS	35376243	35022892	99.0011630121378	32372867	91.5101894794199
3-1c-B10	24979633	24758504	99.1147628149701	21737244	87.0198693471597
3-1c-B9	31365605	31101522	99.158049079557	28179782	89.8429410177167
3-1c-NS	45839353	45454673	99.1608083997172	38010181	82.9204133836706
4-1a-B10	39850060	39482193	99.076872155274	29885045	74.9937264837242
4-1a-B9	44171236	43825614	99.2175405732364	37049453	83.8768763455023
4-1a-NS	32192470	31906745	99.1124477245766	24619340	76.4754614976732
4-1b-B10	28969663	28705182	99.087041502692	22777780	78.6263202302353
4-1b-B9	37546244	37247059	99.2031559801295	24419236	65.0377598355777
4-1b-NS	46750917	46345366	99.1325282453818	33360013	71.3569169135228
4-1c-B10	26747115	26515099	99.1325569131475	23314204	87.1653036224654
4-1c-B9	38295634	37928168	99.0404493629744	33620118	87.7909946601224
4-1c-NS	25466919	25250586	99.1505332859464	22392943	87.9295332113005
6-2a-B10	30900072	30632197	99.1330926348651	27639288	89.4473255596298
6-2a-B9	32666499	32380351	99.1240322386553	25978721	79.5271051238151
6-2a-NS	23261333	23043418	99.063187823329	20639934	88.7306587288011
6-2b-B10	31344822	31071736	99.1287683815847	27448883	87.570709446045
6-2b-B9	33771186	33473754	99.1192728617822	28235236	83.6074753193447
6-2b-NS	48911606	48500058	99.1585882499953	37422834	76.5111536104539
6-2c-B10	28060108	27825037	99.1622591046335	26153828	93.2064409730711
6-2c-B9	33765471	33447064	99.0570041211627	27423711	81.2182095727319
6-2c-NS	56681452	56167713	99.093638250481	47985096	84.6574925427104

## Sheet: Sample Sequencing Statistics
Project	Sample ID	Barcode Sequence	# Reads	Yield (Mbases)	Mean Quality Score	% Bases >= 30
50-466670366	6-2a-B9	AGTAAACA+ACTTAAGC	33069943	9921	36.03	94.42
50-466670366	3-1c-B9	ATGTACGT+GCGTGTTA	31730741	9519	36.07	94.58
50-466670366	2-1b-B10	CTGCCTTC+CCGAAGGG	47552747	14266	36.14	95
50-466670366	1-1b-B10	TACAGATG+CACGTTCG	37713096	11314	36.06	94.61
50-466670366	6-2c-B10	GCTGATTT+ATAGAGGC	28354610	8506	36.06	94.51
50-466670366	1-1b-NS	TTTGAGTC+CTATCCGG	50482329	15145	35.76	92.96
50-466670366	3-1b-NS	TAGCTTTA+TGTGAAGC	35814667	10744	36.09	94.79
50-466670366	6-2a-NS	GCTTACCC+ATATGGAG	23530565	7059	36.05	94.5
50-466670366	2-1a-B10	TCACTAAC+AGATAGGG	36225324	10868	35.94	93.85
50-466670366	3-1a-B10	GACAACGG+TCCGCACT	32242560	9673	36.11	94.85
50-466670366	1-1b-B9	AAATCCTC+GGCGGGTT	31888239	9566	36.02	94.32
50-466670366	4-1c-NS	GTGAGCTA+TTCATTGG	25753796	7726	36.05	94.46
50-466670366	3-1b-B9	AAACAGTC+ACGATCGG	33709948	10113	36.12	94.93
50-466670366	6-2c-NS	CATTCGGA+GATGGAAA	57404661	17221	36.01	94.33
50-466670366	3-1a-NS	AAGTATGC+AATTCCGG	34935709	10481	36.04	94.44
50-466670366	6-2b-B9	AGTAGTAA+TACTGATA	34182411	10255	36.02	94.36
50-466670366	2-1b-NS	TCGATAAG+GGACAACG	41465454	12440	36.08	94.69
50-466670366	2-1c-NS	ACAACCAA+TTTGGACA	45454168	13636	36.06	94.67
50-466670366	3-1c-NS	GACATTAA+ATCCAACT	46430556	13929	36.09	94.79
50-466670366	6-2c-B9	AATCGTCA+AGTTAAAG	34149483	10245	36.06	94.57
50-466670366	2-1a-B9	CTATCGAA+ATCATAGT	34066942	10220	36.04	94.42
50-466670366	1-1a-B10	ATCAAATC+TCATGTAG	48759456	14628	36.05	94.45
50-466670366	6-2b-NS	CCTAGTCG+ACTTCTTG	49499511	14850	36.04	94.49
50-466670366	3-1b-B10	ACCTCACT+GCTTACGG	39142094	11743	35.98	94.17
50-466670366	2-1c-B9	GCAATGGG+CTTGTACT	32096499	9629	36.09	94.7
50-466670366	4-1b-B10	AAAGATCG+AAGGCAAC	29327875	8798	36.02	94.35
50-466670366	3-1c-B10	ATGACAAA+GTGAGTCT	25226930	7568	36.12	94.89
50-466670366	2-1b-B9	CTTTATTC+CCGTTCCA	35756538	10727	36	94.28
50-466670366	4-1c-B9	AACGCGGG+CAACTGAT	38767826	11630	36.04	94.43
50-466670366	6-2a-B10	CGATGTAA+ATACGTGT	31231648	9369	36.14	95.02
50-466670366	4-1b-B9	TACGATTA+TGCAAGCG	37997515	11399	36.08	94.7
50-466670366	4-1c-B10	CTTGTGCT+GTGTATGT	27041515	8112	36.04	94.38
50-466670366	1-1c-NS	TAAGCGCA+TTCTACGG	27034444	8110	36.08	94.71
50-466670366	2-1a-NS	GAGGACAG+GATTCGGC	60426043	18128	35.98	94.1
50-466670366	4-1a-B10	CATTTCAG+GTAGTAAT	40417783	12125	36	94.3
50-466670366	2-1c-B10	CTGGACAC+TCACAGTA	34617756	10385	36.05	94.45
50-466670366	1-1a-B9	TTAAGCAG+GTCCAGGA	31000209	9300	36.12	94.93
50-466670366	1-1a-NS	ACTTCTGC+CCGGGACT	34800707	10440	36.06	94.57
50-466670366	3-1a-B9	TCCGATGG+CCGAGCGA	24841157	7452	36.12	94.93
50-466670366	4-1a-NS	CCACCTAC+ACACTCTG	32569984	9771	36.04	94.41
50-466670366	4-1a-B9	TGCTGTTG+CGTAATGT	44684684	13405	36.07	94.6
50-466670366	6-2b-B10	TACTAAGG+CTGACTCG	31735922	9521	36.04	94.48
50-466670366	1-1c-B10	AGCCTGGA+AGCAGACT	46227064	13868	35.91	93.7
50-466670366	1-1c-B9	CAACGGAA+AGTAGATG	44103701	13231	36.06	94.59
50-466670366	4-1b-NS	CGTCCCTA+AGGGTCCA	47338587	14202	36.05	94.58

## Sheet: legend of analysis
1	ECFC CTL-P NS
2	ECFC CTL-P BMP9
3	ECFC CTL-P BMP10
4	ECFC -MUT-P NS
5	ECFC CTL-P BMP9
6	ECFC CTL-P BMP10

## Sheet: raw_counts_1_vs_2
	1-1a-B9	1-1a-NS	1-1b-B9	1-1b-NS	1-1c-B9	1-1c-NS	2-1a-B9	2-1a-NS	2-1b-B9	2-1b-NS	2-1c-B9	2-1c-NS	3-1a-B9	3-1a-NS	3-1b-B9	3-1b-NS	3-1c-B9	3-1c-NS
ENSG00000223972	1	1	0	1	0	0	0	0	0	0	0	0	0	0	0	0	0	0
ENSG00000227232	42	39	34	83	48	23	67	106	62	89	54	33	52	57	51	65	62	90
ENSG00000278267	1	1	4	5	1	3	2	6	0	2	4	4	8	1	1	4	1	2
ENSG00000243485	0	0	0	0	0	0	0	0	0	0	0	0	0	0	0	2	0	1
ENSG00000237613	0	0	0	0	0	0	0	0	0	0	0	0	0	0	0	0	0	0
ENSG00000268020	0	0	0	0	0	0	0	0	0	0	0	0	0	0	0	0	0	0
ENSG00000240361	0	0	0	0	0	0	0	0	0	0	0	0	0	0	0	0	0	0
ENSG00000186092	0	0	0	0	0	0	0	0	0	0	0	0	0	0	0	0	0	0
ENSG00000238009	0	0	0	0	0	0	0	0	0	0	0	0	1	0	1	1	0	0
ENSG00000239945	0	0	0	0	0	0	0	0	0	0	0	0	0	0	0	0	0	0
ENSG00000233750	0	0	1	0	0	1	0	0	0	0	0	0	0	0	0	0	0	0
ENSG00000268903	0	0	0	0	0	0	0	1	0	0	0	0	0	0	0	0	0	0
ENSG00000269981	0	0	1	2	0	0	0	0	0	0	0	1	0	1	0	0	0	0
ENSG00000239906	0	0	0	0	0	0	0	0	0	0	0	0	0	0	0	0	0	0
ENSG00000241860	1	1	0	0	0	1	1	2	1	2	1	0	1	0	0	0	1	0
ENSG00000222623	0	0	0	0	0	0	0	0	0	0	0	0	0	0	0	0	0	0
ENSG00000241599	0	0	0	0	0	0	0	0	0	0	0	0	0	0	0	0	0	0
ENSG00000279928	5	4	2	5	9	2	0	1	1	0	0	0	0	0	0	0	0	0
ENSG00000279457	54	36	52	71	42	38	85	106	80	94	62	50	84	75	101	136	84	145
ENSG00000273874	0	1	0	1	0	0	1	0	0	0	0	0	0	0	1	1	1	0
ENSG00000228463	1	4	0	5	2	5	1	2	3	4	10	3	1	1	2	0	1	1
ENSG00000241670	0	0	0	0	0	0	0	0	0	0	0	0	0	0	0	0	0	0
ENSG00000236679	0	3	0	5	1	4	3	0	0	2	1	1	0	3	0	2	3	3
ENSG00000236743	0	0	0	0	0	0	0	0	0	0	0	0	0	0	0	0	0	0
ENSG00000236601	0	0	0	0	0	0	0	0	0	0	0	0	0	0	0	0	0	0
ENSG00000237094	0	3	2	0	2	2	0	4	0	1	1	2	5	2	1	0	2	4
ENSG00000269732	0	0	0	0	0	0	0	0	0	0	0	0	0	0	0	0	0	0
ENSG00000278566	0	0	0	0	0	0	0	0	0	0	0	0	0	0	0	0	0	0
ENSG00000224813	0	0	0	0	0	0	0	0	0	0	0	0	0	0	0	0	0	0
ENSG00000233653	0	0	0	0	0	0	0	0	0	0	0	0	0	0	0	0	0	0
ENSG00000250575	0	0	0	0	2	0	0	1	0	0	0	0	0	0	4	0	0	0
ENSG00000278757	0	0	0	0	0	0	0	0	0	0	0	0	0	0	0	0	0	0
ENSG00000230021	2	3	0	3	0	3	1	5	1	2	1	6	0	0	0	0	0	2
ENSG00000235146	0	0	0	0	0	0	0	0	0	0	0	0	0	0	0	0	0	0
ENSG00000225972	1099	965	765	2060	976	628	1	2	1	0	1	0	0	2	2	5	1	2
ENSG00000225630	45	30	16	88	25	21	9	25	24	32	33	47	1	0	2	3	2	2
ENSG00000237973	7540	9061	8991	18125	8192	5845	552	627	660	630	606	638	134	104	238	462	211	240
ENSG00000278791	0	0	0	0	0	0	0	0	0	0	0	0	0	0	0	0	0	0
ENSG00000229344	8	9	2	12	4	8	0	1	2	2	2	1	2	3	1	1	3	3
ENSG00000240409	3	6	3	4	5	1	1	1	0	2	0	0	0	0	0	0	2	0
ENSG00000248527	6792	6605	4674	7910	4940	3688	1020	1891	1673	1696	1847	1981	1710	1045	2091	2170	2168	2041
ENSG00000198744	5	2	2	6	1	2	1	3	2	2	2	2	3	2	5	3	2	4
ENSG00000268663	0	0	0	2	0	0	0	0	0	0	0	0	0	0	0	1	0	0
ENSG00000273547	0	0	0	0	0	0	0	0	0	0	0	0	0	0	0	0	0	0
ENSG00000283574	0	0	0	0	0	0	0	0	0	0	0	0	0	0	0	0	0	0
ENSG00000229376	1	2	4	2	1	0	1	1	2	2	1	0	1	5	3	0	0	3
ENSG00000228327	33	39	44	50	50	40	43	99	46	45	41	37	33	48	36	30	32	41
ENSG00000223181	0	0	0	0	0	0	0	1	0	1	0	0	0	0	0	0	0	0
ENSG00000229905	0	1	0	0	0	0	0	0	0	0	0	0	0	0	0	0	0	0
ENSG00000237491	8	10	12	18	5	5	14	31	12	13	15	13	8	9	5	8	6	11
ENSG00000230092	2	3	0	2	4	3	7	8	10	4	9	3	4	6	1	1	0	4
ENSG00000177757	2	4	5	5	8	7	6	16	10	6	5	5	2	10	6	2	6	2
ENSG00000228794	216	244	177	417	260	176	190	431	189	312	193	279	148	228	187	254	210	304
ENSG00000225880	16	9	4	11	9	13	10	19	14	8	7	18	12	15	4	15	15	8
ENSG00000230368	0	0	0	0	0	0	0	0	0	0	0	0	0	0	0	0	0	0
ENSG00000234711	0	0	0	0	0	0	0	0	0	0	0	0	0	0	0	0	0	0
ENSG00000283040	0	0	0	0	0	0	0	0	0	0	0	0	0	0	0	1	0	0
ENSG00000272438	0	0	0	0	0	0	0	0	0	0	0	0	0	1	0	0	0	0
ENSG00000230699	0	0	0	1	5	0	1	0	1	0	2	1	0	0	0	0	0	0
ENSG00000241180	0	0	0	0	0	0	0	0	0	1	0	0	0	0	0	0	0	0
ENSG00000223764	1	0	18	1	19	0	18	0	12	0	7	0	22	0	11	0	11	0
ENSG00000187634	26	0	21	2	45	1	51	1	30	3	12	4	26	0	21	6	29	2
ENSG00000188976	2881	2409	1608	3495	2672	1953	2651	3975	2456	3275	2869	2769	2253	2713	2285	2802	2793	3591
ENSG00000187961	260	198	174	445	194	163	225	427	201	264	236	202	193	190	335	361	256	363
ENSG00000187583	11	10	7	16	17	22	24	31	17	25	13	24	14	24	16	24	28	30
ENSG00000187642	1	8	7	9	3	1	8	14	5	9	8	6	0	5	3	5	7	10
ENSG00000272512	1	5	4	3	1	4	2	7	4	2	2	5	0	0	1	10	0	2
ENSG00000188290	236	255	171	597	152	142	155	228	65	171	91	125	39	97	130	308	67	162
ENSG00000187608	451	375	371	844	436	262	658	875	448	805	457	625	379	503	662	664	588	693
ENSG00000231702	0	0	0	2	0	0	0	0	0	0	0	0	0	0	0	0	0	0
ENSG00000224969	0	0	1	2	0	0	1	6	0	6	1	0	2	1	2	1	0	0
ENSG00000188157	4281	5217	6036	17523	6767	5846	3551	6750	2781	5285	2561	4359	3186	5982	5808	8261	5300	10094
ENSG00000242590	0	0	0	0	0	0	0	0	0	0	0	0	0	0	0	0	0	0
ENSG00000217801	24	19	25	47	15	28	11	28	5	12	5	12	18	12	35	39	18	49
ENSG00000273443	4	2	1	5	1	2	1	2	0	0	0	0	3	0	2	2	1	3
ENSG00000237330	0	0	0	0	0	0	0	1	0	1	0	0	0	0	0	0	0	0
ENSG00000131591	286	246	193	404	247	172	259	437	251	381	211	226	189	298	267	361	248	364
ENSG00000223823	0	0	1	0	0	0	0	0	0	0	0	0	0	0	0	0	0	0
ENSG00000207730	0	0	0	0	0	0	0	0	0	0	0	0	0	0	0	0	0	0
ENSG00000207607	0	0	0	0	0	0	0	0	0	0	0	0	0	0	0	0	0	0
ENSG00000198976	0	0	0	0	0	0	0	0	0	0	0	0	0	0	0	0	0	0
ENSG00000272141	0	1	0	0	0	0	0	0	0	0	0	0	0	0	0	0	1	0
ENSG00000205231	0	0	0	0	0	0	0	0	0	0	0	0	0	0	0	0	0	0
ENSG00000162571	0	0	0	0	0	0	0	0	0	2	0	0	0	0	0	0	0	0
ENSG00000186891	0	1	0	17	0	1	0	0	0	1	0	0	0	2	0	0	0	0
ENSG00000186827	11	323	18	1767	6	63	7	62	2	47	4	37	0	9	4	14	0	30
ENSG00000078808	9857	7659	8915	16782	10073	5620	8356	9686	7778	8735	8466	7348	6749	6775	9652	9040	9337	10407
ENSG00000176022	1037	1005	950	2710	998	802	1120	1656	937	1377	949	1036	779	939	1018	1360	1061	1358
ENSG00000184163	7	4	5	20	7	7	10	7	4	8	8	8	10	6	10	5	6	22
ENSG00000260179	4	2	1	11	0	2	1	7	0	6	1	4	0	1	1	5	2	5
ENSG00000160087	2039	2084	1531	4332	1951	1401	2111	3325	1606	2756	1844	2358	1582	2157	2469	3018	2187	3512
ENSG00000230415	9	7	7	12	4	5	2	5	4	8	6	1	7	10	9	10	5	7
ENSG00000162572	30	38	49	78	32	27	23	45	37	39	21	41	43	23	29	35	29	39
ENSG00000131584	1018	677	761	1541	849	471	821	1198	850	1030	786	766	573	615	826	963	954	1091
ENSG00000278073	0	0	0	0	0	0	0	0	0	0	0	0	0	0	0	0	0	0
ENSG00000169972	268	241	190	496	269	203	287	424	226	351	237	231	232	310	306	363	317	451
ENSG00000127054	2663	2353	1908	4395	2572	1861	2374	3927	2077	3425	2327	2512	1962	2547	2805	3636	2486	3908
ENSG00000240731	27	28	8	27	29	9	19	55	23	33	26	25	17	12	30	31	21	37
ENSG00000224051	869	1133	890	2453	1012	788	929	1915	735	1529	890	1297	822	1213	1426	1847	1240	1925
ENSG00000169962	16	16	21	36	25	18	6	17	8	6	5	8	5	7	5	4	7	10
ENSG00000107404	1128	1176	820	2244	1224	889	1063	1851	809	1563	943	1375	834	1226	1385	1753	1165	1820
ENSG00000162576	35	10	42	39	34	18	67	38	40	26	39	16	47	33	96	26	53	28
ENSG00000175756	2343	1845	1483	3768	2250	1453	2115	2599	1832	2657	1927	2153	1788	2066	2279	2856	2329	3149
ENSG00000223663	0	0	0	1	1	0	0	2	0	0	0	1	0	0	0	0	0	0
ENSG00000221978	2454	1946	2123	4410	2395	1572	2164	3684	1705	2538	2023	1925	1864	1755	2906	3145	2503	3180
ENSG00000224870	405	302	335	670	366	293	443	493	324	489	327	355	326	332	436	493	435	505
ENSG00000242485	1303	1116	872	2006	1301	852	1511	1937	1291	1743	1397	1429	1140	1255	1522	1620	1458	1926
ENSG00000264293	0	0	0	0	0	0	0	0	0	0	0	0	0	0	0	0	0	0
ENSG00000272455	60	34	29	28	54	22	41	58	44	30	61	23	27	20	31	23	43	26
ENSG00000235098	3	6	4	15	12	5	5	9	4	12	2	5	6	14	11	7	8	6
ENSG00000225905	0	0	0	0	0	0	0	0	0	0	0	0	2	0	2	0	0	0
ENSG00000205116	2	0	0	0	0	0	0	0	0	0	0	0	0	0	0	0	0	0
ENSG00000225285	0	1	0	3	2	0	0	4	2	4	0	1	1	2	3	1	5	6
ENSG00000179403	178	86	139	239	108	42	159	121	80	105	79	59	107	137	250	159	179	127
ENSG00000215915	1	2	0	0	0	0	1	0	0	0	1	2	0	2	1	2	0	3
ENSG00000160072	729	917	331	1075	607	551	716	1344	670	1221	827	993	614	810	532	763	833	1158
ENSG00000197785	1408	1353	617	2014	1184	913	1499	2657	1335	2378	1623	1781	1218	1666	1138	1888	1460	2319
ENSG00000205090	40	59	69	148	57	35	68	140	47	122	51	104	90	99	133	175	122	163
ENSG00000160075	3696	2947	2415	4688	3357	2392	3076	4287	2563	3880	3122	3044	2485	2914	3395	3960	3089	4217
ENSG00000215014	26	14	21	33	22	17	29	19	24	29	19	15	16	21	15	37	25	30
ENSG00000279244	0	0	0	0	0	0	0	0	0	0	0	0	0	0	0	0	0	0
ENSG00000274481	0	0	0	0	0	0	0	0	0	0	0	0	0	0	0	1	0	0
ENSG00000228594	29	49	25	83	24	19	36	94	43	71	38	54	38	50	40	71	33	57
ENSG00000272106	62	39	37	79	59	36	68	91	43	67	67	42	55	45	44	49	63	65
ENSG00000197530	886	668	912	1559	1011	520	728	909	680	982	691	690	628	719	1153	1272	1089	1309
ENSG00000189409	1	0	0	0	0	0	0	0	0	1	0	0	0	0	0	0	5	0
ENSG00000248333	1460	1127	1057	1895	1371	905	1559	2240	1280	1940	1501	1267	1116	1308	1541	1783	1486	1874
ENSG00000272004	0	0	1	0	0	0	2	3	2	1	0	0	0	1	2	3	0	2
ENSG00000189339	985	812	1158	1230	1292	709	1587	2542	1575	1946	1524	1661	1263	1528	1766	1635	1658	1970
ENSG00000269737	17	22	26	23	34	19	33	56	32	33	16	23	18	20	29	20	19	26
ENSG00000215914	4	6	3	4	2	0	2	0	4	2	1	0	0	0	3	2	6	3
ENSG00000008128	155	153	135	293	146	98	269	452	229	332	278	230	258	305	357	347	342	407
ENSG00000268575	28	40	46	51	45	22	110	193	110	113	85	80	68	78	68	75	57	85
ENSG00000227775	337	281	401	398	414	240	288	441	257	306	273	264	189	222	242	238	230	280
ENSG00000215790	40	44	86	56	70	41	151	185	118	97	109	94	89	138	141	114	130	172
ENSG00000008130	1951	1595	1281	2568	1903	1191	2097	2994	1693	2421	2031	2016	1607	1992	2159	2613	2190	3022
ENSG00000078369	16533	15099	11767	25650	15188	10471	15895	24248	13189	20077	14497	17568	11991	15410	14886	18946	14490	20383
ENSG00000231050	8	6	5	12	6	2	6	3	5	5	2	6	5	5	3	4	6	8
ENSG00000169885	3	1	1	1	3	0	4	4	9	5	3	2	7	3	0	0	5	3
ENSG00000178821	10	4	6	8	7	3	2	6	10	16	8	9	4	7	7	7	12	18
ENSG00000142609	0	1	0	3	0	0	0	0	0	0	0	0	0	0	0	1	0	0
ENSG00000233542	0	0	0	0	0	0	0	0	0	0	0	0	0	0	0	0	0	0
ENSG00000187730	0	0	0	1	0	0	0	0	0	0	0	0	0	0	0	0	0	0
ENSG00000226969	0	0	0	0	0	0	0	0	0	0	0	0	0	0	0	0	0	0
ENSG00000067606	3	3	9	15	41	36	14	16	5	16	6	5	21	39	34	35	12	35
ENSG00000271806	0	0	0	0	0	0	0	0	0	1	0	0	0	0	0	0	0	0
ENSG00000182873	6	7	7	9	3	7	9	15	5	6	13	9	5	10	7	4	3	9
ENSG00000162585	1058	915	1035	2326	1179	875	891	1229	794	1089	843	894	918	1047	1505	1941	1344	1796
ENSG00000234396	0	0	0	1	0	0	0	1	0	0	0	0	0	0	0	0	0	0
ENSG00000157933	5665	3215	4093	3715	5156	2586	5652	5865	5088	4670	4457	3570	3295	3456	4002	3772	3971	4428
ENSG00000116151	74	73	69	119	108	70	38	115	57	87	70	47	77	74	92	105	80	134
ENSG00000272161	0	0	0	1	0	0	0	0	0	0	0	0	2	0	0	0	1	0
ENSG00000269896	8	12	9	15	15	17	3	12	4	7	3	4	5	5	4	8	8	12
ENSG00000272420	1	0	0	3	0	1	3	0	0	4	0	2	0	1	5	6	2	1
ENSG00000157916	2918	2318	2130	4306	3034	1711	2725	3501	2278	3000	2805	2479	2211	2435	2822	2836	2862	3247
ENSG00000157911	652	499	484	986	637	493	598	845	552	724	497	592	478	552	605	685	542	824
ENSG00000149527	6	6	7	4	6	8	1	4	9	3	4	5	2	3	4	3	0	4
ENSG00000224387	0	0	0	0	0	0	0	0	0	0	0	0	0	0	0	0	0	0
ENSG00000229393	0	0	1	1	0	0	0	0	0	0	0	0	0	0	0	0	0	0
ENSG00000157881	712	496	499	1004	582	391	679	1004	494	786	633	573	546	601	644	825	651	961
ENSG00000197921	0	0	4	0	0	0	0	0	0	0	2	0	0	0	0	0	0	1
ENSG00000272449	57	33	38	112	58	34	42	69	34	50	41	49	44	49	74	73	60	46
ENSG00000238164	48	51	54	133	52	42	49	59	38	56	38	46	35	48	78	93	55	86
ENSG00000157873	843	1067	936	2370	1043	813	787	1473	615	1084	621	841	657	1030	1440	1775	1139	1814
ENSG00000225931	1	2	2	4	1	2	1	3	2	0	0	0	1	1	3	1	0	0
ENSG00000228037	0	0	1	5	2	1	0	5	0	0	0	1	0	0	2	0	0	0
ENSG00000157870	2220	2460	1541	5350	1923	1793	1907	3915	1493	3144	1693	2617	1453	2491	2285	3599	1995	3418
ENSG00000142606	18	16	10	23	7	6	13	14	15	23	10	6	14	12	39	30	25	18
ENSG00000237058	0	0	0	0	0	0	0	0	0	0	0	0	0	0	0	0	0	0
ENSG00000215912	2	0	8	8	5	3	14	5	2	2	4	3	0	3	0	6	4	1
ENSG00000283259	0	0	0	0	0	0	0	0	0	0	0	0	0	0	0	0	0	0
ENSG00000233234	0	0	0	0	0	0	0	0	0	0	0	0	0	0	0	0	0	0
ENSG00000231630	0	0	0	0	0	0	0	0	0	0	0	0	0	0	0	0	0	0
ENSG00000169717	0	0	0	0	0	0	0	0	0	0	0	0	0	0	0	0	0	0
ENSG00000177133	0	0	0	1	1	0	0	0	0	0	0	0	0	0	0	0	0	0
ENSG00000142611	0	0	1	2	1	0	0	0	0	0	0	0	0	0	0	0	0	1
ENSG00000283572	0	0	0	0	0	0	0	0	0	0	0	0	0	0	0	0	0	0
ENSG00000226286	0	0	0	0	0	0	0	0	0	0	0	0	0	0	0	0	0	0
ENSG00000279839	0	0	0	0	0	0	0	0	0	0	0	0	0	0	0	0	0	0
ENSG00000272235	0	0	0	1	0	0	0	0	0	0	0	0	0	0	0	0	0	0
ENSG00000130762	8	9	3	25	7	6	15	36	10	31	12	23	9	7	7	21	11	18
ENSG00000272088	0	0	0	0	1	0	0	0	0	0	0	0	0	0	0	2	1	0
ENSG00000162591	783	865	850	2177	998	794	1411	2626	1008	1866	866	1468	892	1200	1373	2004	1102	2071
ENSG00000207776	0	0	2	0	0	0	0	1	0	0	0	0	0	0	0	0	0	0
ENSG00000238260	0	2	2	3	5	6	12	22	10	13	14	10	7	2	2	10	1	6
ENSG00000158109	2935	2745	2725	5848	3276	2236	2863	4052	2150	3320	2432	2642	2099	2626	3323	3247	2707	4245
ENSG00000116213	494	484	376	857	537	320	496	667	404	595	471	485	370	437	511	567	493	647
ENSG00000078900	4	2	7	10	2	6	3	4	1	4	1	1	0	0	1	0	1	0
ENSG00000227589	0	0	1	0	0	2	0	0	0	0	0	0	0	0	0	0	0	0
ENSG00000235131	0	0	0	0	0	0	0	0	0	0	0	0	0	0	0	0	0	0
ENSG00000227372	639	510	659	980	650	495	595	1119	548	761	585	606	479	613	697	805	623	828
ENSG00000276189	0	0	0	0	0	0	0	0	0	0	0	0	0	0	0	0	0	0
ENSG00000162592	0	1	0	0	0	0	0	0	0	0	0	0	1	0	1	0	1	1
ENSG00000235169	7	7	20	11	28	7	9	4	9	7	14	4	20	10	35	21	23	13
ENSG00000130764	1577	1505	1329	2383	1721	1192	1507	2211	1243	1748	1428	1396	1283	1502	1676	1829	1636	2129
ENSG00000266075	0	0	1	0	0	0	0	2	0	0	0	0	0	0	1	0	0	1
ENSG00000272153	22	7	7	15	10	15	11	21	14	22	12	14	8	3	11	9	10	6
ENSG00000116198	1088	1144	950	1863	1145	844	1162	1979	1005	1363	1073	1289	825	1019	1133	1333	1052	1519
ENSG00000169598	161	220	162	315	174	123	216	363	151	248	185	174	174	224	219	228	188	313
ENSG00000198912	646	548	429	928	748	467	687	1011	484	784	569	649	453	579	549	648	527	791
ENSG00000236423	16	15	11	9	9	4	6	9	9	7	12	11	8	7	6	11	13	3
ENSG00000233304	0	0	0	1	0	0	0	0	0	0	0	0	0	0	0	0	0	1
ENSG00000226374	1	0	0	1	0	0	0	0	0	0	0	0	0	0	0	1	0	0
ENSG00000229280	0	0	0	0	0	0	0	0	0	0	0	0	0	0	0	0	0	0
ENSG00000235054	0	0	0	0	0	0	0	0	0	0	0	0	0	0	0	0	0	0
ENSG00000227169	0	0	0	0	0	0	0	0	0	0	0	0	0	0	0	0	0	0
ENSG00000232596	0	0	0	1	0	0	0	0	0	0	0	0	0	0	0	0	0	0
ENSG00000196581	0	0	0	1	1	0	0	0	0	0	0	0	0	0	3	0	1	0
ENSG00000231510	0	0	0	0	0	0	0	0	0	0	0	0	0	0	0	0	0	0
ENSG00000260972	0	0	0	0	0	0	0	0	0	0	0	0	0	0	0	0	0	0
ENSG00000283356	0	0	0	0	0	0	0	0	0	0	0	0	0	0	0	0	0	0
ENSG00000236948	0	0	0	2	0	0	0	0	0	0	0	0	0	0	0	0	0	0
ENSG00000264341	0	0	0	0	0	0	0	0	0	0	0	0	0	0	0	0	0	0
ENSG00000264101	0	1	0	0	0	0	0	0	0	0	0	0	0	0	0	0	0	0
ENSG00000131697	425	280	406	580	406	244	434	621	384	507	371	391	275	340	417	516	336	494
ENSG00000069424	85	64	109	155	139	78	113	152	103	96	80	68	84	76	175	154	110	123
ENSG00000116254	10	5	8	3	6	2	3	6	1	8	4	2	0	3	2	0	6	7
ENSG00000116251	8981	7631	7536	18819	10283	7226	9439	13491	7765	11745	8624	10062	8043	9824	13548	14334	10579	14857
ENSG00000226944	0	0	2	2	0	2	0	1	1	4	0	0	1	4	5	7	1	2
ENSG00000158286	18	48	31	65	30	43	10	48	15	46	21	29	16	34	35	35	41	35
ENSG00000116237	2694	2647	1767	3805	2918	1993	3011	5429	2590	4498	3156	3979	2171	3169	2507	3085	2695	4119
ENSG00000225077	0	2	10	16	5	6	4	9	5	7	2	4	2	0	0	4	3	1
ENSG00000173673	0	0	0	1	0	0	0	0	0	0	0	0	0	0	0	0	0	0
ENSG00000158292	311	124	449	292	473	198	131	110	147	95	107	65	221	126	341	161	283	218
ENSG00000097021	1794	1740	1149	3092	2032	1394	1977	3110	1602	2926	1799	2175	1397	1750	1668	2572	1743	2742
ENSG00000271746	0	0	0	0	0	0	0	0	0	0	0	0	0	0	0	0	0	0
ENSG00000069812	91	109	40	178	273	346	46	155	65	138	57	173	36	89	88	136	114	259
ENSG00000187017	4	13	7	23	43	56	4	14	3	10	3	6	6	12	12	9	10	10
ENSG00000265392	0	0	0	0	0	0	0	0	0	0	0	0	0	0	0	0	0	0
ENSG00000231868	0	0	0	0	0	1	0	0	0	0	0	0	0	0	0	0	0	0
ENSG00000215788	306	449	235	1122	288	340	223	672	194	492	201	448	163	283	362	508	260	473
ENSG00000171680	1589	2296	1459	4618	1717	1597	1697	3784	1413	3110	1488	2590	1121	1836	2187	3008	1790	3085
ENSG00000162408	821	1119	678	887	1263	910	912	1742	934	1379	858	1479	784	1042	818	839	691	1242
ENSG00000253022	0	0	1	0	1	0	2	1	0	0	1	0	2	0	0	0	0	0
ENSG00000229519	4	1	3	1	1	1	0	5	4	2	7	3	2	4	3	2	1	6
ENSG00000173662	0	0	1	0	0	0	0	1	0	1	0	0	0	1	0	2	0	0
ENSG00000204859	237	255	221	471	276	171	220	430	251	308	185	245	196	250	348	374	248	405
ENSG00000162413	1359	1033	888	1431	992	734	1165	1723	1227	1529	1105	1171	949	998	938	905	1002	1195
ENSG00000116273	795	666	671	1080	727	507	782	1389	820	1114	694	738	785	914	887	965	714	1035
ENSG00000041988	280	252	235	450	297	199	344	449	243	384	260	268	255	293	401	405	355	442
ENSG00000007923	1372	1073	781	1422	1267	841	1159	1645	1059	1400	1239	1173	874	1177	924	984	1043	1269
ENSG00000228750	1	0	0	1	0	0	0	0	0	0	0	0	0	0	0	0	0	0
ENSG00000237436	8	1	4	13	7	4	7	10	3	5	9	10	8	9	8	9	10	10
ENSG00000171735	1557	850	1024	1903	1477	651	1467	1182	1206	1075	1309	802	1187	921	1526	1428	1499	1416
ENSG00000227950	0	2	1	0	1	1	0	5	2	4	0	0	0	0	1	0	0	0
ENSG00000237365	0	0	0	0	0	0	0	0	0	0	0	0	0	0	0	0	0	0
ENSG00000207056	0	0	0	0	0	0	0	0	0	0	0	0	0	0	0	0	0	0
ENSG00000237402	3	0	0	1	0	2	1	0	1	0	0	1	0	0	1	3	0	2
ENSG00000237728	0	0	0	0	0	0	1	0	0	0	0	0	0	1	0	0	0	0
ENSG00000225126	0	0	0	2	0	0	0	0	0	0	0	0	1	0	0	0	1	0
ENSG00000270171	0	0	0	0	0	0	0	0	0	0	0	0	0	0	0	0	0	0
ENSG00000270035	0	0	0	0	0	0	1	0	0	0	0	1	0	0	0	0	0	0
ENSG00000269978	0	1	0	1	0	2	0	0	2	0	0	0	0	0	0	0	0	0
ENSG00000049245	4623	4249	3831	7987	5025	3083	4861	7009	3729	5339	4355	4702	3115	3938	4573	4893	4233	5604
ENSG00000269925	8	6	4	9	9	5	5	10	9	15	8	10	6	10	1	6	6	5
ENSG00000049246	44	47	40	103	101	67	165	321	170	212	153	205	41	39	58	67	69	71
ENSG00000236266	0	3	1	4	2	1	10	11	5	10	8	7	1	0	1	1	2	5
ENSG00000049247	0	0	0	0	0	0	0	0	0	0	0	0	0	0	0	0	0	0
ENSG00000049249	2	58	2	68	3	9	0	6	3	8	1	5	2	2	0	1	0	2
ENSG00000270330	0	0	0	0	0	0	0	0	0	0	0	0	0	0	0	0	0	0
ENSG00000116288	6186	4631	3906	8816	5874	3877	5422	6716	4575	6283	5220	4917	4854	5290	5977	7037	6036	7696
ENSG00000200344	1	0	0	0	0	0	0	2	0	0	1	0	0	0	1	0	2	2
ENSG00000116285	1103	659	963	858	1379	481	636	660	552	420	622	524	876	620	800	552	1118	908
ENSG00000238290	1	1	1	3	8	2	2	2	5	3	2	0	3	7	1	0	0	3
ENSG00000232848	0	0	0	0	0	0	0	0	0	0	0	0	0	0	0	0	0	0
ENSG00000229305	0	0	0	0	0	0	0	1	0	0	0	0	0	0	0	2	0	0
ENSG00000227634	0	1	0	0	0	0	0	0	0	0	0	0	0	0	0	0	0	0
ENSG00000200975	0	0	0	0	0	0	0	0	0	0	0	0	0	0	0	0	0	0
ENSG00000233645	0	0	0	0	0	0	0	0	0	0	0	0	0	0	0	0	0	0
ENSG00000251977	0	0	0	0	0	0	0	0	0	0	0	0	0	0	0	0	0	0
ENSG00000162426	79	55	94	119	101	57	64	86	67	70	54	45	56	61	69	80	68	76
ENSG00000252254	0	0	0	0	0	0	0	0	0	0	1	0	0	0	0	0	0	0
ENSG00000142599	4773	3846	5015	5629	5179	3057	4854	7779	4888	5969	3932	4933	3357	4485	4387	4872	3938	5636
ENSG00000232912	3	3	7	0	4	3	2	4	1	1	0	1	0	6	0	1	0	0
ENSG00000221083	2	0	0	1	0	0	0	4	0	1	1	0	1	1	0	0	1	3
ENSG00000270282	0	1	0	1	1	1	0	5	1	0	0	0	0	1	0	0	0	1
ENSG00000234619	0	0	1	0	0	1	0	8	1	0	0	1	0	0	0	0	0	0
ENSG00000224315	0	2	0	0	0	1	0	4	1	0	2	4	0	0	0	0	0	0
ENSG00000222511	0	0	0	2	0	0	0	1	0	1	1	0	0	0	0	1	0	0
ENSG00000226545	0	0	2	2	1	0	0	2	1	0	0	1	0	1	0	0	0	2
ENSG00000228423	0	1	0	0	0	2	0	4	0	2	0	0	0	1	3	0	0	1
ENSG00000229716	0	0	0	0	0	0	0	0	0	1	0	0	0	0	0	0	0	0
ENSG00000074800	44342	38250	18929	49672	39407	31212	43202	63906	35682	56798	43447	45224	34053	45492	32338	49452	40307	61331
ENSG00000274258	0	0	0	0	0	0	0	0	0	1	0	0	0	0	0	0	0	0
ENSG00000236269	0	5	2	2	8	7	6	20	3	10	7	21	4	8	1	0	2	7
ENSG00000230679	0	2	1	3	4	1	1	1	3	2	0	1	0	1	2	1	0	0
ENSG00000201725	0	0	0	0	0	0	0	0	0	0	0	0	0	1	0	0	0	0
ENSG00000238249	0	0	0	0	0	0	0	1	1	1	0	0	0	1	0	1	0	0
ENSG00000232208	0	0	0	0	1	0	0	0	0	0	0	1	0	0	0	2	0	1
ENSG00000232663	0	0	0	0	0	0	0	0	0	0	0	0	0	0	0	0	0	0
ENSG00000131686	0	0	0	3	0	0	0	0	0	0	0	1	0	0	0	2	0	0
ENSG00000265141	0	0	0	0	0	0	0	0	0	0	0	0	0	0	0	0	0	0
ENSG00000197241	0	0	0	0	0	0	0	0	0	0	0	0	0	0	0	0	0	0
ENSG00000142583	0	0	0	4	0	1	0	0	0	0	0	1	0	0	0	0	0	0
ENSG00000252404	0	0	0	0	0	0	0	0	0	0	0	0	0	0	0	0	0	0
ENSG00000180758	180	121	137	174	186	122	122	210	159	130	141	140	108	99	120	102	130	144
ENSG00000228526	180	147	178	325	259	148	115	236	72	112	102	100	93	103	185	195	173	189
ENSG00000234546	82	121	144	230	130	117	56	108	64	102	37	73	64	95	130	149	114	209
ENSG00000281937	4	4	4	4	4	3	2	2	3	5	1	1	1	3	5	1	1	3
ENSG00000049239	2480	2149	3430	3147	3623	1816	2791	4345	2742	3132	2445	2626	3921	4138	5917	4521	4283	5453
ENSG00000171621	1371	806	603	1020	848	754	735	950	1012	919	1126	938	572	579	633	687	639	909
ENSG00000235263	0	0	0	0	0	0	2	0	0	0	0	0	0	0	0	1	0	0
ENSG00000171612	331	260	224	489	295	214	401	555	355	523	363	398	294	326	278	335	294	459
ENSG00000231181	1	1	1	0	0	3	0	2	2	0	0	1	1	4	0	1	2	4
ENSG00000188807	478	442	318	548	493	320	547	1056	549	813	579	573	420	555	495	495	457	647
ENSG00000171608	555	693	658	1062	658	541	393	646	317	412	334	491	349	493	599	589	493	764
ENSG00000179840	0	0	0	1	0	0	0	0	0	0	0	0	0	0	0	0	0	0
ENSG00000233268	0	0	0	0	0	0	0	0	0	0	0	0	0	0	0	0	0	0
ENSG00000231789	14	10	23	28	28	21	6	10	11	11	11	9	10	8	19	15	6	10
ENSG00000171603	9588	8081	9130	13490	11436	7284	8335	11934	7415	10259	8116	8867	6523	7943	9471	9025	8944	11051
ENSG00000271264	1	0	0	0	0	1	0	4	0	0	0	0	0	0	0	1	0	0
ENSG00000280113	0	0	0	1	0	0	0	1	0	0	0	0	0	0	0	0	0	0
ENSG00000178585	981	1371	942	3189	1107	1366	1037	2047	747	1583	813	1524	678	1400	1557	2335	1146	2452
ENSG00000223989	0	0	0	0	0	0	0	0	0	0	0	0	0	0	0	0	0	0
ENSG00000162441	610	585	471	909	743	554	608	995	527	696	604	694	428	594	674	718	602	790
ENSG00000228150	12	5	6	12	17	8	4	15	6	6	5	10	4	6	5	14	9	7
ENSG00000173614	363	315	343	703	437	262	375	500	305	404	373	352	317	363	534	582	401	609
ENSG00000202415	1	4	1	1	4	4	6	2	3	2	3	3	8	2	2	3	0	8
ENSG00000283611	1	0	5	2	1	2	5	4	3	1	0	2	0	2	1	1	0	2
ENSG00000265521	0	1	0	0	0	0	0	1	0	0	0	0	0	0	0	0	0	0
ENSG00000241326	0	0	0	0	0	0	0	0	0	0	0	0	0	0	0	0	0	0
ENSG00000162444	4	0	0	2	2	4	0	0	0	0	0	0	0	0	2	0	1	4
ENSG00000130939	2593	2121	2987	3566	3059	1736	3749	5171	2992	3758	2954	3249	2350	3171	3594	3412	3125	3922
ENSG00000224340	0	1	0	0	1	0	2	2	0	0	0	0	1	1	0	0	2	0
ENSG00000233623	0	2	1	2	1	2	0	4	0	1	2	0	0	1	0	0	1	2
ENSG00000201746	0	0	0	1	1	0	2	2	0	0	1	0	1	0	0	0	0	2
ENSG00000054523	2837	2656	2725	3176	3309	1988	3848	5614	3017	3693	3103	3608	2209	3019	2475	2479	2609	3493
ENSG00000264881	0	0	1	0	0	0	0	1	0	0	0	0	0	0	0	0	0	0
ENSG00000199562	0	2	3	1	0	2	0	1	1	2	1	0	0	2	3	2	7	1
ENSG00000264501	0	0	0	0	0	0	0	0	0	0	0	0	0	0	0	0	0	0
ENSG00000142657	10759	11328	9331	25739	12213	11137	12143	20899	9719	17312	11186	13319	8901	12565	12842	15759	12673	21475
ENSG00000271989	1	2	0	0	1	4	0	0	1	0	2	2	0	0	0	0	2	2
ENSG00000251503	12	17	3	28	22	19	12	28	10	18	9	11	15	23	18	22	19	22
ENSG00000175279	101	95	61	178	101	81	103	170	71	137	83	92	78	100	84	113	100	142
ENSG00000241563	2	4	2	10	8	6	7	12	3	10	7	8	3	3	7	11	3	11
ENSG00000160049	1858	1999	1625	3359	2124	1670	1997	3381	1651	2604	1887	2269	1581	2166	2336	2712	2158	3647
ENSG00000203469	0	0	0	0	0	0	0	0	0	0	0	0	0	0	0	0	0	0
ENSG00000142655	684	552	573	1564	800	515	815	1143	685	924	666	725	667	799	1042	1247	891	1180
ENSG00000243267	0	2	5	0	1	1	1	1	0	3	0	1	0	0	1	0	0	0
ENSG00000130940	41	156	38	235	48	74	35	193	35	142	25	155	20	82	22	105	22	118
ENSG00000272078	4	31	5	53	8	17	2	43	0	23	4	9	6	26	10	28	6	31
ENSG00000225158	0	0	0	0	0	0	0	0	0	0	0	0	0	0	0	0	0	0
ENSG00000175262	0	0	0	1	0	0	1	0	0	0	0	0	0	0	0	0	0	0
ENSG00000215785	0	0	0	0	0	0	0	1	0	1	0	0	0	0	0	0	0	0
ENSG00000120948	2964	2607	2265	4924	3087	2205	3683	5346	2778	3855	3234	2937	2547	3207	3048	3295	3249	4191
ENSG00000277726	0	0	0	0	0	0	0	0	0	2	0	1	1	1	3	1	0	0
ENSG00000009724	11	6	18	25	17	14	12	34	7	28	11	40	19	13	7	14	16	16
ENSG00000271895	21	22	23	41	16	22	23	42	10	25	33	24	7	21	16	19	9	16
ENSG00000116649	3243	2381	1324	2962	2743	1903	2557	3646	2345	2872	3061	2771	2391	2463	1741	2528	2640	3023
ENSG00000171824	2178	2295	1551	3518	2283	1548	2398	4189	1872	3435	2222	2669	1763	2430	2295	2639	2216	3281
ENSG00000226849	0	5	0	3	3	2	2	13	2	6	2	6	1	3	0	2	1	7
ENSG00000230337	15	18	17	44	12	9	14	21	11	37	11	7	13	16	11	16	14	15
ENSG00000198793	3705	2976	3069	3843	3730	2500	3378	5363	2989	4006	3175	3933	2352	3296	2971	3591	3016	4225
ENSG00000225602	0	2	5	0	2	0	3	2	0	0	0	1	0	1	0	0	0	0
ENSG00000253086	0	0	0	0	0	0	0	0	0	0	0	0	0	0	0	0	0	0
ENSG00000171819	0	4	7	0	2	3	1	12	1	2	0	4	0	4	0	1	3	4
ENSG00000207451	0	0	0	0	1	0	0	0	0	0	0	0	1	0	0	0	0	0
ENSG00000238173	0	0	0	0	0	0	0	0	0	0	0	0	0	0	1	0	1	0
ENSG00000120942	433	501	298	745	391	320	347	895	343	874	408	572	275	538	465	503	357	686
ENSG00000238199	0	3	2	0	3	1	0	7	1	1	0	0	1	0	3	0	0	0
ENSG00000224338	0	0	0	0	0	0	0	0	0	0	0	0	0	0	0	0	0	0
ENSG00000204624	15	2	16	10	11	4	9	18	4	10	8	7	3	1	6	6	2	2
ENSG00000235643	0	0	0	0	1	0	0	0	1	0	0	0	0	0	1	0	0	0
ENSG00000116661	24	23	39	125	62	39	19	24	19	14	3	11	7	10	38	35	9	19
ENSG00000132879	413	270	438	727	460	310	382	414	320	312	311	228	277	277	583	429	454	477
ENSG00000116663	68	37	69	124	95	45	86	74	59	86	49	44	36	54	82	97	62	56
ENSG00000116670	690	521	619	1149	675	412	864	1216	667	1118	678	668	617	679	1107	1253	786	1105
ENSG00000162490	223	48	232	84	160	34	214	62	150	38	53	33	88	44	297	71	241	126
ENSG00000177674	855	878	735	1753	847	612	858	1517	753	1300	724	998	751	1023	1291	1510	962	1527
ENSG00000215910	0	0	0	4	0	0	2	1	0	0	0	0	0	1	0	2	3	0
ENSG00000177553	0	0	0	0	0	0	0	0	0	0	0	0	0	0	0	0	0	0
ENSG00000177000	1017	1120	1460	2045	1790	1014	1435	2625	1405	1874	1284	1456	1257	1507	1902	1873	1483	1852
ENSG00000011021	1183	1018	1120	1672	1563	832	1447	2401	1387	1813	1347	1423	1058	1275	1335	1446	1143	1611
ENSG00000242349	28	58	30	79	53	25	53	96	32	80	52	44	51	46	55	47	35	44
ENSG00000276470	0	0	0	0	0	0	0	0	0	0	0	0	0	0	0	0	0	0
ENSG00000278852	0	0	0	0	0	0	0	0	0	0	0	0	0	0	0	0	0	0
ENSG00000175206	11	5	5	8	5	9	6	15	3	10	2	6	7	6	4	3	6	5
ENSG00000275915	0	0	0	0	0	0	0	0	0	0	0	0	0	0	0	0	0	0
ENSG00000120937	0	0	0	0	0	0	0	0	0	0	0	0	0	0	0	0	0	0
ENSG00000224904	0	0	0	0	0	0	0	0	1	0	0	0	0	0	0	2	0	0
ENSG00000199347	0	0	1	0	3	1	0	2	0	0	0	3	0	0	1	0	0	1
ENSG00000201801	0	3	1	1	2	2	2	0	0	0	0	0	2	2	1	0	1	5
ENSG00000116685	2898	2466	2238	4432	2917	1899	2999	4184	2537	3522	2713	2714	2214	2662	3257	3449	3116	3918
ENSG00000083444	17056	12287	15776	24065	16200	9192	11989	13457	11536	13060	12976	11356	9445	10004	14406	12896	14356	15445
ENSG00000116688	3739	2905	2548	4224	3551	2125	3635	5191	3147	4043	3606	3361	3219	3879	3382	3895	4021	5275
ENSG00000270914	0	0	0	0	0	0	0	0	0	0	0	0	0	0	0	0	0	0
ENSG00000116691	660	626	462	1194	634	441	598	929	490	773	600	642	509	592	674	924	661	973
ENSG00000202461	2	3	2	0	0	0	1	3	1	2	2	1	0	0	0	1	0	0
ENSG00000276869	0	0	0	0	0	2	0	0	0	0	0	0	0	0	2	0	0	0
ENSG00000243539	1	0	0	0	0	0	0	0	0	0	0	0	3	0	0	0	0	0
ENSG00000120949	172	4	79	8	82	1	127	2	78	2	62	3	34	3	33	8	40	4
ENSG00000201135	0	0	0	0	0	0	0	0	0	0	0	0	0	0	0	0	0	0
ENSG00000227875	0	0	0	0	0	0	0	0	0	0	0	0	0	0	0	0	0	0
ENSG00000028137	6792	1762	5071	3248	4150	1015	5923	3927	5566	3286	5892	2606	3057	2407	5491	3390	4083	2709
ENSG00000263676	0	0	0	1	0	0	0	0	0	0	0	0	0	0	0	0	0	0
ENSG00000225196	0	0	0	0	0	0	0	0	0	0	0	0	0	0	0	0	0	0
ENSG00000252969	0	0	0	0	0	0	0	0	0	0	0	0	0	0	0	0	0	0
ENSG00000048707	1922	1917	2349	2498	2544	1375	2388	3785	2293	2402	1935	2606	1264	2010	1906	1897	1671	2197
ENSG00000239149	2	2	1	5	2	3	4	7	4	6	6	2	1	1	5	3	3	7
ENSG00000229484	1	0	0	0	1	2	0	0	0	0	0	0	0	0	0	0	0	0
ENSG00000162496	444	422	412	463	349	198	644	1010	534	805	648	903	650	848	757	936	862	1272
ENSG00000221340	0	1	1	1	0	0	0	0	1	2	0	2	0	0	2	0	0	2
ENSG00000276830	1	1	1	0	0	0	2	0	0	2	1	2	0	0	0	1	2	1
ENSG00000272482	4	7	3	3	2	1	4	16	4	8	8	12	5	6	9	8	3	6
ENSG00000204518	0	0	0	0	0	0	0	0	0	0	0	0	0	0	0	0	0	0
ENSG00000226166	0	0	0	0	0	0	0	0	0	0	0	0	0	0	0	0	0	0
ENSG00000188984	0	0	0	2	0	0	0	0	0	0	0	0	0	0	0	0	0	0
ENSG00000157330	0	0	0	0	0	0	0	0	0	1	0	0	0	0	0	0	0	0
ENSG00000116726	0	0	0	1	0	0	0	0	0	0	0	0	0	0	0	0	0	0
ENSG00000116721	0	0	0	0	0	0	0	0	0	0	0	0	0	0	0	0	0	0
ENSG00000228338	0	0	0	0	0	0	0	0	0	0	0	0	0	0	0	0	0	0
ENSG00000239810	0	0	0	0	0	0	0	0	0	0	0	0	0	0	0	0	0	0
ENSG00000231103	0	0	0	0	0	0	0	0	0	0	0	0	0	0	0	0	0	0
ENSG00000179172	2	0	4	3	4	2	2	4	2	0	1	7	4	0	1	2	0	3
ENSG00000120952	0	0	0	0	0	0	0	0	0	0	0	0	0	0	0	0	0	0
ENSG00000243073	0	0	2	0	0	0	0	0	0	0	0	0	0	0	0	0	0	0
ENSG00000187545	0	0	0	1	0	0	0	0	0	0	0	0	0	0	0	0	0	0
ENSG00000204510	0	0	0	1	0	0	0	0	0	0	0	0	0	0	0	0	0	0
ENSG00000207434	0	0	0	0	0	0	0	0	0	0	0	0	0	0	0	0	0	0
ENSG00000234064	0	0	0	0	0	0	0	0	0	0	0	0	0	0	0	0	0	0
ENSG00000232423	0	0	0	0	0	0	0	0	0	0	0	0	0	0	0	0	0	0
ENSG00000274178	0	0	0	0	0	0	0	0	0	0	0	0	0	0	0	0	0	0
ENSG00000274764	0	0	0	0	0	0	0	0	0	0	0	0	0	0	0	0	0	0
ENSG00000229571	0	0	0	0	0	0	0	0	0	0	0	0	0	0	0	0	0	0
ENSG00000277058	0	0	0	0	1	0	2	0	0	1	1	0	0	0	0	1	0	0
ENSG00000277862	0	0	0	0	0	0	0	0	0	0	0	0	0	0	0	0	0	0
ENSG00000236179	0	0	0	2	0	0	0	0	0	0	0	0	0	0	0	0	0	0
ENSG00000275774	1	1	0	2	1	0	0	0	1	0	2	0	0	0	1	0	1	4
ENSG00000229978	0	0	0	0	0	0	0	0	0	0	0	0	0	0	0	0	0	0
ENSG00000233336	0	0	0	0	0	0	0	0	0	0	0	0	0	0	0	0	0	0
ENSG00000280267	0	0	0	0	0	0	0	0	0	0	0	0	0	0	0	0	0	0
ENSG00000179412	0	2	0	0	0	0	1	0	1	0	1	0	0	0	1	0	0	1
ENSG00000204505	0	0	0	0	0	0	0	0	0	0	0	0	0	0	0	0	0	0
ENSG00000279169	0	0	0	0	0	0	0	0	0	0	0	0	0	0	0	0	0	0
ENSG00000279804	1	0	0	0	0	0	0	0	0	0	0	0	0	0	0	0	0	0
ENSG00000250894	0	0	0	0	0	0	0	0	0	0	0	0	0	0	0	1	0	0
ENSG00000270601	0	0	0	1	0	0	0	0	0	0	0	0	0	0	0	0	0	0
ENSG00000231219	0	0	0	0	0	0	0	0	0	0	0	0	0	0	0	0	0	0
ENSG00000207511	0	0	0	0	0	0	0	0	0	0	0	0	0	0	0	0	0	0
ENSG00000182330	0	0	0	0	0	0	0	0	0	0	0	0	0	0	0	0	0	0
ENSG00000204501	0	0	0	4	0	0	0	0	0	0	0	0	0	0	0	0	0	0
ENSG00000237700	0	0	0	0	0	0	0	0	0	0	0	0	0	0	0	0	0	0
ENSG00000228229	0	0	0	0	0	0	0	0	0	0	0	0	0	0	0	0	0	0
ENSG00000204481	0	0	0	0	0	0	0	0	0	0	0	0	0	0	0	0	0	0
ENSG00000204480	0	0	0	1	0	0	0	0	0	0	0	0	0	0	0	1	0	0
ENSG00000204479	0	0	0	1	1	0	0	0	0	0	0	0	0	0	0	0	0	0
ENSG00000204478	0	0	0	0	0	0	0	0	0	0	0	0	0	0	0	0	0	0
ENSG00000162494	0	0	0	1	0	0	0	0	0	0	0	0	0	0	0	0	0	0
ENSG00000259961	0	0	0	0	0	0	0	0	0	0	0	0	0	0	0	0	0	0
ENSG00000215909	0	0	0	0	0	0	0	0	0	0	0	0	0	0	0	0	0	0
ENSG00000162493	0	0	0	0	0	0	0	0	1	0	0	0	0	1	0	0	0	0
ENSG00000237445	0	0	0	0	0	0	0	0	0	0	0	0	0	0	0	0	0	0
ENSG00000253085	0	0	0	0	0	0	0	0	0	2	0	0	0	0	0	0	0	0
ENSG00000116731	1477	1057	1134	1665	1342	752	1422	2191	1287	1551	1292	1358	823	1084	968	1085	975	1345
ENSG00000189337	305	189	182	333	121	86	222	289	186	265	193	184	155	192	144	199	110	198
ENSG00000252151	0	0	0	0	0	0	0	0	0	0	0	0	0	0	0	0	0	0
ENSG00000231606	0	0	0	0	0	0	0	0	0	0	0	0	0	0	0	0	0	0
ENSG00000234593	0	0	0	0	0	0	0	0	0	0	0	0	0	0	0	0	0	0
ENSG00000235829	0	0	0	0	0	0	0	0	0	0	0	0	0	0	0	0	0	0
ENSG00000175147	1	1	1	1	0	1	3	4	1	1	0	2	0	0	1	1	0	0
ENSG00000171729	510	613	335	1023	507	463	341	688	423	646	449	548	270	469	564	539	452	660
ENSG00000204464	0	1	4	5	3	3	0	11	0	2	0	3	0	9	0	2	2	1
ENSG00000215720	0	2	2	0	0	2	0	3	2	2	0	3	0	1	0	0	0	1
ENSG00000278480	1	0	0	1	1	0	1	1	0	0	0	2	1	0	1	0	0	0
ENSG00000142621	11	8	12	19	16	7	8	10	13	3	10	5	8	8	4	7	2	12
ENSG00000233485	0	0	0	1	0	0	0	0	0	0	0	0	0	0	0	0	0	0
ENSG00000236045	0	1	0	0	0	0	0	0	0	0	0	0	0	1	3	0	1	0
ENSG00000228140	0	1	0	2	1	1	1	3	0	3	3	1	0	2	0	4	3	0
ENSG00000142634	2001	2662	1439	4194	2561	2469	2163	4075	1863	3524	2141	2929	1843	2967	2682	3955	2466	4589
ENSG00000162438	0	0	1	7	0	2	0	4	0	0	1	0	0	1	1	0	1	2
ENSG00000142615	0	0	0	8	0	0	0	2	0	0	0	1	0	0	1	0	0	0
ENSG00000215704	3	0	0	4	1	5	0	7	0	5	2	6	0	0	3	5	2	7
ENSG00000132906	304	382	261	696	306	294	200	531	225	482	212	409	232	293	354	461	294	453
ENSG00000116138	758	792	814	1092	1105	636	722	1190	655	844	773	765	541	750	728	635	751	1027
ENSG00000251866	0	0	0	0	0	0	0	1	0	1	0	0	0	0	0	0	0	0
ENSG00000272510	0	3	0	0	1	0	0	0	3	2	2	0	0	0	0	0	0	0
ENSG00000116771	49	44	13	40	65	36	31	31	28	38	28	22	28	26	20	25	21	29
ENSG00000237301	0	0	1	0	0	0	0	1	1	1	0	0	0	0	0	3	0	0
ENSG00000235084	3	5	2	5	4	1	5	4	1	5	3	4	5	2	2	6	2	2
ENSG00000252417	0	0	0	0	0	0	0	0	0	0	0	0	0	0	0	0	0	0
ENSG00000236500	0	0	0	0	0	0	0	0	0	0	0	0	0	0	0	0	0	0
ENSG00000197312	1232	1187	1167	1650	1426	1075	1762	2594	1530	1863	1431	1827	979	1443	1048	1163	1239	1619
ENSG00000215695	0	0	0	0	0	0	0	0	0	0	0	0	0	0	0	0	0	0
ENSG00000271742	0	0	0	0	0	0	0	0	0	0	0	0	0	0	0	0	0	0
ENSG00000116786	3967	2420	3050	4582	3585	1846	3975	4508	3080	3509	3107	2899	2485	2749	3466	3761	3113	3887
ENSG00000237938	18	15	12	13	10	12	13	15	10	11	8	9	8	5	14	10	10	7
ENSG00000162461	42	31	35	41	12	21	43	33	24	20	23	13	20	28	25	26	40	20
ENSG00000224459	77	35	57	58	64	34	121	70	77	49	108	49	115	64	89	71	115	85
ENSG00000162460	10	2	15	10	9	3	12	15	15	11	19	4	6	4	6	3	6	7
ENSG00000162458	12374	7566	10008	14195	13295	7576	10289	11724	8993	9811	10106	8362	8574	8488	10491	8810	10013	11799
ENSG00000224321	1	8	1	5	3	2	2	4	6	4	2	5	5	5	0	1	1	4
ENSG00000233954	140	148	128	301	179	121	175	214	146	179	162	188	127	159	203	221	144	274
ENSG00000178715	2	4	3	11	4	1	3	4	2	6	3	3	1	1	0	7	0	2
ENSG00000179743	132	115	110	208	122	64	208	195	117	184	114	142	107	104	132	162	124	167
ENSG00000065526	2217	2269	2198	2545	2680	1757	3350	5404	2692	3388	2435	3415	1750	2634	1976	2056	1965	2680
ENSG00000270620	0	0	0	1	0	0	1	1	0	1	0	0	0	1	0	0	0	0
ENSG00000116809	879	624	736	1402	871	600	815	1122	726	938	755	734	694	855	1050	1149	919	1170
ENSG00000234607	0	0	2	1	0	3	0	7	0	0	0	1	2	0	0	0	0	0
ENSG00000231353	0	0	0	0	0	0	0	0	0	0	0	0	0	0	0	0	0	0
ENSG00000275503	0	0	0	0	0	0	0	0	0	0	0	0	0	0	0	0	0	0
ENSG00000224966	0	0	0	0	0	0	0	0	0	0	0	0	0	0	0	0	0	0
ENSG00000183888	0	0	0	0	0	0	0	0	0	0	0	0	0	0	0	0	0	0
ENSG00000233078	0	0	0	0	0	0	0	0	0	0	0	0	0	0	0	0	0	0
ENSG00000173641	0	0	0	0	0	0	1	0	1	0	0	0	0	0	0	0	0	0
ENSG00000186510	0	0	3	1	1	0	3	1	2	0	0	0	0	0	0	0	0	1
ENSG00000232456	1	0	1	3	0	1	3	2	1	0	0	3	2	0	1	3	1	4
ENSG00000184908	4	1	6	7	5	1	9	3	2	3	2	1	2	4	7	6	3	1
ENSG00000185519	12	6	16	27	19	19	13	23	14	11	11	15	12	14	40	39	17	35
ENSG00000142627	7937	6435	4569	11403	7393	5409	3590	8430	5171	7710	6615	8035	4207	5168	4312	5517	5968	8791
ENSG00000227959	7	8	9	8	9	7	7	21	6	13	3	13	1	7	17	8	3	23
ENSG00000224621	3	3	5	4	3	0	3	10	3	6	2	9	0	8	3	4	1	9
ENSG00000234166	0	0	0	0	0	0	0	0	0	0	0	0	0	0	0	0	0	0
ENSG00000142632	130	86	112	200	148	93	182	252	192	196	200	166	116	101	183	174	152	135
ENSG00000237276	21	17	38	58	30	20	28	40	10	32	20	25	10	23	32	43	34	30
ENSG00000132881	98	94	104	185	111	104	99	178	88	132	99	88	125	122	152	206	107	187
ENSG00000233929	0	2	0	0	0	0	0	0	0	0	0	0	1	0	3	1	1	0
ENSG00000037637	681	532	765	891	860	445	753	1065	529	726	634	660	627	732	1085	705	868	842
ENSG00000055070	5614	4182	5015	8064	5895	3332	6347	9449	5518	8056	5623	6409	4794	6225	6456	7392	6034	8700
ENSG00000226457	2	0	4	5	4	2	1	10	4	4	0	0	0	4	0	0	0	3
ENSG00000187144	0	3	10	4	0	1	1	7	4	2	0	5	1	1	4	1	2	4
ENSG00000157191	4323	3786	3906	8538	4328	2594	3810	5233	3138	4702	3194	4023	3064	3844	5120	5506	4219	5982
ENSG00000226029	9	25	34	36	44	13	20	60	35	41	19	38	22	19	22	16	27	33
ENSG00000080947	49	78	89	112	86	79	53	159	59	79	56	77	44	48	65	87	53	62
ENSG00000206652	0	0	0	0	0	0	0	1	1	0	0	0	0	0	0	0	0	0
ENSG00000261135	0	0	0	3	2	0	2	0	2	3	1	0	0	0	2	1	1	0
ENSG00000224174	5	5	1	6	5	2	4	9	8	13	9	9	7	8	9	6	7	8
ENSG00000233421	5	6	2	14	26	8	8	10	1	10	10	5	16	16	14	22	23	24
ENSG00000277344	0	2	1	3	0	0	0	0	0	1	1	0	2	0	0	0	0	3
ENSG00000268991	0	0	0	0	0	0	0	0	0	0	0	0	0	0	0	1	1	0
ENSG00000225710	0	0	0	0	0	0	0	3	0	0	0	0	0	0	0	0	0	0
ENSG00000219481	472	419	411	617	573	338	556	882	491	692	588	680	444	580	518	517	513	684
ENSG00000271732	0	0	5	7	0	0	0	1	0	1	0	0	0	2	2	1	2	1
ENSG00000215908	417	429	502	743	521	378	725	1096	539	781	600	562	387	441	568	605	505	603
ENSG00000186301	40	21	28	53	36	17	41	44	38	27	39	13	13	15	47	38	45	18
ENSG00000282143	0	0	0	0	0	0	0	0	0	0	0	0	0	0	0	0	0	0
ENSG00000207513	0	0	0	0	0	0	1	0	0	0	0	0	0	0	0	0	0	0
ENSG00000237847	0	0	0	0	0	0	0	0	0	0	0	0	0	0	0	0	0	0
ENSG00000280114	0	0	0	0	0	0	0	0	0	0	0	0	0	0	0	0	0	0
ENSG00000236698	20	22	13	35	18	15	16	25	11	22	7	16	3	12	4	18	5	14
ENSG00000268869	0	0	0	1	0	0	0	0	0	0	0	0	0	0	0	1	0	0
ENSG00000279151	0	0	0	0	0	0	0	0	0	0	0	0	0	0	0	0	0	0
ENSG00000279132	0	0	0	0	0	0	0	0	0	0	0	0	0	0	0	1	0	0
ENSG00000282740	0	0	0	0	0	0	0	0	0	0	0	0	0	0	0	0	0	0
ENSG00000058453	788	822	794	1651	999	752	846	1733	782	1589	756	1169	854	1182	1552	1833	1276	1854
ENSG00000227684	0	0	0	0	0	0	0	0	0	0	0	0	0	0	2	0	0	0
ENSG00000207389	0	0	0	0	2	0	0	0	0	0	0	0	0	1	0	0	0	0
ENSG00000186715	16	7	18	30	21	12	16	24	12	12	12	6	10	5	19	18	10	9
ENSG00000223643	0	0	0	0	0	0	0	0	0	0	0	0	0	0	0	0	0	0
ENSG00000230239	0	0	0	0	0	0	1	0	0	0	0	0	0	0	0	0	0	0
ENSG00000263811	0	0	0	0	0	0	0	0	0	0	0	0	0	0	0	0	0	0
ENSG00000228549	5	1	17	18	13	7	4	11	5	5	5	5	6	11	16	13	11	17
ENSG00000277234	0	0	0	0	0	0	0	0	0	0	0	0	0	0	0	0	0	0
ENSG00000238142	27	33	28	64	45	9	42	68	47	63	53	49	37	60	101	95	46	92
ENSG00000235241	15	14	19	35	27	15	30	29	15	33	24	29	43	38	44	54	40	40
ENSG00000207005	0	0	2	1	0	0	2	0	0	2	0	0	0	0	1	0	0	0
ENSG00000272426	0	0	0	3	5	2	3	0	0	4	0	0	1	0	1	1	1	7
ENSG00000117122	999	1226	1321	4603	1744	1747	681	1384	639	1285	637	900	210	436	447	727	339	753
ENSG00000226526	5	1	0	4	3	8	0	4	0	1	0	4	2	1	0	2	2	0
ENSG00000159363	1591	1967	1281	3192	1977	1564	1464	3363	1253	2709	1394	2328	1011	1665	1498	2206	1454	2303
ENSG00000117118	1440	1241	900	2192	1508	963	1334	1745	1024	1572	1326	1300	1077	1264	1229	1485	1387	1773
ENSG00000117115	0	1	3	8	2	2	2	10	1	10	3	5	0	2	1	4	4	9
ENSG00000204362	0	0	0	1	0	1	0	0	0	0	0	0	0	0	0	0	0	0
ENSG00000282843	0	0	0	0	0	0	0	0	0	0	0	0	0	0	0	0	0	0
ENSG00000142623	1	0	0	4	0	1	0	1	0	0	0	0	0	0	0	0	0	1
ENSG00000142619	0	0	0	0	0	0	0	0	0	0	0	0	0	0	0	0	0	0
ENSG00000266634	0	0	0	0	0	0	0	0	0	0	0	0	0	0	0	0	0	0
ENSG00000159339	0	0	0	0	1	0	0	0	0	0	0	0	0	0	0	0	0	0
ENSG00000280226	0	0	0	0	0	0	0	0	0	0	0	0	0	0	0	0	0	0
ENSG00000276747	0	0	0	2	0	0	0	1	0	0	0	0	0	0	0	0	0	0
ENSG00000179051	7232	5258	5931	7235	6568	3975	8688	11477	6852	9239	6733	7490	5312	6649	5932	6581	6161	8736
ENSG00000227751	0	0	0	0	0	0	0	0	0	0	0	0	0	0	0	0	0	0
ENSG00000074964	158	153	128	268	204	171	140	125	111	98	76	81	164	266	322	409	268	408
ENSG00000236648	0	0	0	0	0	0	0	0	0	0	0	0	0	0	0	0	0	0
ENSG00000117148	0	0	0	0	0	0	0	0	0	0	0	0	0	0	0	0	1	0
ENSG00000261781	0	0	0	0	0	0	0	0	0	0	0	0	0	0	0	0	0	0
ENSG00000117154	0	0	0	2	0	0	0	0	0	0	0	0	0	0	0	0	0	0
ENSG00000280222	0	0	0	0	0	0	0	0	0	0	0	0	0	0	0	0	0	0
ENSG00000230035	0	0	0	1	0	0	0	0	0	0	0	0	0	0	0	0	0	0
ENSG00000225387	0	0	0	0	0	0	0	0	0	0	0	0	0	0	0	0	0	0
ENSG00000179023	0	0	0	1	0	0	0	1	0	1	0	0	0	0	0	0	0	0
ENSG00000235282	0	0	0	0	0	0	0	0	0	0	0	0	0	0	0	0	0	0
ENSG00000225478	0	0	0	0	0	0	0	0	0	0	0	0	0	0	0	0	0	0
ENSG00000009709	0	0	0	0	0	0	0	0	1	0	0	0	0	0	0	1	0	0
ENSG00000179002	0	0	0	0	0	0	0	0	0	0	0	0	0	0	0	0	0	0
ENSG00000255275	0	0	0	1	0	0	0	0	0	1	0	0	0	1	0	0	0	0
ENSG00000159423	522	532	487	1244	535	460	528	789	440	681	529	554	493	719	861	1075	695	1102
ENSG00000265606	0	0	0	0	0	0	0	0	0	0	0	0	0	0	0	0	0	0
ENSG00000221662	0	0	0	0	0	0	0	1	0	3	0	0	0	0	0	0	0	1
ENSG00000169991	1556	1070	948	1643	1181	853	925	1389	1198	1068	1297	998	626	882	876	868	790	1240
ENSG00000272084	10	6	5	9	4	8	8	21	4	5	7	6	6	7	4	11	4	13
ENSG00000127481	6070	5109	7296	7302	8677	4740	7023	10371	6400	6477	5491	6475	3884	5602	5356	5170	5440	6304
ENSG00000230424	7	6	10	30	13	8	20	21	20	15	16	19	10	11	22	21	8	19
ENSG00000127463	4940	3367	3677	4840	5285	2732	3822	4662	3628	3851	4117	3398	3369	3407	4044	3257	4425	4421
ENSG00000053372	1226	1272	589	1474	1151	851	1291	1889	994	1792	1308	1392	946	1303	919	1113	1112	1798
ENSG00000211454	4	1	2	11	5	1	1	6	1	2	1	5	1	0	2	0	1	1
ENSG00000162482	4	1	5	5	7	5	9	11	4	6	0	1	7	5	6	7	6	4
ENSG00000270728	10	27	16	19	18	15	24	36	22	26	19	20	18	25	17	18	17	35
ENSG00000053371	1128	1043	972	1954	1201	706	1111	1554	825	1406	860	1047	924	1278	1527	1730	1169	1795
ENSG00000200403	0	2	2	0	0	0	0	4	1	1	0	1	0	0	0	0	0	0
ENSG00000040487	524	341	414	744	490	359	549	688	444	605	426	407	354	406	614	509	533	594
ENSG00000077549	8334	7472	5981	14027	8668	5856	7686	11601	6397	9998	7401	7853	6120	7622	8906	10806	8012	11594
ENSG00000240490	0	0	2	1	0	0	0	0	0	0	0	1	0	0	0	0	0	1
ENSG00000201609	0	0	0	0	0	0	0	0	0	0	0	0	0	0	0	0	0	0
ENSG00000235185	0	0	0	0	0	0	0	0	0	0	0	1	0	0	0	0	0	0
ENSG00000173436	788	805	564	1551	790	548	915	1318	771	1122	871	764	773	845	728	907	959	1365
ENSG00000270136	0	0	0	0	0	0	1	1	0	1	0	0	0	0	1	0	0	0
ENSG00000226396	3	3	7	18	10	4	2	10	4	2	4	1	6	2	5	12	1	7
ENSG00000158747	484	483	359	1048	540	480	422	768	337	702	372	550	315	586	605	839	467	904
ENSG00000158748	0	0	0	0	0	0	0	0	0	0	0	0	0	0	0	0	0	0
ENSG00000162542	216	248	164	465	179	163	234	505	186	333	164	284	145	258	300	366	200	387
ENSG00000178828	0	0	0	0	0	0	0	0	0	0	0	0	0	0	0	0	0	0
ENSG00000235434	0	0	0	0	0	0	0	0	0	0	0	0	0	0	0	0	0	0
ENSG00000169914	509	325	366	424	504	316	462	675	447	480	379	371	278	317	321	304	367	377
ENSG00000188784	0	0	0	1	0	0	0	0	0	0	0	0	0	0	0	0	0	0
ENSG00000242688	0	0	0	0	0	0	0	0	0	0	0	0	0	0	0	0	0	0
ENSG00000188257	0	0	0	0	0	0	0	0	0	0	0	0	0	0	0	0	0	0
ENSG00000127472	5	19	9	22	10	3	2	4	2	2	1	1	0	0	1	0	1	0
ENSG00000117215	0	1	0	0	0	0	0	0	0	0	0	0	0	0	0	0	0	0
ENSG00000158786	0	0	0	1	1	0	0	0	0	0	0	0	1	0	0	0	0	0
ENSG00000227066	0	0	0	0	0	0	0	0	0	0	0	0	0	0	0	0	0	0
ENSG00000187980	0	0	0	2	0	0	0	0	0	0	0	0	0	0	0	0	0	0
ENSG00000225986	1	0	0	0	0	0	0	0	0	0	0	0	0	0	0	0	0	0
ENSG00000162543	2	2	5	8	3	2	1	1	1	1	1	0	0	0	3	1	3	2
ENSG00000228105	0	0	0	1	0	0	0	0	0	0	0	0	0	0	0	0	0	0
ENSG00000158816	0	0	0	6	0	0	0	0	0	0	0	0	1	0	0	0	0	1
ENSG00000226664	0	0	0	0	0	0	0	0	0	0	0	0	0	0	0	0	0	0
ENSG00000236963	0	0	0	5	0	0	0	0	0	0	0	0	0	0	0	0	0	0
ENSG00000226487	0	0	0	1	0	0	0	0	0	0	0	0	0	0	0	0	0	0
ENSG00000162545	352	419	373	1036	329	365	350	726	264	444	298	337	276	460	561	501	387	750
ENSG00000090432	1256	1125	959	2201	1203	782	1047	1487	945	1364	948	995	745	888	1136	1132	959	1330
ENSG00000215520	0	0	0	0	0	0	0	0	0	0	0	0	0	0	0	0	0	0
ENSG00000183114	0	0	3	0	4	2	4	0	0	0	0	0	0	0	0	0	0	0
ENSG00000158825	22	20	14	38	78	68	2	7	0	2	0	4	6	5	14	16	4	16
ENSG00000158828	1116	731	1174	1658	1205	711	1116	1378	810	938	748	814	716	760	1192	1129	995	1269
ENSG00000117242	478	435	441	459	523	246	419	532	411	467	503	366	395	360	463	289	384	460
ENSG00000244038	12616	9539	11597	20043	13014	7584	12918	14306	10502	12749	11355	10324	9376	10017	14349	13120	12471	14606
ENSG00000117245	43	41	55	112	37	34	106	176	104	146	48	78	68	88	192	214	93	147
ENSG00000235432	0	0	0	2	0	0	0	0	0	0	0	0	0	0	0	0	0	0
ENSG00000189410	9	31	3	19	17	25	11	45	6	31	14	15	11	18	6	24	23	27
ENSG00000233069	0	0	0	0	0	0	0	6	0	1	0	0	0	1	0	0	0	0
ENSG00000127483	4413	4116	4040	6769	4746	3297	5473	9096	4577	7162	4433	5412	3751	5525	5222	5932	4716	6935
ENSG00000075151	4603	2940	3689	4481	4694	2400	4139	5333	3788	3940	3861	3546	2854	3232	3430	3250	3574	4132
ENSG00000251914	0	0	0	0	0	0	1	0	0	0	0	0	0	0	0	0	0	0
ENSG00000221808	0	1	0	0	0	0	0	2	0	0	0	0	0	0	0	1	0	0
ENSG00000233072	0	0	3	0	1	1	0	4	2	0	2	0	2	0	0	0	5	1
ENSG00000236073	0	0	1	0	1	0	2	0	0	0	0	0	0	0	0	2	0	0
ENSG00000235112	0	4	2	0	2	2	1	6	4	8	0	3	0	1	0	0	0	0
ENSG00000117298	44556	52485	42944	102893	46262	34277	31939	58933	29261	49585	31377	47142	23911	38131	38749	44976	34361	54270
ENSG00000236936	1	12	9	2	2	4	2	19	2	9	3	6	1	1	2	3	1	1
ENSG00000231105	3	9	3	7	9	4	2	15	14	7	2	6	6	13	3	4	4	8
ENSG00000236216	0	0	0	0	0	0	1	0	0	0	0	0	0	0	0	0	0	0
ENSG00000228823	0	0	0	0	0	0	0	0	0	0	0	0	0	0	0	0	0	0
ENSG00000236009	0	0	0	0	0	0	0	0	0	0	0	0	0	0	0	0	0	0
ENSG00000227001	5	0	3	6	6	4	0	1	4	0	5	1	10	7	14	5	15	16
ENSG00000187952	5	4	2	12	3	0	8	8	1	3	2	3	5	3	2	8	4	2
ENSG00000186543	0	0	0	1	0	0	0	0	0	0	0	0	0	1	0	0	0	0
ENSG00000142794	56	26	54	57	82	36	36	46	30	38	20	20	204	278	227	256	219	302
ENSG00000176378	0	0	0	0	0	0	0	0	0	0	0	0	0	0	0	0	0	0
ENSG00000162551	164	10	711	75	167	7	161	16	70	10	42	9	99	23	387	21	271	40
ENSG00000233431	0	0	0	0	0	0	0	0	0	0	0	0	0	1	0	0	0	0
ENSG00000076864	3	5	9	5	11	0	2	6	3	0	1	1	5	0	6	5	12	4
ENSG00000090686	3973	3273	2817	4840	4606	2707	3185	5009	3053	3755	3645	3419	3130	3575	3269	3366	3847	4378
ENSG00000231978	0	0	1	0	2	2	0	4	1	0	0	5	3	0	0	0	1	0
ENSG00000187942	1133	774	1791	2417	1589	754	1460	1923	1308	1474	1147	953	810	982	1883	1583	1454	1659
ENSG00000142798	234498	137032	380401	291383	299689	125550	278713	340058	253810	252145	219457	223012	133669	176150	252048	226920	230073	227402
ENSG00000232037	0	4	10	2	1	1	0	9	3	1	2	4	0	2	3	1	4	6
ENSG00000283234	0	0	0	0	0	0	0	0	0	3	0	0	1	0	0	3	1	0
ENSG00000219073	6	1	6	5	6	5	2	13	3	6	6	3	0	4	14	11	6	14
ENSG00000273610	0	0	0	0	0	0	0	0	0	0	0	0	0	0	0	0	0	0
ENSG00000201919	0	0	0	0	0	0	0	0	0	0	0	0	0	0	0	0	0	0
ENSG00000142789	0	1	2	3	2	1	1	2	1	4	0	1	3	0	2	1	0	0
ENSG00000278124	1	0	0	0	0	0	0	0	0	0	0	0	0	0	0	0	0	0
ENSG00000201273	0	0	0	0	0	0	0	0	0	0	0	0	0	0	0	0	0	0
ENSG00000228397	6	5	6	12	16	17	8	10	3	7	6	6	10	1	12	13	10	2
ENSG00000218510	244	172	224	423	295	190	315	424	256	272	265	240	203	246	353	388	284	325
ENSG00000070831	11921	10529	8654	17205	13373	8421	12243	17895	9880	14499	11214	12130	9174	11359	12063	13778	11183	16692
ENSG00000230068	0	4	6	2	3	4	4	15	1	2	4	0	0	2	2	2	1	1
ENSG00000271428	1	4	3	1	3	3	2	8	3	2	0	3	1	2	3	0	0	2
ENSG00000271840	0	6	5	1	3	4	5	6	1	3	1	6	0	1	0	3	1	5
ENSG00000162552	12	2	13	2	10	11	9	4	5	5	7	1	5	14	7	6	2	3
ENSG00000266564	0	0	0	0	0	0	0	0	0	0	0	0	0	0	0	0	0	0
ENSG00000234397	0	0	0	0	0	0	0	0	0	0	0	0	0	0	0	0	0	0
ENSG00000279625	0	0	0	0	0	0	0	0	0	0	0	0	0	0	0	0	0	0
ENSG00000184677	1021	938	1154	1368	1180	753	1084	1803	1022	1339	843	1092	762	1106	1073	897	936	1248
ENSG00000237200	2	4	3	1	1	1	3	6	0	2	0	1	0	1	3	1	1	3
ENSG00000070886	0	0	0	5	0	0	0	0	0	0	0	0	0	0	0	2	0	0
ENSG00000276835	0	0	0	0	0	0	0	0	0	0	0	0	0	0	0	0	0	0
ENSG00000173372	0	0	0	0	0	0	0	0	0	0	0	0	0	0	0	0	0	0
ENSG00000159189	0	0	0	0	0	0	0	0	0	0	0	0	0	0	0	0	0	0
ENSG00000173369	0	0	0	1	0	0	0	0	0	0	0	0	0	0	0	0	0	0
ENSG00000133216	2356	2811	2279	4797	3205	3111	2520	4121	2316	3634	2612	3342	1979	3407	3495	3557	3103	4756
ENSG00000265422	0	0	0	0	0	0	0	0	0	0	0	0	0	0	0	0	0	0
ENSG00000225952	1	2	2	1	3	0	0	3	1	0	0	1	0	0	0	1	0	1
ENSG00000264014	0	0	0	0	0	0	0	0	0	0	0	0	0	0	0	0	1	0
ENSG00000215906	0	0	0	1	0	0	0	0	0	0	0	0	0	0	0	0	0	0
ENSG00000227868	2	0	0	1	0	0	0	0	0	1	1	0	1	0	2	0	0	3
ENSG00000004487	3160	3027	2232	4786	3675	2542	3647	5802	3024	4422	3435	4139	2653	3672	3179	3798	3264	5018
ENSG00000240553	0	1	1	0	1	0	0	2	3	1	0	1	2	0	0	0	0	0
ENSG00000263793	0	0	0	0	0	0	0	0	0	0	0	0	0	0	0	0	0	0
ENSG00000266802	0	0	0	0	0	0	0	0	0	0	0	0	0	0	0	0	0	0
ENSG00000169641	5615	4888	4259	6226	5608	3508	5491	8218	5108	6058	4934	5929	3478	4962	4268	4391	4260	5950
ENSG00000229010	0	7	5	2	3	3	2	9	2	3	1	8	1	0	0	2	0	2
ENSG00000206935	0	0	3	0	0	2	0	3	1	1	0	1	1	2	3	0	0	0
ENSG00000252578	0	2	2	2	2	0	0	0	1	2	4	0	0	0	0	2	1	1
ENSG00000179546	73	106	66	92	132	192	56	138	33	78	41	104	94	244	160	189	123	326
ENSG00000215381	0	0	0	0	0	0	2	0	1	0	0	0	0	0	0	0	0	1
ENSG00000261326	29	29	26	19	22	18	33	41	35	32	26	25	11	21	34	19	17	23
ENSG00000125944	4383	3559	2443	4929	4306	2967	5593	7410	4817	6132	5216	4919	4023	4638	3583	4191	4269	5774
ENSG00000125945	637	550	802	874	793	522	1500	1169	933	808	701	696	704	807	1080	880	889	993
ENSG00000249087	80	66	88	102	94	63	163	131	102	97	71	69	77	80	111	163	116	120
ENSG00000201405	0	0	0	0	0	0	0	0	0	0	0	0	0	0	0	0	0	0
ENSG00000271420	0	0	1	4	2	1	0	1	2	0	0	1	0	0	0	0	2	0
ENSG00000204219	54	57	80	120	118	100	75	102	65	81	40	50	54	89	271	205	119	189
ENSG00000232482	0	0	0	0	0	0	1	1	0	0	0	0	0	0	0	0	0	0
ENSG00000088280	588	346	654	758	917	482	544	533	433	420	458	362	563	617	851	800	753	872
ENSG00000007968	88	69	41	64	36	43	206	444	206	401	197	282	115	173	98	116	91	134
ENSG00000235052	2	0	1	2	2	1	1	1	0	0	3	1	2	1	0	0	0	1
ENSG00000117318	12612	2617	8200	5625	8151	1363	9931	3797	11408	4046	11653	3571	6277	3052	8506	4402	8352	4202
ENSG00000197880	0	10	1	18	2	2	1	17	0	16	0	6	1	4	0	8	0	8
ENSG00000229239	0	0	0	0	0	0	0	0	0	0	0	0	0	0	2	1	0	0
ENSG00000142676	16398	14618	13696	35927	19368	13221	17035	23030	14826	21050	16148	18349	14155	16578	26456	25680	19167	26993
ENSG00000011007	1703	1722	1231	2347	1683	1222	1634	2702	1583	2206	1668	1841	1301	1625	1452	1522	1458	2040
ENSG00000236810	8	3	9	27	7	8	12	25	5	13	16	13	9	10	17	10	8	16
ENSG00000057757	744	682	538	1116	687	495	803	1193	680	1058	742	699	535	695	730	832	725	905
ENSG00000011009	2700	2254	2214	4686	2784	1741	2618	3744	2427	3372	2619	2928	2366	2787	3297	3547	3228	4727
ENSG00000117308	850	896	579	1733	943	628	972	1589	772	1363	821	1059	672	894	1008	1535	868	1447
ENSG00000117305	837	696	822	1642	958	614	887	1178	702	994	707	742	737	919	1221	1339	1008	1322
ENSG00000179163	210	180	211	526	240	176	263	443	163	268	145	152	159	231	386	320	191	292
ENSG00000188822	0	0	0	2	0	0	0	0	0	0	0	0	0	0	0	0	0	0
ENSG00000229106	0	0	0	0	0	0	0	0	1	0	0	0	0	0	0	0	0	0
ENSG00000232557	0	0	0	0	0	0	0	0	0	0	0	0	0	0	0	0	0	0
ENSG00000264926	0	0	0	0	0	0	0	0	0	0	0	0	0	0	0	0	0	0
ENSG00000230228	0	0	0	0	0	0	0	0	0	0	0	0	0	0	0	0	0	0
ENSG00000189266	2213	2128	1689	3506	2585	1754	2398	3780	1722	2974	1896	2079	1761	2472	2279	2542	2127	3113
ENSG00000188529	2896	1996	1792	3270	2442	1611	2873	3924	2146	3282	2596	2526	2033	2428	2324	2584	2466	3094
ENSG00000215905	0	0	0	0	0	0	0	0	0	0	0	0	0	0	0	0	0	0
ENSG00000225315	1	0	0	0	0	0	0	0	0	0	0	0	0	0	0	0	0	0
ENSG00000142661	5	0	7	1	15	6	17	1	14	2	6	0	17	5	39	2	32	3
ENSG00000230703	0	0	0	0	0	0	0	0	0	0	0	0	0	0	0	0	0	0
ENSG00000142677	0	0	0	1	0	1	0	0	0	0	0	0	0	0	0	0	0	0
ENSG00000185436	6	0	0	3	0	1	0	1	1	2	0	0	1	0	0	2	0	1
ENSG00000230023	0	0	0	2	0	0	0	0	0	0	0	0	0	0	0	2	0	0
ENSG00000232298	0	0	3	0	0	0	0	0	0	0	0	0	0	0	0	0	0	0
ENSG00000158055	0	1	0	0	0	0	0	0	0	0	0	0	1	4	1	1	0	0
ENSG00000001460	184	136	151	264	209	165	210	375	152	275	165	247	156	247	338	341	279	391
ENSG00000001461	799	499	875	953	1104	549	984	1319	852	945	807	757	722	788	1061	1042	934	1069
ENSG00000117602	24	20	17	18	110	98	113	160	58	118	66	99	63	67	86	88	51	80
ENSG00000264443	0	0	0	0	0	0	0	0	0	0	0	0	0	0	0	0	0	0
ENSG00000184454	0	0	0	1	0	0	0	0	0	0	0	0	0	0	0	0	1	1
ENSG00000227312	0	0	0	0	0	0	0	0	0	0	0	0	0	0	0	0	0	0
ENSG00000239106	0	0	0	0	0	0	0	0	0	0	0	0	0	0	0	0	0	0
ENSG00000133226	2525	2441	1940	2912	2854	1783	3215	5605	2817	3911	3042	2925	2194	2949	2478	2766	2719	3692
ENSG00000169504	20292	22184	14062	35350	20591	14714	19423	30680	15611	22619	16811	24566	13143	19569	16610	19206	16849	25450
ENSG00000238482	0	2	4	1	0	1	0	3	1	1	0	1	0	2	0	0	0	1
ENSG00000020633	5	0	0	0	5	0	0	1	3	1	1	0	1	0	0	1	1	0
ENSG00000278034	0	0	0	0	0	0	0	0	0	0	0	0	0	0	0	0	0	0
ENSG00000229162	0	0	0	3	0	0	0	0	0	0	0	0	0	0	0	0	0	0
ENSG00000261025	0	0	0	0	0	0	0	0	0	0	0	0	0	0	0	0	0	0
ENSG00000264371	0	0	0	0	0	0	0	0	0	0	0	0	0	0	0	0	0	0
ENSG00000233755	0	0	0	1	0	0	0	0	0	0	0	0	0	0	0	0	0	0
ENSG00000233419	0	0	0	0	0	0	0	0	0	0	0	0	0	0	0	0	0	0
ENSG00000231953	0	0	0	0	0	0	0	0	0	0	0	0	0	0	0	0	0	0
ENSG00000117614	1101	1194	1289	2901	1442	1051	1336	2078	1055	1672	1212	1235	1039	1305	1825	1696	1576	2025
ENSG00000117616	880	740	840	1414	1027	607	1116	1434	608	765	822	608	695	633	1218	875	849	876
ENSG00000272432	6	2	4	11	3	4	6	9	2	4	4	2	5	4	3	8	5	6
ENSG00000261349	2	0	0	0	0	0	2	3	7	3	7	3	4	3	7	3	0	1
ENSG00000187010	0	0	0	0	0	0	9	10	11	5	6	7	38	20	23	13	25	17
ENSG00000224183	2	0	0	1	1	0	10	4	3	3	4	2	6	7	13	5	9	6
ENSG00000259984	1	1	2	1	0	0	0	2	3	2	1	1	0	2	0	1	0	0
ENSG00000183726	4341	3182	3199	6883	4367	2350	4016	4933	3473	4218	3642	3624	3541	3329	4358	4041	4424	4959
ENSG00000188672	6	0	1	3	9	1	5	1	7	4	2	1	3	2	8	2	0	3
ENSG00000238084	4	2	0	4	2	1	1	4	0	1	2	5	3	3	1	1	1	3
ENSG00000204178	1279	1090	1020	1836	1381	865	1385	2041	1175	1614	1307	1236	957	1202	1270	1115	1187	1503
ENSG00000157978	1322	1211	951	2581	1423	1131	925	2127	705	1684	924	1317	810	1282	1530	1919	1151	1993
ENSG00000225643	0	6	1	8	3	3	0	4	1	1	1	1	0	1	2	0	1	4
ENSG00000117643	193	274	64	564	70	152	16	94	13	53	8	38	74	245	235	311	84	169
ENSG00000233478	0	4	3	2	1	2	0	0	0	0	0	0	0	1	3	1	0	1
ENSG00000162430	12877	13666	12895	23597	15513	11016	11986	22346	10927	17528	10366	14144	9142	13764	15203	18605	12252	18523
ENSG00000255054	0	0	0	0	0	0	0	0	0	0	0	0	0	0	0	0	0	0
ENSG00000228172	27	10	19	25	20	9	19	35	24	14	22	13	7	10	21	13	11	19
ENSG00000117640	784	584	740	1100	919	508	836	978	774	771	767	604	584	648	1035	792	904	983
ENSG00000272478	0	0	0	0	0	0	0	0	0	0	0	0	0	0	0	0	0	0
ENSG00000127423	34	26	10	27	24	15	59	140	55	138	74	93	17	45	40	62	34	63
ENSG00000236528	0	1	0	0	3	2	0	2	0	0	0	0	0	1	0	1	1	1
ENSG00000182749	340	308	368	499	412	239	393	585	311	434	390	394	267	328	409	362	422	446
ENSG00000207302	0	0	0	0	0	0	0	0	0	0	0	0	0	0	0	0	0	0
ENSG00000117632	6364	9096	4814	17060	7034	6085	8345	19341	6927	17539	7363	12620	7192	12871	10588	15520	8390	16617
ENSG00000229786	1	0	0	0	0	2	0	2	0	2	0	0	0	0	1	0	1	0
ENSG00000223624	0	0	0	0	0	0	2	2	0	0	0	0	0	1	0	1	0	0
ENSG00000158006	244	217	186	400	313	182	243	344	179	249	216	236	201	226	213	244	229	321
ENSG00000207237	0	0	0	2	0	0	0	0	0	0	0	0	0	0	0	0	1	0
ENSG00000252190	0	0	0	0	0	0	0	0	0	0	0	0	0	0	0	0	0	0
ENSG00000252691	0	0	0	0	0	0	0	0	0	0	0	0	0	0	0	0	0	0
ENSG00000158008	3	1	6	4	9	1	1	1	1	0	3	0	2	2	5	3	4	2
ENSG00000158014	0	0	0	0	0	0	0	0	0	0	0	0	0	0	0	1	0	0
ENSG00000158022	3	2	0	5	0	0	0	3	0	1	0	0	0	1	0	1	0	1
ENSG00000175087	164	178	135	244	206	158	235	400	208	335	219	294	153	202	227	205	202	270
ENSG00000197245	178	83	200	216	223	134	254	235	255	252	265	165	163	148	311	193	202	203
ENSG00000282872	0	0	0	0	0	0	0	0	0	0	0	0	0	0	0	0	0	0
ENSG00000236782	2	1	5	12	5	7	1	13	4	6	6	1	5	12	8	6	3	7
ENSG00000142684	20	36	17	99	39	28	29	40	32	36	21	21	29	49	41	36	36	42
ENSG00000142675	1	3	1	4	4	0	1	0	1	5	1	0	0	1	0	1	1	1
ENSG00000188782	0	0	0	2	0	0	1	0	0	0	0	0	0	0	0	1	0	0
ENSG00000236155	2	0	0	6	2	5	10	3	1	2	0	5	1	3	5	8	7	3
ENSG00000278572	0	0	0	0	0	0	0	0	0	0	0	0	0	0	0	0	0	0
ENSG00000130695	440	334	318	566	439	309	644	1183	491	843	512	611	442	545	371	464	434	648
ENSG00000270733	0	0	0	0	1	0	0	2	2	5	3	0	0	1	4	2	0	2
ENSG00000142669	8466	6592	5482	11935	8766	6246	6021	7882	5254	7567	6278	6101	5560	6501	8011	9403	7477	10088
ENSG00000158062	180	151	157	345	136	104	171	359	163	272	155	204	185	202	266	351	192	341
ENSG00000169442	0	0	0	1	0	0	0	0	0	0	0	0	0	0	0	0	0	0
ENSG00000176092	1	1	0	1	0	3	0	5	1	2	0	0	0	1	0	2	0	0
ENSG00000225854	0	0	0	3	0	0	0	0	0	0	0	0	0	0	0	0	0	0
ENSG00000176083	0	0	0	0	0	0	0	0	0	0	0	0	0	0	0	3	0	0
ENSG00000131914	0	0	0	1	0	0	0	0	0	0	0	0	0	0	0	0	0	0
ENSG00000117682	1363	1171	938	1743	1437	984	1182	1670	1052	1315	1270	1178	1040	1195	1120	1241	1119	1466
ENSG00000223583	0	0	3	1	2	0	2	2	1	4	1	0	0	1	0	0	0	0
ENSG00000225891	2	2	7	0	3	0	1	6	5	4	0	1	3	4	0	1	5	1
ENSG00000198830	6810	6825	4542	8524	7008	4672	11044	17075	8419	14055	8806	8857	7971	10139	8455	10855	8688	12771
ENSG00000224129	0	0	0	1	0	0	0	0	0	0	0	0	0	0	0	0	0	0
ENSG00000117676	446	298	383	552	483	333	609	1028	449	856	434	615	363	523	589	784	446	731
ENSG00000238705	0	0	0	0	0	0	0	0	0	0	0	0	0	0	0	0	0	0
ENSG00000243905	0	0	0	0	0	0	0	0	0	0	0	0	0	0	0	0	0	0
ENSG00000252802	0	0	0	0	0	0	0	0	0	0	0	0	0	0	0	0	0	0
ENSG00000252429	0	0	0	0	0	0	0	0	0	0	0	0	0	0	0	0	0	0
ENSG00000229247	0	0	0	0	0	0	0	0	0	0	0	0	0	0	0	0	0	0
ENSG00000238316	0	0	0	0	0	0	0	0	0	0	0	0	0	0	0	0	0	0
ENSG00000235069	0	0	0	0	0	0	0	0	0	0	0	0	0	0	0	0	0	0
ENSG00000260063	7	8	3	9	11	7	10	12	11	14	14	13	17	16	5	9	11	25
ENSG00000117713	3354	2764	3547	3174	3857	2173	3779	5770	3836	4182	3138	3880	2429	3413	2938	3138	2909	4096
ENSG00000060642	220	152	219	269	268	131	240	291	212	225	197	181	195	227	350	286	236	292
ENSG00000241188	0	0	1	0	0	0	0	0	0	0	0	0	0	0	0	1	0	0
ENSG00000204160	731	888	594	1606	842	665	853	1602	691	1371	817	1152	672	1015	893	1088	880	1395
ENSG00000175793	0	6	0	1	1	1	1	4	1	4	1	7	0	0	0	6	0	1
ENSG00000226698	0	0	0	0	0	0	0	0	0	0	0	0	0	0	0	0	0	0
ENSG00000142751	942	773	747	1291	924	631	934	1337	750	1054	971	894	726	810	888	877	821	1139
ENSG00000198746	472	362	419	748	465	331	462	606	382	481	444	411	335	462	531	513	476	632
ENSG00000090273	3765	3635	1855	5476	3859	3192	2985	5159	2622	4829	3315	3705	2969	3981	3077	4638	3463	5677
ENSG00000131910	1	2	0	3	1	0	0	0	0	1	0	3	0	0	0	1	1	4
ENSG00000175707	0	1	0	3	2	1	0	2	0	0	0	0	0	0	0	0	0	1
ENSG00000172746	0	0	1	0	0	0	0	0	1	0	0	0	0	0	0	0	1	0
ENSG00000224064	0	0	0	2	0	0	0	0	0	0	0	0	0	0	0	0	0	0
ENSG00000225294	0	0	0	1	0	0	0	0	0	0	0	0	0	1	2	0	0	0
ENSG00000253368	1583	606	1610	1248	1774	681	2055	907	1617	830	1326	793	875	515	1425	641	1598	1017
ENSG00000158246	468	93	455	176	342	79	134	83	200	54	178	40	65	40	61	30	52	31
ENSG00000280403	0	0	0	1	0	2	2	2	0	1	2	2	0	1	0	0	0	0
ENSG00000090020	2570	3614	2446	6769	3046	3078	2116	5329	2171	4064	2113	3412	1667	3074	2700	3677	2375	4742
ENSG00000229985	2	0	0	0	0	0	0	0	0	0	0	0	1	0	0	0	0	0
ENSG00000214973	0	0	1	1	3	0	3	1	2	0	0	1	1	0	0	0	1	0
ENSG00000225159	10	7	8	10	7	13	5	14	6	13	4	5	5	12	16	16	7	11
ENSG00000225990	0	0	0	0	0	0	0	0	0	0	0	0	0	0	0	0	0	0
ENSG00000224311	0	0	0	0	0	0	0	0	0	0	0	0	0	0	0	0	0	0
ENSG00000142784	1766	1773	2085	3725	1980	1492	2220	3654	1848	2694	1859	2180	1599	2179	2577	2829	2153	3368
ENSG00000252098	0	0	0	0	0	2	0	1	1	4	0	0	0	0	0	0	0	1
ENSG00000243659	0	0	2	2	2	1	0	1	0	3	0	0	1	1	0	4	1	2
ENSG00000186501	959	804	742	1365	858	525	933	1241	853	1127	921	840	795	817	1011	924	954	1166
ENSG00000206888	0	3	1	2	1	0	0	5	1	1	1	2	1	1	0	2	0	0
ENSG00000241547	2	4	7	4	10	2	7	8	9	10	10	6	3	4	5	0	5	7
ENSG00000142765	0	3	7	5	1	0	4	1	15	3	2	6	1	2	1	1	1	1
ENSG00000142733	1010	528	878	804	1059	516	1371	980	1097	752	1118	582	480	470	754	583	696	613
ENSG00000142748	82	2	126	4	75	1	382	14	259	7	213	2	58	1	253	6	93	5
ENSG00000174950	0	0	0	0	0	0	2	0	1	0	1	0	0	0	2	0	1	0
ENSG00000231207	0	0	0	0	0	0	0	0	0	0	0	0	0	0	0	0	0	0
ENSG00000181773	37	41	23	54	44	43	50	96	80	84	74	78	25	51	32	46	39	63
ENSG00000158195	6095	11138	6618	19336	7175	7414	6919	21742	6102	16001	6813	13995	4913	11910	9140	13156	6362	14987
ENSG00000241169	0	0	5	3	1	4	1	11	0	1	2	1	0	3	0	0	0	0
ENSG00000237429	0	0	0	0	0	0	0	0	0	0	0	0	0	0	1	0	0	0
ENSG00000126705	790	1257	1020	2646	924	1017	743	2583	615	1793	695	1393	595	1416	1223	1663	835	1723
ENSG00000000938	0	6	3	14	5	1	7	7	5	9	1	3	2	6	5	15	1	7
ENSG00000235912	2	1	3	12	5	2	2	2	4	11	1	12	2	6	6	2	4	5
ENSG00000233975	0	1	0	0	0	0	0	0	0	0	0	0	0	0	0	0	0	0
ENSG00000126709	1504	1063	1157	1866	1270	568	606	802	522	767	624	679	476	521	878	816	735	823
ENSG00000225886	1	0	1	4	2	2	0	1	0	0	0	1	1	0	7	2	1	5
ENSG00000206767	0	0	0	0	0	0	0	0	0	0	0	0	0	0	0	0	0	0
ENSG00000226662	0	0	0	0	0	0	0	0	0	0	0	0	0	0	0	0	0	0
ENSG00000207095	0	0	0	0	0	0	0	0	0	0	0	0	0	0	0	0	0	0
ENSG00000009780	182	190	125	299	193	125	167	401	125	277	140	235	162	233	203	225	167	307
ENSG00000231344	1	2	1	3	2	0	3	9	1	5	0	4	6	6	3	4	1	1
ENSG00000230833	0	0	0	0	0	1	0	1	0	1	0	0	0	0	0	0	0	0
ENSG00000117758	2279	2703	1964	4248	2381	1633	1932	2958	1429	2122	1600	1971	1269	1804	1820	1939	1735	2569
ENSG00000269971	0	1	10	6	2	4	0	1	1	1	0	1	2	4	1	0	0	2
ENSG00000270031	1	5	3	2	7	2	0	8	1	6	2	3	5	1	4	1	2	2
ENSG00000223062	0	0	0	0	0	0	0	0	0	0	1	0	0	0	0	0	0	0
ENSG00000117751	1095	927	738	1646	1141	718	1326	1709	969	1404	1079	1168	842	1045	1037	1059	1197	1461
ENSG00000252947	0	2	1	0	0	0	0	5	0	0	0	0	1	0	0	0	0	1
ENSG00000278868	0	0	0	0	0	0	0	0	0	0	0	0	0	0	0	0	0	0
ENSG00000130775	413	1018	285	2215	434	858	151	841	114	627	171	534	163	496	501	1007	296	817
ENSG00000117748	774	657	490	1061	673	490	911	1444	745	1170	764	981	655	779	718	861	817	1040
ENSG00000130768	22	17	16	55	44	38	18	33	13	20	16	17	34	45	51	59	41	52
ENSG00000227050	0	0	0	0	0	0	0	0	0	0	0	0	0	0	0	1	0	0
ENSG00000158156	439	491	499	933	570	355	591	838	456	547	482	526	413	484	685	578	574	678
ENSG00000158161	1001	1088	1016	1246	1278	792	1605	2312	1199	1381	1312	1411	1045	1362	1171	1137	1150	1586
ENSG00000238231	0	0	6	1	2	0	2	0	1	1	3	1	0	4	1	0	1	2
ENSG00000240750	3	5	2	2	1	3	4	4	2	4	2	0	1	1	0	0	0	4
ENSG00000228589	15	3	5	20	9	5	9	11	4	9	9	6	12	7	7	10	5	8
ENSG00000228943	0	0	0	0	0	0	0	0	0	0	0	0	0	0	0	0	0	1
ENSG00000214812	0	0	0	1	0	0	0	0	0	0	0	0	0	0	0	0	0	0
ENSG00000253005	0	0	0	0	0	0	0	0	0	0	0	0	0	0	0	0	0	0
ENSG00000169403	13	4	6	9	20	2	9	20	5	9	8	6	7	10	5	9	6	9
ENSG00000126698	3247	3010	2253	5650	3224	2243	3683	5255	2999	4544	3354	3003	2824	3587	3274	4150	3764	4826
ENSG00000130770	1939	1801	1398	3864	2183	1521	1930	2773	1558	2560	1837	2326	1649	2136	2735	3356	2164	3301
ENSG00000270605	7	5	15	10	25	13	23	14	9	10	15	10	15	13	19	15	18	6
ENSG00000271398	1	0	0	1	2	0	1	1	0	0	3	0	0	0	0	6	1	0
ENSG00000130766	751	652	874	1652	1145	705	765	1217	611	898	554	827	603	862	990	1190	936	1524
ENSG00000130772	467	404	402	703	577	343	642	809	432	704	507	474	421	469	590	648	431	666
ENSG00000204138	2149	2121	2213	2957	3219	2177	3204	4958	3023	3688	2663	2812	2062	2800	2880	2820	2835	3845
ENSG00000206779	0	0	0	4	2	0	0	0	1	1	0	1	0	2	0	0	1	0
ENSG00000229820	0	1	1	2	1	1	0	3	1	1	0	2	0	3	1	1	0	3
ENSG00000221216	0	0	1	1	0	1	1	1	1	2	0	1	0	0	1	0	3	0
ENSG00000180198	2068	1978	1235	2682	1917	1417	2317	4077	2235	3761	2281	2953	1810	2721	2266	2831	2114	3462
ENSG00000242125	970	1197	579	1463	1108	859	1438	2572	1080	1821	1307	1558	945	1454	1106	1592	1172	1865
ENSG00000274266	0	0	0	0	0	0	0	0	0	0	0	0	0	0	0	0	0	0
ENSG00000200087	18	63	51	17	94	56	45	125	60	63	47	239	21	53	32	49	38	75
ENSG00000231468	1	0	2	0	0	1	3	10	1	1	9	5	0	5	2	1	5	1
ENSG00000279443	25	18	24	23	19	13	15	28	23	37	16	28	14	11	21	16	19	20
ENSG00000180098	655	625	495	1305	723	519	711	1077	581	943	572	697	558	678	883	970	638	1009
ENSG00000197989	177	203	68	307	133	129	174	386	127	288	153	255	132	188	106	182	103	203
ENSG00000221539	2	6	2	8	4	3	2	11	3	3	4	4	0	2	4	3	4	1
ENSG00000278274	0	0	0	0	0	0	0	0	0	0	0	0	0	0	0	0	0	0
ENSG00000273544	0	0	0	0	0	0	0	0	0	0	0	0	0	0	0	0	0	0
ENSG00000274582	0	0	0	0	0	0	0	0	0	0	0	0	0	0	0	0	0	0
ENSG00000280498	0	0	0	0	0	0	0	0	0	0	0	0	0	0	0	0	0	0
ENSG00000120656	371	353	325	725	481	324	479	675	362	521	385	432	333	415	564	572	448	613
ENSG00000188060	24	14	21	40	18	10	39	35	27	30	26	16	15	13	17	29	17	32
ENSG00000229388	1	1	1	4	7	4	1	2	0	1	2	0	4	3	6	3	5	0
ENSG00000270103	0	0	0	0	0	0	0	0	0	0	0	0	0	0	0	0	0	0
ENSG00000274978	0	0	3	1	0	1	2	2	0	0	0	2	0	1	2	0	1	0
ENSG00000162419	647	574	566	832	755	379	727	912	691	815	688	716	539	587	660	579	706	840
ENSG00000252777	0	0	0	0	2	1	0	0	0	0	0	0	0	0	0	0	0	0
ENSG00000198492	2737	2435	2200	4600	2721	1881	3332	4666	2768	3829	2659	2959	2285	2804	3352	2944	3045	4031
ENSG00000116329	25	8	24	32	31	8	30	9	27	14	20	12	14	12	14	23	17	7
ENSG00000233427	10	2	4	6	12	1	10	0	2	2	4	2	6	0	3	3	3	0
ENSG00000199756	0	0	0	0	0	1	0	0	0	0	0	0	0	0	0	0	0	0
ENSG00000159023	1925	1789	2673	2701	2773	1271	2970	3846	2552	2680	2506	2466	2215	2297	2436	2072	2240	2527
ENSG00000225616	1	0	2	3	0	0	0	1	2	1	1	1	0	1	2	1	0	0
ENSG00000206704	0	0	0	0	0	0	0	0	0	0	0	2	0	0	0	0	0	0
ENSG00000277958	0	0	1	0	0	0	0	1	0	0	0	0	0	0	0	0	0	0
ENSG00000253304	12	13	5	15	8	12	24	30	20	25	24	20	10	23	15	16	5	10
ENSG00000225750	2	0	1	0	1	0	1	0	1	3	0	1	0	2	0	0	0	0
ENSG00000116350	3304	3149	2474	5373	3568	2490	3332	5655	2786	4799	3301	3644	2522	3510	3546	4215	3161	4551
ENSG00000277916	0	0	0	0	0	0	0	0	0	0	0	0	0	0	0	0	0	0
ENSG00000116353	500	396	323	724	453	308	509	714	446	594	459	476	420	474	521	614	481	648
ENSG00000237934	0	3	5	1	0	1	5	2	1	3	0	2	0	0	0	0	0	1
ENSG00000060656	459	260	407	575	568	425	318	408	221	307	180	257	46	41	89	85	79	80
ENSG00000230523	0	0	1	0	0	0	0	0	0	0	0	0	0	0	0	0	0	0
ENSG00000225011	0	0	0	1	0	0	0	0	0	0	0	0	0	0	0	0	0	0
ENSG00000228176	0	0	0	0	0	1	0	4	0	0	0	1	0	0	0	0	0	2
ENSG00000270927	0	0	0	0	0	0	0	0	0	0	0	0	0	0	0	0	0	0
ENSG00000233399	0	0	1	0	0	0	0	0	0	1	0	0	0	0	0	0	0	0
ENSG00000233372	0	0	0	0	0	0	0	0	0	0	0	0	0	0	0	0	0	0
ENSG00000231251	0	0	0	0	0	0	0	0	0	0	0	0	0	0	0	0	0	0
ENSG00000236335	0	0	0	0	0	0	0	0	0	0	0	0	0	0	0	0	0	0
ENSG00000231949	0	0	0	1	0	0	0	0	0	0	0	0	0	0	0	0	0	0
ENSG00000162510	0	3	1	3	3	1	1	5	2	0	3	1	2	2	6	0	3	2
ENSG00000186056	10	4	6	13	9	5	8	2	10	7	6	8	8	9	5	3	5	10
ENSG00000162511	3764	3687	3081	7052	3803	2654	3435	6203	2694	4582	2556	3677	1972	2581	3464	3647	2974	4090
ENSG00000264773	0	0	0	1	0	0	0	0	1	0	2	1	0	1	0	0	0	0
ENSG00000229607	0	0	0	0	0	0	0	0	0	0	0	0	0	0	0	0	0	0
ENSG00000223382	1	3	0	2	0	0	0	1	0	0	0	0	0	0	0	0	0	0
ENSG00000222784	0	0	0	0	0	0	0	0	0	0	0	0	0	0	0	1	0	0
ENSG00000235143	0	0	0	0	0	0	0	0	0	0	0	0	0	0	0	0	0	0
ENSG00000162512	1742	1158	2014	3267	2307	1203	1058	1392	832	956	718	714	815	1048	1379	1547	1038	1357
ENSG00000266210	0	0	0	0	0	0	0	0	0	0	0	0	0	0	0	0	0	0
ENSG00000134644	2872	2290	2665	3698	3235	1876	3405	4593	2514	3350	2531	2881	2160	2627	2689	2659	2616	3267
ENSG00000237329	0	0	0	4	1	0	1	3	0	0	1	3	1	1	0	0	0	0
ENSG00000232768	0	1	4	0	0	3	0	0	0	0	1	1	0	2	1	0	1	0
ENSG00000215900	0	0	0	0	0	0	0	0	0	0	0	0	0	0	0	0	0	1
ENSG00000225142	0	0	0	2	0	0	0	2	0	0	0	0	0	0	0	0	0	0
ENSG00000084628	2	4	8	4	4	7	2	0	1	3	0	1	8	1	5	3	2	1
ENSG00000060688	1271	1100	829	1690	1356	1002	1630	2233	1186	1965	1448	1502	1173	1462	1337	1572	1243	1945
ENSG00000229447	4	0	0	2	3	1	0	8	3	1	1	1	2	0	3	4	0	2
ENSG00000121766	1503	1086	1352	2034	1561	882	1883	1794	1319	1425	1377	1090	1244	1037	1437	1190	1296	1397
ENSG00000229044	0	2	1	0	1	0	0	0	0	1	0	0	1	0	0	0	0	1
ENSG00000121769	65	135	87	283	73	100	138	307	131	245	84	134	49	78	133	124	72	82
ENSG00000168528	826	810	781	1385	938	552	983	1251	910	1042	705	788	392	453	628	475	458	515
ENSG00000215899	1	0	0	0	0	0	0	0	0	0	1	0	0	0	0	0	0	0
ENSG00000206981	0	0	0	0	0	0	0	0	0	0	0	0	0	0	0	0	0	0
ENSG00000260386	0	0	0	5	0	0	0	0	0	0	0	0	0	0	0	1	0	0
ENSG00000265961	0	0	0	0	0	0	0	0	0	0	0	0	0	0	0	0	0	0
ENSG00000229167	16	8	15	8	16	2	12	14	12	5	14	1	10	7	9	4	17	7
ENSG00000142910	33032	8252	22816	8877	36674	8709	24244	8275	23159	8922	25707	7687	23814	10396	20109	8427	28666	13697
ENSG00000121764	17	20	29	48	25	9	18	15	14	25	7	27	17	23	25	24	28	29
ENSG00000162517	1820	1812	1435	3092	2022	1337	2185	3140	1797	2522	1823	1906	1652	2133	2224	2654	2141	2979
ENSG00000235790	2	1	1	7	7	2	1	7	5	2	4	1	0	4	0	2	5	4
ENSG00000264078	1	2	2	0	0	0	2	1	1	2	2	4	0	5	0	0	0	1
ENSG00000084636	31	36	58	90	49	30	57	73	31	51	39	33	40	43	117	63	47	43
ENSG00000121753	64	38	93	68	55	43	69	70	65	71	47	30	29	35	39	35	33	36
ENSG00000266580	0	0	0	0	0	0	0	0	0	0	0	0	0	0	0	0	0	0
ENSG00000254545	9	10	10	7	11	11	5	6	12	6	7	12	16	8	5	5	10	7
ENSG00000134668	575	742	380	441	627	689	365	344	295	223	336	408	424	486	311	192	399	529
ENSG00000203620	0	0	0	0	0	0	0	1	0	0	0	3	0	0	0	0	0	0
ENSG00000269967	1	3	1	2	6	0	3	15	12	4	5	1	4	3	1	0	4	1
ENSG00000184007	3844	4139	3087	5921	4540	3343	4752	7966	4056	5940	4231	5140	3409	4633	3870	4375	4043	5875
ENSG00000228634	1	8	0	2	3	2	3	5	2	4	1	1	2	5	2	0	0	0
ENSG00000121774	6135	6288	4538	9822	6807	4973	6899	11149	5796	9709	6095	7480	5576	7410	6755	8229	6366	9786
ENSG00000203325	2	7	2	8	5	1	5	5	4	4	4	4	0	4	4	8	7	6
ENSG00000121775	838	830	716	1478	994	644	1059	1566	945	1465	1008	967	832	1064	1349	1253	1135	1446
ENSG00000266203	0	0	0	1	0	0	0	1	1	0	0	3	0	0	0	0	0	0
ENSG00000276493	0	0	0	1	0	0	1	0	0	0	0	0	0	1	0	3	0	0
ENSG00000025800	3464	3573	3226	3900	4760	2754	3976	6413	3735	4492	3918	4755	3099	3951	3573	3612	3671	5254
ENSG00000250135	0	0	0	0	0	0	0	0	0	0	0	0	0	0	0	0	0	0
ENSG00000084652	2785	3263	2775	3950	4065	2729	3178	5778	2821	4251	3241	4211	2489	3492	3293	3528	2972	4479
ENSG00000160050	389	264	318	812	470	250	290	402	281	362	321	280	263	315	558	473	425	478
ENSG00000224066	3	2	2	5	5	5	2	8	4	1	3	6	2	3	1	4	1	5
ENSG00000160051	30	40	43	97	39	25	92	146	44	78	54	60	38	55	40	71	49	68
ENSG00000222046	2	9	5	6	9	7	5	5	3	4	3	9	2	3	1	3	7	2
ENSG00000160055	263	166	238	431	283	143	253	325	229	224	212	220	261	199	350	309	295	329
ENSG00000084623	5228	4560	3753	7047	5495	3623	4976	6909	4186	5933	4852	4865	4101	5027	5575	6234	5215	7530
ENSG00000220785	180	453	219	1090	272	429	183	831	114	543	147	491	122	324	508	771	234	577
ENSG00000183615	40	180	45	462	55	133	31	199	32	301	20	205	26	136	165	238	66	266
ENSG00000182866	5	15	1	25	0	6	1	2	0	2	0	2	1	2	3	14	1	11
ENSG00000277617	0	0	0	0	0	0	0	0	0	0	0	0	0	0	0	0	0	0
ENSG00000252450	0	0	0	0	0	0	0	0	0	0	0	0	0	0	0	0	0	0
ENSG00000116478	3456	3990	2679	7109	3148	2582	3897	7068	3251	6644	3412	5154	2356	3650	4160	5610	3173	5751
ENSG00000175130	7044	8426	5959	21361	7178	6654	5465	12204	4289	11019	5143	9141	4288	7042	8659	12600	6692	12723
ENSG00000233775	0	0	0	0	0	0	0	0	0	0	0	0	2	0	1	0	0	0
ENSG00000162526	5	5	6	16	7	5	2	11	3	7	12	9	5	7	11	8	5	2
ENSG00000225828	31	69	63	113	55	38	38	78	37	39	46	48	37	45	67	59	51	39
ENSG00000160058	2498	2311	2153	4978	2212	1470	2036	2907	1549	2250	1743	2162	1435	1818	2131	2109	1918	2689
ENSG00000224333	0	0	0	0	0	0	0	3	0	0	0	0	0	0	0	0	0	0
ENSG00000270850	0	0	0	0	0	0	0	0	0	0	0	0	0	0	0	0	0	0
ENSG00000229259	0	0	0	0	0	0	0	0	0	0	0	0	0	1	0	0	0	0
ENSG00000263529	0	0	0	0	0	0	0	0	0	0	0	0	0	0	0	0	0	0
ENSG00000254553	1	0	0	0	0	0	1	0	0	0	0	1	0	0	1	1	1	1
ENSG00000273274	3	1	6	0	11	3	6	3	2	4	3	3	8	0	9	3	3	5
ENSG00000160062	434	345	414	602	472	273	535	661	373	484	366	314	299	342	401	320	312	444
ENSG00000176261	394	255	267	529	437	210	324	446	358	364	420	365	310	270	326	380	368	438
ENSG00000200591	1	0	3	2	0	1	2	7	3	2	0	0	1	0	0	0	1	0
ENSG00000162521	3977	3499	3058	5841	4620	3055	5247	7822	4063	6011	4280	4823	3431	4662	5075	5128	4342	6213
ENSG00000162520	171	173	143	353	183	156	142	283	107	194	136	184	120	167	215	213	153	269
ENSG00000224409	2	0	0	4	1	1	0	4	0	2	0	0	0	0	0	0	0	3
ENSG00000162522	677	1903	821	3949	1105	1826	636	4191	479	2961	636	2473	477	1869	1764	2852	852	2801
ENSG00000134684	3378	3174	1964	4821	3372	2245	3126	4911	2832	3907	3458	3312	2618	3086	2463	3033	2995	4212
ENSG00000116497	524	520	512	947	616	424	656	1245	445	731	499	633	491	673	573	710	577	822
ENSG00000160097	6	120	16	777	2	13	5	126	2	41	2	55	1	21	4	38	2	41
ENSG00000121905	0	1	3	9	4	3	0	1	2	2	1	3	1	4	6	7	4	6
ENSG00000121900	650	433	553	1086	953	585	361	363	266	377	302	289	505	595	793	1007	736	994
ENSG00000116514	675	853	626	1422	781	623	543	1108	418	844	478	790	539	882	783	998	743	1313
ENSG00000278966	0	1	0	0	0	1	0	0	0	0	0	2	0	0	1	1	0	0
ENSG00000217644	1	0	0	0	1	0	2	1	0	1	3	1	0	0	0	0	2	1
ENSG00000239670	0	2	1	1	1	0	1	2	0	1	0	0	2	1	0	0	0	3
ENSG00000236065	0	0	3	1	1	1	0	1	1	1	0	1	0	0	0	3	0	4
ENSG00000004455	2690	1997	1466	3230	2634	1663	2523	3632	2219	3109	2610	2638	2117	2464	2218	2636	2366	3197
ENSG00000276645	0	0	0	0	0	0	0	1	0	0	0	0	0	0	0	0	0	1
ENSG00000142920	44	20	59	99	30	25	21	47	15	20	12	15	22	34	60	44	36	41
ENSG00000278997	2	8	2	12	7	2	6	17	2	4	9	4	3	13	8	6	3	12
ENSG00000116525	311	217	305	454	311	235	271	455	226	318	276	316	251	325	318	365	287	378
ENSG00000279179	7	5	6	4	4	2	2	13	4	7	5	1	4	6	2	5	2	1
ENSG00000160094	994	704	966	1471	1064	740	1164	1573	952	1292	932	1017	694	960	1025	1266	917	1307
ENSG00000270115	0	1	3	0	1	1	0	2	3	0	1	1	0	0	0	0	0	2
ENSG00000184389	0	0	3	0	1	0	0	2	1	1	0	0	0	0	1	1	0	0
ENSG00000225313	25	34	24	43	33	35	20	63	23	29	21	23	15	18	18	28	26	42
ENSG00000134686	2858	2982	2604	5585	2956	2010	2839	4277	2481	3562	2649	3300	2143	2910	3345	3550	2976	4110
ENSG00000222112	3	4	4	2	2	1	4	6	3	4	4	3	2	3	4	1	4	0
ENSG00000233246	0	0	2	2	0	1	0	0	0	0	0	0	0	0	2	0	0	1
ENSG00000234512	0	0	0	1	0	0	0	0	0	0	0	0	0	0	0	1	0	0
ENSG00000121903	118	109	155	150	145	112	171	203	139	125	135	131	88	118	109	138	106	135
ENSG00000235907	0	0	3	0	1	0	0	1	0	3	0	1	1	1	0	1	0	0
ENSG00000121904	10	1	7	18	11	7	0	0	0	0	0	1	0	1	0	1	1	1
ENSG00000227000	0	0	0	2	0	0	0	0	0	0	0	0	0	0	0	0	0	0
ENSG00000176256	0	0	0	2	0	0	0	0	0	0	0	0	0	0	0	0	0	0
ENSG00000231163	0	0	0	0	0	0	0	0	0	0	0	0	0	0	0	0	0	0
ENSG00000142698	0	0	0	0	0	0	0	0	0	0	0	0	0	0	0	0	0	0
ENSG00000270241	0	0	0	0	0	0	0	0	0	0	0	0	0	0	0	0	0	0
ENSG00000207941	0	0	0	0	0	0	0	0	0	0	0	0	0	0	0	0	0	0
ENSG00000163866	1729	1332	1081	2691	1228	851	1690	2417	1367	2024	1622	1635	1127	1293	1596	1955	1249	1946
ENSG00000189280	1	1	1	1	0	0	2	3	1	4	2	3	1	1	0	3	1	0
ENSG00000189433	0	0	1	1	0	0	0	2	0	1	1	5	0	0	0	0	0	0
ENSG00000255811	0	0	0	0	0	0	0	2	0	0	0	2	0	0	1	0	0	0
ENSG00000188910	1	1	0	2	1	1	1	2	0	1	1	1	0	0	3	0	0	0
ENSG00000187513	3405	204	1429	437	1667	154	4280	2371	2447	1598	2954	1073	668	947	3021	2357	773	986
ENSG00000230163	34	37	36	79	23	34	37	85	42	47	48	47	25	35	32	50	30	31
ENSG00000116544	6	10	1	61	2	8	4	42	0	22	0	22	0	13	3	27	2	26
ENSG00000241014	32	29	50	77	38	30	41	74	44	39	33	37	19	24	30	23	24	24
ENSG00000271741	0	4	5	9	4	0	6	14	4	8	5	2	2	2	6	0	2	8
ENSG00000243749	227	111	153	401	208	114	164	171	135	116	161	106	133	109	191	251	186	161
ENSG00000163867	313	273	276	463	370	233	251	404	231	335	267	261	227	236	305	257	275	383
ENSG00000233940	0	0	0	0	0	0	0	0	0	0	0	0	0	0	0	0	0	0
ENSG00000197056	362	363	353	504	535	343	425	846	322	532	387	482	336	446	389	438	414	589
ENSG00000228348	1	2	1	1	0	0	1	0	0	0	1	0	0	0	0	2	0	0
ENSG00000116560	9276	8687	6751	11514	10246	6609	11989	16726	9453	14357	9547	9869	6952	9279	9415	9404	8862	11228
ENSG00000201868	0	0	2	0	0	0	0	0	0	0	0	0	0	0	0	0	0	0
ENSG00000146463	2300	1759	2233	2815	3282	1720	2583	3913	2086	2498	2289	2285	2023	2363	2446	2131	2274	2653
ENSG00000240374	0	2	0	0	0	0	0	0	1	1	0	0	0	0	0	0	0	0
ENSG00000201542	0	0	1	0	1	1	1	1	0	1	1	0	0	0	0	0	0	1
ENSG00000229994	4	4	1	9	7	3	1	6	2	4	6	2	5	5	9	6	4	4
ENSG00000227409	0	0	3	0	1	0	2	3	0	3	0	2	2	0	0	0	1	0
ENSG00000278702	0	0	0	0	0	0	0	0	0	0	0	0	0	0	1	0	0	0
ENSG00000142687	1994	1755	2138	3485	2515	1445	1938	3070	1816	2267	1966	2133	1445	1684	2297	2188	1914	2500
ENSG00000236274	0	2	1	0	0	1	0	2	0	0	0	0	0	0	0	0	0	2
ENSG00000020129	888	654	697	1124	990	546	944	1213	898	1003	876	857	756	710	933	911	972	1064
ENSG00000239636	3	3	4	6	2	0	1	9	2	5	2	1	3	2	4	0	1	2
ENSG00000116819	10	4	7	6	9	6	8	13	3	2	2	5	2	6	3	5	1	0
ENSG00000126067	4050	3155	2482	4894	4166	2447	4435	5773	3603	4830	4106	3849	3297	3625	3555	3879	3828	5025
ENSG00000142686	639	570	556	1432	746	496	836	1318	693	960	657	796	511	702	760	727	618	892
ENSG00000092853	853	961	287	535	687	591	1120	2739	1055	2167	1167	1615	855	1436	519	940	578	1354
ENSG00000232335	0	2	0	1	0	0	0	2	0	1	0	1	0	1	0	1	0	1
ENSG00000134698	662	706	790	1296	838	571	1060	1652	805	1007	718	903	640	804	954	963	659	991
ENSG00000092847	1702	1932	1882	2052	2925	1839	2036	3535	2071	2215	2026	2615	1577	2170	1825	1780	1678	2554
ENSG00000271164	0	0	0	0	0	0	0	0	0	0	0	0	0	0	0	0	0	0
ENSG00000271914	0	0	0	0	0	0	0	0	0	0	0	0	0	0	0	0	0	0
ENSG00000126070	659	746	882	1011	1112	623	840	1368	672	830	679	925	540	742	698	586	618	886
ENSG00000271554	2	1	4	0	1	2	0	10	9	1	1	4	2	4	0	2	1	4
ENSG00000232862	0	0	3	2	0	0	1	0	0	0	0	1	0	0	0	0	0	0
ENSG00000092850	2	7	1	21	3	3	7	9	0	2	0	2	3	7	12	16	9	19
ENSG00000116863	781	905	572	1589	808	625	749	1321	668	1206	809	993	730	867	977	1142	886	1274
ENSG00000171812	50	47	39	80	82	41	20	21	23	17	11	13	46	62	85	53	47	50
ENSG00000054116	1756	1575	1270	3103	1733	1306	1634	2292	1337	1934	1366	1745	1231	1508	1733	2044	1627	2310
ENSG00000116871	8646	8302	6228	15338	7987	5269	7512	11640	6625	10329	7169	8544	6387	8214	7801	9851	7663	11620
ENSG00000264592	0	0	0	0	0	0	0	0	0	0	0	0	0	0	0	0	0	0
ENSG00000054118	6667	5968	4993	7028	7579	4463	6509	10550	6691	9039	6939	7392	5462	6826	6820	7025	6007	8375
ENSG00000231849	0	3	1	0	0	0	0	5	0	0	0	2	0	0	0	0	0	0
ENSG00000214193	93	57	79	78	101	62	72	84	50	52	51	42	46	47	57	53	51	55
ENSG00000142694	1954	1082	2069	3366	2080	1100	2132	1857	1787	1610	1966	1149	1595	1431	2690	2473	2343	2260
ENSG00000116883	26	23	29	31	43	16	29	32	19	28	19	15	19	14	27	19	14	8
ENSG00000196182	1271	1273	1068	2162	1065	682	1175	1917	1117	1504	1224	1289	940	1087	932	1187	947	1352
ENSG00000181817	545	502	400	858	602	429	643	817	553	664	671	553	467	576	618	659	737	853
ENSG00000222821	0	0	0	0	0	0	0	0	0	0	0	0	0	0	0	0	0	0
ENSG00000116885	103	77	119	192	119	66	114	140	59	97	63	81	98	81	137	101	101	117
ENSG00000201448	0	0	2	1	1	0	2	0	1	0	0	0	0	0	0	0	1	0
ENSG00000116898	1620	1422	1244	2611	1882	1201	1650	2142	1308	1935	1523	1645	1497	1616	1882	2146	1819	2439
ENSG00000119535	0	0	0	2	0	0	0	0	0	0	0	0	0	0	0	0	0	0
ENSG00000230214	0	0	0	0	0	0	0	0	0	0	0	0	0	0	0	0	0	0
ENSG00000234481	0	0	0	0	0	0	0	0	0	0	0	0	0	0	0	0	0	0
ENSG00000163873	0	0	0	3	0	0	0	0	0	0	0	0	0	0	0	0	0	1
ENSG00000264698	0	0	0	0	0	0	0	0	0	0	0	0	0	0	0	0	0	0
ENSG00000207328	0	0	0	0	0	0	0	0	0	0	0	0	0	0	0	0	0	0
ENSG00000223944	0	0	0	0	0	0	0	0	0	0	0	0	0	0	0	0	0	0
ENSG00000230451	0	0	0	0	0	0	0	0	0	0	0	0	0	0	0	0	0	0
ENSG00000233621	71	57	63	150	76	51	38	55	47	68	37	59	36	47	57	55	54	52
ENSG00000163874	308	393	270	968	292	180	180	306	187	331	213	296	127	188	205	210	172	251
ENSG00000163875	977	1114	941	2104	1147	797	1060	1799	794	1406	911	1091	876	1134	1328	1315	1042	1532
ENSG00000263675	1	2	1	6	2	0	0	3	2	2	3	3	1	0	1	2	6	0
ENSG00000163877	517	502	408	675	547	301	526	776	437	593	484	547	342	425	455	494	435	545
ENSG00000232273	3	0	1	0	0	1	0	2	2	0	3	0	0	0	0	2	0	1
ENSG00000237749	1	0	0	0	1	1	0	1	0	1	0	1	0	1	2	1	0	0
ENSG00000163879	53	73	80	204	73	56	72	88	35	85	50	76	68	91	126	125	92	135
ENSG00000134697	1572	1292	832	2032	1415	915	1422	2259	1110	1729	1339	1331	1201	1292	1213	1357	1345	1863
ENSG00000169218	0	0	0	0	0	0	0	0	0	0	0	0	0	0	0	1	0	0
ENSG00000116922	263	236	190	374	276	204	354	490	259	358	278	291	204	268	211	284	243	296
ENSG00000134690	846	843	301	837	708	572	1160	2459	1006	1818	1034	1294	853	1440	853	1326	845	1589
ENSG00000183317	0	0	0	2	0	0	0	1	0	0	0	0	1	1	0	7	0	1
ENSG00000200421	0	0	0	0	0	0	0	0	0	0	0	0	0	0	0	0	0	0
ENSG00000214141	0	0	0	1	0	0	0	1	0	0	0	0	0	0	0	0	0	0
ENSG00000227416	0	0	0	0	2	0	0	0	0	0	0	0	0	0	0	0	0	0
ENSG00000185090	15	16	15	21	21	11	20	32	8	22	19	17	6	16	10	6	17	14
ENSG00000233728	0	0	0	0	0	0	0	0	0	0	0	0	0	0	0	0	0	0
ENSG00000196449	512	315	253	525	413	214	469	507	478	450	528	423	310	293	323	303	355	499
ENSG00000197982	832	546	539	1388	731	399	767	828	678	780	767	622	609	579	680	894	785	844
ENSG00000188786	550	556	516	721	661	434	489	900	467	607	504	627	379	514	430	445	422	613
ENSG00000235673	0	1	0	0	0	0	0	1	0	2	2	0	0	0	0	1	1	2
ENSG00000204084	439	442	486	567	568	342	499	869	492	509	427	488	414	528	461	444	462	550
ENSG00000230955	0	0	0	0	0	0	0	0	0	0	0	0	0	0	0	0	0	0
ENSG00000252448	0	0	1	0	0	0	0	0	0	0	1	0	0	0	0	3	0	0
ENSG00000222282	0	0	0	0	0	0	0	0	0	0	0	0	2	0	0	0	0	0
ENSG00000277168	0	0	0	0	0	0	0	0	0	0	0	0	0	0	0	0	0	0
ENSG00000183431	2344	2211	1491	3191	2608	1877	2424	4077	2175	3489	2466	2821	1965	2685	2158	2742	2268	3781
ENSG00000212541	10	7	14	14	5	13	10	19	6	19	8	16	2	11	13	3	3	9
ENSG00000183386	914	1151	837	2381	841	1033	624	1662	597	1528	623	1055	454	1192	1427	1937	833	1858
ENSG00000183520	1163	1212	750	1971	1237	938	1189	2205	1013	1777	1131	1378	980	1299	1244	1590	1172	1838
ENSG00000185668	0	1	0	0	1	0	0	2	0	0	3	1	0	1	0	0	2	0
ENSG00000224592	0	0	0	2	1	0	0	0	0	0	0	1	0	0	2	2	0	0
ENSG00000223589	0	0	0	0	0	0	0	0	0	0	0	0	0	0	0	0	0	0
ENSG00000265596	0	0	0	1	0	0	0	0	0	0	0	0	0	0	0	0	0	0
ENSG00000237290	0	0	0	1	0	0	0	0	0	0	0	0	0	1	0	0	0	0
ENSG00000275350	0	0	0	0	0	0	0	0	0	0	0	0	0	0	0	0	0	0
ENSG00000200796	0	0	0	0	0	0	0	0	0	0	0	0	0	0	0	0	0	0
ENSG00000238063	0	0	0	1	0	0	0	0	0	0	0	0	0	0	0	0	0	0
ENSG00000215895	0	0	0	4	1	1	3	1	0	2	1	0	1	0	0	2	4	0
ENSG00000116954	1198	1141	1153	2557	1394	842	1300	1978	1099	1491	908	1023	865	1165	1368	1363	1144	1635
ENSG00000273637	0	0	0	0	0	0	0	0	0	0	0	0	0	0	0	0	0	0
ENSG00000228436	20	25	31	47	28	13	37	55	35	38	21	28	38	25	49	32	49	45
ENSG00000214114	367	305	194	507	350	252	339	487	267	462	384	358	265	343	272	402	372	508
ENSG00000274944	0	0	3	1	1	1	1	7	2	2	0	3	1	0	1	0	1	1
ENSG00000131233	2	1	1	1	0	1	2	1	1	1	1	1	0	0	1	1	0	2
ENSG00000158315	46	35	39	56	51	26	10	20	15	18	13	10	10	9	11	11	11	19
ENSG00000199963	0	0	0	0	0	1	0	0	0	0	0	0	0	0	0	0	0	0
ENSG00000207466	0	0	0	0	0	0	0	0	0	0	0	0	0	0	0	0	0	0
ENSG00000235549	0	0	0	0	0	0	0	0	0	0	0	0	0	0	0	0	0	0
ENSG00000174574	2019	1489	1460	2903	1912	1197	1593	2205	1372	1821	1643	1476	1204	1398	1514	1700	1555	2045
ENSG00000168653	4563	3309	3476	7062	4725	2723	4046	4693	3265	4475	3931	3827	3204	3385	4737	5310	4525	5860
ENSG00000127603	17714	23189	30138	26992	33326	21812	21594	44550	24974	28696	17077	29925	11492	21702	15581	15955	16849	25495
ENSG00000206654	0	1	4	0	0	1	0	4	0	0	2	0	0	0	0	1	0	0
ENSG00000270040	0	1	0	0	2	1	0	4	1	0	1	0	0	1	0	0	2	2
ENSG00000226438	2	1	1	0	2	1	0	3	0	4	0	4	2	1	0	1	0	0
ENSG00000217897	0	1	1	1	0	2	0	4	2	1	1	1	0	0	0	0	0	0
ENSG00000183682	1	0	3	0	1	2	3	5	2	5	5	2	0	2	0	1	0	0
ENSG00000237624	38	18	42	47	68	28	64	87	68	85	57	52	48	53	87	68	56	54
ENSG00000182109	7	0	3	7	5	2	4	10	5	3	6	4	1	1	3	7	1	4
ENSG00000243970	0	2	1	1	0	0	1	4	0	0	4	3	0	0	2	0	0	2
ENSG00000090621	10577	7025	8314	9523	11401	6731	8747	10872	7215	8915	8105	6862	7759	8683	10458	9656	9253	11353
ENSG00000228060	6	5	3	5	5	1	2	5	6	3	3	2	1	1	5	6	3	2
ENSG00000201457	0	1	1	3	0	2	0	3	3	1	3	5	0	1	0	1	4	0
ENSG00000163909	13	3	5	0	1	1	5	1	4	4	6	0	0	0	1	0	1	0
ENSG00000225903	0	0	0	0	0	0	0	0	0	0	0	0	0	0	0	0	0	0
ENSG00000116981	0	0	0	0	0	0	0	0	0	0	0	0	0	0	0	0	0	0
ENSG00000116983	0	0	0	1	0	0	0	1	0	0	0	0	0	0	0	1	0	0
ENSG00000084072	976	799	689	1720	1040	649	902	1187	724	1035	900	824	772	827	1038	1170	1031	1420
ENSG00000225333	0	0	0	0	0	0	0	0	0	0	0	0	0	0	0	0	0	0
ENSG00000252413	0	0	0	0	0	0	0	0	0	0	0	0	0	0	0	0	0	0
ENSG00000116985	2	4	1	0	1	5	8	12	6	11	1	4	8	6	9	8	7	1
ENSG00000198754	11	2	6	26	27	11	11	17	9	13	9	14	10	10	13	7	14	8
ENSG00000261798	0	0	0	0	0	0	0	0	0	0	1	0	0	0	0	1	1	0
ENSG00000229213	0	0	0	0	0	0	0	0	0	0	0	0	0	0	0	0	0	0
ENSG00000043514	260	300	171	511	317	280	303	461	243	411	253	337	191	281	255	357	245	381
ENSG00000202222	0	0	0	1	0	0	1	1	1	0	0	1	0	0	0	0	0	0
ENSG00000116990	69	88	95	253	108	58	43	75	21	48	20	49	54	69	60	88	49	78
ENSG00000236546	0	1	0	1	0	0	1	0	0	0	1	0	1	0	0	0	0	0
ENSG00000207356	0	0	0	0	0	0	0	0	0	0	0	0	0	0	0	0	0	0
ENSG00000168389	55	28	11	21	41	21	40	61	37	54	60	34	42	35	18	13	42	36
ENSG00000228477	2	0	1	0	0	0	0	1	0	0	0	1	0	1	1	0	0	0
ENSG00000131236	12871	11806	9503	19323	13578	8101	13100	17632	10934	14039	11957	12183	9530	10568	12646	12267	12439	14905
ENSG00000131238	4764	3800	3470	6169	4559	2753	4194	5141	3178	4251	3625	3419	2960	3297	3893	3877	3716	4299
ENSG00000226745	1	0	1	0	0	1	0	0	0	0	0	0	0	0	0	0	0	0
ENSG00000117000	544	379	398	605	491	331	577	843	525	599	463	530	391	460	473	417	433	475
ENSG00000207508	0	2	1	0	0	0	0	1	0	0	0	0	0	0	0	0	0	2
ENSG00000188800	0	0	0	0	0	0	1	0	0	2	0	0	1	0	0	0	5	0
ENSG00000259943	81	67	51	114	86	48	103	99	86	93	78	85	52	67	75	96	68	102
ENSG00000084073	2315	1650	1556	2510	2373	1332	1902	2581	1725	2005	1906	1760	1658	1719	1501	1387	1854	1944
ENSG00000231296	0	4	2	0	4	0	2	4	1	2	0	2	0	1	2	1	0	0
ENSG00000049089	43	13	42	41	38	10	31	11	34	20	17	16	9	10	30	11	16	16
ENSG00000227311	0	0	0	4	0	0	0	0	0	0	0	0	0	0	0	0	0	0
ENSG00000084070	502	333	373	542	552	237	557	569	427	482	520	385	374	383	383	338	475	441
ENSG00000213172	0	0	0	0	0	0	0	1	0	0	0	0	0	0	0	0	0	0
ENSG00000187801	59	71	55	103	84	59	49	88	50	62	55	65	35	35	29	32	47	68
ENSG00000260920	37	59	37	108	65	58	39	76	51	69	32	49	29	54	26	24	41	45
ENSG00000279667	0	1	1	2	1	0	1	0	0	0	0	0	1	0	2	0	0	0
ENSG00000187815	62	77	40	119	64	53	73	126	58	84	65	62	53	69	58	79	89	103
ENSG00000238287	7	8	15	28	17	10	15	12	6	12	13	11	13	12	27	24	19	20
ENSG00000164002	242	209	134	335	212	159	179	342	134	271	185	226	114	180	187	199	160	241
ENSG00000227278	0	0	0	1	0	1	0	1	0	3	0	0	0	0	0	0	0	0
ENSG00000238186	1	1	1	10	5	2	5	7	6	7	2	2	0	5	3	0	3	4
ENSG00000117010	80	54	69	97	89	47	123	109	63	94	72	57	55	64	91	93	90	94
ENSG00000236505	0	0	0	1	0	0	0	1	0	0	0	0	0	0	0	0	0	0
ENSG00000233910	0	0	0	0	0	0	0	0	0	0	0	0	0	0	0	0	0	0
ENSG00000117016	7	5	5	15	14	3	4	32	8	19	6	11	4	9	10	17	12	19
ENSG00000237899	2	5	0	6	3	1	2	0	2	4	4	2	0	0	1	1	3	3
ENSG00000272145	6	12	15	29	19	5	10	26	14	24	23	16	9	11	21	16	9	17
ENSG00000066136	797	705	674	1185	882	677	1008	1653	888	1446	869	923	661	947	1086	1209	920	1386
ENSG00000198974	0	0	0	0	0	0	0	2	0	0	0	0	0	0	0	0	0	0
ENSG00000207962	0	0	0	0	0	0	0	0	0	0	0	0	0	0	0	0	0	0
ENSG00000117013	1	1	2	3	4	4	1	3	0	1	0	3	0	2	1	1	1	0
ENSG00000264582	0	0	0	0	0	0	0	0	0	0	0	0	0	0	0	0	0	0
ENSG00000179862	189	401	182	1303	146	211	98	553	106	598	126	556	86	241	285	598	166	516
ENSG00000229528	0	0	0	0	0	0	0	0	0	0	0	0	0	0	0	0	0	0
ENSG00000228940	0	0	0	1	0	0	0	0	0	0	0	0	0	0	0	0	0	0
ENSG00000233118	0	0	0	0	0	0	0	0	0	0	0	0	0	0	0	0	0	0
ENSG00000171793	1230	1219	519	1759	1001	820	1383	2439	1095	2018	1299	1665	935	1389	846	1255	1140	1717
ENSG00000281207	8	13	9	22	18	31	11	28	10	32	4	25	7	13	5	10	6	19
ENSG00000171790	5	15	6	21	8	10	9	24	8	32	8	20	1	16	5	4	7	8
ENSG00000010803	744	746	663	1422	809	706	733	1456	670	1112	764	878	579	872	802	933	708	1074
ENSG00000215893	0	1	1	1	0	5	0	6	0	0	0	0	0	0	0	0	0	0
ENSG00000235358	0	0	1	0	0	2	0	1	1	1	0	0	0	0	1	0	0	2
ENSG00000213987	0	0	0	0	0	0	0	0	0	0	0	0	0	0	0	0	0	0
ENSG00000204060	19	4	17	11	26	30	15	38	21	20	15	21	6	12	11	23	11	31
ENSG00000229901	0	0	2	0	1	0	0	1	2	1	0	3	0	0	2	0	0	0
ENSG00000127129	0	0	0	2	0	2	0	1	0	0	0	1	0	0	0	1	1	3
ENSG00000127124	131	105	78	118	171	107	107	224	87	140	118	160	83	105	95	68	86	132
ENSG00000230881	0	0	0	0	0	0	0	0	0	0	0	0	0	0	0	0	0	0
ENSG00000230638	0	0	0	1	0	3	0	0	1	0	0	0	0	1	0	1	0	0
ENSG00000227538	0	0	0	0	0	0	0	0	0	0	0	0	0	0	0	0	0	0
ENSG00000228776	0	0	0	0	0	0	0	0	0	0	0	0	0	0	0	0	0	0
ENSG00000044012	0	0	0	0	0	0	0	0	0	0	0	0	0	0	0	0	0	0
ENSG00000197273	0	0	0	0	0	0	0	0	0	0	0	0	0	0	0	0	0	0
ENSG00000198815	1020	1359	864	1810	1315	1004	1200	2939	1180	2053	1186	1916	824	1477	1330	1562	1083	2018
ENSG00000227527	2	7	3	13	2	8	2	16	1	12	1	9	0	1	7	15	3	10
ENSG00000177181	0	4	0	8	1	6	0	1	0	3	0	1	0	1	2	2	1	1
ENSG00000235002	0	0	0	0	0	0	0	0	0	0	0	0	0	0	0	0	0	0
ENSG00000066185	5	5	2	14	7	2	1	7	3	6	3	2	7	3	5	11	8	16
ENSG00000127125	652	556	636	1310	833	522	659	951	501	752	575	621	500	605	870	874	696	880
ENSG00000186409	2	8	17	26	12	11	12	27	4	18	11	9	10	6	25	16	13	20
ENSG00000230116	0	0	0	0	0	0	0	0	0	0	0	0	0	0	0	1	0	0
ENSG00000236876	0	1	0	4	0	1	0	4	0	3	2	0	0	2	0	1	0	0
ENSG00000200254	0	0	0	0	0	0	0	0	0	0	0	0	0	0	0	0	0	0
ENSG00000236180	0	0	0	1	0	1	1	0	1	2	0	0	0	0	1	0	0	0
ENSG00000171960	630	507	355	851	574	405	585	839	454	803	500	715	501	654	671	867	612	836
ENSG00000234917	0	1	0	0	2	3	0	3	3	2	0	2	3	2	0	1	4	1
ENSG00000065978	31760	26204	22774	45588	33029	22923	32524	44605	26879	40880	30405	29382	26894	34122	40373	48121	34689	49572
ENSG00000164007	0	0	0	1	0	0	0	0	1	0	0	1	0	0	0	1	0	1
ENSG00000117385	5665	3835	5047	7928	6022	3027	5838	6131	5396	5590	5888	4556	3862	3415	5375	4387	5588	5222
ENSG00000164008	33	22	16	73	27	17	24	43	41	40	32	32	38	25	21	46	35	32
ENSG00000283580	12	4	7	15	10	2	13	13	5	7	7	12	7	2	6	10	7	9
ENSG00000228452	14	19	13	24	18	12	13	55	22	25	21	24	22	25	24	12	19	19
ENSG00000274386	4	7	1	8	7	8	5	9	4	5	2	2	3	6	11	10	10	5
ENSG00000177868	340	266	298	703	421	250	362	444	304	414	293	329	296	298	501	456	325	525
ENSG00000164010	279	247	420	528	363	216	412	492	325	405	278	338	212	282	413	355	303	277
ENSG00000228192	8	5	11	12	11	6	4	10	8	13	9	5	7	5	6	8	7	9
ENSG00000164011	115	100	149	209	186	119	165	209	129	176	135	130	111	133	218	174	156	223
ENSG00000233708	1	0	0	0	2	0	0	0	0	0	0	0	0	0	0	0	0	0
ENSG00000237090	0	1	0	0	0	0	0	0	0	0	0	0	0	0	0	0	0	0
ENSG00000225099	0	0	0	0	0	0	1	0	0	0	1	0	0	0	0	0	1	0
ENSG00000117394	729	735	440	877	492	372	713	1650	774	1513	864	1197	611	1036	681	942	755	1250
ENSG00000227533	2	11	3	5	3	9	9	16	3	3	2	3	8	11	11	8	5	12
ENSG00000207256	0	0	0	0	0	0	0	0	0	0	0	0	0	0	0	0	0	0
ENSG00000283136	0	0	0	0	0	0	0	0	0	0	0	0	0	0	0	0	0	0
ENSG00000277513	0	0	0	0	0	0	0	0	0	0	0	0	0	0	0	0	0	0
ENSG00000186973	2	2	1	3	1	0	1	1	0	0	0	1	1	0	1	0	0	1
ENSG00000117395	1914	1833	725	2291	1880	1352	1815	2878	1511	2378	2248	2110	1697	2106	1194	1594	1813	2559
ENSG00000243710	27	25	35	82	68	41	19	48	17	38	28	14	20	22	29	31	31	35
ENSG00000179178	0	1	0	0	1	0	1	1	2	0	2	0	5	1	1	0	3	0
ENSG00000253313	0	0	0	1	0	0	0	0	0	0	0	0	0	0	0	0	0	0
ENSG00000066056	21804	22730	24026	55635	22290	16959	28380	53382	20884	43812	21144	32520	18053	30703	39619	51700	26609	47774
ENSG00000117400	0	1	0	2	3	2	1	5	0	1	2	1	0	2	0	1	1	1
ENSG00000234694	2	5	0	10	5	3	6	11	3	4	1	3	2	5	7	5	1	12
ENSG00000117399	1929	2317	592	2329	2084	1826	2375	4875	2057	4388	2204	3123	1686	3003	1766	3895	1807	3855
ENSG00000066322	3926	3242	2662	5856	3678	2492	3855	5659	3465	4667	3752	3528	2906	3411	3700	4396	3754	5017
ENSG00000159479	1024	874	642	1384	1092	713	1035	1350	891	1141	1026	930	816	904	874	884	1018	1227
ENSG00000229431	5	10	4	9	5	3	11	17	16	15	6	8	7	8	3	10	1	1
ENSG00000198198	841	891	1058	1237	1197	762	891	1704	851	1033	741	1013	676	877	887	1033	892	1162
ENSG00000229372	2	14	2	10	9	10	1	3	9	3	4	3	4	4	2	1	4	8
ENSG00000274975	0	0	0	0	0	0	0	0	0	0	0	0	0	0	0	0	0	0
ENSG00000178922	1189	2302	692	3591	1318	1429	555	1350	526	1288	734	1075	988	1375	695	1170	951	1830
ENSG00000229348	18	8	8	31	16	9	7	18	13	9	16	12	5	11	17	13	5	11
ENSG00000142949	12782	17862	8127	23109	13036	10807	7001	17361	6747	13622	8152	14110	7324	12693	6541	10835	9148	16246
ENSG00000066135	2032	1563	2128	2930	2510	1393	2025	2604	1854	2043	1852	1672	1727	2034	2102	1979	2091	2379
ENSG00000236200	10	23	21	26	32	14	22	43	18	29	27	24	21	26	8	23	24	30
ENSG00000126091	359	364	388	798	414	288	493	809	441	636	460	528	316	431	497	651	446	641
ENSG00000229444	1	3	5	1	1	0	3	7	3	3	2	3	2	0	0	1	1	3
ENSG00000283414	0	0	0	0	0	0	1	0	0	0	0	1	0	0	0	0	0	0
ENSG00000233674	1	0	3	7	1	1	0	0	1	2	1	0	1	0	0	4	2	0
ENSG00000283477	0	0	0	0	0	0	0	0	0	0	0	0	0	0	0	0	0	0
ENSG00000224751	0	3	3	1	1	3	1	3	1	1	0	1	1	1	0	1	1	1
ENSG00000117407	7	3	3	2	3	1	3	5	0	2	2	2	1	4	0	2	3	0
ENSG00000237950	1	0	2	2	4	2	1	7	4	2	3	1	0	0	2	4	6	4
ENSG00000117408	969	634	789	1171	1023	597	893	1238	714	942	856	760	706	803	915	850	905	1052
ENSG00000132768	561	482	320	696	447	362	554	869	478	663	514	541	354	536	377	485	488	656
ENSG00000117410	1860	1365	1539	3314	1777	905	2402	2683	1870	2458	1916	1801	1584	1587	2178	2369	2135	2632
ENSG00000117411	2455	1977	1404	3357	2350	1695	2025	3352	1878	2742	2150	2378	1775	2254	1928	2891	2072	3154
ENSG00000159214	98	64	65	181	107	85	67	131	65	94	53	68	49	68	76	129	66	113
ENSG00000196517	34	49	33	92	76	40	13	23	19	20	11	23	20	19	17	20	17	13
ENSG00000230615	2	4	5	9	4	1	6	3	3	2	0	4	2	5	9	8	3	7
ENSG00000227163	0	0	0	0	0	0	0	0	0	0	0	0	0	0	0	0	0	0
ENSG00000271647	0	0	0	0	0	0	0	0	0	0	0	0	0	0	0	0	1	0
ENSG00000239560	0	0	0	0	0	0	0	0	0	0	0	0	0	0	0	0	0	0
ENSG00000171872	0	0	0	0	2	0	0	0	0	0	0	0	0	0	1	0	0	0
ENSG00000233514	1	0	1	0	0	0	1	0	0	1	0	0	0	2	0	1	2	1
ENSG00000283039	0	0	0	1	0	0	0	0	0	1	0	0	0	0	0	0	0	0
ENSG00000226804	0	0	0	0	0	0	0	0	0	0	0	0	0	0	0	0	0	0
ENSG00000200171	0	0	0	0	0	0	0	0	0	0	0	0	0	0	0	0	0	0
ENSG00000238037	0	0	0	0	0	0	0	0	0	0	0	0	0	0	0	0	0	0
ENSG00000227994	0	0	0	2	0	0	0	0	0	0	0	0	0	0	0	0	0	0
ENSG00000271329	0	0	0	0	0	0	0	0	0	0	0	0	0	0	0	0	0	0
ENSG00000178028	1013	688	890	1497	934	643	1079	1254	849	1063	920	843	703	754	1161	1056	928	1088
ENSG00000117419	996	734	778	1623	974	566	1113	1448	952	1308	905	959	766	906	1131	1160	1081	1415
ENSG00000233602	1	1	2	1	3	2	2	7	0	1	0	6	1	0	1	0	0	2
ENSG00000199385	0	0	0	1	0	0	0	0	0	0	0	0	0	0	0	0	0	0
ENSG00000187147	1289	1148	1006	2099	1249	818	1490	2196	1326	1968	1420	1555	984	1262	1516	1825	1488	1957
ENSG00000263381	0	0	0	0	0	0	0	0	0	0	0	0	0	0	0	0	0	0
ENSG00000126106	204	140	165	297	179	108	188	257	166	211	134	158	179	205	233	284	226	254
ENSG00000198520	2	2	4	2	5	1	0	3	4	3	2	1	0	2	3	1	0	3
ENSG00000199377	0	0	0	0	0	0	0	0	0	0	0	0	0	0	0	0	0	0
ENSG00000200169	1	2	2	0	0	0	3	6	4	3	2	0	2	0	1	0	2	2
ENSG00000142945	811	736	320	778	647	554	1270	2375	1070	1914	1010	1401	784	1354	828	1527	666	1536
ENSG00000225721	11	5	5	13	4	3	0	12	2	10	5	13	6	8	5	12	3	10
ENSG00000142937	23561	22345	22150	49991	28669	19945	32111	41658	24410	35908	26416	26576	23518	26964	37954	36969	30922	44276
ENSG00000264294	0	0	0	0	0	0	0	0	0	0	0	0	0	0	0	0	0	0
ENSG00000200913	12	9	6	10	4	3	3	11	4	7	9	4	6	8	12	8	4	5
ENSG00000202031	0	1	0	2	0	1	0	1	3	0	2	2	0	0	0	0	0	0
ENSG00000281859	0	0	0	0	0	0	0	0	0	0	0	0	0	0	0	0	0	0
ENSG00000207421	0	0	0	0	0	0	0	0	0	0	0	0	0	0	0	0	0	0
ENSG00000234093	0	2	0	0	6	2	0	3	0	2	0	4	1	1	3	2	0	2
ENSG00000142959	0	3	4	12	3	7	8	11	4	9	2	8	1	3	9	12	3	8
ENSG00000173846	943	767	731	1752	776	573	893	1468	858	1354	732	821	587	768	708	985	705	1283
ENSG00000188396	13	15	13	7	7	7	15	29	3	13	6	18	3	10	4	10	7	6
ENSG00000222009	567	320	740	523	593	330	583	830	576	612	600	415	681	627	705	610	755	810
ENSG00000117425	31	41	65	78	33	21	131	134	59	91	37	57	55	65	98	110	56	97
ENSG00000202444	0	0	0	0	0	0	0	0	0	0	0	0	0	0	0	0	0	0
ENSG00000226499	0	1	0	0	0	0	3	5	1	1	0	1	0	0	0	2	0	2
ENSG00000070785	865	720	521	1315	847	480	1017	1762	709	1335	922	987	734	994	884	1385	810	1352
ENSG00000229815	2	0	2	0	0	1	2	3	2	4	0	0	2	0	0	1	0	3
ENSG00000232369	0	0	0	1	1	0	0	2	0	0	0	0	1	5	0	1	1	0
ENSG00000268949	0	0	0	0	0	0	0	0	0	0	0	0	3	1	2	1	0	2
ENSG00000126107	2672	2753	2180	5084	2766	1967	3136	5637	2014	4207	2277	3288	2117	3376	3935	5167	2821	4724
ENSG00000126088	3277	2696	2386	5043	3009	1875	4654	5212	2815	4298	2886	3173	3149	3468	5303	5267	3851	5218
ENSG00000162415	517	39	435	47	356	19	705	106	694	80	554	61	529	59	378	31	574	64
ENSG00000234315	0	0	1	0	0	1	1	0	0	1	0	0	0	0	2	0	1	0
ENSG00000281912	3	3	3	12	9	5	8	7	4	3	10	6	6	2	4	4	8	4
ENSG00000186603	56	59	28	66	84	42	62	109	65	103	71	66	47	48	33	60	43	98
ENSG00000132781	154	119	102	259	169	140	204	345	156	251	173	211	161	157	194	315	180	257
ENSG00000132773	337	284	177	389	296	194	376	498	358	524	385	473	277	324	269	312	290	420
ENSG00000070759	175	89	193	251	167	98	250	276	152	193	191	142	135	149	274	258	182	227
ENSG00000236872	0	1	0	0	0	0	1	1	1	1	0	0	1	1	0	0	0	0
ENSG00000280670	61	27	54	73	84	34	67	74	63	41	64	55	48	49	32	48	27	33
ENSG00000132763	153	141	120	160	213	117	212	309	150	188	182	198	120	168	139	156	146	209
ENSG00000117450	10750	8682	6256	15009	11003	7247	9925	13486	8545	11841	10420	9817	8924	10168	10217	11585	10976	15041
ENSG00000234379	0	0	0	0	0	0	0	0	0	0	0	0	0	0	0	0	0	0
ENSG00000117448	1977	1977	1564	3993	2203	1620	1936	3082	1759	2836	1975	2172	1678	2034	2240	3090	2014	3131
ENSG00000281133	1	0	0	2	0	0	3	0	1	1	1	0	1	2	0	0	0	1
ENSG00000280836	0	1	2	1	3	2	3	3	0	0	0	1	2	1	1	1	0	4
ENSG00000132780	2671	2235	1902	3338	2625	1671	3483	5333	2855	4585	3173	3242	2546	3289	3196	3823	2796	4066
ENSG00000281112	0	0	0	0	0	0	0	0	0	1	0	1	0	0	0	0	0	0
ENSG00000281825	0	0	0	0	0	0	0	0	0	0	0	1	0	0	0	0	0	0
ENSG00000159588	29	23	35	32	23	18	23	39	17	27	8	13	11	22	17	26	7	16
ENSG00000159592	1913	1980	1939	3306	2487	1460	2098	3439	1726	2486	1906	2127	1492	2015	2460	2283	1990	2854
ENSG00000225447	2	1	2	6	2	4	6	6	5	4	4	5	4	2	6	3	1	5
ENSG00000234329	5	9	11	6	4	5	10	21	5	11	3	6	1	12	6	3	0	5
ENSG00000159596	493	487	384	908	573	373	647	989	517	730	590	597	481	600	727	707	611	803
ENSG00000197429	262	209	189	299	274	170	213	366	217	243	206	193	243	257	228	216	261	302
ENSG00000230896	32	25	20	44	41	27	30	44	30	28	35	23	37	33	30	25	28	34
ENSG00000236111	0	0	2	2	0	0	0	0	0	0	2	1	0	0	0	0	0	0
ENSG00000086015	1229	1744	998	2323	1358	1338	1171	2853	1072	2254	1237	1985	1003	1682	1267	1888	1101	2219
ENSG00000232467	0	0	0	1	0	0	0	2	0	0	0	1	0	0	0	0	0	0
ENSG00000117461	774	370	711	546	940	308	1422	1058	1393	815	940	642	878	812	1075	690	1029	893
ENSG00000278139	0	0	0	0	0	0	0	0	0	0	0	0	0	0	0	0	0	0
ENSG00000226957	0	0	1	0	0	0	0	0	0	0	0	3	0	0	0	0	0	1
ENSG00000233114	0	0	0	0	0	0	0	0	0	0	2	0	0	0	0	0	0	0
ENSG00000227857	0	0	6	0	0	2	0	1	2	3	1	0	2	2	5	0	4	2
ENSG00000117472	3	11	2	8	7	14	22	27	11	16	10	13	5	11	13	12	13	10
ENSG00000250719	0	0	0	0	0	0	0	0	0	0	0	0	0	0	0	0	0	0
ENSG00000085998	2172	1837	1397	3050	2027	1364	1866	2665	1742	2074	2031	2048	1492	1702	1874	2171	1820	2226
ENSG00000171357	38	34	32	54	57	52	79	106	41	48	62	39	56	59	77	77	51	88
ENSG00000085999	197	178	93	194	149	129	359	815	276	579	283	368	195	365	207	341	226	417
ENSG00000132128	2398	2265	2155	3561	2918	1812	2935	4010	2462	3219	2509	2388	2157	2518	3052	3080	2593	3318
ENSG00000173660	2523	2240	1908	5333	2968	1855	2610	3403	2283	3240	2579	2902	2281	2646	3684	3800	3071	3939
ENSG00000117481	657	590	516	978	655	427	757	1240	639	929	670	796	631	764	762	940	689	1007
ENSG00000225779	1	0	0	0	0	0	1	3	0	1	0	0	0	0	0	0	0	0
ENSG00000117480	8	7	10	15	14	10	23	37	9	9	18	6	2	3	13	5	3	11
ENSG00000232022	2	4	0	24	3	7	0	1	4	0	0	2	0	2	3	1	0	1
ENSG00000224863	0	0	0	0	0	0	0	0	0	0	0	0	0	0	0	0	0	0
ENSG00000197587	0	0	0	0	0	0	0	0	0	0	0	0	0	0	0	0	0	0
ENSG00000282881	0	0	0	0	0	0	0	0	0	0	0	0	0	0	0	0	0	0
ENSG00000269956	4	2	4	10	6	5	13	9	2	12	1	0	0	4	2	4	0	3
ENSG00000162456	0	0	0	1	0	0	0	0	0	0	0	0	0	0	0	0	0	0
ENSG00000079277	668	642	630	1289	723	521	756	1254	566	959	619	775	437	697	813	984	617	942
ENSG00000142961	292	421	278	1130	255	277	205	600	160	432	184	365	152	314	383	458	195	438
ENSG00000123472	795	879	761	1657	950	774	749	1457	549	1190	642	871	583	923	831	1132	708	1283
ENSG00000233647	0	0	0	1	1	1	1	0	0	0	1	0	0	0	0	0	1	0
ENSG00000186118	1	2	2	1	2	1	4	9	1	6	2	4	1	3	4	4	0	1
ENSG00000228237	7	3	4	11	1	2	2	17	2	12	0	13	0	6	1	4	4	3
ENSG00000159658	4377	6922	4712	15164	3778	3883	4855	13007	3493	9007	3458	7489	2065	4869	4603	7687	3133	6765
ENSG00000236476	0	0	0	0	0	0	0	0	0	0	0	0	0	0	0	0	0	0
ENSG00000142973	0	0	0	3	0	0	0	0	0	0	0	0	0	0	0	0	0	0
ENSG00000154198	0	0	0	0	0	0	0	0	0	0	0	0	0	0	0	0	0	0
ENSG00000238145	0	0	0	0	0	0	0	0	0	0	0	0	0	0	0	0	0	0
ENSG00000187048	0	0	0	2	0	0	0	1	0	0	0	0	0	0	0	0	0	0
ENSG00000259832	0	0	0	0	0	0	0	0	0	0	0	0	0	0	0	1	0	0
ENSG00000261196	0	0	0	0	0	0	0	0	0	0	0	0	0	0	0	0	0	0
ENSG00000261593	0	0	0	1	0	0	0	0	0	0	0	0	0	0	0	0	0	0
ENSG00000261290	0	0	0	0	0	0	0	0	0	0	0	0	0	0	0	0	0	0
ENSG00000186377	14	157	16	533	17	65	50	504	7	351	5	196	0	27	11	57	2	51
ENSG00000186160	0	1	0	3	0	0	0	2	0	5	0	0	0	0	0	0	0	0
ENSG00000225154	0	0	0	0	0	0	0	1	0	1	0	0	0	0	0	0	0	0
ENSG00000225506	3	0	3	2	2	4	0	5	2	2	5	1	0	0	4	1	3	0
ENSG00000162365	0	0	0	1	0	0	0	0	0	0	0	0	0	0	0	0	0	0
ENSG00000225514	0	0	0	0	0	0	0	0	0	0	0	0	0	0	0	0	0	0
ENSG00000224805	2	6	1	1	8	3	6	1	1	2	2	1	3	0	2	2	1	3
ENSG00000162366	0	3	2	7	2	1	1	1	0	0	0	0	0	3	4	1	0	1
ENSG00000162367	2209	1472	1824	2772	2218	1283	2088	3292	2235	2478	2281	2115	1696	2083	2395	2237	2205	2741
ENSG00000226252	107	55	97	58	70	30	101	111	91	62	91	65	59	30	76	59	60	58
ENSG00000123473	607	560	312	550	584	380	777	1661	697	1309	688	953	555	944	546	671	631	920
ENSG00000162368	3914	2856	3167	4581	4165	2234	4386	5254	3404	3742	3593	3041	2904	2961	3624	3057	3740	4132
ENSG00000225762	3	1	1	7	5	1	11	2	5	2	2	2	2	2	1	1	0	4
ENSG00000186790	1	0	0	1	0	0	0	1	0	0	0	0	2	0	0	1	0	0
ENSG00000237424	40	49	44	69	39	36	76	147	33	75	49	70	35	37	42	62	50	69
ENSG00000186564	20	14	14	16	24	19	28	36	19	22	16	33	11	17	23	19	16	28
ENSG00000271355	0	0	0	1	0	0	0	0	0	0	0	0	0	0	0	0	0	0
ENSG00000229554	0	0	0	0	0	0	0	0	0	0	0	0	0	0	0	0	0	0
ENSG00000227883	0	0	0	0	0	0	0	0	0	0	0	0	0	0	0	0	0	0
ENSG00000227947	0	0	0	0	0	0	0	0	0	0	0	0	0	0	0	0	0	0
ENSG00000269113	0	0	1	0	0	0	0	3	0	0	0	2	0	0	0	0	1	1
ENSG00000223814	0	0	0	0	0	0	0	0	0	0	0	0	0	0	0	0	0	0
ENSG00000225028	0	0	0	3	1	0	0	0	0	0	0	0	0	0	0	0	0	0
ENSG00000226133	0	0	0	0	0	0	0	0	0	0	0	0	0	0	0	0	0	0
ENSG00000231413	0	0	0	0	0	0	0	0	0	0	0	0	0	0	0	0	0	0
ENSG00000237180	0	0	0	2	0	0	0	0	0	0	0	0	0	0	0	0	0	0
ENSG00000242267	0	0	0	0	0	0	0	1	1	0	0	0	0	0	0	3	0	0
ENSG00000279096	0	0	0	0	0	0	0	0	0	0	0	0	0	0	0	0	0	0
ENSG00000223720	0	0	0	0	0	0	0	0	0	0	0	0	0	0	0	0	0	0
ENSG00000117834	0	6	6	7	3	1	2	3	1	6	0	3	1	3	0	2	0	0
ENSG00000272491	0	0	1	5	2	1	0	0	1	0	0	0	0	0	0	0	0	0
ENSG00000279214	0	0	0	0	0	0	0	1	0	0	0	0	1	0	0	0	0	0
ENSG00000132122	110	116	117	196	127	82	161	242	115	202	136	134	70	108	123	141	110	130
ENSG00000224986	0	0	1	1	0	0	0	2	0	3	0	0	0	1	0	1	0	0
ENSG00000206700	0	0	1	0	0	0	0	0	0	0	0	0	0	0	0	0	0	0
ENSG00000235105	1	1	1	3	1	1	1	2	1	1	1	1	0	2	0	3	0	0
ENSG00000223175	0	0	0	0	0	0	0	1	0	0	0	0	0	0	0	0	0	0
ENSG00000232514	0	0	0	0	0	0	0	0	0	0	0	0	0	0	0	0	0	0
ENSG00000186094	0	0	0	3	0	0	0	1	0	0	0	0	0	0	0	0	0	0
ENSG00000162373	0	0	0	2	0	0	0	0	0	0	0	0	0	0	0	0	0	0
ENSG00000229846	0	0	0	0	0	0	0	0	0	0	0	0	0	0	0	0	0	0
ENSG00000230114	0	0	0	0	0	0	0	0	0	0	0	0	0	0	0	0	0	0
ENSG00000225623	0	0	0	0	0	0	0	0	0	0	0	0	0	0	0	0	0	0
ENSG00000237478	0	0	0	0	0	0	0	0	0	0	0	0	0	0	0	0	0	0
ENSG00000215887	0	0	0	0	0	0	0	0	0	0	0	0	0	0	0	0	0	0
ENSG00000279324	0	0	0	2	0	0	0	0	0	0	0	0	0	0	0	0	0	0
ENSG00000233595	0	0	0	1	0	0	0	0	0	0	0	0	0	0	0	0	0	0
ENSG00000162374	0	0	0	3	0	0	0	0	0	0	0	0	0	0	0	0	0	0
ENSG00000230828	0	0	0	0	0	0	0	0	0	0	0	0	0	0	0	0	0	0
ENSG00000237337	0	0	0	0	0	0	0	0	0	0	0	0	0	0	0	0	0	0
ENSG00000233407	0	0	0	0	0	0	0	0	0	0	0	0	0	0	0	0	0	0
ENSG00000234080	0	1	0	1	0	0	0	0	0	0	0	0	0	0	0	1	0	0
ENSG00000229316	0	0	0	0	0	0	0	0	0	0	0	0	0	0	0	0	0	0
ENSG00000225671	0	0	0	0	0	0	0	0	0	0	0	0	0	0	0	0	0	0
ENSG00000142700	1	0	0	1	0	0	2	1	0	0	0	0	0	0	0	1	0	2
ENSG00000185104	700	734	518	1220	745	573	906	1688	760	1223	809	1067	605	947	805	1021	807	1182
ENSG00000225767	0	1	3	0	0	2	1	5	2	1	0	2	0	0	0	0	1	1
ENSG00000207194	0	0	1	0	0	0	0	0	0	0	0	1	0	0	0	0	0	1
ENSG00000230585	0	0	4	2	2	5	0	6	2	0	1	3	1	2	0	3	1	2
ENSG00000237130	0	0	0	0	0	1	0	1	0	0	0	0	0	0	0	0	0	0
ENSG00000123080	624	322	299	511	457	292	1234	1624	792	1416	741	849	524	725	643	1118	636	870
ENSG00000265538	0	0	0	0	0	0	0	0	0	0	0	0	0	0	0	0	0	0
ENSG00000275816	0	0	0	0	0	0	0	0	1	0	0	0	0	0	0	0	0	0
ENSG00000204006	0	0	0	1	0	0	0	0	0	0	0	0	0	0	0	0	0	0
ENSG00000200262	0	0	0	0	0	0	0	0	0	0	0	0	0	0	0	0	0	0
ENSG00000213478	3	1	1	2	2	0	0	0	1	0	0	0	0	0	1	0	0	1
ENSG00000203356	3	2	5	11	2	1	0	3	0	4	1	5	0	0	1	3	1	2
ENSG00000123091	4249	3109	3204	5931	4703	2686	4488	5675	3328	4370	3625	3732	3045	3751	4315	3923	4033	5178
ENSG00000233406	2	2	2	5	9	3	0	2	2	0	1	2	0	0	3	3	1	1
ENSG00000236434	0	1	3	1	1	2	1	6	0	1	4	1	0	0	0	2	2	0
ENSG00000085831	69	47	97	64	138	30	41	66	32	55	33	39	39	51	170	66	66	37
ENSG00000261664	0	0	0	0	1	0	0	0	0	0	0	0	0	0	1	3	0	0
ENSG00000085832	1673	1689	1598	2381	2341	1453	2155	3424	1801	2411	1851	2213	1523	2099	2183	1931	1810	2542
ENSG00000232027	3	5	2	6	3	3	1	5	1	3	2	1	3	1	1	4	1	1
ENSG00000206595	0	0	0	1	0	1	0	0	0	0	0	0	0	0	0	0	0	0
ENSG00000238140	0	1	0	2	0	2	1	3	1	1	0	3	0	1	0	0	0	5
ENSG00000227070	3	1	2	3	1	2	0	3	0	2	0	0	0	0	0	2	1	0
ENSG00000252032	0	0	0	0	0	0	0	0	0	0	0	0	0	0	0	0	0	0
ENSG00000227742	2	0	0	1	0	0	0	0	0	0	0	0	0	0	0	2	0	0
ENSG00000117859	2773	2126	2258	3668	2920	1744	3295	4021	2792	3152	2937	2687	2437	2653	2999	2649	2943	3382
ENSG00000236973	0	0	3	0	1	0	0	1	0	0	0	0	0	1	0	2	5	0
ENSG00000232846	0	0	2	0	2	0	0	4	1	1	0	0	0	0	0	0	0	0
ENSG00000212624	0	0	0	0	0	1	0	0	0	0	0	0	0	0	0	0	0	0
ENSG00000078618	4705	3289	3723	5251	5424	2833	5246	6913	4559	5327	5140	4625	3859	4332	4536	4575	4624	5256
ENSG00000266993	7	7	12	9	7	13	7	21	7	7	8	9	8	11	7	5	7	6
ENSG00000272175	0	1	0	0	0	2	0	1	1	4	0	1	0	0	0	0	0	0
ENSG00000230604	0	0	0	1	3	0	0	1	0	1	0	0	0	0	0	0	0	2
ENSG00000169213	1500	673	2560	999	4034	1432	2258	2210	2433	1403	2257	1534	1928	1603	1832	940	2451	2196
ENSG00000229032	0	0	0	0	0	0	0	0	0	0	0	1	0	0	0	1	0	0
ENSG00000264613	0	0	0	0	0	0	0	0	0	0	0	0	0	0	0	0	0	0
ENSG00000117862	1825	1367	1431	2456	1772	857	1916	2392	1648	2047	1831	1594	1337	1413	1863	1773	1735	1903
ENSG00000198841	315	196	192	393	266	139	311	330	276	372	269	258	198	239	253	265	279	344
ENSG00000223390	0	1	0	0	1	0	0	2	2	0	0	1	0	1	1	1	0	0
ENSG00000228369	0	2	3	1	0	0	1	4	3	2	2	3	2	2	1	0	0	0
ENSG00000134717	1002	926	807	1693	1182	782	1093	1728	919	1350	1010	1093	784	1149	1078	1147	1076	1560
ENSG00000157077	763	746	775	1153	1086	703	661	1268	601	881	691	817	574	920	838	914	771	1132
ENSG00000241745	1	0	0	1	0	1	0	1	0	0	0	3	0	0	0	0	0	0
ENSG00000228407	8	4	6	5	4	3	4	9	1	5	0	0	7	4	7	4	2	3
ENSG00000223429	0	2	6	1	1	1	0	1	0	0	0	0	2	1	0	0	0	0
ENSG00000224255	0	0	1	0	0	1	2	0	2	2	0	0	0	0	0	0	0	0
ENSG00000236004	0	0	0	0	0	0	0	1	0	0	0	0	0	0	1	0	0	0
ENSG00000237663	0	0	0	0	1	0	0	0	3	0	0	0	0	0	0	0	0	0
ENSG00000213735	1	0	2	0	1	0	0	4	0	0	0	1	0	0	0	1	0	1
ENSG00000154222	1274	981	1078	1825	1208	750	1241	1868	1068	1430	1070	1100	577	728	892	948	771	948
ENSG00000272100	2	3	3	2	5	1	1	8	1	4	1	4	0	0	0	3	1	1
ENSG00000224680	2	6	0	7	0	1	10	14	5	9	3	7	2	4	3	4	2	9
ENSG00000085840	267	201	63	161	177	149	394	729	310	537	412	378	212	330	172	302	219	322
ENSG00000134748	978	919	778	1563	1066	765	1125	1689	845	1436	979	1070	806	1067	1017	1170	908	1345
ENSG00000134744	666	635	702	974	959	600	848	1456	746	932	691	891	578	835	893	798	726	966
ENSG00000272371	0	1	0	2	0	0	1	3	0	0	0	2	0	0	0	0	0	1
ENSG00000236290	0	0	0	0	0	0	0	0	0	0	0	0	0	0	0	0	0	0
ENSG00000116157	309	175	265	436	314	160	304	269	234	230	204	113	149	128	280	226	186	156
ENSG00000182183	1	0	1	0	0	0	0	0	0	0	0	0	0	0	0	0	0	0
ENSG00000162377	762	826	442	1024	902	748	613	1144	597	1053	670	878	528	815	554	706	548	1111
ENSG00000233664	0	0	0	0	0	0	0	0	0	0	0	0	0	0	0	0	0	0
ENSG00000239640	0	0	0	1	0	0	0	0	0	0	0	0	0	0	0	0	0	0
ENSG00000162378	1252	1488	1475	1915	1936	1172	1547	3012	1271	1792	1193	1837	1058	1496	1428	1379	1412	1893
ENSG00000252018	0	0	0	0	0	0	0	1	0	0	0	0	0	0	0	0	0	0
ENSG00000228929	2	4	7	14	5	6	4	5	3	5	5	7	6	8	4	8	10	1
ENSG00000206627	0	1	0	6	0	1	0	2	0	0	2	0	1	0	0	0	1	1
ENSG00000203995	20	22	18	41	78	58	32	83	21	58	30	66	14	36	25	40	27	42
ENSG00000242391	0	0	0	0	1	0	1	2	1	0	0	0	0	1	0	0	0	0
ENSG00000121310	271	404	352	1001	426	444	261	609	210	466	230	365	247	384	421	592	303	545
ENSG00000230953	6	4	5	6	6	8	5	11	8	5	2	6	4	7	3	4	2	3
ENSG00000231866	0	1	0	1	0	0	0	0	0	0	0	0	0	2	0	0	0	0
ENSG00000116171	2492	2128	2063	4086	3130	2058	2622	3722	2163	2970	2318	2495	1896	2431	2866	2778	2902	3427
ENSG00000264834	0	0	0	2	0	0	0	0	0	0	0	1	0	0	0	0	0	0
ENSG00000266188	0	0	0	0	0	0	0	0	0	0	0	0	0	0	0	0	0	0
ENSG00000265815	0	0	0	0	0	0	0	0	1	0	0	0	0	0	0	0	0	0
ENSG00000237279	1	0	0	0	0	0	0	0	0	0	0	0	0	0	0	0	0	0
ENSG00000236360	4	2	1	2	1	0	0	2	1	0	0	0	0	1	1	0	0	0
ENSG00000226147	0	0	0	0	1	1	1	2	2	0	1	0	0	0	0	0	0	0
ENSG00000279054	1	0	0	0	0	0	0	3	2	0	1	0	0	0	0	0	0	0
ENSG00000174348	51	50	73	174	139	165	23	46	15	56	17	16	21	46	62	48	40	62
ENSG00000232993	0	0	0	0	0	0	0	0	0	0	0	0	0	0	0	0	0	0
ENSG00000227644	0	0	0	0	0	0	0	0	0	0	0	0	0	0	0	0	0	0
ENSG00000162383	0	0	0	3	0	3	0	0	0	0	0	1	0	0	0	0	0	0
ENSG00000235563	0	0	0	1	0	0	0	0	0	0	0	0	0	0	0	0	0	0
ENSG00000277397	0	0	0	0	0	0	0	0	0	0	0	0	0	0	0	0	0	0
ENSG00000157184	399	317	326	607	439	260	418	568	384	370	394	387	271	339	321	348	388	415
ENSG00000236723	6	9	2	13	9	1	4	8	4	12	4	9	5	5	11	4	7	6
ENSG00000162384	1051	860	687	1920	1136	711	1004	1354	793	1171	828	962	866	1049	1326	1520	1001	1500
ENSG00000259818	0	1	2	0	0	0	1	0	0	0	0	3	1	1	1	1	0	1
ENSG00000162385	1008	903	617	1706	954	685	980	1442	888	1415	909	1155	742	1002	1017	1298	803	1416
ENSG00000226754	2	6	2	3	5	7	2	9	5	4	3	1	1	6	5	2	5	5
ENSG00000157193	1303	1039	594	953	1249	734	1403	1964	1219	1305	1457	1251	863	871	615	635	976	966
ENSG00000234578	0	0	1	0	0	0	0	0	1	0	1	0	0	0	0	0	1	0
ENSG00000228838	0	1	0	0	0	2	1	1	1	2	1	0	0	1	0	0	0	1
ENSG00000225030	2	1	1	2	2	0	3	1	1	2	0	0	0	0	0	1	1	4
ENSG00000232762	2	2	3	0	1	6	0	6	5	3	2	1	0	0	0	1	0	0
ENSG00000225675	0	0	0	0	1	2	0	1	2	1	3	0	0	0	0	3	0	0
ENSG00000226938	0	0	0	2	0	0	0	0	0	0	0	0	0	0	0	0	0	0
ENSG00000230138	0	0	0	0	0	0	0	0	0	0	0	0	0	0	0	0	0	0
ENSG00000236253	0	0	0	0	0	0	0	0	0	0	0	0	0	0	0	0	0	0
ENSG00000143006	0	0	0	0	0	0	0	0	0	0	0	0	0	0	0	0	0	0
ENSG00000174332	2	0	0	0	0	0	1	0	0	0	0	0	0	0	0	0	0	2
ENSG00000239007	0	0	0	0	0	0	0	0	0	0	0	0	0	0	0	0	0	0
ENSG00000058804	740	823	388	895	798	624	990	2145	773	1586	935	1158	634	1091	578	888	753	1114
ENSG00000201003	0	0	0	0	0	0	0	0	0	0	0	0	2	0	0	0	1	0
ENSG00000229687	0	0	0	0	0	0	0	0	0	0	0	0	0	0	0	0	0	0
ENSG00000058799	444	550	363	1095	423	324	363	758	253	528	366	496	297	396	444	526	402	597
ENSG00000211452	5	3	5	2	1	7	0	5	3	5	3	3	2	4	1	0	3	1
ENSG00000081870	366	355	291	640	484	300	449	619	375	584	441	454	352	413	413	401	445	583
ENSG00000116212	798	889	597	1629	849	655	762	1281	554	1037	697	892	680	856	862	1089	787	1235
ENSG00000219102	5	8	4	12	4	3	4	4	8	4	3	8	8	12	4	8	0	5
ENSG00000203985	0	0	0	2	1	0	0	0	0	0	0	0	0	0	0	1	0	0
ENSG00000116209	3593	2789	3669	5992	3832	2006	3967	4446	2908	3549	3334	2910	2713	2876	4338	3463	3755	4130
ENSG00000280378	3	1	9	8	11	3	6	9	2	7	1	1	6	0	4	4	3	1
ENSG00000116205	359	355	358	619	477	334	453	725	316	457	395	448	297	389	477	540	378	582
ENSG00000225183	0	1	0	0	0	0	0	0	0	0	0	0	0	0	0	0	0	0
ENSG00000279049	0	0	0	0	0	0	0	0	0	0	0	0	0	0	0	0	0	0
ENSG00000256407	1	0	0	3	0	0	0	0	0	0	0	0	0	4	3	1	0	0
ENSG00000157211	0	0	0	0	0	0	0	0	0	1	0	0	0	1	0	0	0	0
ENSG00000280425	0	0	0	1	0	0	0	0	0	0	0	0	0	0	0	0	0	0
ENSG00000215883	152	123	155	223	215	119	213	330	145	251	145	176	162	232	227	252	185	256
ENSG00000116221	2749	2055	1787	3797	2733	1842	2736	3763	2121	3290	2490	2418	2166	2515	2778	3549	2691	3711
ENSG00000157216	2488	1648	2198	3139	2846	1882	2361	2610	2189	2278	2074	1844	1935	1978	2815	2448	2737	3022
ENSG00000198711	3	4	13	5	12	13	11	17	4	7	4	10	10	8	11	7	8	5
ENSG00000225632	0	0	2	1	0	0	0	0	0	0	0	0	0	0	0	0	0	0
ENSG00000232245	0	0	0	0	0	0	0	0	0	0	0	0	0	0	0	0	0	0
ENSG00000235741	0	0	0	0	0	0	0	0	0	0	0	0	0	0	0	0	0	0
ENSG00000237173	0	0	0	0	0	0	0	0	0	0	0	0	0	0	0	0	0	0
ENSG00000227453	0	0	0	0	0	0	0	0	0	0	0	0	0	0	0	0	0	0
ENSG00000162390	294	94	191	130	346	68	452	323	434	282	290	161	230	127	208	110	282	145
ENSG00000162391	13	3	13	7	13	6	20	20	21	21	15	8	12	6	12	4	9	11
ENSG00000230728	2	1	1	0	1	0	3	0	3	0	0	0	0	0	0	0	1	0
ENSG00000184313	1	1	2	1	1	0	0	5	3	1	2	0	0	1	1	3	1	0
ENSG00000271723	0	0	0	0	0	0	0	0	0	1	0	0	0	0	0	0	0	0
ENSG00000243725	128	82	60	157	87	72	89	153	66	105	90	93	72	89	81	137	90	120
ENSG00000162396	108	108	81	162	108	71	129	155	120	119	93	111	83	124	122	120	103	148
ENSG00000006555	0	0	0	0	0	0	0	0	0	0	0	0	0	0	0	0	0	0
ENSG00000237453	0	0	0	0	0	0	0	0	0	0	0	0	0	0	0	0	0	0
ENSG00000162398	0	0	0	0	0	1	0	0	3	0	0	0	0	2	0	0	0	0
ENSG00000116133	21577	13370	12141	14278	20390	10525	22546	28763	20459	25162	23746	20567	20154	22170	17819	19606	21636	24702
ENSG00000242396	11	6	5	4	8	5	9	6	6	14	7	8	2	5	4	13	7	10
ENSG00000233203	2	3	1	2	1	4	4	1	1	2	1	0	3	0	1	5	1	3
ENSG00000143001	0	0	0	2	0	0	0	0	0	0	0	0	0	0	1	0	0	1
ENSG00000233271	0	0	0	0	0	0	0	0	0	0	0	0	0	0	0	0	0	0
ENSG00000162399	0	0	0	1	0	0	0	0	0	0	0	0	0	0	0	0	0	0
ENSG00000169174	101	14	139	71	188	48	136	69	144	72	73	23	37	18	61	45	59	29
ENSG00000162402	1144	1556	1119	2143	1574	1176	1380	3401	1159	2181	1280	2174	777	1685	1220	1640	998	1851
ENSG00000231090	0	0	0	0	0	0	0	0	0	0	0	0	0	0	0	0	0	0
ENSG00000231095	0	0	0	1	0	0	0	0	0	1	0	0	0	0	0	0	0	0
ENSG00000265822	0	0	0	0	0	0	0	0	0	0	0	0	0	0	0	0	0	0
ENSG00000231900	0	0	0	0	0	0	0	0	0	0	0	0	0	0	1	0	0	0
ENSG00000232198	0	0	0	0	0	0	0	0	0	0	0	0	0	0	0	0	0	0
ENSG00000199831	0	0	0	1	0	0	0	0	0	0	0	0	0	0	0	0	0	0
ENSG00000252162	0	0	0	0	0	0	0	0	0	0	0	0	0	0	0	0	0	0
ENSG00000272051	0	0	0	0	0	0	0	0	0	0	0	0	0	0	0	0	0	1
ENSG00000234810	0	0	1	3	0	0	0	0	0	0	0	0	0	1	0	0	0	0
ENSG00000230250	0	0	0	0	0	0	0	0	0	0	0	0	0	0	0	0	0	0
ENSG00000227104	0	0	0	0	0	0	0	0	0	0	0	0	0	0	0	0	0	0
ENSG00000233079	0	0	0	4	0	0	0	0	0	0	0	0	0	0	0	0	0	0
ENSG00000235612	0	0	0	0	0	0	0	0	1	0	0	0	0	0	0	0	0	0
ENSG00000229871	0	0	0	1	0	0	0	0	0	0	0	0	0	0	0	0	0	0
ENSG00000260971	2	1	2	4	3	1	1	2	4	2	2	0	0	1	2	0	1	1
ENSG00000223956	0	0	0	0	1	0	1	0	1	1	0	0	0	0	0	0	3	0
ENSG00000162407	1469	285	991	485	2258	542	982	687	1517	496	999	372	464	402	863	575	1014	655
ENSG00000236776	0	0	0	0	0	0	1	0	0	0	0	0	0	0	0	0	1	1
ENSG00000224980	0	0	2	0	0	0	1	0	0	0	0	0	0	0	0	0	0	0
ENSG00000225475	0	0	0	0	0	0	0	0	0	0	0	0	0	0	0	0	0	0
ENSG00000162409	74	104	58	112	88	103	48	159	35	103	46	105	73	112	85	117	89	174
ENSG00000187889	0	2	0	1	0	1	0	0	0	0	0	0	0	1	0	0	0	0
ENSG00000229913	0	0	0	0	0	0	0	0	0	0	0	0	0	0	0	0	0	0
ENSG00000157131	0	0	0	5	0	0	0	0	0	0	0	0	0	0	0	0	0	0
ENSG00000021852	0	0	0	1	0	0	0	0	0	0	0	0	0	0	0	0	0	0
ENSG00000236341	0	0	0	0	0	0	0	0	0	0	0	0	0	0	0	0	0	0
ENSG00000173406	0	0	0	1	0	0	0	0	0	0	0	0	0	0	0	1	0	1
ENSG00000227935	0	0	0	0	0	0	0	0	0	0	0	0	0	0	0	0	0	0
ENSG00000236888	0	0	0	0	0	0	0	0	0	0	0	0	0	0	0	0	0	0
ENSG00000226759	0	1	0	2	0	0	0	0	0	0	0	0	0	0	0	0	0	0
ENSG00000229887	2	0	0	3	1	1	0	0	0	2	0	1	0	0	0	2	0	4
ENSG00000223416	0	0	0	0	0	0	0	2	1	0	0	0	0	1	1	0	0	1
ENSG00000235038	0	0	0	2	0	0	0	0	0	0	0	0	0	0	0	0	0	0
ENSG00000230546	0	0	0	0	0	0	0	0	0	0	0	0	0	0	0	0	0	0
ENSG00000233216	0	0	0	0	0	0	0	0	0	0	0	0	0	0	0	0	0	0
ENSG00000162600	150	108	155	248	223	119	142	201	127	218	125	148	143	156	208	186	157	221
ENSG00000270209	0	0	0	0	0	1	0	0	0	0	0	0	0	0	0	0	0	0
ENSG00000264128	0	0	0	0	0	0	0	0	0	0	0	0	0	0	0	0	0	0
ENSG00000184292	816	4819	937	11065	845	2752	495	2560	264	2141	349	1649	627	3587	2252	4283	1056	5277
ENSG00000185839	4	9	3	9	4	2	3	14	3	0	6	3	2	7	1	6	3	5
ENSG00000162601	415	310	455	317	473	269	648	1176	585	814	549	694	327	359	439	384	376	477
ENSG00000283445	20	85	31	178	24	78	20	95	7	55	13	63	11	61	45	78	32	96
ENSG00000177606	5022	5441	7251	10145	5459	5274	4564	7369	3748	6390	4247	5308	3310	4789	7799	7114	5642	8309
ENSG00000234807	3	1	1	3	0	4	0	3	0	4	2	4	0	1	3	1	4	2
ENSG00000272226	3	0	0	0	1	0	0	3	1	3	1	1	1	1	1	2	4	1
ENSG00000231740	0	0	0	0	0	0	0	1	1	0	0	0	0	0	0	0	0	0
ENSG00000232453	13	15	14	26	9	9	11	33	10	20	9	16	4	14	21	32	14	21
ENSG00000237352	9	21	11	47	23	43	16	48	12	28	9	28	15	31	35	42	21	50
ENSG00000228121	0	0	0	1	0	0	0	0	1	0	0	0	0	0	0	0	0	0
ENSG00000241042	0	0	0	0	1	0	0	1	0	0	0	0	0	0	0	0	0	2
ENSG00000235215	2	0	0	0	0	2	0	1	0	0	0	0	0	0	0	0	0	0
ENSG00000224609	0	0	0	4	0	2	0	0	0	0	0	0	0	0	0	1	0	0
ENSG00000270457	0	0	0	0	0	0	0	0	0	0	0	0	0	0	0	0	0	0
ENSG00000172456	115	123	119	270	166	113	153	199	107	177	119	139	42	77	117	108	82	102
ENSG00000266150	0	0	0	0	0	0	0	0	0	0	0	0	0	0	0	0	0	0
ENSG00000226883	0	0	0	0	0	0	0	2	0	0	0	1	0	0	0	0	0	0
ENSG00000134709	0	1	0	0	1	1	2	4	1	4	8	1	0	0	1	0	1	0
ENSG00000134716	2	4	1	3	6	3	2	3	4	9	4	10	2	1	6	8	0	1
ENSG00000265535	0	0	0	0	0	0	0	0	0	0	0	0	0	0	0	0	0	0
ENSG00000162598	0	0	0	1	0	0	0	0	0	0	0	0	0	0	0	0	0	0
ENSG00000229332	0	0	0	0	0	0	0	0	0	0	0	0	0	0	0	0	0	0
ENSG00000238242	0	0	0	0	0	0	0	0	0	0	0	0	0	0	0	0	0	0
ENSG00000226476	0	0	1	4	0	1	0	1	0	0	0	0	0	2	0	1	0	0
ENSG00000231252	0	0	1	1	1	0	0	15	1	7	0	2	0	1	3	4	0	2
ENSG00000162599	523	689	703	765	1183	712	696	1808	808	1168	698	1046	663	1093	966	902	856	1403
ENSG00000237928	3	51	2	90	4	24	1	127	5	97	3	94	0	54	23	104	4	74
ENSG00000270742	1	0	1	3	0	2	0	7	6	3	0	2	0	0	0	2	0	0
ENSG00000237853	0	0	0	0	0	0	0	0	1	1	0	0	1	1	0	1	0	1
ENSG00000223920	0	0	0	0	0	0	0	0	0	0	0	0	0	0	0	0	0	0
ENSG00000162604	777	587	713	1079	767	383	756	868	659	696	732	595	547	506	713	571	784	744
ENSG00000271200	3	0	5	8	0	6	5	3	2	4	3	1	1	9	2	3	5	0
ENSG00000132849	100	110	94	119	92	82	186	375	174	246	123	226	99	172	173	164	110	181
ENSG00000200575	0	0	0	0	0	0	0	0	0	0	0	0	0	0	0	0	0	0
ENSG00000212360	0	0	0	0	0	0	0	0	0	0	0	0	0	0	0	0	0	0
ENSG00000236646	0	0	0	0	0	0	0	0	0	0	0	0	0	0	0	0	0	1
ENSG00000242860	0	0	0	0	0	0	0	0	0	0	0	0	0	0	0	0	0	0
ENSG00000263908	0	0	0	0	0	0	0	0	0	0	0	0	0	0	0	0	0	0
ENSG00000283690	0	0	0	0	0	0	0	0	0	0	0	0	0	0	0	0	0	0
ENSG00000234204	0	0	0	0	0	0	0	0	0	0	0	0	0	0	0	0	0	0
ENSG00000234088	0	0	0	0	0	0	0	0	0	0	0	0	0	0	0	0	0	0
ENSG00000240563	0	0	0	0	0	0	0	0	0	0	0	0	0	0	0	0	0	0
ENSG00000237227	0	0	0	0	0	0	0	0	0	0	0	0	0	0	0	0	0	0
ENSG00000200174	0	0	0	0	0	0	0	0	0	0	0	0	0	0	0	0	0	0
ENSG00000132854	0	0	0	0	0	0	0	0	0	0	1	0	0	0	0	1	0	0
ENSG00000201153	0	0	0	0	0	0	0	0	0	0	0	0	0	0	0	0	0	0
ENSG00000162607	1030	1057	584	1423	898	742	1644	3128	1303	2473	1407	1749	1021	1597	961	1368	1063	1717
ENSG00000116641	1302	528	926	599	1186	444	1211	1090	951	692	918	709	723	643	626	542	823	666
ENSG00000270549	0	0	0	0	0	0	0	0	0	2	0	0	0	0	0	0	0	0
ENSG00000132855	0	0	3	2	4	0	0	2	8	1	0	3	1	4	1	0	1	0
ENSG00000278967	1	2	5	0	2	0	0	5	2	2	1	3	1	1	0	0	1	0
ENSG00000213703	0	0	1	0	2	0	0	0	0	0	0	0	0	0	0	0	0	0
ENSG00000235545	6	1	1	1	1	1	8	9	1	1	2	2	0	0	0	1	2	2
ENSG00000125703	318	200	218	331	364	233	370	506	252	392	278	294	222	273	301	319	260	385
ENSG00000234318	0	0	0	0	1	0	0	4	0	0	0	0	0	0	0	0	0	1
ENSG00000237163	0	0	0	0	0	0	0	0	0	0	2	0	0	0	0	0	0	0
ENSG00000229537	0	0	0	2	0	0	0	0	0	0	0	0	0	0	0	0	0	0
ENSG00000227485	0	0	0	0	0	0	0	0	0	0	0	0	0	0	0	0	0	0
ENSG00000229225	0	0	0	0	0	0	0	0	0	0	0	0	0	0	0	0	0	0
ENSG00000203605	0	0	0	0	0	0	0	0	0	0	0	0	0	0	0	0	0	0
ENSG00000224209	0	0	0	1	0	0	0	0	0	0	0	0	0	0	0	0	0	0
ENSG00000228734	0	0	0	0	0	0	0	0	0	0	0	0	0	0	0	0	0	0
ENSG00000223683	0	0	0	1	0	0	0	0	0	0	0	0	0	0	0	0	0	0
ENSG00000230798	0	0	0	3	0	0	0	0	0	0	0	0	0	0	0	0	0	0
ENSG00000187140	0	0	0	0	0	0	0	0	0	0	0	0	0	0	0	0	0	0
ENSG00000275836	0	0	0	0	0	0	0	0	0	0	0	0	0	0	0	0	0	0
ENSG00000252784	0	0	0	0	0	0	0	0	0	0	0	0	0	0	0	0	0	0
ENSG00000236674	0	0	0	0	0	0	0	0	0	0	0	0	0	0	0	0	0	0
ENSG00000088035	361	272	244	541	418	234	406	631	306	434	406	366	271	352	376	361	406	437
ENSG00000142856	232	265	144	368	286	202	317	573	234	487	251	308	173	296	242	412	230	444
ENSG00000203965	134	84	125	190	157	96	123	158	97	121	106	115	115	97	124	133	140	146
ENSG00000264271	0	0	0	0	1	0	0	3	0	2	0	0	0	0	0	0	0	0
ENSG00000251720	2	0	1	0	0	1	0	2	1	0	0	0	0	0	0	0	0	0
ENSG00000116652	1	5	6	12	4	2	8	13	7	8	7	4	2	1	5	7	8	4
ENSG00000276884	0	0	0	0	0	0	0	0	0	0	0	0	0	0	0	0	0	0
ENSG00000278287	0	0	0	0	0	0	0	0	0	0	0	0	0	0	0	0	0	0
ENSG00000277565	0	0	0	0	0	0	0	0	0	0	0	0	0	0	0	0	0	0
ENSG00000275823	0	0	0	0	0	0	0	0	0	0	0	0	0	0	0	0	0	0
ENSG00000277689	0	0	0	0	0	0	0	0	0	0	0	0	0	0	0	0	0	0
ENSG00000274199	0	0	0	0	0	0	0	0	0	0	0	0	0	0	0	0	0	0
ENSG00000079739	518	521	447	989	810	677	623	1312	500	1123	602	806	554	845	698	1119	572	1035
ENSG00000244256	0	0	0	1	0	1	0	1	2	0	0	0	1	0	1	0	0	0
ENSG00000185483	182	211	97	175	288	187	193	224	99	226	129	196	53	97	67	95	93	158
ENSG00000177452	0	0	5	0	0	0	0	3	0	2	0	1	0	0	0	1	0	0
ENSG00000228056	3	0	2	0	0	0	0	0	0	0	1	0	0	0	0	0	0	0
ENSG00000207190	0	0	0	0	0	0	0	0	0	0	0	0	0	0	0	0	0	0
ENSG00000200508	0	0	0	0	0	0	0	0	0	1	0	0	0	0	0	0	0	0
ENSG00000223949	0	0	0	4	0	0	0	0	0	0	0	0	0	1	0	0	0	0
ENSG00000177414	0	0	0	1	0	0	0	0	0	0	0	0	0	0	0	0	0	0
ENSG00000238653	0	0	0	0	0	0	0	0	0	0	0	0	0	0	0	0	0	0
ENSG00000158966	627	379	437	582	596	306	694	666	548	538	577	485	352	315	339	322	398	412
ENSG00000264470	0	0	0	0	0	0	0	0	0	0	0	0	0	0	0	0	0	0
ENSG00000162437	1008	592	959	830	866	452	1557	1196	1086	913	910	756	676	651	1048	698	899	813
ENSG00000162434	19068	13920	16255	19743	19625	11582	17806	19783	14450	14051	13464	11667	9119	11901	13086	13005	13491	16339
ENSG00000234784	0	0	2	1	1	0	0	1	1	0	0	0	0	0	0	0	1	0
ENSG00000233877	0	0	2	0	0	3	0	2	1	1	0	1	0	1	1	2	0	0
ENSG00000226891	2	1	7	3	6	1	3	13	3	15	0	1	6	1	1	5	2	0
ENSG00000185031	0	0	0	3	0	0	0	1	0	4	0	0	0	0	0	0	1	0
ENSG00000272506	0	0	1	0	0	1	0	1	1	0	0	0	0	0	0	0	0	0
ENSG00000212257	0	0	0	0	0	0	0	0	0	0	0	0	0	0	0	0	0	0
ENSG00000265996	1	0	3	0	0	2	5	4	3	2	2	0	2	0	1	0	0	0
ENSG00000199135	0	0	0	0	0	0	0	0	0	0	0	0	0	0	0	0	0	0
ENSG00000231485	2	1	4	0	1	1	0	5	0	0	1	3	2	2	4	6	3	1
ENSG00000235804	0	0	0	0	0	0	0	0	0	0	0	0	0	0	0	0	0	0
ENSG00000234496	0	0	0	0	0	0	0	0	0	0	0	0	0	0	0	0	0	0
ENSG00000162433	233	454	145	367	407	478	137	339	119	249	122	225	110	375	200	313	213	435
ENSG00000231622	0	0	0	0	0	0	0	0	0	0	0	0	0	0	0	0	0	0
ENSG00000116675	393	179	245	264	322	129	306	317	224	210	286	187	304	278	266	260	320	288
ENSG00000229294	0	0	1	4	1	0	0	0	0	0	0	0	0	0	0	0	0	0
ENSG00000234144	0	0	0	0	0	0	0	0	0	0	0	0	0	0	0	0	0	0
ENSG00000222624	0	0	0	1	0	0	0	0	0	0	1	0	0	0	0	0	0	0
ENSG00000213625	3285	2471	3233	4842	3482	1758	3441	4575	2681	3204	2868	2687	2253	2401	3407	3033	3003	3248
ENSG00000116678	2140	1304	2278	2040	2021	586	840	1354	676	1017	906	908	1734	2305	3233	2546	1931	2215
ENSG00000237852	1	0	2	5	0	1	0	3	3	5	2	2	0	1	2	4	2	3
ENSG00000224570	0	1	2	0	2	0	0	1	0	4	1	0	0	2	3	1	0	0
ENSG00000239319	0	0	0	0	0	0	0	0	0	0	0	0	0	0	0	0	0	0
ENSG00000184588	2629	2259	1835	4314	2192	1621	3328	4162	3214	3203	4122	3410	2039	2181	2819	2209	2527	2394
ENSG00000227466	0	0	0	1	0	0	0	0	0	0	0	0	0	0	0	0	0	0
ENSG00000223152	0	0	0	0	0	0	0	0	0	0	0	0	0	0	0	0	0	0
ENSG00000118473	332	705	402	1191	275	450	435	1799	297	1127	276	798	202	606	711	684	353	780
ENSG00000264720	0	2	1	0	0	1	0	8	0	3	2	4	0	1	0	1	0	0
ENSG00000248458	2	8	9	3	3	6	0	24	2	12	1	10	3	2	3	2	3	2
ENSG00000152760	63	81	70	164	114	104	90	264	52	215	62	142	16	46	44	93	32	80
ENSG00000172410	0	0	0	1	0	0	0	1	0	0	0	0	0	0	0	0	0	0
ENSG00000152763	10	11	33	73	19	18	11	34	6	25	16	18	13	27	36	27	21	54
ENSG00000231080	0	0	0	0	0	0	0	0	0	0	0	0	0	0	0	0	0	0
ENSG00000198160	1228	1093	1026	1514	1737	876	1560	2408	1246	1711	1339	1506	1111	1330	1370	1245	1260	1621
ENSG00000116704	346	263	352	300	462	170	454	530	457	353	392	306	301	269	320	226	325	360
ENSG00000203963	0	0	0	0	0	0	0	0	0	1	0	0	0	0	0	0	0	0
ENSG00000252433	0	0	0	0	0	0	0	0	0	0	0	0	0	0	0	0	0	0
ENSG00000275678	0	0	0	1	0	0	0	0	0	0	0	0	0	0	0	0	0	0
ENSG00000162594	0	0	0	0	0	0	0	0	0	0	0	0	0	0	0	0	0	0
ENSG00000253074	0	0	0	0	0	0	0	0	0	0	0	0	0	0	0	0	0	0
ENSG00000252116	0	0	0	0	0	0	0	0	0	0	0	0	0	0	0	0	0	0
ENSG00000228523	0	0	0	0	0	0	0	0	0	0	0	0	0	0	0	0	0	0
ENSG00000081985	3	0	1	6	3	0	3	10	6	3	2	2	0	2	3	1	2	2
ENSG00000142864	12602	11462	8188	16937	13927	10059	13013	21286	10603	17319	13034	13798	10603	14901	13900	15705	12973	19503
ENSG00000223263	0	1	0	0	2	1	4	5	0	2	0	1	0	1	1	3	0	1
ENSG00000235200	0	0	0	0	0	0	0	1	0	0	0	0	0	0	0	0	0	0
ENSG00000207504	0	0	0	0	0	0	0	0	0	0	0	0	0	0	0	0	0	0
ENSG00000238139	0	0	0	0	0	0	0	0	0	0	0	0	0	0	0	0	0	0
ENSG00000242482	0	0	0	0	0	0	0	0	0	0	0	0	0	0	0	0	0	0
ENSG00000232048	0	0	0	0	0	0	0	0	0	0	0	0	0	0	0	0	0	0
ENSG00000116717	799	2124	1692	5821	1776	2005	1328	2999	681	2230	873	1958	999	2222	3882	4317	1959	3774
ENSG00000172380	9586	7938	6201	8572	12335	6371	7329	10031	6445	7348	7946	7308	6658	8131	5540	5726	6976	9486
ENSG00000238778	0	0	0	0	1	0	0	1	0	0	1	1	0	2	0	0	0	0
ENSG00000232284	34	32	43	62	47	38	30	82	31	57	28	31	24	41	25	26	39	56
ENSG00000235055	0	0	0	0	0	0	0	0	0	0	0	0	0	0	0	0	0	2
ENSG00000162595	14	26	12	37	31	47	2	31	14	16	10	34	7	35	16	25	11	68
ENSG00000228431	0	0	1	3	0	1	0	2	0	1	0	0	0	1	2	0	0	0
ENSG00000116729	4699	4662	3474	9111	4983	3613	3664	6460	2964	4923	3544	4407	2784	4616	4055	4909	3803	6562
ENSG00000234383	5	9	12	7	6	13	4	14	5	3	7	2	5	5	3	3	0	6
ENSG00000221203	0	0	0	0	0	0	1	3	0	2	0	0	0	0	0	0	0	0
ENSG00000229133	0	0	1	1	0	0	0	1	0	1	0	1	0	0	0	0	1	0
ENSG00000225242	1	0	0	0	0	0	0	0	0	0	0	0	0	0	0	0	0	0
ENSG00000237622	0	0	0	0	0	0	0	0	0	0	0	0	0	0	0	0	0	0
ENSG00000229440	0	0	0	0	0	0	0	0	0	0	0	0	0	0	0	0	0	0
ENSG00000116745	0	0	0	0	0	0	0	0	0	0	0	0	0	0	0	0	0	0
ENSG00000024526	684	602	219	618	734	579	983	1865	702	1424	758	1110	671	1008	600	1051	604	1195
ENSG00000233589	1	0	2	2	2	2	2	12	1	5	3	4	0	0	0	1	2	3
ENSG00000234264	9	10	1	6	2	0	8	15	7	14	9	14	6	6	2	5	6	8
ENSG00000225167	0	0	0	0	0	0	0	0	0	0	0	0	0	0	0	0	0	0
ENSG00000223883	0	0	0	0	0	0	0	0	0	0	0	0	0	0	0	0	0	0
ENSG00000235446	0	0	0	0	0	0	0	0	0	0	0	0	0	0	0	0	0	0
ENSG00000229639	0	0	0	1	0	0	0	0	0	0	0	0	0	0	0	0	0	0
ENSG00000033122	14	14	15	23	10	11	5	23	24	15	13	13	12	10	6	12	14	17
ENSG00000270615	0	0	0	0	0	0	0	0	0	0	0	0	0	0	0	0	0	0
ENSG00000240692	0	0	0	0	0	0	0	0	0	0	0	0	0	0	0	0	0	0
ENSG00000229359	0	0	0	0	0	0	0	0	0	0	0	0	0	0	0	0	0	0
ENSG00000237919	0	0	0	0	0	0	0	0	0	0	0	0	0	0	0	0	0	0
ENSG00000066557	712	642	471	1052	705	475	815	1217	555	982	695	755	473	697	602	747	572	816
ENSG00000244389	0	0	0	0	0	0	0	0	0	0	0	0	0	0	0	0	0	0
ENSG00000116754	3166	2743	2527	5332	3134	2196	3820	6110	2711	3923	3166	2980	2676	3088	3645	3687	3348	4280
ENSG00000228988	0	0	0	0	0	0	0	0	3	0	0	1	1	0	0	1	0	0
ENSG00000118454	792	655	614	1024	827	511	835	1244	692	833	708	730	548	700	629	704	662	873
ENSG00000197568	33	27	30	66	39	33	32	56	46	48	40	27	29	20	51	44	34	43
ENSG00000226088	1	0	0	0	0	1	0	0	0	0	0	0	0	0	0	0	1	0
ENSG00000279230	0	0	0	0	0	0	0	0	0	0	0	0	0	0	0	0	0	0
ENSG00000116761	62	51	52	72	102	57	92	160	63	129	101	101	80	81	99	109	104	119
ENSG00000278636	0	0	0	0	0	0	0	0	0	0	0	0	0	0	0	0	0	0
ENSG00000271992	5	0	4	0	1	1	0	4	4	0	2	5	1	3	5	7	1	2
ENSG00000233020	0	0	0	0	0	0	0	0	0	0	0	0	0	0	0	0	0	0
ENSG00000237033	0	0	0	0	0	0	0	0	0	0	0	0	0	0	0	0	0	0
ENSG00000229051	0	0	0	0	0	0	0	0	0	0	0	0	0	0	0	0	0	0
ENSG00000226208	0	0	0	0	0	0	0	0	0	0	0	0	0	0	0	0	0	0
ENSG00000050628	2	1	1	5	3	1	0	0	1	0	0	1	0	0	0	0	0	2
ENSG00000235782	0	0	0	0	0	0	0	0	0	0	0	0	0	0	0	0	0	0
ENSG00000269933	0	0	0	0	0	0	0	0	0	0	0	0	0	0	0	0	0	0
ENSG00000235079	0	1	4	1	1	4	0	6	4	3	4	0	0	0	0	0	0	1
ENSG00000132485	1831	1495	1236	2517	1874	1248	2022	2938	1665	2149	2027	1728	1560	1806	1667	1777	1868	2387
ENSG00000207721	3	1	7	9	2	3	5	10	3	3	1	1	0	2	6	3	5	1
ENSG00000229956	3	3	6	5	3	5	4	5	4	2	3	4	1	4	3	1	7	5
ENSG00000226324	0	0	0	0	0	0	0	0	0	0	0	0	0	0	0	0	0	0
ENSG00000172260	288	181	228	204	656	347	281	312	264	246	276	182	546	421	227	189	498	431
ENSG00000231985	0	0	0	0	0	0	0	0	0	0	0	0	0	0	0	0	0	0
ENSG00000271618	0	0	0	0	0	0	0	0	0	0	0	0	0	0	0	0	0	0
ENSG00000228853	0	0	0	0	0	0	0	0	0	0	0	0	0	0	0	0	1	0
ENSG00000233994	2	0	1	5	5	2	1	1	5	1	2	1	3	4	4	6	4	9
ENSG00000227207	0	0	0	0	0	0	0	0	0	0	0	0	0	0	0	0	0	0
ENSG00000212366	0	0	0	0	0	0	0	0	0	0	0	0	0	0	0	0	0	0
ENSG00000225087	0	0	0	0	0	0	0	0	0	0	0	0	0	0	0	0	0	0
ENSG00000227016	0	0	0	0	0	0	0	0	0	0	0	0	0	0	0	1	0	0
ENSG00000280317	0	0	0	0	0	0	0	0	0	0	0	0	0	0	0	0	0	0
ENSG00000229636	0	0	0	1	0	0	0	0	0	0	0	0	0	0	0	0	0	0
ENSG00000251825	0	0	0	0	0	0	0	0	0	0	0	0	0	0	0	0	0	0
ENSG00000233973	0	0	0	0	0	0	0	0	0	0	0	0	0	0	0	0	0	0
ENSG00000223479	0	0	0	0	0	0	0	0	0	0	0	0	0	0	0	0	0	0
ENSG00000252005	0	0	0	0	0	0	0	0	0	0	0	0	0	0	0	0	0	0
ENSG00000162620	5	8	9	8	3	5	10	15	11	11	15	8	11	18	3	2	10	14
ENSG00000254685	265	211	190	263	251	121	313	378	237	282	214	184	206	220	232	215	238	299
ENSG00000259030	1	0	1	9	4	2	6	4	1	0	1	2	2	3	5	1	1	0
ENSG00000116783	0	0	0	2	2	0	0	0	0	0	0	0	0	0	0	0	0	0
ENSG00000237324	0	0	0	0	0	0	0	1	0	0	0	0	0	0	0	0	0	0
ENSG00000233894	0	0	0	0	0	0	0	0	0	0	0	0	0	0	0	0	0	0
ENSG00000162621	0	0	0	1	0	0	0	0	0	0	0	0	0	0	0	0	0	0
ENSG00000178965	0	0	0	4	0	0	0	0	0	0	2	0	0	0	0	0	0	0
ENSG00000234497	0	0	0	2	0	0	0	0	0	0	0	0	0	0	0	0	0	0
ENSG00000272864	1	0	0	0	0	0	3	2	2	3	1	2	0	0	0	0	0	1
ENSG00000116791	505	503	344	783	600	412	381	573	288	493	339	379	428	596	617	670	561	804
ENSG00000162623	595	493	426	789	612	366	589	839	451	654	510	497	412	511	472	455	537	681
ENSG00000229943	0	0	0	1	0	0	0	0	0	0	0	0	0	0	0	0	0	0
ENSG00000261213	0	0	0	0	0	0	0	0	0	0	0	0	0	0	0	0	0	0
ENSG00000224127	0	0	0	0	0	0	0	0	0	0	0	0	0	0	0	0	0	0
ENSG00000162624	0	0	0	0	0	0	0	0	0	0	0	0	0	0	0	1	0	0
ENSG00000224149	0	0	0	0	0	0	0	0	0	0	0	0	0	0	0	0	0	0
ENSG00000206999	0	0	0	0	0	0	0	0	0	0	0	0	0	0	0	0	0	0
ENSG00000137968	52	23	82	67	55	32	13	22	9	10	11	3	92	103	147	97	141	139
ENSG00000224493	1	0	0	1	0	0	0	0	0	0	0	0	0	0	0	0	0	0
ENSG00000252338	0	0	0	0	0	0	0	0	0	0	0	0	0	0	0	0	0	0
ENSG00000213579	0	0	1	0	1	0	0	0	0	0	0	0	0	0	0	0	0	0
ENSG00000230863	2	0	0	0	0	0	0	0	0	0	0	0	0	1	0	0	0	0
ENSG00000178193	0	0	0	0	0	0	0	0	1	0	1	0	0	0	1	0	0	0
ENSG00000117054	871	816	685	1621	825	579	1125	1732	881	1336	979	1052	798	1073	1082	1190	992	1343
ENSG00000181227	5	4	14	11	3	0	6	22	4	15	6	6	8	5	6	8	2	6
ENSG00000137955	1529	954	984	1757	1442	730	1376	1750	1171	1335	1385	1175	1012	1055	1130	1130	1225	1314
ENSG00000206620	0	0	0	0	0	0	0	0	0	0	0	0	0	0	0	0	0	0
ENSG00000207241	0	0	0	0	0	0	0	0	0	0	0	0	0	0	0	0	0	0
ENSG00000201487	0	0	0	0	0	0	0	0	0	0	0	0	0	0	0	0	0	0
ENSG00000057468	2	1	3	0	5	2	5	5	4	2	2	5	1	0	3	0	3	2
ENSG00000154007	0	0	0	0	0	0	0	0	0	0	0	0	0	0	0	0	0	0
ENSG00000225605	0	0	0	3	0	0	0	0	0	0	0	0	0	0	0	0	0	0
ENSG00000230027	0	0	0	0	0	0	0	0	0	0	0	0	0	0	0	0	0	0
ENSG00000184005	1929	868	1586	1578	2324	825	2080	1668	1588	1396	1993	1205	1510	1313	2330	1257	2235	1678
ENSG00000223905	0	0	0	0	0	0	0	0	0	1	0	1	0	0	0	0	0	0
ENSG00000272855	4	10	6	6	6	0	5	6	1	9	3	7	0	2	0	3	5	6
ENSG00000226415	14	16	11	31	25	16	29	29	12	30	19	19	22	21	22	28	32	22
ENSG00000199921	0	0	0	0	0	0	0	0	0	0	0	0	0	0	0	0	0	0
ENSG00000237552	0	0	0	0	0	0	0	0	0	0	0	0	0	0	0	0	0	0
ENSG00000117069	1	0	0	0	0	0	0	0	0	0	0	0	0	0	0	0	0	1
ENSG00000276081	0	0	0	0	0	0	0	0	0	0	0	0	0	0	0	0	0	0
ENSG00000230498	0	0	0	2	0	0	1	1	0	0	0	0	0	0	1	0	0	0
ENSG00000142892	1370	1189	1099	1620	1741	1006	1295	1752	1096	1466	1340	1288	1020	1293	1208	1080	1320	1450
ENSG00000226084	34	23	24	62	27	21	19	37	22	26	16	30	17	21	41	37	36	38
ENSG00000228187	0	3	0	0	4	1	0	2	0	0	0	0	0	0	1	0	1	0
ENSG00000154027	270	355	191	405	481	301	102	177	160	203	287	251	448	709	352	430	693	1043
ENSG00000233099	0	0	0	0	0	0	0	0	0	0	0	1	0	0	0	0	0	0
ENSG00000251767	0	0	0	0	0	0	0	0	0	1	0	0	0	0	0	0	0	0
ENSG00000036549	864	918	729	1335	1255	782	1002	1695	881	1332	999	1137	906	1296	1053	997	1073	1437
ENSG00000243437	0	0	0	0	0	0	3	3	1	3	1	0	0	1	0	0	0	0
ENSG00000077254	1510	994	1125	1788	1827	821	1775	2246	1428	1628	1652	1464	1275	1395	1741	1358	1587	1727
ENSG00000232672	0	0	0	0	0	0	0	0	0	0	0	0	0	0	0	0	0	0
ENSG00000180488	835	598	606	824	896	488	752	1102	631	803	776	661	610	631	701	614	711	749
ENSG00000219201	9	15	10	14	9	10	9	22	5	15	5	11	3	9	9	9	9	5
ENSG00000235613	0	2	7	5	2	1	5	13	5	4	7	5	1	1	2	1	1	2
ENSG00000232015	0	1	0	0	0	0	2	1	1	0	0	0	1	0	0	0	0	1
ENSG00000235927	23	9	20	9	42	11	23	23	27	6	18	11	23	21	16	12	32	16
ENSG00000162614	1270	432	845	685	1615	306	1084	610	935	483	1271	255	1344	549	857	388	1378	642
ENSG00000162613	2839	2535	2154	3691	3265	2227	3399	4837	2762	3679	2958	2862	2413	3063	3019	2904	3028	3707
ENSG00000162616	5586	1749	5264	2756	7269	2759	8088	3364	5017	2305	6048	1891	5614	3583	6069	2699	6890	3795
ENSG00000137960	1254	799	1136	913	1285	821	440	543	313	441	402	393	982	1117	1851	1167	1218	1239
ENSG00000273338	4	3	7	5	8	1	4	7	4	3	5	7	1	2	14	5	3	3
ENSG00000213561	13	31	16	19	28	41	8	13	7	9	6	8	17	39	62	47	25	48
ENSG00000251958	0	0	0	0	0	0	0	0	0	0	0	0	0	0	0	0	1	0
ENSG00000213560	1	0	4	0	0	1	0	1	2	0	0	1	1	0	0	0	0	0
ENSG00000233333	0	2	4	0	8	5	0	2	0	1	0	0	0	5	3	3	1	1
ENSG00000237413	3	0	3	2	4	1	0	0	0	0	0	0	0	0	1	0	3	1
ENSG00000122420	45	19	46	33	102	48	46	31	23	19	30	7	50	51	54	44	49	48
ENSG00000227556	0	0	0	0	0	0	0	0	1	0	0	0	0	0	0	0	0	0
ENSG00000137959	113	78	150	162	151	66	80	151	89	193	78	167	58	46	95	75	67	58
ENSG00000137965	288	145	242	261	367	191	469	561	455	548	470	388	401	388	467	414	447	520
ENSG00000238015	0	0	0	0	0	0	0	0	0	0	0	0	0	0	0	0	0	0
ENSG00000235400	1	0	1	2	1	0	0	1	1	0	0	0	0	0	0	0	0	0
ENSG00000162618	9807	6304	7126	10567	8841	4450	10247	10664	8054	7907	8938	6857	5754	5443	7515	5575	7862	7036
ENSG00000230787	0	6	1	3	3	1	0	2	1	2	4	7	0	2	0	7	0	1
ENSG00000235011	0	0	0	0	0	0	0	0	0	0	0	0	0	0	0	0	0	0
ENSG00000282898	0	0	0	0	0	0	0	0	0	0	0	0	0	0	0	0	0	0
ENSG00000232676	0	0	0	0	0	0	0	0	0	0	0	0	0	0	0	0	0	0
ENSG00000235756	0	0	0	0	0	0	0	0	0	0	0	0	0	0	0	0	0	0
ENSG00000260322	0	0	0	0	0	0	0	0	0	0	0	0	0	0	0	0	0	0
ENSG00000277670	0	0	0	0	0	0	0	0	0	0	0	0	0	0	0	0	0	0
ENSG00000236407	0	0	0	0	0	0	0	0	0	0	0	0	0	0	0	0	0	0
ENSG00000225598	0	0	0	0	0	0	0	0	0	0	0	0	0	0	0	0	0	0
ENSG00000213559	0	0	0	0	0	0	0	0	0	0	0	0	0	0	0	0	0	0
ENSG00000227062	0	0	0	0	0	0	0	0	0	0	0	0	0	0	0	0	0	0
ENSG00000234108	0	0	0	0	0	0	0	0	0	0	0	0	0	0	0	0	0	0
ENSG00000224326	0	0	0	0	0	0	0	0	0	0	0	0	0	0	0	0	0	0
ENSG00000234184	0	0	0	0	0	0	0	0	0	0	0	0	0	0	0	1	0	0
ENSG00000227937	0	0	0	0	0	0	0	0	0	0	0	0	0	0	0	0	0	0
ENSG00000229752	0	1	0	0	0	0	0	0	0	0	2	0	0	0	0	0	1	0
ENSG00000235089	0	0	0	1	0	0	0	0	0	0	0	0	0	0	0	0	0	0
ENSG00000223026	0	0	0	0	0	0	0	0	0	0	0	0	0	0	0	0	0	0
ENSG00000117114	1930	3361	1546	6583	2617	2376	1074	6197	866	4557	1088	4050	755	2026	1513	2688	1389	3639
ENSG00000224494	0	0	0	0	1	0	0	0	0	0	0	1	0	0	0	0	0	0
ENSG00000227288	0	0	0	0	0	0	1	0	0	0	0	0	0	0	0	0	0	0
ENSG00000227960	0	0	0	0	0	0	0	0	0	1	0	0	0	0	0	0	0	0
ENSG00000234953	0	0	0	0	0	0	0	0	0	0	0	0	0	0	0	0	0	0
ENSG00000242598	0	0	0	1	0	0	0	0	0	0	0	0	0	0	0	0	0	0
ENSG00000236676	0	0	0	0	0	0	0	1	0	1	0	0	0	0	1	0	0	0
ENSG00000234683	0	0	0	0	0	0	0	0	0	0	0	0	0	0	0	0	0	0
ENSG00000215875	0	3	0	5	0	0	0	4	0	5	0	1	0	0	0	4	0	4
ENSG00000233290	0	0	0	0	0	0	0	0	0	0	0	0	0	0	0	0	0	0
ENSG00000230817	0	0	0	0	0	0	0	0	0	0	0	0	0	0	0	0	0	0
ENSG00000236268	0	0	0	0	0	0	0	0	0	0	0	0	0	0	0	0	0	0
ENSG00000231364	0	0	0	1	0	0	0	0	0	0	0	0	0	0	0	0	0	0
ENSG00000233008	0	0	2	2	1	0	0	0	1	1	1	0	0	1	1	3	0	2
ENSG00000237076	0	0	0	0	0	0	0	0	0	0	0	0	0	0	0	0	0	0
ENSG00000137941	243	243	222	454	245	138	319	559	260	452	272	393	66	102	152	167	135	167
ENSG00000233061	0	0	2	0	1	1	3	5	0	1	1	0	0	0	0	0	0	0
ENSG00000229486	0	0	0	1	0	0	0	0	0	0	0	0	0	0	0	0	0	0
ENSG00000271576	7	4	3	13	11	1	8	20	8	7	13	9	7	13	13	14	8	15
ENSG00000142875	5489	2289	4212	2662	5897	1816	5743	3650	4807	2806	5287	2645	4440	2782	3866	2029	5104	3137
[truncated: 55,501 more rows]

## Sheet: raw_counts_1_vs_3
	1-1a-B10	1-1a-NS	1-1b-B10	1-1b-NS	1-1c-B10	1-1c-NS	2-1a-B10	2-1a-NS	2-1b-B10	2-1b-NS	2-1c-B10	2-1c-NS	3-1a-B10	3-1a-NS	3-1b-B10	3-1b-NS	3-1c-B10	3-1c-NS
ENSG00000223972	1	1	0	1	1	0	0	0	0	0	2	0	0	0	1	0	0	0
ENSG00000227232	52	39	27	83	45	23	86	106	84	89	86	33	61	57	57	65	37	90
ENSG00000278267	2	1	1	5	2	3	9	6	0	2	2	4	4	1	1	4	5	2
ENSG00000243485	0	0	0	0	0	0	0	0	1	0	1	0	0	0	2	2	0	1
ENSG00000237613	0	0	0	0	0	0	0	0	0	0	0	0	1	0	0	0	0	0
ENSG00000268020	0	0	0	0	0	0	0	0	0	0	0	0	0	0	0	0	0	0
ENSG00000240361	0	0	0	0	0	0	0	0	0	0	0	0	0	0	0	0	0	0
ENSG00000186092	0	0	0	0	0	0	0	0	0	0	0	0	0	0	0	0	0	0
ENSG00000238009	0	0	0	0	0	0	0	0	0	0	0	0	0	0	1	1	0	0
ENSG00000239945	0	0	0	0	0	0	0	0	0	0	0	0	0	0	0	0	0	0
ENSG00000233750	0	0	2	0	0	1	0	0	0	0	0	0	0	0	0	0	0	0
ENSG00000268903	0	0	0	0	0	0	0	1	0	0	1	0	0	0	0	0	0	0
ENSG00000269981	0	0	0	2	1	0	0	0	0	0	0	1	0	1	0	0	0	0
ENSG00000239906	0	0	0	0	0	0	0	0	0	0	0	0	0	0	0	0	0	0
ENSG00000241860	1	1	0	0	0	1	0	2	2	2	0	0	1	0	0	0	1	0
ENSG00000222623	0	0	0	0	0	0	0	0	0	0	0	0	0	0	0	0	0	0
ENSG00000241599	0	0	0	0	0	0	0	0	0	0	0	0	0	0	0	0	0	0
ENSG00000279928	4	4	5	5	11	2	0	1	0	0	0	0	0	0	2	0	0	0
ENSG00000279457	49	36	66	71	59	38	78	106	90	94	70	50	108	75	73	136	67	145
ENSG00000273874	0	1	0	1	0	0	0	0	0	0	0	0	1	0	0	1	0	0
ENSG00000228463	7	4	4	5	3	5	12	2	2	4	1	3	1	1	0	0	0	1
ENSG00000241670	0	0	0	0	0	0	0	0	0	0	0	0	0	0	0	0	0	0
ENSG00000236679	4	3	0	5	2	4	0	0	3	2	1	1	0	3	3	2	0	3
ENSG00000236743	0	0	0	0	0	0	0	0	0	0	0	0	0	0	0	0	0	0
ENSG00000236601	0	0	0	0	0	0	0	0	0	0	0	0	0	0	0	0	0	0
ENSG00000237094	4	3	4	0	9	2	3	4	1	1	8	2	2	2	3	0	1	4
ENSG00000269732	0	0	0	0	0	0	0	0	0	0	0	0	0	0	0	0	0	0
ENSG00000278566	0	0	0	0	0	0	0	0	0	0	0	0	0	0	0	0	0	0
ENSG00000224813	0	0	0	0	0	0	0	0	0	0	0	0	0	0	0	0	0	0
ENSG00000233653	0	0	0	0	0	0	0	0	0	0	0	0	0	0	0	0	0	0
ENSG00000250575	1	0	0	0	1	0	0	1	0	0	1	0	0	0	0	0	0	0
ENSG00000278757	0	0	0	0	0	0	0	0	0	0	0	0	0	0	0	0	0	0
ENSG00000230021	1	3	0	3	2	3	1	5	0	2	0	6	1	0	0	0	0	2
ENSG00000235146	0	0	0	0	0	0	0	0	0	0	0	0	0	0	0	0	0	0
ENSG00000225972	719	965	1060	2060	878	628	1	2	0	0	0	0	2	2	1	5	1	2
ENSG00000225630	26	30	21	88	35	21	14	25	19	32	26	47	3	0	0	3	1	2
ENSG00000237973	7274	9061	9979	18125	8979	5845	610	627	1138	630	413	638	183	104	119	462	114	240
ENSG00000278791	0	0	0	0	0	0	0	0	0	0	0	0	0	0	0	0	0	0
ENSG00000229344	3	9	6	12	4	8	1	1	3	2	0	1	3	3	0	1	2	3
ENSG00000240409	4	6	2	4	4	1	1	1	1	2	1	0	2	0	0	0	1	0
ENSG00000248527	4617	6605	4959	7910	5577	3688	1393	1891	3119	1696	1989	1981	2194	1045	1527	2170	1181	2041
ENSG00000198744	1	2	0	6	5	2	6	3	5	2	4	2	1	2	0	3	1	4
ENSG00000268663	0	0	0	2	0	0	0	0	0	0	0	0	0	0	0	1	0	0
ENSG00000273547	0	0	0	0	0	0	0	0	0	0	2	0	0	0	0	0	0	0
ENSG00000283574	0	0	0	0	0	0	1	0	0	0	0	0	0	0	0	0	0	0
ENSG00000229376	0	2	2	2	1	0	0	1	1	2	0	0	0	5	0	0	0	3
ENSG00000228327	56	39	47	50	53	40	88	99	62	45	58	37	39	48	42	30	30	41
ENSG00000223181	0	0	0	0	0	0	0	1	0	1	0	0	0	0	0	0	0	0
ENSG00000229905	0	1	0	0	0	0	0	0	0	0	0	0	0	0	0	0	0	0
ENSG00000237491	15	10	12	18	9	5	17	31	8	13	8	13	8	9	14	8	4	11
ENSG00000230092	5	3	6	2	3	3	2	8	1	4	2	3	2	6	3	1	2	4
ENSG00000177757	11	4	8	5	8	7	8	16	3	6	3	5	6	10	10	2	2	2
ENSG00000228794	300	244	174	417	272	176	248	431	287	312	208	279	194	228	157	254	161	304
ENSG00000225880	17	9	10	11	12	13	11	19	9	8	9	18	10	15	10	15	12	8
ENSG00000230368	0	0	0	0	0	0	0	0	0	0	0	0	0	0	0	0	0	0
ENSG00000234711	0	0	0	0	0	0	0	0	0	0	0	0	0	0	0	0	0	0
ENSG00000283040	0	0	0	0	0	0	0	0	0	0	0	0	0	0	0	1	0	0
ENSG00000272438	0	0	0	0	1	0	3	0	0	0	0	0	0	1	0	0	0	0
ENSG00000230699	1	0	0	1	0	0	1	0	0	0	1	1	2	0	0	0	0	0
ENSG00000241180	0	0	0	0	0	0	0	0	0	1	0	0	0	0	0	0	0	0
ENSG00000223764	12	0	26	1	13	0	9	0	21	0	14	0	15	0	6	0	3	0
ENSG00000187634	17	0	27	2	31	1	34	1	57	3	18	4	31	0	10	6	16	2
ENSG00000188976	3085	2409	1717	3495	3516	1953	2757	3975	3962	3275	2613	2769	2875	2713	1617	2802	1994	3591
ENSG00000187961	220	198	199	445	250	163	313	427	345	264	228	202	298	190	230	361	178	363
ENSG00000187583	14	10	6	16	35	22	18	31	25	25	11	24	18	24	18	24	13	30
ENSG00000187642	3	8	5	9	14	1	5	14	5	9	9	6	8	5	6	5	0	10
ENSG00000272512	0	5	5	3	2	4	7	7	2	2	9	5	0	0	2	10	0	2
ENSG00000188290	209	255	217	597	209	142	116	228	120	171	100	125	53	97	57	308	23	162
ENSG00000187608	366	375	355	844	584	262	591	875	795	805	534	625	423	503	449	664	420	693
ENSG00000231702	0	0	0	2	0	0	0	0	0	0	0	0	0	0	0	0	0	0
ENSG00000224969	1	0	1	2	0	0	1	6	1	6	0	0	1	1	0	1	1	0
ENSG00000188157	4103	5217	6613	17523	7728	5846	4147	6750	4518	5285	2340	4359	4418	5982	4909	8261	3516	10094
ENSG00000242590	0	0	0	0	0	0	0	0	0	0	0	0	0	0	0	0	0	0
ENSG00000217801	16	19	24	47	15	28	13	28	14	12	8	12	12	12	13	39	16	49
ENSG00000273443	0	2	1	5	1	2	4	2	0	0	0	0	3	0	1	2	2	3
ENSG00000237330	0	0	0	0	0	0	0	1	0	1	0	0	0	0	0	0	0	0
ENSG00000131591	281	246	219	404	359	172	297	437	375	381	235	226	235	298	230	361	183	364
ENSG00000223823	0	0	0	0	0	0	0	0	0	0	0	0	0	0	0	0	0	0
ENSG00000207730	0	0	0	0	0	0	0	0	0	0	0	0	0	0	0	0	0	0
ENSG00000207607	0	0	0	0	0	0	0	0	0	0	0	0	0	0	0	0	0	0
ENSG00000198976	0	0	0	0	0	0	0	0	0	0	0	0	0	0	0	0	0	0
ENSG00000272141	0	1	0	0	0	0	0	0	0	0	0	0	0	0	0	0	0	0
ENSG00000205231	0	0	0	0	0	0	0	0	0	0	0	0	0	0	0	0	0	0
ENSG00000162571	0	0	0	0	1	0	0	0	0	2	0	0	0	0	0	0	0	0
ENSG00000186891	0	1	0	17	0	1	0	0	0	1	0	0	0	2	0	0	0	0
ENSG00000186827	10	323	22	1767	13	63	4	62	5	47	5	37	1	9	1	14	0	30
ENSG00000078808	10906	7659	8864	16782	12218	5620	8225	9686	12484	8735	8358	7348	8848	6775	6737	9040	6258	10407
ENSG00000176022	1134	1005	1005	2710	1368	802	1043	1656	1525	1377	1022	1036	1004	939	728	1360	728	1358
ENSG00000184163	5	4	11	20	17	7	5	7	14	8	10	8	9	6	7	5	5	22
ENSG00000260179	2	2	1	11	4	2	1	7	5	6	4	4	1	1	3	5	2	5
ENSG00000160087	2114	2084	1547	4332	2385	1401	2093	3325	2942	2756	1745	2358	2047	2157	1671	3018	1527	3512
ENSG00000230415	7	7	8	12	5	5	8	5	7	8	5	1	12	10	10	10	2	7
ENSG00000162572	32	38	55	78	50	27	32	45	39	39	19	41	40	23	46	35	15	39
ENSG00000131584	908	677	856	1541	915	471	955	1198	1227	1030	776	766	751	615	591	963	510	1091
ENSG00000278073	0	0	0	0	0	0	0	0	0	0	0	0	0	0	0	0	0	0
ENSG00000169972	308	241	165	496	402	203	278	424	367	351	271	231	308	310	197	363	218	451
ENSG00000127054	2527	2353	1953	4395	3292	1861	2472	3927	3562	3425	2170	2512	2481	2547	1817	3636	1708	3908
ENSG00000240731	28	28	17	27	35	9	45	55	31	33	28	25	15	12	16	31	14	37
ENSG00000224051	933	1133	920	2453	1329	788	1011	1915	1252	1529	935	1297	1019	1213	1090	1847	774	1925
ENSG00000169962	19	16	36	36	15	18	4	17	6	6	6	8	4	7	7	4	10	10
ENSG00000107404	1066	1176	858	2244	1314	889	1087	1851	1332	1563	935	1375	1174	1226	1011	1753	784	1820
ENSG00000162576	20	10	32	39	28	18	56	38	65	26	45	16	77	33	66	26	24	28
ENSG00000175756	2291	1845	1490	3768	2929	1453	2022	2599	2955	2657	2165	2153	2278	2066	1527	2856	1518	3149
ENSG00000223663	0	0	1	1	0	0	3	2	0	0	0	1	0	0	0	0	0	0
ENSG00000221978	2452	1946	2255	4410	2837	1572	2921	3684	3148	2538	1954	1925	2448	1755	1986	3145	1774	3180
ENSG00000224870	384	302	328	670	483	293	499	493	575	489	363	355	401	332	338	493	278	505
ENSG00000242485	1432	1116	892	2006	1755	852	1380	1937	2397	1743	1367	1429	1431	1255	1022	1620	1043	1926
ENSG00000264293	0	0	0	0	0	0	0	0	0	0	0	0	0	0	0	0	0	0
ENSG00000272455	65	34	26	28	60	22	39	58	68	30	47	23	35	20	18	23	19	26
ENSG00000235098	7	6	9	15	5	5	4	9	6	12	2	5	12	14	12	7	4	6
ENSG00000225905	0	0	0	0	0	0	1	0	0	0	0	0	1	0	0	0	0	0
ENSG00000205116	0	0	0	0	0	0	0	0	0	0	0	0	0	0	1	0	0	0
ENSG00000225285	1	1	0	3	1	0	3	4	5	4	1	1	4	2	5	1	0	6
ENSG00000179403	114	86	136	239	103	42	164	121	158	105	93	59	166	137	163	159	75	127
ENSG00000215915	0	2	0	0	0	0	0	0	0	0	0	2	1	2	0	2	0	3
ENSG00000160072	828	917	450	1075	832	551	837	1344	1134	1221	769	993	906	810	416	763	546	1158
ENSG00000197785	1439	1353	735	2014	1557	913	1619	2657	2269	2378	1545	1781	1633	1666	883	1888	1067	2319
ENSG00000205090	48	59	64	148	90	35	77	140	83	122	72	104	83	99	112	175	59	163
ENSG00000160075	3655	2947	2402	4688	4488	2392	3203	4287	4594	3880	2754	3044	2923	2914	2033	3960	2226	4217
ENSG00000215014	28	14	29	33	25	17	41	19	34	29	29	15	16	21	13	37	13	30
ENSG00000279244	0	0	0	0	0	0	0	0	0	0	0	0	0	0	0	0	0	0
ENSG00000274481	0	0	0	0	0	0	0	0	0	0	0	0	0	0	0	1	0	0
ENSG00000228594	31	49	30	83	29	19	38	94	42	71	41	54	38	50	19	71	22	57
ENSG00000272106	63	39	53	79	51	36	85	91	93	67	67	42	59	45	46	49	36	65
ENSG00000197530	904	668	831	1559	1098	520	846	909	1149	982	735	690	737	719	949	1272	621	1309
ENSG00000189409	0	0	0	0	1	0	2	0	0	1	2	0	0	0	0	0	1	0
ENSG00000248333	1396	1127	1045	1895	1704	905	1682	2240	2155	1940	1327	1267	1380	1308	1087	1783	1068	1874
ENSG00000272004	0	0	0	0	0	0	0	3	1	1	1	0	2	1	0	3	0	2
ENSG00000189339	1373	812	1192	1230	1436	709	2037	2542	2312	1946	1480	1661	1676	1528	1571	1635	1224	1970
ENSG00000269737	34	22	29	23	29	19	63	56	27	33	19	23	21	20	16	20	8	26
ENSG00000215914	1	6	3	4	4	0	2	0	0	2	6	0	0	0	3	2	2	3
ENSG00000008128	192	153	104	293	203	98	377	452	447	332	268	230	316	305	255	347	244	407
ENSG00000268575	79	40	50	51	58	22	125	193	117	113	100	80	74	78	72	75	47	85
ENSG00000227775	444	281	417	398	481	240	335	441	340	306	242	264	234	222	256	238	188	280
ENSG00000215790	84	44	68	56	68	41	136	185	139	97	117	94	129	138	174	114	83	172
ENSG00000008130	2063	1595	1418	2568	2361	1191	2214	2994	2869	2421	1965	2016	2197	1992	1632	2613	1457	3022
ENSG00000078369	17938	15099	12330	25650	19274	10471	16630	24248	22729	20077	13642	17568	16334	15410	10216	18946	11293	20383
ENSG00000231050	2	6	2	12	6	2	11	3	8	5	4	6	10	5	1	4	3	8
ENSG00000169885	2	1	2	1	3	0	5	4	6	5	2	2	2	3	4	0	12	3
ENSG00000178821	10	4	2	8	11	3	8	6	11	16	8	9	9	7	11	7	5	18
ENSG00000142609	2	1	0	3	0	0	0	0	0	0	0	0	0	0	0	1	0	0
ENSG00000233542	0	0	0	0	0	0	0	0	0	0	0	0	0	0	0	0	0	0
ENSG00000187730	0	0	0	1	0	0	0	0	0	0	0	0	0	0	0	0	0	0
ENSG00000226969	0	0	0	0	0	0	0	0	0	0	0	0	0	0	0	0	0	0
ENSG00000067606	13	3	5	15	43	36	21	16	12	16	5	5	52	39	31	35	8	35
ENSG00000271806	0	0	0	0	0	0	0	0	0	1	0	0	0	0	0	0	0	0
ENSG00000182873	10	7	8	9	13	7	9	15	19	6	6	9	16	10	7	4	10	9
ENSG00000162585	942	915	920	2326	1481	875	849	1229	1350	1089	885	894	1157	1047	1154	1941	830	1796
ENSG00000234396	0	0	0	1	0	0	0	1	0	0	0	0	1	0	0	0	0	0
ENSG00000157933	7045	3215	4259	3715	5568	2586	5315	5865	7766	4670	4557	3570	4424	3456	3579	3772	2704	4428
ENSG00000116151	90	73	79	119	138	70	58	115	114	87	56	47	95	74	69	105	57	134
ENSG00000272161	0	0	0	1	1	0	0	0	0	0	2	0	0	0	0	0	1	0
ENSG00000269896	11	12	8	15	14	17	11	12	5	7	6	4	5	5	6	8	5	12
ENSG00000272420	0	0	1	3	2	1	0	0	2	4	1	2	0	1	0	6	0	1
ENSG00000157916	3445	2318	2188	4306	3776	1711	2813	3501	4091	3000	2759	2479	2843	2435	1960	2836	2208	3247
ENSG00000157911	667	499	499	986	839	493	620	845	790	724	566	592	605	552	506	685	384	824
ENSG00000149527	3	6	5	4	3	8	5	4	6	3	2	5	2	3	1	3	0	4
ENSG00000224387	0	0	1	0	0	0	0	0	0	0	0	0	0	0	0	0	0	0
ENSG00000229393	0	0	0	1	0	0	0	0	0	0	0	0	0	0	0	0	0	0
ENSG00000157881	726	496	552	1004	831	391	879	1004	936	786	668	573	680	601	448	825	468	961
ENSG00000197921	3	0	1	0	0	0	0	0	1	0	1	0	0	0	0	0	0	1
ENSG00000272449	43	33	47	112	88	34	35	69	52	50	29	49	42	49	55	73	33	46
ENSG00000238164	62	51	70	133	74	42	42	59	61	56	39	46	56	48	85	93	35	86
ENSG00000157873	849	1067	999	2370	1335	813	975	1473	1017	1084	619	841	880	1030	1056	1775	678	1814
ENSG00000225931	2	2	3	4	1	2	0	3	2	0	1	0	0	1	1	1	1	0
ENSG00000228037	0	0	2	5	1	1	2	5	0	0	0	1	1	0	2	0	0	0
ENSG00000157870	1822	2460	1558	5350	2656	1793	2116	3915	2479	3144	1578	2617	1844	2491	1921	3599	1467	3418
ENSG00000142606	14	16	16	23	18	6	15	14	8	23	15	6	13	12	27	30	14	18
ENSG00000237058	0	0	0	0	0	0	0	0	0	0	0	0	0	0	0	0	0	0
ENSG00000215912	3	0	12	8	4	3	4	5	3	2	1	3	1	3	10	6	1	1
ENSG00000283259	0	0	0	0	0	0	0	0	0	0	0	0	0	0	0	0	0	0
ENSG00000233234	0	0	0	0	0	0	0	0	0	0	0	0	0	0	0	0	0	0
ENSG00000231630	0	0	0	0	0	0	0	0	0	0	0	0	0	0	0	0	0	0
ENSG00000169717	0	0	0	0	0	0	0	0	0	0	0	0	0	0	0	0	0	0
ENSG00000177133	0	0	3	1	0	0	0	0	0	0	0	0	0	0	0	0	0	0
ENSG00000142611	2	0	0	2	1	0	2	0	0	0	2	0	0	0	0	0	1	1
ENSG00000283572	0	0	0	0	0	0	0	0	0	0	0	0	0	0	0	0	0	0
ENSG00000226286	0	0	0	0	0	0	0	0	0	0	0	0	0	0	0	0	0	0
ENSG00000279839	0	0	0	0	0	0	0	0	0	0	0	0	0	0	0	0	0	0
ENSG00000272235	0	0	0	1	0	0	0	0	0	0	0	0	0	0	0	0	0	0
ENSG00000130762	10	9	11	25	13	6	24	36	25	31	3	23	5	7	4	21	5	18
ENSG00000272088	0	0	0	0	3	0	1	0	1	0	0	0	1	0	0	2	1	0
ENSG00000162591	856	865	1037	2177	1200	794	1823	2626	1684	1866	941	1468	1142	1200	1083	2004	700	2071
ENSG00000207776	0	0	0	0	0	0	0	1	0	0	0	0	0	0	0	0	0	0
ENSG00000238260	5	2	4	3	6	6	13	22	26	13	22	10	7	2	2	10	2	6
ENSG00000158109	3297	2745	2720	5848	4150	2236	3014	4052	3930	3320	2222	2642	2680	2626	2241	3247	2184	4245
ENSG00000116213	557	484	451	857	649	320	526	667	738	595	405	485	468	437	391	567	367	647
ENSG00000078900	14	2	2	10	3	6	1	4	8	4	6	1	0	0	2	0	4	0
ENSG00000227589	0	0	0	0	1	2	1	0	0	0	0	0	1	0	0	0	0	0
ENSG00000235131	0	0	0	0	0	0	0	0	0	0	0	0	0	0	0	0	0	0
ENSG00000227372	596	510	646	980	751	495	710	1119	879	761	574	606	578	613	556	805	413	828
ENSG00000276189	0	0	0	0	0	0	0	0	0	0	0	0	0	0	0	0	0	0
ENSG00000162592	0	1	0	0	0	0	0	0	0	0	0	0	0	0	1	0	1	1
ENSG00000235169	16	7	18	11	19	7	7	4	35	7	13	4	28	10	34	21	26	13
ENSG00000130764	1816	1505	1317	2383	2292	1192	1554	2211	2153	1748	1305	1396	1636	1502	1183	1829	1176	2129
ENSG00000266075	0	0	1	0	1	0	3	2	2	0	3	0	0	0	2	0	0	1
ENSG00000272153	8	7	9	15	23	15	17	21	9	22	18	14	17	3	8	9	7	6
ENSG00000116198	1328	1144	1069	1863	1476	844	1354	1979	1631	1363	1047	1289	1102	1019	870	1333	794	1519
ENSG00000169598	243	220	152	315	243	123	245	363	327	248	202	174	217	224	142	228	175	313
ENSG00000198912	744	548	442	928	883	467	698	1011	1003	784	601	649	542	579	373	648	438	791
ENSG00000236423	8	15	8	9	11	4	5	9	6	7	5	11	12	7	8	11	12	3
ENSG00000233304	0	0	0	1	0	0	0	0	0	0	0	0	0	0	0	0	0	1
ENSG00000226374	0	0	0	1	0	0	0	0	0	0	0	0	0	0	0	1	0	0
ENSG00000229280	0	0	0	0	0	0	0	0	0	0	0	0	0	0	0	0	0	0
ENSG00000235054	0	0	0	0	0	0	0	0	0	0	0	0	0	0	0	0	0	0
ENSG00000227169	0	0	0	0	0	0	0	0	0	0	0	0	0	0	0	0	0	0
ENSG00000232596	0	0	0	1	0	0	0	0	0	0	0	0	0	0	0	0	0	0
ENSG00000196581	0	0	0	1	1	0	0	0	0	0	0	0	0	0	0	0	0	0
ENSG00000231510	0	0	0	0	0	0	0	0	0	0	0	0	0	0	0	0	0	0
ENSG00000260972	0	0	2	0	0	0	0	0	0	0	0	0	0	0	0	0	0	0
ENSG00000283356	0	0	0	0	0	0	0	0	0	0	0	0	0	0	0	0	0	0
ENSG00000236948	0	0	0	2	0	0	0	0	0	0	0	0	0	0	0	0	0	0
ENSG00000264341	0	0	0	0	0	0	0	0	0	0	0	0	0	0	0	0	0	0
ENSG00000264101	0	1	0	0	0	0	0	0	0	0	0	0	0	0	0	0	0	0
ENSG00000131697	516	280	414	580	477	244	511	621	647	507	409	391	321	340	333	516	228	494
ENSG00000069424	99	64	122	155	176	78	127	152	199	96	88	68	99	76	169	154	73	123
ENSG00000116254	12	5	6	3	7	2	6	6	4	8	1	2	2	3	3	0	0	7
ENSG00000116251	9365	7631	7954	18819	13483	7226	9818	13491	15224	11745	9023	10062	9715	9824	8204	14334	9775	14857
ENSG00000226944	4	0	3	2	3	2	4	1	2	4	0	0	1	4	2	7	0	2
ENSG00000158286	17	48	32	65	39	43	33	48	39	46	28	29	27	34	35	35	23	35
ENSG00000116237	3382	2647	1781	3805	3634	1993	3350	5429	4750	4498	3194	3979	2939	3169	1871	3085	2357	4119
ENSG00000225077	11	2	11	16	7	6	12	9	8	7	6	4	8	0	1	4	1	1
ENSG00000173673	0	0	0	1	0	0	0	0	0	0	0	0	0	0	0	0	0	0
ENSG00000158292	384	124	417	292	492	198	123	110	185	95	124	65	216	126	283	161	207	218
ENSG00000097021	1835	1740	1198	3092	2627	1394	1955	3110	3055	2926	1868	2175	1733	1750	1184	2572	1299	2742
ENSG00000271746	0	0	0	0	0	0	0	0	0	0	0	0	0	0	0	0	0	0
ENSG00000069812	65	109	60	178	298	346	73	155	92	138	64	173	23	89	55	136	91	259
ENSG00000187017	7	13	17	23	41	56	9	14	13	10	3	6	6	12	4	9	5	10
ENSG00000265392	0	0	0	0	0	0	0	0	0	0	0	0	0	0	0	0	0	0
ENSG00000231868	0	0	0	0	0	1	0	0	0	0	0	0	0	0	0	0	0	0
ENSG00000215788	249	449	240	1122	342	340	316	672	318	492	248	448	242	283	225	508	134	473
ENSG00000171680	1689	2296	1660	4618	1936	1597	1982	3784	2323	3110	1313	2590	1439	1836	1496	3008	1000	3085
ENSG00000162408	1339	1119	818	887	1354	910	1008	1742	1476	1379	942	1479	987	1042	766	839	682	1242
ENSG00000253022	0	0	0	0	2	0	0	1	0	0	0	0	0	0	0	0	0	0
ENSG00000229519	4	1	1	1	5	1	11	5	2	2	7	3	2	4	3	2	1	6
ENSG00000173662	0	0	0	0	1	0	0	1	0	1	0	0	0	1	0	2	0	0
ENSG00000204859	289	255	223	471	376	171	320	430	362	308	221	245	290	250	235	374	195	405
ENSG00000162413	1353	1033	858	1431	1418	734	1197	1723	2009	1529	963	1171	1254	998	840	905	716	1195
ENSG00000116273	952	666	699	1080	954	507	883	1389	1457	1114	645	738	930	914	728	965	662	1035
ENSG00000041988	279	252	247	450	366	199	351	449	434	384	257	268	340	293	266	405	249	442
ENSG00000007923	1627	1073	932	1422	1549	841	1157	1645	1738	1400	1144	1173	1279	1177	739	984	801	1269
ENSG00000228750	0	0	0	1	0	0	0	0	0	0	0	0	0	0	0	0	0	0
ENSG00000237436	11	1	5	13	7	4	9	10	14	5	17	10	12	9	4	9	4	10
ENSG00000171735	1454	850	1039	1903	1921	651	1240	1182	2138	1075	1378	802	1424	921	925	1428	884	1416
ENSG00000227950	1	2	0	0	0	1	0	5	0	4	0	0	0	0	1	0	0	0
ENSG00000237365	0	0	0	0	0	0	0	0	0	0	0	0	0	0	0	0	0	0
ENSG00000207056	0	0	0	0	0	0	0	0	0	0	0	0	0	0	0	0	0	0
ENSG00000237402	0	0	0	1	3	2	3	0	1	0	4	1	2	0	0	3	0	2
ENSG00000237728	0	0	0	0	0	0	0	0	0	0	0	0	0	1	0	0	0	0
ENSG00000225126	0	0	0	2	2	0	0	0	0	0	0	0	0	0	0	0	0	0
ENSG00000270171	0	0	0	0	0	0	0	0	0	0	0	0	0	0	0	0	0	0
ENSG00000270035	0	0	0	0	0	0	0	0	0	0	0	1	0	0	0	0	0	0
ENSG00000269978	0	1	1	1	0	2	0	0	0	0	0	0	0	0	0	0	0	0
ENSG00000049245	5766	4249	3914	7987	6220	3083	4953	7009	6515	5339	4461	4702	4100	3938	3215	4893	3655	5604
ENSG00000269925	5	6	8	9	7	5	7	10	8	15	4	10	8	10	3	6	7	5
ENSG00000049246	73	47	68	103	123	67	187	321	284	212	164	205	82	39	46	67	28	71
ENSG00000236266	2	3	2	4	3	1	5	11	5	10	1	7	3	0	1	1	1	5
ENSG00000049247	0	0	0	0	0	0	0	0	0	0	1	0	0	0	0	0	0	0
ENSG00000049249	5	58	12	68	1	9	0	6	0	8	0	5	1	2	0	1	2	2
ENSG00000270330	0	0	0	0	0	0	0	0	0	0	0	0	0	0	0	0	0	0
ENSG00000116288	6060	4631	3889	8816	8013	3877	5197	6716	8161	6283	4770	4917	5607	5290	3645	7037	4524	7696
ENSG00000200344	1	0	1	0	2	0	0	2	1	0	0	0	0	0	0	0	0	2
ENSG00000116285	1234	659	867	858	1808	481	691	660	904	420	511	524	1113	620	787	552	864	908
ENSG00000238290	2	1	4	3	4	2	3	2	2	3	1	0	3	7	1	0	1	3
ENSG00000232848	0	0	0	0	0	0	0	0	0	0	0	0	0	0	0	0	0	0
ENSG00000229305	0	0	0	0	0	0	0	1	0	0	0	0	2	0	0	2	0	0
ENSG00000227634	0	1	0	0	0	0	0	0	0	0	1	0	0	0	0	0	0	0
ENSG00000200975	0	0	0	0	0	0	0	0	0	0	0	0	0	0	0	0	0	0
ENSG00000233645	0	0	0	0	0	0	0	0	0	0	0	0	0	0	0	0	0	0
ENSG00000251977	0	0	0	0	0	0	0	0	0	0	0	0	0	0	0	0	0	0
ENSG00000162426	57	55	106	119	95	57	64	86	91	70	71	45	67	61	67	80	47	76
ENSG00000252254	0	0	1	0	0	0	0	0	0	0	1	0	0	0	0	0	0	0
ENSG00000142599	5711	3846	5043	5629	5390	3057	5653	7779	6671	5969	4122	4933	4711	4485	4358	4872	2771	5636
ENSG00000232912	1	3	4	0	1	3	3	4	0	1	2	1	0	6	2	1	1	0
ENSG00000221083	0	0	0	1	2	0	1	4	2	1	0	0	1	1	3	0	0	3
ENSG00000270282	1	1	0	1	3	1	1	5	0	0	0	0	0	1	0	0	0	1
ENSG00000234619	5	0	1	0	1	1	0	8	0	0	1	1	0	0	0	0	0	0
ENSG00000224315	2	2	2	0	1	1	3	4	0	0	0	4	0	0	1	0	0	0
ENSG00000222511	0	0	0	2	0	0	1	1	0	1	0	0	0	0	0	1	0	0
ENSG00000226545	0	0	0	2	3	0	1	2	0	0	1	1	0	1	0	0	0	2
ENSG00000228423	2	1	0	0	0	2	0	4	0	2	2	0	0	1	2	0	0	1
ENSG00000229716	0	0	0	0	0	0	0	0	0	1	0	0	0	0	0	0	0	0
ENSG00000074800	42744	38250	19448	49672	55468	31212	42173	63906	60430	56798	39600	45224	43286	45492	21300	49452	31371	61331
ENSG00000274258	0	0	1	0	0	0	0	0	0	1	3	0	0	0	0	0	0	0
ENSG00000236269	8	5	6	2	6	7	7	20	5	10	5	21	5	8	5	0	3	7
ENSG00000230679	1	2	0	3	2	1	0	1	3	2	0	1	1	1	1	1	2	0
ENSG00000201725	0	0	0	0	0	0	0	0	0	0	0	0	0	1	0	0	0	0
ENSG00000238249	1	0	0	0	0	0	0	1	0	1	0	0	1	1	1	1	0	0
ENSG00000232208	2	0	0	0	0	0	1	0	0	0	0	1	0	0	0	2	0	1
ENSG00000232663	0	0	0	0	0	0	0	0	0	0	0	0	0	0	0	0	0	0
ENSG00000131686	0	0	0	3	0	0	0	0	0	0	0	1	0	0	0	2	0	0
ENSG00000265141	0	0	0	0	0	0	0	0	0	0	0	0	0	0	0	0	0	0
ENSG00000197241	0	0	0	0	1	0	0	0	0	0	0	0	0	0	0	0	0	0
ENSG00000142583	0	0	0	4	0	1	0	0	0	0	0	1	0	0	0	0	0	0
ENSG00000252404	0	0	0	0	0	0	0	0	0	0	0	0	0	0	0	0	0	0
ENSG00000180758	200	121	132	174	205	122	139	210	191	130	161	140	142	99	98	102	88	144
ENSG00000228526	139	147	200	325	211	148	184	236	128	112	93	100	117	103	181	195	111	189
ENSG00000234546	98	121	106	230	183	117	79	108	114	102	68	73	75	95	73	149	88	209
ENSG00000281937	7	4	0	4	6	3	3	2	6	5	4	1	4	3	1	1	3	3
ENSG00000049239	3363	2149	3765	3147	3806	1816	2997	4345	4129	3132	2443	2626	4901	4138	5450	4521	3412	5453
ENSG00000171621	1212	806	541	1020	911	754	408	950	1645	919	872	938	716	579	340	687	377	909
ENSG00000235263	0	0	0	0	0	0	0	0	0	0	0	0	0	0	0	1	0	0
ENSG00000171612	397	260	203	489	372	214	407	555	637	523	347	398	354	326	163	335	289	459
ENSG00000231181	3	1	2	0	2	3	3	2	2	0	0	1	0	4	2	1	1	4
ENSG00000188807	562	442	364	548	568	320	673	1056	864	813	649	573	572	555	425	495	346	647
ENSG00000171608	674	693	729	1062	849	541	397	646	480	412	389	491	497	493	571	589	334	764
ENSG00000179840	0	0	0	1	0	0	0	0	0	0	0	0	0	0	0	0	0	0
ENSG00000233268	0	0	0	0	0	0	0	0	0	0	0	0	0	0	0	0	0	0
ENSG00000231789	11	10	28	28	26	21	9	10	31	11	15	9	13	8	24	15	17	10
ENSG00000171603	11205	8081	9614	13490	13428	7284	9446	11934	12447	10259	8112	8867	8647	7943	7710	9025	6357	11051
ENSG00000271264	0	0	0	0	0	1	1	4	0	0	0	0	0	0	0	1	0	0
ENSG00000280113	0	0	0	1	0	0	0	1	0	0	0	0	0	0	0	0	0	0
ENSG00000178585	1067	1371	938	3189	1452	1366	1019	2047	1263	1583	760	1524	877	1400	1114	2335	841	2452
ENSG00000223989	0	0	0	0	0	0	0	0	0	0	0	0	0	0	0	0	0	0
ENSG00000162441	775	585	468	909	874	554	684	995	899	696	556	694	534	594	433	718	508	790
ENSG00000228150	6	5	3	12	10	8	10	15	9	6	11	10	12	6	11	14	9	7
ENSG00000173614	345	315	341	703	533	262	370	500	516	404	312	352	353	363	338	582	350	609
ENSG00000202415	0	4	3	1	2	4	4	2	9	2	5	3	3	2	2	3	3	8
ENSG00000283611	2	0	0	2	1	2	3	4	0	1	1	2	0	2	3	1	1	2
ENSG00000265521	0	1	0	0	0	0	0	1	0	0	1	0	0	0	0	0	0	0
ENSG00000241326	0	0	0	0	0	0	0	0	0	0	0	0	0	0	0	0	0	0
ENSG00000162444	0	0	0	2	2	4	1	0	0	0	0	0	0	0	0	0	0	4
ENSG00000130939	3672	2121	3210	3566	3520	1736	4233	5171	4779	3758	2944	3249	3137	3171	3208	3412	2356	3922
ENSG00000224340	2	1	0	0	0	0	0	2	0	0	0	0	0	1	1	0	0	0
ENSG00000233623	0	2	0	2	0	2	4	4	7	1	0	0	0	1	1	0	0	2
ENSG00000201746	1	0	1	1	0	0	1	2	1	0	0	0	0	0	0	0	0	2
ENSG00000054523	4573	2656	3019	3176	3607	1988	4366	5614	4329	3693	3057	3608	3127	3019	2478	2479	2271	3493
ENSG00000264881	0	0	0	0	0	0	0	1	0	0	0	0	0	0	0	0	0	0
ENSG00000199562	2	2	3	1	2	2	3	1	2	2	0	0	1	2	2	2	0	1
ENSG00000264501	0	0	0	0	0	0	0	0	0	0	0	0	0	0	0	0	0	0
ENSG00000142657	12169	11328	10026	25739	16061	11137	13057	20899	17918	17312	11602	13319	11130	12565	8904	15759	9633	21475
ENSG00000271989	1	2	0	0	6	4	5	0	1	0	1	2	1	0	0	0	0	2
ENSG00000251503	15	17	7	28	20	19	23	28	24	18	10	11	21	23	14	22	8	22
ENSG00000175279	79	95	65	178	117	81	108	170	140	137	96	92	109	100	40	113	77	142
ENSG00000241563	2	4	5	10	7	6	5	12	9	10	4	8	4	3	8	11	6	11
ENSG00000160049	2108	1999	1678	3359	2814	1670	2140	3381	2673	2604	1984	2269	2118	2166	1707	2712	1696	3647
ENSG00000203469	0	0	0	0	0	0	0	0	0	0	0	0	0	0	0	0	0	0
ENSG00000142655	760	552	681	1564	976	515	756	1143	994	924	632	725	839	799	698	1247	545	1180
ENSG00000243267	0	2	3	0	3	1	1	1	1	3	0	1	0	0	2	0	0	0
ENSG00000130940	60	156	41	235	50	74	48	193	37	142	36	155	27	82	21	105	19	118
ENSG00000272078	2	31	3	53	9	17	5	43	10	23	4	9	7	26	4	28	1	31
ENSG00000225158	0	0	0	0	0	0	0	0	0	0	0	0	0	0	0	0	0	0
ENSG00000175262	0	0	0	1	0	0	0	0	0	0	0	0	0	0	0	0	0	0
ENSG00000215785	0	0	0	0	0	0	0	1	0	1	0	0	0	0	0	0	0	0
ENSG00000120948	3732	2607	2207	4924	4055	2205	3867	5346	4705	3855	3036	2937	3165	3207	2185	3295	2507	4191
ENSG00000277726	3	0	1	0	1	0	2	0	1	2	0	1	0	1	1	1	0	0
ENSG00000009724	29	6	15	25	26	14	17	34	20	28	14	40	20	13	17	14	12	16
ENSG00000271895	19	22	17	41	28	22	23	42	25	25	15	24	11	21	19	19	5	16
ENSG00000116649	3363	2381	1387	2962	3735	1903	2434	3646	3866	2872	2909	2771	2790	2463	1069	2528	1673	3023
ENSG00000171824	2770	2295	1666	3518	2962	1548	2676	4189	3565	3435	2370	2669	2096	2430	1635	2639	1759	3281
ENSG00000226849	5	5	4	3	5	2	5	13	3	6	4	6	5	3	1	2	2	7
ENSG00000230337	29	18	14	44	21	9	14	21	26	37	12	7	17	16	9	16	14	15
ENSG00000198793	4804	2976	3131	3843	4276	2500	3983	5363	4595	4006	3083	3933	3310	3296	2872	3591	2302	4225
ENSG00000225602	3	2	1	0	2	0	1	2	1	0	1	1	2	1	1	0	1	0
ENSG00000253086	0	0	0	0	1	0	0	0	0	0	0	0	0	0	0	0	0	0
ENSG00000171819	3	4	3	0	2	3	2	12	3	2	1	4	1	4	7	1	0	4
ENSG00000207451	0	0	0	0	0	0	0	0	0	0	0	0	0	0	0	0	0	0
ENSG00000238173	0	0	0	0	0	0	0	0	0	0	0	0	0	0	0	0	0	0
ENSG00000120942	431	501	341	745	479	320	432	895	569	874	439	572	391	538	265	503	323	686
ENSG00000238199	2	3	3	0	2	1	0	7	0	1	0	0	2	0	3	0	0	0
ENSG00000224338	0	0	0	0	0	0	0	0	0	0	0	0	0	0	0	0	0	0
ENSG00000204624	14	2	20	10	11	4	12	18	11	10	6	7	4	1	5	6	6	2
ENSG00000235643	0	0	0	0	0	0	0	0	0	0	0	0	1	0	0	0	0	0
ENSG00000116661	18	23	45	125	79	39	19	24	25	14	6	11	19	10	16	35	12	19
ENSG00000132879	362	270	448	727	620	310	351	414	505	312	322	228	390	277	340	429	297	477
ENSG00000116663	67	37	86	124	118	45	90	74	99	86	65	44	71	54	76	97	36	56
ENSG00000116670	664	521	589	1149	910	412	936	1216	1145	1118	622	668	820	679	739	1253	582	1105
ENSG00000162490	213	48	248	84	152	34	188	62	194	38	67	33	95	44	256	71	132	126
ENSG00000177674	868	878	709	1753	1156	612	887	1517	1285	1300	716	998	943	1023	821	1510	670	1527
ENSG00000215910	1	0	1	4	0	0	0	1	0	0	0	0	0	1	0	2	0	0
ENSG00000177553	0	0	0	0	0	0	0	0	0	0	0	0	0	0	0	0	0	0
ENSG00000177000	1441	1120	1562	2045	1945	1014	1635	2625	2039	1874	1309	1456	1708	1507	1811	1873	1241	1852
ENSG00000011021	1482	1018	1202	1672	1666	832	1928	2401	2198	1813	1294	1423	1518	1275	1231	1446	936	1611
ENSG00000242349	55	58	25	79	53	25	82	96	57	80	50	44	64	46	25	47	25	44
ENSG00000276470	0	0	0	0	0	0	0	0	0	0	0	0	0	0	0	0	0	0
ENSG00000278852	0	0	0	0	0	0	0	0	0	0	0	0	0	0	0	0	0	0
ENSG00000175206	8	5	4	8	12	9	12	15	12	10	10	6	9	6	1	3	1	5
ENSG00000275915	0	0	0	0	0	0	0	0	0	0	0	0	0	0	0	0	0	0
ENSG00000120937	1	0	0	0	0	0	0	0	0	0	0	0	0	0	0	0	0	0
ENSG00000224904	0	0	0	0	0	0	0	0	0	0	0	0	0	0	0	2	0	0
ENSG00000199347	4	0	0	0	0	1	1	2	1	0	2	3	0	0	4	0	1	1
ENSG00000201801	1	3	2	1	3	2	2	0	1	0	1	0	1	2	2	0	1	5
ENSG00000116685	3284	2466	2255	4432	3462	1899	3022	4184	4180	3522	2700	2714	2780	2662	2328	3449	2015	3918
ENSG00000083444	18032	12287	15601	24065	19546	9192	12170	13457	19848	13060	12587	11356	12468	10004	10115	12896	10018	15445
ENSG00000116688	4385	2905	2767	4224	4352	2125	3738	5191	5050	4043	3439	3361	4494	3879	2819	3895	2977	5275
ENSG00000270914	0	0	0	0	0	0	0	0	0	0	0	0	0	0	0	0	0	0
ENSG00000116691	642	626	469	1194	833	441	616	929	820	773	606	642	583	592	500	924	436	973
ENSG00000202461	1	3	4	0	6	0	2	3	1	2	1	1	2	0	0	1	1	0
ENSG00000276869	0	0	0	0	0	2	0	0	0	0	0	0	0	0	0	0	0	0
ENSG00000243539	0	0	0	0	0	0	0	0	0	0	0	0	0	0	0	0	0	0
ENSG00000120949	131	4	73	8	43	1	45	2	124	2	67	3	38	3	21	8	13	4
ENSG00000201135	0	0	0	0	0	0	0	0	0	0	0	0	0	0	0	0	0	0
ENSG00000227875	0	0	0	0	0	0	0	0	0	0	0	0	0	0	0	0	0	0
ENSG00000028137	7003	1762	5024	3248	4415	1015	4770	3927	8460	3286	5228	2606	3723	2407	3970	3390	2855	2709
ENSG00000263676	0	0	0	1	0	0	0	0	0	0	1	0	0	0	0	0	0	0
ENSG00000225196	0	0	0	0	0	0	0	0	0	0	0	0	0	0	0	0	0	0
ENSG00000252969	0	0	0	0	0	0	0	0	0	0	0	0	0	0	0	0	0	0
ENSG00000048707	3700	1917	2442	2498	2679	1375	2764	3785	2596	2402	2015	2606	1795	2010	2208	1897	1441	2197
ENSG00000239149	7	2	1	5	5	3	4	7	2	6	3	2	2	1	1	3	3	7
ENSG00000229484	0	0	2	0	0	2	0	0	0	0	0	0	0	0	0	0	0	0
ENSG00000162496	590	422	368	463	393	198	743	1010	881	805	648	903	835	848	604	936	558	1272
ENSG00000221340	0	1	1	1	0	0	0	0	1	2	1	2	1	0	3	0	0	2
ENSG00000276830	1	1	0	0	0	0	0	0	0	2	0	2	0	0	0	1	0	1
ENSG00000272482	5	7	0	3	5	1	12	16	11	8	4	12	1	6	9	8	1	6
ENSG00000204518	0	0	0	0	0	0	0	0	0	0	0	0	0	0	0	0	0	0
ENSG00000226166	0	0	0	0	0	0	0	0	0	0	0	0	0	0	0	0	0	0
ENSG00000188984	0	0	0	2	0	0	0	0	0	0	0	0	0	0	0	0	0	0
ENSG00000157330	0	0	0	0	0	0	0	0	0	1	0	0	0	0	0	0	0	0
ENSG00000116726	1	0	0	1	0	0	0	0	0	0	0	0	0	0	0	0	0	0
ENSG00000116721	0	0	0	0	0	0	0	0	0	0	0	0	0	0	0	0	0	0
ENSG00000228338	0	0	0	0	0	0	0	0	0	0	0	0	0	0	0	0	0	0
ENSG00000239810	0	0	0	0	0	0	0	0	0	0	0	0	0	0	0	0	0	0
ENSG00000231103	0	0	0	0	0	0	0	0	0	0	0	0	0	0	0	0	0	0
ENSG00000179172	1	0	2	3	1	2	0	4	1	0	0	7	4	0	1	2	4	3
ENSG00000120952	0	0	0	0	0	0	0	0	0	0	0	0	0	0	0	0	0	0
ENSG00000243073	0	0	0	0	0	0	0	0	0	0	0	0	0	0	0	0	0	0
ENSG00000187545	0	0	0	1	0	0	1	0	0	0	0	0	0	0	0	0	0	0
ENSG00000204510	0	0	0	1	0	0	0	0	0	0	0	0	0	0	0	0	0	0
ENSG00000207434	0	0	0	0	0	0	0	0	0	0	0	0	0	0	0	0	0	0
ENSG00000234064	0	0	0	0	0	0	0	0	0	0	0	0	0	0	0	0	0	0
ENSG00000232423	0	0	0	0	0	0	0	0	0	0	0	0	0	0	0	0	0	0
ENSG00000274178	0	0	0	0	0	0	0	0	0	0	0	0	0	0	0	0	0	0
ENSG00000274764	0	0	0	0	0	0	0	0	0	0	0	0	0	0	0	0	0	0
ENSG00000229571	0	0	0	0	0	0	0	0	0	0	0	0	0	0	0	0	0	0
ENSG00000277058	0	0	0	0	0	0	0	0	0	1	0	0	0	0	0	1	2	0
ENSG00000277862	0	0	0	0	0	0	0	0	0	0	0	0	0	0	0	0	0	0
ENSG00000236179	0	0	0	2	0	0	0	0	0	0	0	0	0	0	0	0	0	0
ENSG00000275774	0	1	0	2	2	0	0	0	2	0	0	0	0	0	0	0	1	4
ENSG00000229978	0	0	0	0	0	0	0	0	0	0	0	0	0	0	0	0	0	0
ENSG00000233336	0	0	0	0	0	0	0	0	0	0	0	0	0	0	0	0	0	0
ENSG00000280267	0	0	0	0	0	0	0	0	0	0	0	0	0	0	0	0	0	0
ENSG00000179412	0	2	0	0	0	0	0	0	0	0	0	0	0	0	1	0	0	1
ENSG00000204505	0	0	0	0	0	0	0	0	0	0	0	0	0	0	0	0	0	0
ENSG00000279169	0	0	0	0	0	0	0	0	0	0	0	0	0	0	0	0	0	0
ENSG00000279804	0	0	0	0	0	0	0	0	0	0	0	0	0	0	0	0	0	0
ENSG00000250894	0	0	0	0	0	0	0	0	0	0	0	0	0	0	0	1	0	0
ENSG00000270601	0	0	0	1	0	0	0	0	0	0	0	0	0	0	0	0	0	0
ENSG00000231219	0	0	0	0	0	0	0	0	0	0	0	0	0	0	0	0	0	0
ENSG00000207511	0	0	0	0	0	0	0	0	0	0	0	0	0	0	0	0	0	0
ENSG00000182330	0	0	0	0	0	0	0	0	0	0	0	0	0	0	0	0	0	0
ENSG00000204501	0	0	0	4	0	0	0	0	0	0	0	0	0	0	0	0	0	0
ENSG00000237700	0	0	0	0	0	0	0	0	0	0	0	0	0	0	0	0	0	0
ENSG00000228229	0	0	0	0	0	0	0	0	0	0	0	0	0	0	0	0	0	0
ENSG00000204481	0	0	0	0	0	0	0	0	0	0	0	0	0	0	0	0	0	0
ENSG00000204480	0	0	0	1	0	0	0	0	0	0	0	0	0	0	0	1	0	0
ENSG00000204479	0	0	0	1	0	0	0	0	1	0	0	0	0	0	0	0	0	0
ENSG00000204478	0	0	0	0	0	0	0	0	0	0	0	0	1	0	0	0	0	0
ENSG00000162494	0	0	0	1	0	0	0	0	0	0	0	0	0	0	0	0	0	0
ENSG00000259961	0	0	0	0	0	0	0	0	0	0	0	0	0	0	0	0	0	0
ENSG00000215909	0	0	0	0	0	0	0	0	0	0	0	0	0	0	0	0	0	0
ENSG00000162493	0	0	0	0	0	0	0	0	0	0	0	0	0	1	0	0	0	0
ENSG00000237445	0	0	0	0	0	0	0	0	0	0	0	0	0	0	0	0	0	0
ENSG00000253085	0	0	0	0	0	0	0	0	0	2	0	0	0	0	0	0	0	0
ENSG00000116731	2010	1057	1212	1665	1424	752	1532	2191	1903	1551	1233	1358	1084	1084	966	1085	774	1345
ENSG00000189337	350	189	169	333	101	86	235	289	310	265	200	184	188	192	110	199	93	198
ENSG00000252151	0	0	0	0	0	0	0	0	0	0	0	0	0	0	0	0	0	0
ENSG00000231606	0	0	0	0	0	0	0	0	0	0	0	0	0	0	0	0	0	0
ENSG00000234593	0	0	0	0	0	0	0	0	0	0	0	0	0	0	0	0	0	0
ENSG00000235829	0	0	0	0	0	0	0	0	0	0	0	0	0	0	0	0	0	0
ENSG00000175147	0	1	2	1	0	1	0	4	0	1	3	2	0	0	0	1	0	0
ENSG00000171729	499	613	375	1023	646	463	317	688	752	646	393	548	303	469	354	539	339	660
ENSG00000204464	1	1	1	5	0	3	0	11	0	2	0	3	0	9	0	2	2	1
ENSG00000215720	4	2	1	0	1	2	0	3	0	2	1	3	0	1	0	0	2	1
ENSG00000278480	0	0	2	1	2	0	0	1	0	0	0	2	0	0	0	0	0	0
ENSG00000142621	8	8	15	19	13	7	12	10	18	3	13	5	9	8	10	7	2	12
ENSG00000233485	0	0	1	1	3	0	0	0	0	0	0	0	0	0	0	0	0	0
ENSG00000236045	0	1	0	0	0	0	0	0	0	0	0	0	0	1	0	0	1	0
ENSG00000228140	2	1	0	2	0	1	2	3	3	3	3	1	6	2	1	4	2	0
ENSG00000142634	2223	2662	1571	4194	3483	2469	2260	4075	3257	3524	2181	2929	2432	2967	2030	3955	1821	4589
ENSG00000162438	0	0	2	7	1	2	1	4	4	0	1	0	0	1	0	0	0	2
ENSG00000142615	0	0	0	8	0	0	0	2	0	0	0	1	0	0	0	0	0	0
ENSG00000215704	0	0	1	4	1	5	2	7	1	5	0	6	0	0	3	5	3	7
ENSG00000132906	326	382	272	696	416	294	240	531	386	482	223	409	274	293	223	461	199	453
ENSG00000116138	1171	792	797	1092	1242	636	899	1190	1021	844	660	765	755	750	666	635	623	1027
ENSG00000251866	0	0	0	0	0	0	0	1	0	1	1	0	0	0	0	0	0	0
ENSG00000272510	0	3	0	0	1	0	0	0	0	2	0	0	0	0	0	0	0	0
ENSG00000116771	55	44	24	40	76	36	21	31	46	38	25	22	41	26	26	25	21	29
ENSG00000237301	0	0	2	0	0	0	0	1	0	1	0	0	0	0	1	3	0	0
ENSG00000235084	1	5	4	5	7	1	5	4	5	5	1	4	2	2	0	6	3	2
ENSG00000252417	0	0	0	0	0	0	0	0	0	0	0	0	1	0	0	0	0	0
ENSG00000236500	0	0	0	0	0	0	0	0	0	0	0	0	0	0	0	0	0	0
ENSG00000197312	1895	1187	1365	1650	1482	1075	2085	2594	2172	1863	1548	1827	1342	1443	1045	1163	1018	1619
ENSG00000215695	0	0	0	0	0	0	0	0	0	0	0	0	0	0	0	0	0	0
ENSG00000271742	0	0	0	0	0	0	0	0	0	0	0	0	0	0	0	0	0	0
ENSG00000116786	4151	2420	3148	4582	4062	1846	3964	4508	4827	3509	3020	2899	3262	2749	2771	3761	2094	3887
ENSG00000237938	22	15	14	13	9	12	21	15	16	11	5	9	9	5	12	10	10	7
ENSG00000162461	42	31	30	41	28	21	45	33	49	20	36	13	17	28	25	26	23	20
ENSG00000224459	89	35	64	58	80	34	91	70	198	49	98	49	107	64	81	71	81	85
ENSG00000162460	21	2	12	10	8	3	7	15	14	11	16	4	21	4	15	3	4	7
ENSG00000162458	13010	7566	9553	14195	16070	7576	10098	11724	14736	9811	9713	8362	11212	8488	7919	8810	7480	11799
ENSG00000224321	3	8	1	5	6	2	3	4	2	4	2	5	4	5	2	1	3	4
ENSG00000233954	245	148	116	301	244	121	155	214	262	179	228	188	167	159	139	221	133	274
ENSG00000178715	2	4	6	11	1	1	1	4	8	6	3	3	2	1	0	7	1	2
ENSG00000179743	126	115	102	208	110	64	201	195	195	184	112	142	154	104	107	162	100	167
ENSG00000065526	3609	2269	2522	2545	2865	1757	4051	5404	3610	3388	2513	3415	2473	2634	2433	2056	1589	2680
ENSG00000270620	0	0	2	1	0	0	1	1	0	1	0	0	0	1	2	0	0	0
ENSG00000116809	961	624	756	1402	1093	600	920	1122	1134	938	714	734	858	855	761	1149	581	1170
ENSG00000234607	1	0	2	1	0	3	2	7	2	0	3	1	0	0	4	0	0	0
ENSG00000231353	0	0	0	0	0	0	0	0	0	0	0	0	0	0	0	0	0	0
ENSG00000275503	0	0	0	0	0	0	0	0	0	0	0	0	0	0	0	0	0	0
ENSG00000224966	0	0	0	0	0	0	0	0	0	0	0	0	0	0	0	0	0	0
ENSG00000183888	0	0	0	0	0	0	0	0	0	0	0	0	0	0	0	0	0	0
ENSG00000233078	0	0	0	0	0	0	0	0	0	0	0	0	0	0	0	0	0	0
ENSG00000173641	0	0	1	0	0	0	0	0	1	0	0	0	0	0	0	0	1	0
ENSG00000186510	0	0	1	1	2	0	1	1	1	0	0	0	0	0	0	0	0	1
ENSG00000232456	1	0	0	3	2	1	0	2	3	0	3	3	1	0	2	3	1	4
ENSG00000184908	2	1	4	7	11	1	2	3	6	3	3	1	2	4	8	6	3	1
ENSG00000185519	6	6	20	27	12	19	10	23	16	11	7	15	19	14	14	39	18	35
ENSG00000142627	7897	6435	4771	11403	8873	5409	3550	8430	8360	7710	5208	8035	5710	5168	3394	5517	4160	8791
ENSG00000227959	5	8	20	8	5	7	12	21	5	13	13	13	16	7	10	8	4	23
ENSG00000224621	1	3	4	4	3	0	4	10	5	6	3	9	1	8	4	4	6	9
ENSG00000234166	0	0	0	0	0	0	0	0	0	0	0	0	0	0	0	0	0	0
ENSG00000142632	98	86	116	200	147	93	205	252	252	196	159	166	163	101	131	174	104	135
ENSG00000237276	25	17	31	58	49	20	17	40	18	32	34	25	29	23	31	43	22	30
ENSG00000132881	120	94	124	185	145	104	113	178	156	132	96	88	127	122	141	206	103	187
ENSG00000233929	0	2	1	0	1	0	0	0	0	0	0	0	3	0	0	1	1	0
ENSG00000037637	733	532	726	891	1030	445	775	1065	834	726	638	660	866	732	845	705	738	842
ENSG00000055070	6385	4182	4794	8064	7265	3332	6563	9449	8860	8056	5545	6409	6347	6225	4991	7392	4299	8700
ENSG00000226457	2	0	1	5	0	2	0	10	0	4	3	0	3	4	4	0	0	3
ENSG00000187144	0	3	3	4	2	1	2	7	1	2	1	5	2	1	2	1	1	4
ENSG00000157191	4251	3786	3718	8538	5305	2594	4040	5233	5186	4702	3313	4023	3863	3844	3438	5506	3293	5982
ENSG00000226029	40	25	37	36	33	13	22	60	33	41	27	38	17	19	24	16	20	33
ENSG00000080947	83	78	99	112	110	79	116	159	82	79	59	77	78	48	91	87	57	62
ENSG00000206652	2	0	3	0	0	0	0	1	0	0	0	0	0	0	5	0	0	0
ENSG00000261135	2	0	0	3	0	0	2	0	0	3	1	0	1	0	0	1	0	0
ENSG00000224174	0	5	4	6	8	2	8	9	6	13	9	9	10	8	5	6	12	8
ENSG00000233421	9	6	12	14	18	8	9	10	10	10	2	5	13	16	20	22	10	24
ENSG00000277344	0	2	0	3	0	0	0	0	0	1	0	0	0	0	0	0	1	3
ENSG00000268991	0	0	0	0	0	0	0	0	0	0	0	0	0	0	0	1	0	0
ENSG00000225710	0	0	0	0	0	0	0	3	2	0	0	0	0	0	0	0	0	0
ENSG00000219481	683	419	435	617	617	338	758	882	782	692	595	680	618	580	440	517	403	684
ENSG00000271732	0	0	1	7	1	0	0	1	0	1	0	0	2	2	1	1	0	1
ENSG00000215908	504	429	508	743	598	378	886	1096	861	781	576	562	549	441	470	605	308	603
ENSG00000186301	41	21	45	53	39	17	52	44	55	27	34	13	27	15	43	38	12	18
ENSG00000282143	0	0	0	0	0	0	0	0	0	0	0	0	0	0	0	0	0	0
ENSG00000207513	0	0	0	0	0	0	0	0	0	0	0	0	0	0	0	0	0	0
ENSG00000237847	0	0	0	0	0	0	0	0	0	0	0	0	0	0	0	0	0	0
ENSG00000280114	0	0	0	0	0	0	0	0	0	0	0	0	0	0	0	0	0	0
ENSG00000236698	25	22	7	35	38	15	21	25	19	22	5	16	8	12	5	18	6	14
ENSG00000268869	0	0	0	1	0	0	0	0	0	0	0	0	0	0	0	1	0	0
ENSG00000279151	0	0	0	0	0	0	0	0	0	0	0	0	0	0	0	0	0	0
ENSG00000279132	0	0	0	0	0	0	0	0	0	0	0	0	0	0	0	1	0	0
ENSG00000282740	0	0	0	0	0	0	0	0	0	0	0	0	0	0	0	0	0	0
ENSG00000058453	845	822	833	1651	1188	752	1091	1733	1271	1589	825	1169	1159	1182	1207	1833	882	1854
ENSG00000227684	0	0	0	0	0	0	0	0	0	0	0	0	0	0	0	0	2	0
ENSG00000207389	0	0	0	0	0	0	0	0	1	0	0	0	0	1	0	0	3	0
ENSG00000186715	12	7	25	30	25	12	24	24	33	12	17	6	14	5	7	18	5	9
ENSG00000223643	0	0	0	0	0	0	0	0	0	0	0	0	0	0	0	0	0	0
ENSG00000230239	0	0	0	0	0	0	0	0	0	0	0	0	0	0	0	0	0	0
ENSG00000263811	0	0	0	0	0	0	0	0	0	0	0	0	0	0	0	0	0	0
ENSG00000228549	9	1	9	18	22	7	6	11	3	5	11	5	6	11	19	13	8	17
ENSG00000277234	0	0	0	0	0	0	0	0	0	0	0	0	0	0	0	0	0	0
ENSG00000238142	28	33	26	64	46	9	53	68	80	63	70	49	46	60	67	95	30	92
ENSG00000235241	18	14	17	35	33	15	27	29	42	33	39	29	42	38	27	54	39	40
ENSG00000207005	3	0	0	1	0	0	0	0	2	2	0	0	0	0	1	0	0	0
ENSG00000272426	3	0	2	3	2	2	2	0	0	4	0	0	2	0	2	1	2	7
ENSG00000117122	948	1226	1130	4603	2340	1747	817	1384	1072	1285	522	900	310	436	310	727	217	753
ENSG00000226526	0	1	1	4	1	8	0	4	1	1	0	4	0	1	2	2	0	0
ENSG00000159363	1683	1967	1293	3192	2446	1564	1567	3363	1966	2709	1357	2328	1452	1665	1141	2206	1019	2303
ENSG00000117118	1556	1241	936	2192	1940	963	1354	1745	1869	1572	1317	1300	1499	1264	798	1485	1053	1773
ENSG00000117115	2	1	0	8	2	2	7	10	7	10	1	5	0	2	4	4	0	9
ENSG00000204362	0	0	0	1	0	1	0	0	0	0	0	0	0	0	0	0	0	0
ENSG00000282843	0	0	0	0	0	0	0	0	0	0	0	0	0	0	0	0	0	0
ENSG00000142623	0	0	0	4	1	1	0	1	0	0	0	0	0	0	0	0	0	1
ENSG00000142619	0	0	0	0	0	0	0	0	0	0	0	0	0	0	2	0	0	0
ENSG00000266634	0	0	0	0	0	0	0	0	0	0	0	0	0	0	0	0	0	0
ENSG00000159339	0	0	0	0	0	0	0	0	0	0	0	0	0	0	0	0	0	0
ENSG00000280226	0	0	0	0	0	0	0	0	0	0	0	0	0	0	0	0	0	0
ENSG00000276747	0	0	0	2	0	0	0	1	0	0	0	0	0	0	0	0	0	0
ENSG00000179051	9158	5258	6494	7235	7657	3975	8462	11477	11399	9239	7120	7490	6659	6649	4924	6581	4624	8736
ENSG00000227751	0	0	0	0	0	0	0	0	0	0	0	0	0	0	0	0	0	0
ENSG00000074964	182	153	147	268	271	171	147	125	174	98	76	81	266	266	263	409	193	408
ENSG00000236648	0	0	0	0	0	0	0	0	0	0	0	0	0	0	0	0	0	0
ENSG00000117148	0	0	0	0	0	0	0	0	0	0	0	0	0	0	0	0	0	0
ENSG00000261781	1	0	0	0	0	0	0	0	0	0	0	0	0	0	0	0	0	0
ENSG00000117154	0	0	0	2	0	0	0	0	0	0	0	0	0	0	0	0	0	0
ENSG00000280222	0	0	0	0	0	0	0	0	0	0	0	0	0	0	0	0	0	0
ENSG00000230035	0	0	0	1	0	0	0	0	0	0	0	0	0	0	0	0	0	0
ENSG00000225387	0	0	0	0	0	0	0	0	0	0	0	0	0	0	0	0	0	0
ENSG00000179023	0	0	0	1	0	0	0	1	0	1	0	0	0	0	0	0	0	0
ENSG00000235282	0	0	0	0	0	0	1	0	0	0	0	0	0	0	0	0	0	0
ENSG00000225478	0	0	0	0	0	0	0	0	0	0	0	0	0	0	0	0	0	0
ENSG00000009709	0	0	0	0	1	0	0	0	0	0	0	0	1	0	0	1	0	0
ENSG00000179002	0	0	0	0	0	0	0	0	0	0	0	0	0	0	0	0	0	0
ENSG00000255275	2	0	0	1	0	0	0	0	0	1	0	0	0	1	1	0	0	0
ENSG00000159423	584	532	577	1244	724	460	563	789	781	681	542	554	609	719	704	1075	473	1102
ENSG00000265606	0	0	0	0	0	0	0	0	0	0	0	0	0	0	0	0	0	0
ENSG00000221662	0	0	0	0	0	0	0	1	0	3	0	0	0	0	1	0	0	1
ENSG00000169991	1635	1070	1065	1643	1377	853	819	1389	1887	1068	1060	998	876	882	714	868	650	1240
ENSG00000272084	13	6	7	9	7	8	8	21	14	5	4	6	3	7	7	11	2	13
ENSG00000127481	11313	5109	7568	7302	9671	4740	8650	10371	7324	6477	5975	6475	5776	5602	6698	5170	4519	6304
ENSG00000230424	12	6	6	30	11	8	11	21	20	15	4	19	13	11	14	21	11	19
ENSG00000127463	6043	3367	3802	4840	6084	2732	4259	4662	5908	3851	3909	3398	4501	3407	3039	3257	3388	4421
ENSG00000053372	1385	1272	574	1474	1593	851	1239	1889	1908	1792	1281	1392	1235	1303	608	1113	926	1798
ENSG00000211454	1	1	1	11	1	1	3	6	12	2	6	5	3	0	5	0	3	1
ENSG00000162482	4	1	7	5	4	5	5	11	5	6	13	1	6	5	9	7	6	4
ENSG00000270728	25	27	17	19	27	15	29	36	18	26	19	20	16	25	13	18	12	35
ENSG00000053371	1330	1043	932	1954	1647	706	1151	1554	1538	1406	1066	1047	1231	1278	1033	1730	900	1795
ENSG00000200403	1	2	0	0	1	0	1	4	2	1	1	1	1	0	0	0	1	0
ENSG00000040487	549	341	500	744	605	359	591	688	710	605	439	407	492	406	401	509	328	594
ENSG00000077549	8682	7472	6093	14027	11266	5856	7748	11601	11296	9998	7005	7853	8169	7622	6122	10806	6176	11594
ENSG00000240490	1	0	1	1	0	0	0	0	0	0	0	1	0	0	1	0	0	1
ENSG00000201609	0	0	0	0	0	0	0	0	0	0	0	0	0	0	0	0	0	0
ENSG00000235185	0	0	0	0	0	0	0	0	0	0	1	1	0	0	0	0	0	0
ENSG00000173436	894	805	559	1551	1058	548	1050	1318	1376	1122	751	764	738	845	476	907	662	1365
ENSG00000270136	2	0	0	0	0	0	2	1	1	1	0	0	0	0	0	0	2	0
ENSG00000226396	8	3	7	18	8	4	8	10	2	2	10	1	4	2	3	12	5	7
ENSG00000158747	504	483	375	1048	776	480	411	768	661	702	349	550	428	586	345	839	314	904
ENSG00000158748	0	0	0	0	0	0	1	0	1	0	0	0	0	0	0	0	0	0
ENSG00000162542	251	248	154	465	254	163	253	505	298	333	160	284	215	258	210	366	127	387
ENSG00000178828	0	0	0	0	0	0	0	0	0	0	0	0	0	0	0	0	0	0
ENSG00000235434	0	0	0	0	0	0	0	0	0	0	0	0	0	0	0	0	0	0
ENSG00000169914	620	325	327	424	504	316	525	675	637	480	371	371	428	317	254	304	314	377
ENSG00000188784	0	0	0	1	0	0	0	0	0	0	0	0	0	0	0	0	0	0
ENSG00000242688	0	0	0	0	0	0	0	0	0	0	0	0	0	0	0	0	0	0
ENSG00000188257	0	0	0	0	0	0	0	0	0	0	0	0	0	0	0	0	0	0
ENSG00000127472	6	19	6	22	10	3	0	4	1	2	0	1	2	0	0	0	0	0
ENSG00000117215	0	1	0	0	0	0	0	0	0	0	0	0	1	0	0	0	0	0
ENSG00000158786	0	0	0	1	0	0	0	0	0	0	0	0	0	0	0	0	0	0
ENSG00000227066	0	0	0	0	0	0	0	0	0	0	0	0	0	0	0	0	0	0
ENSG00000187980	0	0	0	2	0	0	0	0	0	0	0	0	0	0	0	0	0	0
ENSG00000225986	0	0	0	0	1	0	0	0	0	0	0	0	0	0	0	0	0	0
ENSG00000162543	4	2	2	8	6	2	5	1	0	1	0	0	0	0	0	1	1	2
ENSG00000228105	0	0	0	1	0	0	0	0	0	0	0	0	0	0	0	0	0	0
ENSG00000158816	0	0	0	6	0	0	0	0	0	0	0	0	0	0	0	0	0	1
ENSG00000226664	0	0	0	0	0	0	0	0	0	0	0	0	0	0	0	0	0	0
ENSG00000236963	0	0	0	5	0	0	0	0	0	0	0	0	0	0	0	0	0	0
ENSG00000226487	0	0	0	1	0	0	0	0	0	0	0	0	0	0	0	0	0	0
ENSG00000162545	399	419	344	1036	527	365	448	726	452	444	315	337	327	460	304	501	270	750
ENSG00000090432	1308	1125	1045	2201	1556	782	1099	1487	1486	1364	887	995	898	888	734	1132	744	1330
ENSG00000215520	0	0	0	0	0	0	0	0	0	0	0	0	0	0	0	0	0	0
ENSG00000183114	0	0	0	0	13	2	0	0	0	0	0	0	1	0	0	0	0	0
ENSG00000158825	29	20	23	38	134	68	2	7	2	2	3	4	5	5	7	16	1	16
ENSG00000158828	1072	731	1265	1658	1499	711	1162	1378	1301	938	819	814	980	760	924	1129	714	1269
ENSG00000117242	632	435	447	459	590	246	528	532	669	467	453	366	428	360	366	289	294	460
ENSG00000244038	14302	9539	11685	20043	15838	7584	13161	14306	18447	12749	11325	10324	12182	10017	10256	13120	9348	14606
ENSG00000117245	42	41	61	112	42	34	101	176	151	146	55	78	54	88	131	214	43	147
ENSG00000235432	0	0	0	2	0	0	0	0	0	0	0	0	0	0	0	0	0	0
ENSG00000189410	11	31	5	19	13	25	18	45	21	31	14	15	18	18	6	24	8	27
ENSG00000233069	0	0	0	0	1	0	0	6	0	1	0	0	0	1	0	0	0	0
ENSG00000127483	5570	4116	4047	6769	6008	3297	6453	9096	7939	7162	4497	5412	5111	5525	3997	5932	3932	6935
ENSG00000075151	5788	2940	3909	4481	5205	2400	4719	5333	6262	3940	3964	3546	4145	3232	2927	3250	2888	4132
ENSG00000251914	0	0	0	0	0	0	1	0	0	0	0	0	0	0	0	0	0	0
ENSG00000221808	2	1	0	0	0	0	0	2	0	0	0	0	0	0	0	1	0	0
ENSG00000233072	5	0	2	0	2	1	2	4	1	0	2	0	0	0	0	0	4	1
ENSG00000236073	0	0	2	0	0	0	0	0	0	0	0	0	0	0	0	2	0	0
ENSG00000235112	2	4	4	0	2	2	2	6	0	8	3	3	0	1	2	0	0	0
ENSG00000117298	49265	52485	44434	102893	52743	34277	34198	58933	47389	49585	31436	47142	30915	38131	30033	44976	24622	54270
ENSG00000236936	9	12	5	2	1	4	3	19	1	9	1	6	1	1	7	3	0	1
ENSG00000231105	4	9	7	7	5	4	5	15	5	7	4	6	8	13	9	4	3	8
ENSG00000236216	0	0	0	0	0	0	0	0	0	0	0	0	0	0	0	0	0	0
ENSG00000228823	0	0	0	0	0	0	0	0	0	0	0	0	0	0	0	0	0	0
ENSG00000236009	0	0	0	0	0	0	0	0	0	0	0	0	0	0	0	0	0	0
ENSG00000227001	3	0	3	6	5	4	3	1	6	0	0	1	18	7	11	5	5	16
ENSG00000187952	2	4	8	12	1	0	4	8	0	3	6	3	3	3	3	8	3	2
ENSG00000186543	0	0	0	1	0	0	0	0	0	0	0	0	1	1	0	0	0	0
ENSG00000142794	61	26	53	57	93	36	60	46	46	38	18	20	268	278	230	256	209	302
ENSG00000176378	0	0	0	0	0	0	0	0	0	0	0	0	0	0	0	0	0	0
ENSG00000162551	175	10	715	75	155	7	122	16	119	10	47	9	144	23	213	21	116	40
ENSG00000233431	0	0	0	0	0	0	0	0	0	0	0	0	0	1	0	0	0	0
ENSG00000076864	2	5	16	5	9	0	4	6	2	0	2	1	2	0	5	5	2	4
ENSG00000090686	4962	3273	2590	4840	5425	2707	3969	5009	5319	3755	3437	3419	4159	3575	2399	3366	3032	4378
ENSG00000231978	3	0	1	0	0	2	1	4	0	0	0	5	1	0	0	0	0	0
ENSG00000187942	1385	774	1707	2417	1689	754	1702	1923	1764	1474	1210	953	1017	982	1610	1583	847	1659
ENSG00000142798	362730	137032	360200	291383	307602	125550	343920	340058	283300	252145	227271	223012	195244	176150	276673	226920	148142	227402
ENSG00000232037	6	4	11	2	2	1	2	9	2	1	4	4	0	2	6	1	0	6
ENSG00000283234	0	0	0	0	0	0	0	0	0	3	0	0	1	0	0	3	0	0
ENSG00000219073	5	1	4	5	13	5	10	13	15	6	6	3	3	4	5	11	3	14
ENSG00000273610	0	0	0	0	0	0	0	0	0	0	0	0	0	0	0	0	0	0
ENSG00000201919	0	0	0	0	0	0	0	0	0	0	0	0	0	0	0	0	0	0
ENSG00000142789	1	1	2	3	3	1	3	2	1	4	0	1	3	0	4	1	2	0
ENSG00000278124	0	0	0	0	0	0	0	0	0	0	0	0	0	0	0	0	0	0
ENSG00000201273	0	0	0	0	0	0	0	0	0	0	0	0	0	0	0	0	0	0
ENSG00000228397	10	5	8	12	21	17	11	10	6	7	4	6	4	1	5	13	6	2
ENSG00000218510	272	172	217	423	382	190	304	424	458	272	286	240	259	246	204	388	265	325
ENSG00000070831	14414	10529	9190	17205	16757	8421	12388	17895	17792	14499	11046	12130	11095	11359	8214	13778	9710	16692
ENSG00000230068	5	4	8	2	1	4	3	15	2	2	2	0	0	2	7	2	6	1
ENSG00000271428	3	4	8	1	2	3	2	8	1	2	1	3	0	2	4	0	0	2
ENSG00000271840	1	6	1	1	4	4	2	6	1	3	3	6	5	1	3	3	1	5
ENSG00000162552	12	2	18	2	10	11	12	4	3	5	3	1	7	14	7	6	3	3
ENSG00000266564	0	0	0	0	0	0	0	0	0	0	0	0	0	0	0	0	0	0
ENSG00000234397	0	0	0	0	0	0	1	0	0	0	0	0	0	0	0	0	0	0
ENSG00000279625	0	0	0	0	0	0	0	0	0	0	0	0	0	0	0	0	0	0
ENSG00000184677	1336	938	1228	1368	1280	753	1355	1803	1614	1339	920	1092	1085	1106	963	897	767	1248
ENSG00000237200	2	4	8	1	1	1	2	6	2	2	1	1	1	1	2	1	1	3
ENSG00000070886	0	0	0	5	1	0	0	0	0	0	0	0	0	0	0	2	0	0
ENSG00000276835	0	0	0	0	0	0	0	0	0	0	0	0	0	0	0	0	0	0
ENSG00000173372	0	0	0	0	0	0	0	0	0	0	0	0	0	0	0	0	0	0
ENSG00000159189	0	0	0	0	0	0	0	0	0	0	0	0	0	0	0	0	0	0
ENSG00000173369	0	0	0	1	0	0	0	0	0	0	0	0	0	0	0	0	0	0
ENSG00000133216	2776	2811	2243	4797	4408	3111	2907	4121	3900	3634	2525	3342	2644	3407	2802	3557	2348	4756
ENSG00000265422	0	0	0	0	0	0	1	0	0	0	0	0	0	0	1	0	0	0
ENSG00000225952	0	2	0	1	2	0	1	3	0	0	0	1	1	0	0	1	0	1
ENSG00000264014	0	0	0	0	0	0	0	0	0	0	0	0	0	0	0	0	0	0
ENSG00000215906	0	0	0	1	0	0	0	0	0	0	0	0	0	0	0	0	0	0
ENSG00000227868	0	0	0	1	0	0	1	0	1	1	0	0	0	0	1	0	1	3
ENSG00000004487	3884	3027	2341	4786	4377	2542	4001	5802	5021	4422	3359	4139	3574	3672	2489	3798	2603	5018
ENSG00000240553	1	1	0	0	1	0	0	2	0	1	2	1	1	0	1	0	1	0
ENSG00000263793	0	0	0	0	0	0	0	0	0	0	0	0	0	0	0	0	0	0
ENSG00000266802	0	0	0	0	0	0	0	0	0	0	0	0	0	0	0	0	0	0
ENSG00000169641	7433	4888	4573	6226	6266	3508	5937	8218	7779	6058	4972	5929	4564	4962	4018	4391	3518	5950
ENSG00000229010	3	7	5	2	4	3	5	9	2	3	3	8	0	0	4	2	1	2
ENSG00000206935	1	0	3	0	0	2	2	3	1	1	3	1	0	2	0	0	1	0
ENSG00000252578	0	2	1	2	1	0	1	0	1	2	1	0	0	0	2	2	0	1
ENSG00000179546	79	106	56	92	165	192	89	138	69	78	51	104	119	244	101	189	102	326
ENSG00000215381	0	0	0	0	0	0	0	0	0	0	0	0	0	0	0	0	0	1
ENSG00000261326	49	29	28	19	20	18	44	41	31	32	25	25	13	21	34	19	15	23
ENSG00000125944	5502	3559	2624	4929	5385	2967	5973	7410	8272	6132	5270	4919	5123	4638	2522	4191	3380	5774
ENSG00000125945	906	550	781	874	907	522	1368	1169	1611	808	766	696	870	807	809	880	767	993
ENSG00000249087	92	66	90	102	97	63	137	131	144	97	75	69	128	80	98	163	64	120
ENSG00000201405	0	0	0	0	0	0	0	0	0	0	0	0	0	0	0	0	0	0
ENSG00000271420	1	0	0	4	0	1	0	1	0	0	2	1	0	0	1	0	1	0
ENSG00000204219	47	57	90	120	131	100	80	102	94	81	50	50	111	89	190	205	113	189
ENSG00000232482	0	0	0	0	0	0	0	1	0	0	0	0	0	0	0	0	0	0
ENSG00000088280	718	346	696	758	1056	482	611	533	721	420	447	362	773	617	743	800	570	872
ENSG00000007968	125	69	61	64	61	43	246	444	337	401	211	282	126	173	73	116	80	134
ENSG00000235052	5	0	0	2	2	1	2	1	0	0	3	1	3	1	1	0	2	1
ENSG00000117318	12748	2617	7999	5625	10019	1363	7394	3797	20163	4046	12799	3571	7885	3052	5841	4402	5010	4202
ENSG00000197880	1	10	2	18	0	2	2	17	0	16	0	6	0	4	0	8	0	8
ENSG00000229239	0	0	0	0	0	0	0	0	0	0	0	0	0	0	0	1	0	0
ENSG00000142676	18117	14618	14920	35927	25329	13221	16803	23030	28609	21050	16865	18349	18185	16578	15836	25680	16103	26993
ENSG00000011007	2080	1722	1364	2347	2158	1222	1582	2702	2557	2206	1630	1841	1658	1625	1216	1522	1184	2040
ENSG00000236810	7	3	11	27	11	8	12	25	22	13	22	13	13	10	6	10	7	16
ENSG00000057757	781	682	601	1116	914	495	874	1193	1153	1058	754	699	728	695	487	832	620	905
ENSG00000011009	2918	2254	2281	4686	3616	1741	2860	3744	3762	3372	2677	2928	3011	2787	2383	3547	2388	4727
ENSG00000117308	915	896	624	1733	1105	628	951	1589	1439	1363	859	1059	898	894	694	1535	624	1447
ENSG00000117305	913	696	905	1642	1287	614	879	1178	1185	994	742	742	917	919	827	1339	806	1322
ENSG00000179163	230	180	218	526	319	176	319	443	294	268	155	152	207	231	244	320	161	292
ENSG00000188822	0	0	0	2	0	0	0	0	0	0	0	0	0	0	0	0	0	0
ENSG00000229106	0	0	0	0	0	0	0	0	0	0	0	0	0	0	0	0	0	0
ENSG00000232557	0	0	0	0	0	0	0	0	0	0	0	0	0	0	0	0	0	0
ENSG00000264926	0	0	0	0	0	0	0	0	0	0	0	0	0	0	0	0	0	0
ENSG00000230228	0	0	0	0	0	0	0	0	0	0	0	0	0	0	0	0	0	0
ENSG00000189266	2787	2128	1722	3506	3256	1754	2732	3780	3358	2974	1962	2079	2280	2472	1545	2542	1782	3113
ENSG00000188529	3439	1996	1788	3270	3193	1611	3260	3924	4075	3282	2456	2526	2679	2428	1617	2584	2090	3094
ENSG00000215905	0	0	0	0	0	0	0	0	0	0	0	0	0	0	0	0	0	0
ENSG00000225315	0	0	0	0	0	0	0	0	2	0	0	0	0	0	0	0	0	0
ENSG00000142661	8	0	13	1	15	6	22	1	21	2	2	0	24	5	32	2	11	3
ENSG00000230703	0	0	0	0	0	0	0	0	0	0	0	0	0	0	0	0	0	0
ENSG00000142677	0	0	0	1	0	1	0	0	0	0	0	0	0	0	0	0	0	0
ENSG00000185436	0	0	0	3	0	1	0	1	1	2	0	0	0	0	3	2	0	1
ENSG00000230023	0	0	0	2	0	0	0	0	0	0	0	0	0	0	0	2	0	0
ENSG00000232298	0	0	0	0	0	0	0	0	0	0	0	0	0	0	0	0	0	0
ENSG00000158055	0	1	0	0	0	0	0	0	2	0	0	0	0	4	1	1	0	0
ENSG00000001460	208	136	163	264	268	165	222	375	299	275	156	247	244	247	243	341	176	391
ENSG00000001461	881	499	947	953	1294	549	1101	1319	1402	945	772	757	887	788	959	1042	756	1069
ENSG00000117602	38	20	24	18	142	98	109	160	108	118	63	99	84	67	90	88	51	80
ENSG00000264443	0	0	0	0	0	0	0	0	0	0	0	0	0	0	0	0	0	0
ENSG00000184454	0	0	0	1	0	0	0	0	0	0	0	0	0	0	0	0	0	1
ENSG00000227312	0	0	0	0	0	0	0	0	0	0	0	0	0	0	0	0	0	0
ENSG00000239106	0	0	0	0	0	0	0	0	0	0	0	0	0	0	0	0	0	0
ENSG00000133226	3610	2441	2095	2912	3451	1783	3801	5605	4695	3911	3078	2925	2896	2949	2071	2766	2176	3692
ENSG00000169504	28315	22184	14720	35350	23598	14714	20529	30680	26375	22619	16386	24566	17612	19569	11720	19206	13535	25450
ENSG00000238482	1	2	3	1	1	1	1	3	0	1	0	1	0	2	2	0	0	1
ENSG00000020633	7	0	1	0	5	0	3	1	4	1	1	0	3	0	0	1	2	0
ENSG00000278034	0	0	0	0	0	0	0	0	0	0	0	0	0	0	0	0	0	0
ENSG00000229162	0	0	0	3	0	0	0	0	0	0	0	0	0	0	0	0	0	0
ENSG00000261025	0	0	0	0	0	0	0	0	0	0	0	0	0	0	1	0	0	0
ENSG00000264371	0	0	0	0	0	0	0	0	0	0	0	0	0	0	0	0	0	0
ENSG00000233755	0	0	0	1	0	0	0	0	0	0	0	0	0	0	0	0	0	0
ENSG00000233419	0	0	0	0	0	0	0	0	0	0	0	0	0	0	0	0	0	0
ENSG00000231953	0	0	0	0	0	0	0	0	0	0	0	0	0	0	0	0	0	0
ENSG00000117614	1264	1194	1170	2901	1930	1051	1583	2078	1961	1672	1231	1235	1297	1305	1300	1696	1188	2025
ENSG00000117616	1079	740	854	1414	1126	607	1324	1434	1039	765	802	608	909	633	875	875	595	876
ENSG00000272432	10	2	4	11	8	4	5	9	13	4	3	2	4	4	0	8	6	6
ENSG00000261349	0	0	0	0	0	0	12	3	2	3	5	3	8	3	5	3	6	1
ENSG00000187010	0	0	0	0	0	0	18	10	22	5	6	7	38	20	26	13	12	17
ENSG00000224183	0	0	0	1	3	0	1	4	4	3	3	2	5	7	10	5	2	6
ENSG00000259984	2	1	4	1	0	0	3	2	4	2	1	1	5	2	1	1	2	0
ENSG00000183726	4785	3182	3347	6883	5341	2350	3964	4933	5964	4218	3702	3624	4531	3329	2935	4041	3357	4959
ENSG00000188672	5	0	4	3	8	1	3	1	8	4	0	1	5	2	2	2	3	3
ENSG00000238084	1	2	1	4	4	1	4	4	2	1	0	5	1	3	1	1	4	3
ENSG00000204178	1652	1090	1077	1836	1723	865	1363	2041	2074	1614	1265	1236	1225	1202	879	1115	996	1503
ENSG00000157978	1402	1211	1074	2581	1878	1131	1030	2127	1330	1684	935	1317	1013	1282	1081	1919	999	1993
ENSG00000225643	1	6	3	8	4	3	1	4	3	1	1	1	2	1	1	0	1	4
ENSG00000117643	115	274	76	564	76	152	30	94	32	53	11	38	75	245	125	311	44	169
ENSG00000233478	0	4	0	2	1	2	0	0	0	0	0	0	0	1	1	1	0	1
ENSG00000162430	14902	13666	13322	23597	18038	11016	13734	22346	17404	17528	10530	14144	12093	13764	12592	18605	8930	18523
ENSG00000255054	0	0	0	0	0	0	0	0	0	0	0	0	0	0	0	0	0	0
ENSG00000228172	18	10	15	25	29	9	23	35	18	14	13	13	20	10	9	13	15	19
ENSG00000117640	950	584	778	1100	1184	508	888	978	1156	771	772	604	844	648	693	792	695	983
ENSG00000272478	0	0	0	0	0	0	0	0	0	0	0	0	0	0	0	0	0	0
ENSG00000127423	54	26	11	27	39	15	68	140	125	138	48	93	59	45	32	62	36	63
ENSG00000236528	1	1	0	0	0	2	0	2	0	0	0	0	0	1	0	1	0	1
ENSG00000182749	392	308	331	499	488	239	425	585	560	434	411	394	359	328	368	362	266	446
ENSG00000207302	0	0	0	0	0	0	1	0	0	0	0	0	0	0	0	0	0	0
ENSG00000117632	8223	9096	4987	17060	9849	6085	9053	19341	13388	17539	7815	12620	8900	12871	6618	15520	7526	16617
ENSG00000229786	0	0	0	0	0	2	0	2	1	2	0	0	0	0	0	0	0	0
ENSG00000223624	1	0	2	0	0	0	0	2	0	0	0	0	0	1	1	1	0	0
ENSG00000158006	320	217	238	400	377	182	226	344	286	249	241	236	256	226	162	244	179	321
ENSG00000207237	0	0	0	2	0	0	1	0	0	0	0	0	0	0	0	0	0	0
ENSG00000252190	0	0	0	0	0	0	0	0	0	0	0	0	0	0	0	0	0	0
ENSG00000252691	0	0	0	0	0	0	0	0	0	0	0	0	0	0	0	0	0	0
ENSG00000158008	2	1	5	4	5	1	1	1	5	0	3	0	6	2	3	3	2	2
ENSG00000158014	0	0	0	0	1	0	0	0	0	0	0	0	0	0	0	1	0	0
ENSG00000158022	0	2	1	5	1	0	0	3	0	1	0	0	4	1	0	1	1	1
ENSG00000175087	231	178	161	244	243	158	301	400	324	335	210	294	211	202	157	205	155	270
ENSG00000197245	180	83	180	216	301	134	223	235	429	252	282	165	195	148	244	193	121	203
ENSG00000282872	0	0	0	0	0	0	0	0	0	0	0	0	0	0	0	0	0	0
ENSG00000236782	3	1	7	12	11	7	8	13	9	6	10	1	7	12	0	6	4	7
ENSG00000142684	38	36	25	99	59	28	23	40	28	36	49	21	28	49	13	36	23	42
ENSG00000142675	1	3	0	4	2	0	1	0	1	5	1	0	3	1	1	1	1	1
ENSG00000188782	0	0	0	2	0	0	0	0	0	0	0	0	0	0	0	1	0	0
ENSG00000236155	9	0	7	6	4	5	6	3	2	2	0	5	4	3	3	8	1	3
ENSG00000278572	0	0	0	0	0	0	0	0	0	0	0	0	0	0	0	0	0	0
ENSG00000130695	511	334	345	566	525	309	750	1183	820	843	555	611	544	545	294	464	336	648
ENSG00000270733	0	0	0	0	0	0	0	2	2	5	0	0	0	1	1	2	0	2
ENSG00000142669	8105	6592	5505	11935	11942	6246	5792	7882	9579	7567	6415	6101	6750	6501	5137	9403	5105	10088
ENSG00000158062	188	151	146	345	180	104	204	359	242	272	182	204	210	202	206	351	140	341
ENSG00000169442	0	0	0	1	0	0	0	0	0	0	0	0	0	0	0	0	0	0
ENSG00000176092	0	1	0	1	0	3	0	5	0	2	0	0	0	1	0	2	0	0
ENSG00000225854	0	0	0	3	0	0	0	0	0	0	0	0	0	0	0	0	0	0
ENSG00000176083	0	0	0	0	0	0	0	0	0	0	0	0	1	0	0	3	0	0
ENSG00000131914	0	0	0	1	0	0	0	0	0	0	0	0	0	0	0	0	0	0
ENSG00000117682	1635	1171	1019	1743	1880	984	1340	1670	1739	1315	1205	1178	1358	1195	796	1241	978	1466
ENSG00000223583	1	0	1	1	2	0	3	2	0	4	4	0	0	1	4	0	3	0
ENSG00000225891	4	2	1	0	4	0	3	6	3	4	2	1	6	4	2	1	2	1
ENSG00000198830	8432	6825	4759	8524	9986	4672	11609	17075	16202	14055	9806	8857	9116	10139	5654	10855	6789	12771
ENSG00000224129	0	0	0	1	0	0	0	0	0	0	0	0	0	0	0	0	0	0
ENSG00000117676	390	298	402	552	583	333	658	1028	819	856	448	615	471	523	434	784	388	731
ENSG00000238705	0	0	0	0	0	0	0	0	0	0	0	0	0	0	0	0	0	0
ENSG00000243905	0	0	0	0	0	0	0	0	0	0	0	0	0	0	0	0	0	0
ENSG00000252802	0	0	0	0	0	0	0	0	0	0	0	0	0	0	0	0	0	0
ENSG00000252429	0	0	0	0	0	0	0	0	0	0	0	0	0	0	0	0	0	0
ENSG00000229247	0	0	0	0	0	0	0	0	0	0	0	0	0	0	0	0	0	0
ENSG00000238316	0	0	0	0	0	0	0	0	0	0	0	0	0	0	0	0	0	0
ENSG00000235069	0	0	0	0	0	0	0	0	0	0	0	0	0	0	0	0	0	0
ENSG00000260063	6	8	6	9	9	7	7	12	24	14	17	13	22	16	10	9	10	25
ENSG00000117713	5108	2764	3784	3174	3980	2173	4477	5770	4926	4182	3350	3880	3636	3413	3146	3138	2190	4096
ENSG00000060642	224	152	239	269	323	131	227	291	349	225	205	181	288	227	196	286	207	292
ENSG00000241188	0	0	0	0	0	0	0	0	0	0	0	0	0	0	0	1	0	0
ENSG00000204160	835	888	607	1606	969	665	950	1602	1154	1371	866	1152	864	1015	700	1088	584	1395
ENSG00000175793	0	6	1	1	2	1	3	4	1	4	0	7	0	0	0	6	0	1
ENSG00000226698	0	0	0	0	0	0	0	0	0	0	0	0	0	0	0	0	0	0
ENSG00000142751	1025	773	684	1291	1162	631	960	1337	1331	1054	954	894	927	810	667	877	675	1139
ENSG00000198746	468	362	412	748	591	331	521	606	664	481	403	411	399	462	431	513	329	632
ENSG00000090273	3679	3635	2028	5476	5148	3192	3138	5159	4659	4829	3303	3705	3578	3981	1929	4638	2470	5677
ENSG00000131910	0	2	0	3	0	0	1	0	0	1	0	3	0	0	1	1	0	4
ENSG00000175707	0	1	0	3	1	1	0	2	0	0	0	0	0	0	0	0	0	1
ENSG00000172746	1	0	0	0	0	0	0	0	0	0	0	0	0	0	0	0	0	0
ENSG00000224064	0	0	0	2	0	0	0	0	0	0	0	0	0	0	0	0	0	0
ENSG00000225294	0	0	0	1	0	0	0	0	0	0	0	0	0	1	0	0	0	0
ENSG00000253368	1645	606	1626	1248	2161	681	1589	907	2573	830	1371	793	1107	515	837	641	1012	1017
ENSG00000158246	547	93	426	176	401	79	98	83	266	54	166	40	88	40	48	30	31	31
ENSG00000280403	1	0	0	1	0	2	2	2	3	1	2	2	0	1	0	0	0	0
ENSG00000090020	2774	3614	2362	6769	3708	3078	2816	5329	3119	4064	2128	3412	2198	3074	2320	3677	1729	4742
ENSG00000229985	0	0	0	0	0	0	0	0	0	0	0	0	1	0	0	0	0	0
ENSG00000214973	0	0	0	1	0	0	2	1	0	0	0	1	0	0	0	0	0	0
ENSG00000225159	8	7	3	10	20	13	8	14	7	13	7	5	10	12	2	16	10	11
ENSG00000225990	0	0	0	0	0	0	0	0	0	0	0	0	0	0	0	0	0	0
ENSG00000224311	0	0	0	0	0	0	0	0	0	0	0	0	0	0	0	0	0	0
ENSG00000142784	2137	1773	2220	3725	2413	1492	2472	3654	2891	2694	1816	2180	2024	2179	2178	2829	1424	3368
ENSG00000252098	1	0	1	0	0	2	0	1	0	4	0	0	0	0	0	0	0	1
ENSG00000243659	0	0	1	2	0	1	0	1	0	3	0	0	0	1	2	4	0	2
ENSG00000186501	904	804	749	1365	1117	525	940	1241	1357	1127	908	840	958	817	748	924	673	1166
ENSG00000206888	0	3	0	2	2	0	1	5	1	1	1	2	1	1	3	2	1	0
ENSG00000241547	5	4	1	4	6	2	7	8	8	10	12	6	0	4	2	0	0	7
ENSG00000142765	6	3	9	5	3	0	1	1	2	3	3	6	0	2	2	1	1	1
ENSG00000142733	1134	528	945	804	1112	516	1276	980	1817	752	1107	582	672	470	517	583	473	613
ENSG00000142748	89	2	151	4	63	1	265	14	499	7	202	2	57	1	141	6	57	5
ENSG00000174950	0	0	0	0	1	0	0	0	3	0	0	0	1	0	1	0	0	0
ENSG00000231207	0	0	0	0	0	0	0	0	0	0	0	0	0	0	0	0	0	0
ENSG00000181773	44	41	25	54	70	43	45	96	99	84	64	78	21	51	25	46	30	63
ENSG00000158195	7674	11138	7120	19336	8572	7414	7675	21742	9637	16001	6699	13995	6354	11910	7829	13156	5224	14987
ENSG00000241169	3	0	2	3	1	4	2	11	1	1	0	1	0	3	4	0	0	0
ENSG00000237429	0	0	0	0	1	0	0	0	0	0	0	0	0	0	0	0	0	0
ENSG00000126705	929	1257	1111	2646	1127	1017	815	2583	871	1793	719	1393	769	1416	920	1663	567	1723
ENSG00000000938	3	6	0	14	2	1	7	7	9	9	2	3	2	6	4	15	3	7
ENSG00000235912	6	1	3	12	4	2	0	2	7	11	4	12	5	6	4	2	4	5
ENSG00000233975	0	1	0	0	0	0	0	0	0	0	0	0	0	0	0	0	0	0
ENSG00000126709	972	1063	1082	1866	1390	568	520	802	760	767	588	679	510	521	563	816	432	823
ENSG00000225886	3	0	2	4	4	2	1	1	0	0	0	1	1	0	4	2	7	5
ENSG00000206767	0	0	0	0	0	0	0	0	0	0	0	0	0	0	0	0	0	0
ENSG00000226662	0	0	0	0	0	0	0	0	0	0	0	0	0	0	0	0	0	0
ENSG00000207095	0	0	0	0	0	0	0	0	0	0	0	0	0	0	0	0	0	0
ENSG00000009780	209	190	120	299	247	125	232	401	297	277	166	235	176	233	138	225	138	307
ENSG00000231344	2	2	0	3	5	0	0	9	2	5	1	4	1	6	4	4	1	1
ENSG00000230833	0	0	0	0	1	1	2	1	0	1	0	0	0	0	0	0	0	0
ENSG00000117758	2942	2703	2019	4248	2768	1633	2192	2958	2529	2122	1626	1971	1759	1804	1231	1939	1322	2569
ENSG00000269971	5	1	1	6	2	4	0	1	2	1	2	1	2	4	0	0	0	2
ENSG00000270031	5	5	5	2	2	2	0	8	2	6	2	3	3	1	0	1	1	2
ENSG00000223062	0	0	0	0	0	0	0	0	0	0	0	0	0	0	0	0	0	0
ENSG00000117751	1228	927	817	1646	1375	718	1265	1709	1774	1404	1192	1168	1204	1045	747	1059	900	1461
ENSG00000252947	0	2	0	0	0	0	0	5	0	0	0	0	0	0	0	0	0	1
ENSG00000278868	0	0	0	0	0	0	0	0	0	0	0	0	0	0	0	0	0	0
ENSG00000130775	301	1018	283	2215	603	858	190	841	230	627	157	534	174	496	282	1007	193	817
ENSG00000117748	846	657	552	1061	972	490	944	1444	1316	1170	877	981	786	779	457	861	637	1040
ENSG00000130768	17	17	13	55	67	38	31	33	32	20	11	17	43	45	48	59	22	52
ENSG00000227050	0	0	0	0	0	0	0	0	0	0	0	0	0	0	0	1	0	0
ENSG00000158156	558	491	460	933	740	355	589	838	725	547	464	526	529	484	466	578	386	678
ENSG00000158161	1549	1088	1078	1246	1339	792	1768	2312	1604	1381	1302	1411	1273	1362	1241	1137	918	1586
ENSG00000238231	0	0	2	1	0	0	2	0	1	1	0	1	2	4	1	0	0	2
ENSG00000240750	2	5	3	2	3	3	2	4	1	4	1	0	0	1	1	0	0	4
ENSG00000228589	10	3	8	20	22	5	13	11	15	9	4	6	11	7	3	10	5	8
ENSG00000228943	0	0	0	0	0	0	0	0	0	0	0	0	0	0	0	0	0	1
ENSG00000214812	0	0	0	1	0	0	0	0	0	0	0	0	0	0	0	0	0	0
ENSG00000253005	0	0	0	0	0	0	0	0	0	0	0	0	0	0	0	0	0	0
ENSG00000169403	18	4	14	9	34	2	6	20	7	9	6	6	7	10	5	9	10	9
ENSG00000126698	3786	3010	2288	5650	4466	2243	3754	5255	5281	4544	3334	3003	3514	3587	2238	4150	2847	4826
ENSG00000130770	2095	1801	1379	3864	2869	1521	1868	2773	3230	2560	1956	2326	2229	2136	1751	3356	1712	3301
ENSG00000270605	19	5	5	10	21	13	17	14	29	10	16	10	23	13	17	15	13	6
ENSG00000271398	1	0	0	1	0	0	0	1	0	0	0	0	0	0	0	6	2	0
ENSG00000130766	834	652	851	1652	1307	705	855	1217	957	898	570	827	818	862	838	1190	757	1524
ENSG00000130772	479	404	432	703	705	343	580	809	714	704	577	474	508	469	350	648	426	666
ENSG00000204138	3212	2121	2180	2957	3806	2177	3623	4958	4346	3688	2804	2812	2434	2800	2229	2820	2193	3845
ENSG00000206779	2	0	0	4	1	0	6	0	0	1	0	1	0	2	0	0	0	0
ENSG00000229820	3	1	3	2	0	1	2	3	2	1	1	2	1	3	3	1	0	3
ENSG00000221216	2	0	0	1	0	1	0	1	0	2	0	1	0	0	0	0	0	0
ENSG00000180198	2442	1978	1275	2682	2492	1417	2609	4077	3769	3761	2157	2953	2449	2721	1668	2831	1766	3462
ENSG00000242125	1270	1197	575	1463	1580	859	1535	2572	1841	1821	1513	1558	1269	1454	843	1592	909	1865
ENSG00000274266	0	0	0	0	0	0	0	0	0	0	0	0	0	0	0	0	0	0
ENSG00000200087	97	63	71	17	42	56	35	125	47	63	54	239	47	53	157	49	40	75
ENSG00000231468	7	0	2	0	1	1	4	10	2	1	2	5	1	5	0	1	1	1
ENSG00000279443	13	18	14	23	17	13	21	28	18	37	16	28	27	11	16	16	9	20
ENSG00000180098	732	625	494	1305	929	519	697	1077	992	943	577	697	649	678	607	970	553	1009
ENSG00000197989	153	203	85	307	177	129	194	386	275	288	151	255	146	188	102	182	111	203
ENSG00000221539	7	6	2	8	8	3	3	11	4	3	6	4	3	2	2	3	0	1
ENSG00000278274	0	0	0	0	0	0	0	0	0	0	0	0	0	0	0	0	0	0
ENSG00000273544	0	0	0	0	0	0	0	0	0	0	0	0	0	0	0	0	0	0
ENSG00000274582	0	0	0	0	0	0	0	0	0	0	0	0	0	0	0	0	0	0
ENSG00000280498	0	0	0	0	0	0	0	0	0	0	0	0	0	0	0	0	0	0
ENSG00000120656	436	353	333	725	587	324	474	675	662	521	422	432	418	415	328	572	412	613
ENSG00000188060	15	14	23	40	27	10	29	35	29	30	13	16	14	13	16	29	14	32
ENSG00000229388	9	1	6	4	2	4	1	2	3	1	4	0	3	3	2	3	1	0
ENSG00000270103	0	0	0	0	0	0	0	0	0	0	0	0	0	0	0	0	0	0
ENSG00000274978	0	0	3	1	1	1	1	2	1	0	0	2	2	1	1	0	0	0
ENSG00000162419	810	574	573	832	852	379	743	912	1039	815	663	716	652	587	505	579	516	840
ENSG00000252777	0	0	0	0	0	1	1	0	0	0	0	0	0	0	0	0	1	0
ENSG00000198492	3113	2435	2465	4600	3585	1881	3734	4666	4562	3829	2900	2959	2870	2804	2373	2944	2286	4031
ENSG00000116329	25	8	33	32	26	8	27	9	28	14	18	12	19	12	14	23	10	7
ENSG00000233427	3	2	8	6	7	1	1	0	3	2	2	2	7	0	3	3	2	0
ENSG00000199756	0	0	0	0	0	1	0	0	0	0	0	0	0	0	1	0	0	0
ENSG00000159023	3110	1789	2633	2701	2988	1271	3180	3846	3883	2680	2489	2466	2741	2297	2494	2072	1846	2527
ENSG00000225616	4	0	2	3	0	0	0	1	4	1	0	1	0	1	1	1	2	0
ENSG00000206704	0	0	0	0	0	0	0	0	0	0	0	2	0	0	0	0	0	0
ENSG00000277958	0	0	0	0	0	0	0	1	0	0	0	0	1	0	0	0	0	0
ENSG00000253304	7	13	5	15	25	12	19	30	26	25	17	20	19	23	3	16	3	10
ENSG00000225750	0	0	1	0	0	0	0	0	0	3	0	1	1	2	0	0	0	0
ENSG00000116350	3813	3149	2586	5373	4505	2490	3765	5655	4836	4799	3146	3644	3201	3510	2336	4215	2275	4551
ENSG00000277916	0	0	0	0	0	0	0	0	0	0	0	0	0	0	0	0	0	0
ENSG00000116353	475	396	322	724	598	308	499	714	657	594	425	476	545	474	335	614	329	648
ENSG00000237934	1	3	0	1	2	1	3	2	0	3	0	2	0	0	0	0	0	1
ENSG00000060656	440	260	408	575	598	425	301	408	328	307	203	257	57	41	78	85	45	80
ENSG00000230523	2	0	0	0	0	0	0	0	0	0	0	0	0	0	0	0	0	0
ENSG00000225011	0	0	0	1	0	0	0	0	0	0	0	0	0	0	1	0	0	0
ENSG00000228176	2	0	0	0	0	1	0	4	1	0	0	1	1	0	0	0	0	2
ENSG00000270927	0	0	0	0	0	0	0	0	0	0	0	0	0	0	0	0	0	0
ENSG00000233399	0	0	0	0	0	0	0	0	0	1	0	0	0	0	0	0	0	0
ENSG00000233372	0	0	0	0	0	0	0	0	0	0	0	0	0	0	0	0	0	0
ENSG00000231251	0	0	0	0	0	0	0	0	0	0	0	0	0	0	0	0	0	0
ENSG00000236335	0	0	0	0	0	0	0	0	0	0	0	0	0	0	0	0	0	0
ENSG00000231949	0	0	0	1	0	0	0	0	0	0	0	0	0	0	0	0	0	0
ENSG00000162510	4	3	2	3	4	1	1	5	2	0	2	1	1	2	0	0	1	2
ENSG00000186056	9	4	12	13	7	5	11	2	15	7	7	8	6	9	1	3	5	10
ENSG00000162511	4360	3687	3196	7052	4915	2654	3730	6203	4768	4582	2549	3677	2463	2581	2486	3647	2354	4090
ENSG00000264773	1	0	0	1	0	0	0	0	0	0	0	1	0	1	0	0	0	0
ENSG00000229607	0	0	0	0	0	0	0	0	0	0	0	0	0	0	0	0	0	0
ENSG00000223382	0	3	0	2	2	0	0	1	0	0	1	0	0	0	0	0	0	0
ENSG00000222784	0	0	0	0	0	0	0	0	0	0	0	0	0	0	0	1	0	0
ENSG00000235143	0	0	0	0	0	0	0	0	0	0	0	0	0	0	0	0	0	0
ENSG00000162512	1855	1158	2068	3267	2644	1203	1222	1392	1476	956	753	714	1069	1048	1176	1547	755	1357
ENSG00000266210	0	0	0	0	0	0	0	0	0	0	0	0	0	0	0	0	0	0
ENSG00000134644	3954	2290	2718	3698	3708	1876	3664	4593	3910	3350	2430	2881	2794	2627	2273	2659	2097	3267
ENSG00000237329	2	0	1	4	0	0	1	3	2	0	2	3	0	1	3	0	0	0
ENSG00000232768	0	1	0	0	0	3	2	0	1	0	0	1	0	2	0	0	0	0
ENSG00000215900	0	0	0	0	0	0	0	0	0	0	0	0	0	0	0	0	0	1
ENSG00000225142	0	0	0	2	0	0	0	2	0	0	0	0	0	0	0	0	0	0
ENSG00000084628	7	4	8	4	4	7	5	0	0	3	1	1	11	1	1	3	3	1
ENSG00000060688	1392	1100	887	1690	1763	1002	1642	2233	2240	1965	1428	1502	1444	1462	845	1572	1041	1945
ENSG00000229447	3	0	3	2	2	1	5	8	3	1	0	1	1	0	0	4	2	2
ENSG00000121766	1763	1086	1406	2034	1918	882	1885	1794	2314	1425	1400	1090	1470	1037	1039	1190	1133	1397
ENSG00000229044	1	2	0	0	0	0	3	0	0	1	1	0	0	0	1	0	0	1
ENSG00000121769	78	135	94	283	128	100	170	307	237	245	64	134	62	78	60	124	46	82
ENSG00000168528	939	810	732	1385	1236	552	1100	1251	1445	1042	778	788	487	453	455	475	287	515
ENSG00000215899	0	0	0	0	0	0	0	0	0	0	0	0	0	0	0	0	0	0
ENSG00000206981	0	0	0	0	0	0	0	0	0	0	0	0	0	0	0	0	0	0
ENSG00000260386	0	0	0	5	0	0	0	0	0	0	0	0	0	0	0	1	0	0
ENSG00000265961	0	0	0	0	0	0	0	0	0	0	0	0	0	0	0	0	0	0
ENSG00000229167	14	8	9	8	10	2	22	14	19	5	20	1	18	7	13	4	22	7
ENSG00000142910	35172	8252	22563	8877	42248	8709	22159	8275	37483	8922	25840	7687	30282	10396	15251	8427	18412	13697
ENSG00000121764	14	20	25	48	27	9	20	15	31	25	17	27	10	23	18	24	14	29
ENSG00000162517	2080	1812	1614	3092	2678	1337	2088	3140	2919	2522	1865	1906	2009	2133	1608	2654	1499	2979
ENSG00000235790	1	1	5	7	2	2	3	7	4	2	1	1	6	4	3	2	2	4
ENSG00000264078	2	2	1	0	2	0	1	1	0	2	1	4	0	5	1	0	1	1
ENSG00000084636	35	36	45	90	68	30	61	73	86	51	29	33	53	43	56	63	27	43
ENSG00000121753	83	38	83	68	74	43	63	70	109	71	41	30	48	35	48	35	21	36
ENSG00000266580	0	0	0	0	0	0	0	0	0	0	0	0	0	0	0	0	0	0
ENSG00000254545	6	10	7	7	8	11	5	6	6	6	6	12	7	8	6	5	7	7
ENSG00000134668	595	742	423	441	844	689	350	344	436	223	385	408	552	486	268	192	339	529
ENSG00000203620	0	0	0	0	0	0	0	1	0	0	0	3	0	0	0	0	1	0
ENSG00000269967	7	3	1	2	2	0	7	15	2	4	1	1	3	3	1	0	2	1
ENSG00000184007	5135	4139	3119	5921	5897	3343	4918	7966	6918	5940	4812	5140	4406	4633	2954	4375	3409	5875
ENSG00000228634	3	8	1	2	3	2	2	5	0	4	4	1	1	5	3	0	2	0
ENSG00000121774	8042	6288	4635	9822	8893	4973	7434	11149	10311	9709	6419	7480	7044	7410	4746	8229	5149	9786
ENSG00000203325	10	7	9	8	4	1	4	5	2	4	5	4	4	4	6	8	6	6
ENSG00000121775	1078	830	744	1478	1308	644	1253	1566	1613	1465	1066	967	1059	1064	963	1253	759	1446
ENSG00000266203	0	0	2	1	0	0	2	1	0	0	1	3	2	0	0	0	1	0
ENSG00000276493	0	0	1	1	0	0	2	0	0	0	1	0	0	1	2	3	0	0
ENSG00000025800	5626	3573	3763	3900	5187	2754	4352	6413	5357	4492	3896	4755	3971	3951	3404	3612	3192	5254
ENSG00000250135	0	0	0	0	0	0	0	0	0	0	0	0	0	0	0	0	0	0
ENSG00000084652	4090	3263	3047	3950	4834	2729	3355	5778	4606	4251	3415	4211	3214	3492	3061	3528	2546	4479
ENSG00000160050	386	264	351	812	672	250	344	402	495	362	307	280	365	315	334	473	291	478
ENSG00000224066	2	2	2	5	6	5	6	8	6	1	4	6	7	3	0	4	3	5
ENSG00000160051	51	40	35	97	56	25	97	146	67	78	42	60	39	55	43	71	45	68
ENSG00000222046	8	9	4	6	7	7	6	5	3	4	5	9	2	3	4	3	3	2
ENSG00000160055	248	166	268	431	350	143	260	325	314	224	276	220	263	199	246	309	214	329
ENSG00000084623	5790	4560	3749	7047	7408	3623	5049	6909	7397	5933	4481	4865	5015	5027	3474	6234	4093	7530
ENSG00000220785	176	453	303	1090	366	429	296	831	219	543	108	491	171	324	326	771	168	577
ENSG00000183615	30	180	84	462	82	133	73	199	45	301	28	205	30	136	123	238	65	266
ENSG00000182866	2	15	3	25	2	6	1	2	1	2	1	2	2	2	2	14	1	11
ENSG00000277617	0	0	0	0	0	0	0	0	0	0	0	0	0	0	0	0	0	0
ENSG00000252450	0	0	0	0	0	0	0	0	0	0	0	0	2	0	0	0	0	0
ENSG00000116478	3796	3990	2702	7109	4105	2582	4234	7068	5660	6644	2999	5154	3033	3650	2768	5610	2484	5751
ENSG00000175130	7268	8426	6367	21361	9072	6654	6020	12204	7678	11019	5187	9141	5460	7042	5700	12600	4284	12723
ENSG00000233775	1	0	0	0	0	0	0	0	0	0	0	0	0	0	0	0	0	0
ENSG00000162526	4	5	2	16	3	5	10	11	4	7	7	9	5	7	5	8	1	2
ENSG00000225828	37	69	60	113	39	38	35	78	65	39	50	48	37	45	44	59	32	39
ENSG00000160058	2648	2311	2248	4978	2550	1470	2208	2907	2545	2250	1751	2162	1952	1818	1709	2109	1397	2689
ENSG00000224333	0	0	0	0	0	0	0	3	0	0	0	0	0	0	0	0	0	0
ENSG00000270850	0	0	0	0	0	0	0	0	0	0	0	0	0	0	0	0	0	0
ENSG00000229259	0	0	0	0	0	0	0	0	0	0	0	0	0	1	0	0	0	0
ENSG00000263529	0	0	0	0	0	0	0	0	0	0	0	0	0	0	0	0	0	0
ENSG00000254553	0	0	1	0	2	0	0	0	0	0	0	1	1	0	0	1	0	1
ENSG00000273274	8	1	6	0	9	3	4	3	10	4	2	3	11	0	9	3	4	5
ENSG00000160062	504	345	349	602	593	273	469	661	585	484	365	314	366	342	315	320	286	444
ENSG00000176261	473	255	289	529	529	210	400	446	659	364	375	365	345	270	220	380	295	438
ENSG00000200591	1	0	0	2	1	1	4	7	1	2	1	0	0	0	1	0	0	0
ENSG00000162521	5110	3499	3282	5841	5802	3055	5723	7822	7119	6011	4264	4823	4249	4662	3426	5128	3707	6213
ENSG00000162520	193	173	171	353	219	156	162	283	188	194	107	184	120	167	160	213	130	269
ENSG00000224409	0	0	0	4	0	1	0	4	0	2	0	0	0	0	0	0	0	3
ENSG00000162522	706	1903	820	3949	1273	1826	757	4191	879	2961	548	2473	651	1869	1274	2852	595	2801
ENSG00000134684	4005	3174	2027	4821	4337	2245	3474	4911	5030	3907	3358	3312	3513	3086	1809	3033	2404	4212
ENSG00000116497	695	520	550	947	691	424	789	1245	830	731	582	633	523	673	494	710	500	822
ENSG00000160097	5	120	8	777	9	13	4	126	4	41	3	55	1	21	8	38	0	41
ENSG00000121905	3	1	1	9	14	3	1	1	3	2	0	3	3	4	0	7	4	6
ENSG00000121900	643	433	551	1086	1320	585	338	363	479	377	282	289	659	595	504	1007	466	994
ENSG00000116514	711	853	667	1422	1025	623	635	1108	788	844	460	790	652	882	585	998	563	1313
ENSG00000278966	0	1	0	0	0	1	1	0	1	0	0	2	0	0	0	1	0	0
ENSG00000217644	0	0	0	0	2	0	0	1	1	1	1	1	0	0	0	0	0	1
ENSG00000239670	0	2	0	1	3	0	1	2	1	1	0	0	0	1	2	0	1	3
ENSG00000236065	6	0	0	1	0	1	2	1	0	1	0	1	0	0	0	3	0	4
ENSG00000004455	2973	1997	1618	3230	3308	1663	2645	3632	3822	3109	2488	2638	2738	2464	1518	2636	1860	3197
ENSG00000276645	0	0	0	0	0	0	0	1	0	0	0	0	0	0	0	0	0	1
ENSG00000142920	34	20	54	99	53	25	30	47	38	20	26	15	22	34	45	44	25	41
ENSG00000278997	4	8	3	12	11	2	3	17	10	4	1	4	5	13	2	6	3	12
ENSG00000116525	382	217	282	454	398	235	306	455	401	318	290	316	372	325	280	365	206	378
ENSG00000279179	9	5	9	4	7	2	2	13	4	7	2	1	8	6	4	5	1	1
ENSG00000160094	1091	704	970	1471	1220	740	1195	1573	1642	1292	1050	1017	959	960	991	1266	628	1307
ENSG00000270115	2	1	6	0	1	1	0	2	3	0	3	1	3	0	3	0	0	2
ENSG00000184389	0	0	0	0	0	0	0	2	0	1	0	0	0	0	0	1	0	0
ENSG00000225313	41	34	39	43	26	35	40	63	41	29	13	23	20	18	32	28	18	42
ENSG00000134686	3196	2982	2573	5585	3722	2010	2664	4277	4177	3562	2459	3300	2732	2910	2503	3550	2076	4110
ENSG00000222112	3	4	5	2	2	1	5	6	2	4	4	3	3	3	4	1	3	0
ENSG00000233246	3	0	0	2	2	1	0	0	0	0	0	0	0	0	0	0	0	1
ENSG00000234512	0	0	0	1	0	0	0	0	0	0	0	0	0	0	0	1	0	0
ENSG00000121903	196	109	145	150	179	112	176	203	179	125	130	131	150	118	117	138	85	135
ENSG00000235907	0	0	0	0	2	0	1	1	0	3	0	1	0	1	0	1	0	0
ENSG00000121904	7	1	2	18	18	7	2	0	0	0	1	1	0	1	0	1	1	1
ENSG00000227000	0	0	0	2	0	0	0	0	0	0	0	0	0	0	0	0	0	0
ENSG00000176256	0	0	0	2	0	0	0	0	0	0	0	0	0	0	0	0	0	0
ENSG00000231163	0	0	0	0	0	0	0	0	0	0	0	0	0	0	0	0	0	0
ENSG00000142698	0	0	0	0	0	0	0	0	0	0	0	0	0	0	0	0	0	0
ENSG00000270241	0	0	0	0	0	0	0	0	0	0	0	0	0	0	0	0	0	0
ENSG00000207941	0	0	0	0	0	0	0	0	0	0	0	0	0	0	0	0	0	0
ENSG00000163866	1597	1332	1104	2691	1614	851	1664	2417	2216	2024	1482	1635	1318	1293	1061	1955	965	1946
ENSG00000189280	3	1	4	1	0	0	0	3	1	4	0	3	1	1	0	3	0	0
ENSG00000189433	0	0	0	1	0	0	0	2	0	1	0	5	0	0	0	0	0	0
ENSG00000255811	0	0	0	0	0	0	0	2	0	0	0	2	0	0	0	0	0	0
ENSG00000188910	2	1	0	2	1	1	1	2	2	1	0	1	0	0	1	0	0	0
ENSG00000187513	2861	204	1116	437	1337	154	1821	2371	3662	1598	2396	1073	588	947	1000	2357	272	986
ENSG00000230163	39	37	30	79	43	34	36	85	72	47	32	47	25	35	21	50	18	31
ENSG00000116544	0	10	3	61	2	8	3	42	6	22	0	22	3	13	0	27	1	26
ENSG00000241014	50	29	36	77	46	30	34	74	59	39	40	37	23	24	34	23	19	24
ENSG00000271741	10	4	6	9	5	0	2	14	12	8	9	2	6	2	11	0	1	8
ENSG00000243749	188	111	191	401	277	114	202	171	231	116	144	106	164	109	139	251	83	161
ENSG00000163867	368	273	251	463	456	233	325	404	401	335	229	261	270	236	208	257	266	383
ENSG00000233940	0	0	0	0	0	0	0	0	0	0	0	0	0	0	0	0	0	0
ENSG00000197056	602	363	405	504	628	343	489	846	577	532	423	482	400	446	323	438	354	589
ENSG00000228348	1	2	2	1	0	0	2	0	0	0	0	0	0	0	0	2	0	0
ENSG00000116560	11837	8687	6790	11514	12318	6609	13456	16726	16654	14357	9532	9869	9099	9279	6672	9404	6610	11228
ENSG00000201868	0	0	0	0	0	0	0	0	0	0	0	0	0	0	0	0	0	0
ENSG00000146463	3273	1759	2363	2815	3656	1720	2991	3913	3220	2498	2202	2285	2726	2363	2206	2131	2033	2653
ENSG00000240374	2	2	0	0	0	0	1	0	0	1	0	0	0	0	0	0	0	0
ENSG00000201542	1	0	0	0	1	1	0	1	0	1	0	0	1	0	4	0	0	1
ENSG00000229994	5	4	4	9	4	3	4	6	3	4	3	2	2	5	3	6	2	4
ENSG00000227409	5	0	5	0	0	0	2	3	1	3	1	2	2	0	1	0	0	0
ENSG00000278702	0	0	0	0	0	0	0	0	0	0	0	0	0	0	0	0	0	0
ENSG00000142687	2384	1755	2318	3485	2937	1445	2339	3070	2834	2267	1943	2133	1815	1684	1895	2188	1452	2500
ENSG00000236274	0	2	0	0	0	1	2	2	0	0	0	0	0	0	1	0	0	2
ENSG00000020129	1066	654	757	1124	1102	546	1064	1213	1385	1003	880	857	975	710	705	911	634	1064
ENSG00000239636	2	3	1	6	4	0	5	9	5	5	9	1	1	2	2	0	1	2
ENSG00000116819	6	4	9	6	10	6	4	13	3	2	5	5	4	6	2	5	5	0
ENSG00000126067	4608	3155	2717	4894	5194	2447	4392	5773	6358	4830	4360	3849	3971	3625	2405	3879	2969	5025
ENSG00000142686	763	570	586	1432	1033	496	893	1318	957	960	607	796	700	702	566	727	508	892
ENSG00000092853	1206	961	367	535	888	591	1389	2739	1858	2167	1216	1615	993	1436	528	940	614	1354
ENSG00000232335	1	2	2	1	0	0	0	2	0	1	0	1	0	1	0	1	0	1
ENSG00000134698	959	706	837	1296	906	571	1249	1652	1352	1007	784	903	799	804	703	963	604	991
ENSG00000092847	3026	1932	2237	2052	2864	1839	2356	3535	2700	2215	1911	2615	2113	2170	2128	1780	1541	2554
ENSG00000271164	0	0	0	0	0	0	0	0	0	0	0	0	0	0	0	0	0	0
ENSG00000271914	0	0	0	0	0	0	0	0	0	0	0	0	0	0	0	0	0	0
ENSG00000126070	1161	746	927	1011	1207	623	986	1368	915	830	740	925	742	742	740	586	612	886
ENSG00000271554	0	1	3	0	0	2	7	10	1	1	1	4	1	4	3	2	0	4
ENSG00000232862	1	0	0	2	3	0	0	0	0	0	0	1	0	0	1	0	0	0
ENSG00000092850	1	7	6	21	4	3	8	9	2	2	2	2	5	7	12	16	4	19
ENSG00000116863	841	905	551	1589	1072	625	783	1321	1127	1206	751	993	792	867	649	1142	565	1274
ENSG00000171812	57	47	37	80	85	41	17	21	25	17	17	13	57	62	89	53	49	50
ENSG00000054116	1900	1575	1237	3103	2277	1306	1700	2292	2360	1934	1561	1745	1634	1508	1111	2044	1308	2310
ENSG00000116871	9193	8302	6626	15338	9497	5269	7631	11640	10472	10329	7178	8544	8436	8214	6060	9851	4992	11620
ENSG00000264592	0	0	0	0	0	0	0	0	0	0	0	0	0	0	0	0	0	0
ENSG00000054118	8801	5968	5613	7028	8957	4463	7455	10550	10756	9039	6528	7392	6863	6826	5480	7025	5288	8375
ENSG00000231849	3	3	7	0	0	0	3	5	1	0	1	2	0	0	0	0	0	0
ENSG00000214193	114	57	76	78	146	62	89	84	81	52	52	42	81	47	54	53	41	55
ENSG00000142694	1999	1082	1984	3366	2629	1100	2098	1857	2738	1610	2034	1149	2069	1431	2078	2473	1269	2260
ENSG00000116883	25	23	30	31	36	16	29	32	36	28	31	15	16	14	12	19	17	8
ENSG00000196182	1505	1273	1012	2162	1293	682	1210	1917	1917	1504	1172	1289	1127	1087	806	1187	715	1352
ENSG00000181817	609	502	379	858	814	429	645	817	944	664	587	553	655	576	381	659	445	853
ENSG00000222821	0	0	0	0	0	0	0	0	0	0	0	0	0	0	0	0	0	0
ENSG00000116885	118	77	102	192	173	66	90	140	122	97	94	81	96	81	93	101	98	117
ENSG00000201448	0	0	0	1	0	0	1	0	0	0	0	0	1	0	0	0	1	0
ENSG00000116898	1891	1422	1123	2611	2452	1201	1554	2142	2414	1935	1540	1645	1733	1616	1254	2146	1393	2439
ENSG00000119535	0	0	0	2	1	0	0	0	0	0	0	0	0	0	0	0	0	0
ENSG00000230214	0	0	0	0	0	0	0	0	0	0	0	0	0	0	0	0	0	0
ENSG00000234481	0	0	0	0	0	0	0	0	0	0	0	0	0	0	0	0	0	0
ENSG00000163873	0	0	0	3	0	0	0	0	0	0	0	0	0	0	0	0	0	1
ENSG00000264698	0	0	0	0	0	0	0	0	0	0	0	0	0	0	0	0	0	0
ENSG00000207328	0	0	0	0	0	0	0	0	0	0	0	0	0	0	0	0	0	0
ENSG00000223944	0	0	0	0	0	0	0	0	0	0	0	0	0	0	0	0	0	0
ENSG00000230451	0	0	0	0	0	0	0	0	0	0	0	0	0	0	0	0	0	0
ENSG00000233621	62	57	68	150	104	51	51	55	81	68	52	59	71	47	52	55	31	52
ENSG00000163874	323	393	348	968	363	180	165	306	321	331	198	296	206	188	130	210	129	251
ENSG00000163875	1231	1114	931	2104	1476	797	1190	1799	1603	1406	846	1091	988	1134	854	1315	910	1532
ENSG00000263675	1	2	2	6	0	0	2	3	2	2	0	3	3	0	0	2	0	0
ENSG00000163877	623	502	375	675	734	301	563	776	805	593	452	547	486	425	359	494	347	545
ENSG00000232273	2	0	0	0	0	1	0	2	3	0	1	0	0	0	0	2	1	1
ENSG00000237749	0	0	0	0	0	1	0	1	0	1	0	1	0	1	1	1	0	0
ENSG00000163879	61	73	84	204	98	56	77	88	73	85	57	76	84	91	95	125	64	135
ENSG00000134697	1744	1292	871	2032	1886	915	1490	2259	1997	1729	1357	1331	1423	1292	746	1357	1186	1863
ENSG00000169218	0	0	0	0	0	0	0	0	0	0	0	0	2	0	0	1	2	0
ENSG00000116922	354	236	191	374	347	204	358	490	447	358	280	291	257	268	153	284	200	296
ENSG00000134690	1073	843	372	837	944	572	1289	2459	1862	1818	1240	1294	1131	1440	603	1326	780	1589
ENSG00000183317	0	0	0	2	0	0	0	1	0	0	0	0	1	1	0	7	0	1
ENSG00000200421	0	0	0	0	0	0	0	0	0	0	0	0	0	0	0	0	0	0
ENSG00000214141	0	0	0	1	0	0	0	1	0	0	0	0	0	0	0	0	0	0
ENSG00000227416	0	0	0	0	0	0	0	0	0	0	0	0	0	0	0	0	0	0
ENSG00000185090	13	16	22	21	32	11	24	32	23	22	8	17	6	16	5	6	3	14
ENSG00000233728	0	0	0	0	0	0	0	0	0	0	0	0	0	0	0	0	0	0
ENSG00000196449	544	315	264	525	507	214	365	507	831	450	528	423	403	293	197	303	282	499
ENSG00000197982	720	546	577	1388	936	399	720	828	1080	780	767	622	755	579	462	894	527	844
ENSG00000188786	841	556	521	721	829	434	542	900	687	607	517	627	503	514	433	445	347	613
ENSG00000235673	2	1	1	0	0	0	0	1	0	2	0	0	0	0	1	1	0	2
ENSG00000204084	615	442	497	567	636	342	578	869	653	509	486	488	575	528	430	444	364	550
ENSG00000230955	0	0	0	0	0	0	0	0	0	0	0	0	0	0	0	0	0	0
ENSG00000252448	0	0	3	0	0	0	1	0	0	0	0	0	0	0	0	3	0	0
ENSG00000222282	0	0	0	0	0	0	0	0	0	0	0	0	0	0	0	0	1	0
ENSG00000277168	0	0	0	0	0	0	0	0	0	0	0	0	0	0	0	0	0	0
ENSG00000183431	2827	2211	1505	3191	3286	1877	2582	4077	3791	3489	2444	2821	2565	2685	1524	2742	2007	3781
ENSG00000212541	14	7	11	14	9	13	12	19	12	19	5	16	2	11	4	3	6	9
ENSG00000183386	918	1151	777	2381	1055	1033	807	1662	955	1528	585	1055	572	1192	855	1937	594	1858
ENSG00000183520	1314	1212	732	1971	1533	938	1418	2205	1888	1777	1110	1378	1080	1299	768	1590	946	1838
ENSG00000185668	0	1	4	0	0	0	0	2	0	0	1	1	0	1	0	0	0	0
ENSG00000224592	0	0	1	2	1	0	0	0	0	0	0	1	0	0	0	2	3	0
ENSG00000223589	0	0	0	0	0	0	0	0	0	0	0	0	0	0	0	0	0	0
ENSG00000265596	0	0	0	1	0	0	0	0	0	0	0	0	0	0	0	0	0	0
ENSG00000237290	0	0	0	1	0	0	0	0	0	0	0	0	0	1	0	0	0	0
ENSG00000275350	0	0	0	0	0	0	0	0	0	0	0	0	0	0	0	0	0	0
ENSG00000200796	0	0	0	0	0	0	0	0	0	0	0	0	0	0	0	0	0	0
ENSG00000238063	0	0	0	1	0	0	0	0	0	0	0	0	0	0	0	0	0	0
ENSG00000215895	5	0	2	4	5	1	2	1	2	2	0	0	4	0	0	2	0	0
ENSG00000116954	1416	1141	1149	2557	1833	842	1431	1978	1821	1491	1056	1023	1100	1165	930	1363	964	1635
ENSG00000273637	0	0	0	0	0	0	0	0	0	0	0	0	0	0	0	0	0	0
ENSG00000228436	33	25	31	47	40	13	30	55	46	38	19	28	28	25	29	32	22	45
ENSG00000214114	490	305	212	507	477	252	342	487	471	462	384	358	374	343	186	402	248	508
ENSG00000274944	1	0	1	1	2	1	6	7	2	2	1	3	0	0	2	0	1	1
ENSG00000131233	2	1	1	1	0	1	3	1	0	1	3	1	0	0	1	1	0	2
ENSG00000158315	45	35	28	56	63	26	19	20	12	18	8	10	11	9	13	11	8	19
ENSG00000199963	0	0	0	0	0	1	0	0	0	0	0	0	0	0	0	0	0	0
ENSG00000207466	0	0	0	0	0	0	0	0	0	0	0	0	0	0	0	0	0	0
ENSG00000235549	0	0	0	0	0	0	0	0	0	0	0	0	0	0	0	0	0	0
ENSG00000174574	2295	1489	1481	2903	2456	1197	1790	2205	2567	1821	1512	1476	1588	1398	1039	1700	1256	2045
ENSG00000168653	4590	3309	3535	7062	6273	2723	3580	4693	6063	4475	3387	3827	4129	3385	2898	5310	3660	5860
ENSG00000127603	38987	23189	31631	26992	33664	21812	28878	44550	25020	28696	19969	29925	16563	21702	24097	15955	15024	25495
ENSG00000206654	2	1	4	0	0	1	3	4	0	0	0	0	0	0	2	1	0	0
ENSG00000270040	2	1	2	0	1	1	1	4	0	0	0	0	0	1	0	0	0	2
ENSG00000226438	3	1	4	0	1	1	2	3	0	4	0	4	2	1	4	1	0	0
ENSG00000217897	2	1	6	1	2	2	0	4	0	1	1	1	0	0	2	0	0	0
ENSG00000183682	2	0	3	0	0	2	3	5	4	5	4	2	2	2	1	1	2	0
ENSG00000237624	42	18	33	47	94	28	85	87	110	85	75	52	66	53	46	68	63	54
ENSG00000182109	6	0	6	7	3	2	5	10	8	3	6	4	4	1	5	7	3	4
ENSG00000243970	4	2	1	1	0	0	1	4	2	0	1	3	1	0	1	0	0	2
ENSG00000090621	12358	7025	8104	9523	14703	6731	9170	10872	11935	8915	8036	6862	9170	8683	7106	9656	7050	11353
ENSG00000228060	2	5	2	5	4	1	9	5	1	3	4	2	1	1	3	6	0	2
ENSG00000201457	4	1	3	3	2	2	9	3	2	1	3	5	1	1	1	1	0	0
ENSG00000163909	7	3	4	0	8	1	3	1	1	4	1	0	1	0	2	0	0	0
ENSG00000225903	0	0	0	0	0	0	0	0	0	0	0	0	0	0	0	0	0	0
ENSG00000116981	0	0	0	0	1	0	0	0	0	0	0	0	0	0	0	0	0	0
ENSG00000116983	0	0	0	1	0	0	0	1	0	0	0	0	0	0	0	1	0	0
ENSG00000084072	1148	799	756	1720	1391	649	865	1187	1331	1035	820	824	925	827	736	1170	740	1420
ENSG00000225333	0	0	0	0	0	0	0	0	0	0	0	0	0	0	0	0	0	0
ENSG00000252413	0	0	0	0	0	0	0	0	0	0	0	0	0	0	0	0	0	0
ENSG00000116985	2	4	1	0	7	5	3	12	4	11	1	4	6	6	4	8	5	1
ENSG00000198754	5	2	9	26	22	11	8	17	9	13	2	14	8	10	15	7	7	8
ENSG00000261798	0	0	0	0	0	0	1	0	0	0	0	0	0	0	1	1	0	0
ENSG00000229213	0	0	0	0	0	0	0	0	0	0	0	0	0	0	0	0	0	0
ENSG00000043514	290	300	223	511	355	280	321	461	417	411	244	337	272	281	191	357	233	381
ENSG00000202222	0	0	0	1	0	0	1	1	0	0	0	1	0	0	2	0	0	0
ENSG00000116990	65	88	101	253	110	58	57	75	22	48	29	49	74	69	43	88	48	78
ENSG00000236546	1	1	0	1	1	0	0	0	0	0	0	0	0	0	0	0	1	0
ENSG00000207356	0	0	0	0	0	0	0	0	0	0	0	0	0	0	0	0	0	0
ENSG00000168389	60	28	24	21	69	21	53	61	108	54	71	34	65	35	6	13	21	36
ENSG00000228477	1	0	1	0	2	0	2	1	0	0	0	1	0	1	1	0	0	0
ENSG00000131236	15547	11806	9522	19323	17239	8101	13521	17632	19473	14039	11751	12183	12317	10568	8638	12267	10506	14905
ENSG00000131238	5716	3800	3510	6169	5786	2753	4227	5141	5949	4251	3507	3419	3516	3297	2618	3877	2935	4299
ENSG00000226745	0	0	1	0	2	1	0	0	0	0	0	0	0	0	0	0	0	0
ENSG00000117000	762	379	420	605	637	331	640	843	839	599	467	530	510	460	374	417	360	475
ENSG00000207508	0	2	2	0	0	0	0	1	0	0	1	0	0	0	0	0	0	2
ENSG00000188800	1	0	0	0	1	0	1	0	0	2	0	0	0	0	1	0	0	0
ENSG00000259943	101	67	43	114	93	48	98	99	106	93	85	85	92	67	47	96	71	102
ENSG00000084073	3066	1650	1590	2510	2916	1332	2138	2581	2765	2005	1935	1760	2059	1719	1096	1387	1670	1944
ENSG00000231296	3	4	1	0	0	0	2	4	3	2	0	2	0	1	0	1	1	0
ENSG00000049089	35	13	35	41	52	10	40	11	39	20	24	16	22	10	26	11	14	16
ENSG00000227311	0	0	0	4	0	0	0	0	1	0	0	0	0	0	0	0	0	0
ENSG00000084070	625	333	402	542	673	237	541	569	766	482	526	385	484	383	302	338	373	441
ENSG00000213172	0	0	0	0	0	0	0	1	0	0	0	0	0	0	0	0	0	0
ENSG00000187801	85	71	47	103	76	59	75	88	70	62	39	65	40	35	28	32	39	68
ENSG00000260920	72	59	38	108	78	58	53	76	75	69	41	49	32	54	19	24	33	45
ENSG00000279667	0	1	0	2	0	0	0	0	3	0	0	0	1	0	0	0	0	0
ENSG00000187815	84	77	39	119	103	53	99	126	120	84	54	62	68	69	55	79	44	103
ENSG00000238287	13	8	14	28	18	10	14	12	25	12	13	11	9	12	8	24	23	20
ENSG00000164002	257	209	144	335	237	159	204	342	275	271	176	226	184	180	145	199	140	241
ENSG00000227278	1	0	0	1	0	1	2	1	0	3	0	0	0	0	1	0	0	0
ENSG00000238186	12	1	5	10	5	2	4	7	3	7	4	2	2	5	1	0	3	4
ENSG00000117010	112	54	70	97	115	47	121	109	141	94	74	57	99	64	64	93	71	94
ENSG00000236505	0	0	0	1	0	0	0	1	0	0	0	0	0	0	0	0	0	0
ENSG00000233910	0	0	0	0	0	0	0	0	0	0	0	0	0	0	0	0	0	0
ENSG00000117016	9	5	7	15	15	3	10	32	18	19	7	11	16	9	9	17	5	19
ENSG00000237899	4	5	0	6	2	1	4	0	0	4	3	2	1	0	1	1	3	3
ENSG00000272145	19	12	10	29	19	5	24	26	27	24	11	16	13	11	23	16	9	17
ENSG00000066136	867	705	636	1185	1127	677	1120	1653	1535	1446	888	923	883	947	769	1209	628	1386
ENSG00000198974	0	0	0	0	0	0	0	2	0	0	0	0	0	0	0	0	0	0
ENSG00000207962	0	0	0	0	0	0	0	0	0	0	0	0	0	0	0	0	0	0
ENSG00000117013	3	1	1	3	1	4	3	3	1	1	5	3	0	2	1	1	0	0
ENSG00000264582	0	0	0	0	0	0	0	0	0	0	0	0	0	0	0	0	0	0
ENSG00000179862	138	401	171	1303	181	211	93	553	175	598	146	556	99	241	164	598	89	516
ENSG00000229528	0	0	0	0	0	0	0	0	0	0	0	0	0	0	0	0	0	0
ENSG00000228940	0	0	0	1	0	0	0	0	0	0	0	0	0	0	0	0	0	0
ENSG00000233118	0	0	0	0	0	0	0	0	0	0	0	0	0	0	0	0	0	0
ENSG00000171793	1364	1219	569	1759	1250	820	1474	2439	2007	2018	1355	1665	1291	1389	570	1255	880	1717
ENSG00000281207	21	13	11	22	11	31	20	28	19	32	16	25	9	13	13	10	6	19
ENSG00000171790	10	15	5	21	3	10	6	24	8	32	13	20	7	16	4	4	3	8
ENSG00000010803	837	746	705	1422	1050	706	876	1456	1107	1112	723	878	709	872	683	933	585	1074
ENSG00000215893	0	1	2	1	0	5	0	6	0	0	1	0	1	0	2	0	0	0
ENSG00000235358	0	0	2	0	0	2	0	1	0	1	0	0	0	0	0	0	0	2
ENSG00000213987	0	0	0	0	0	0	0	0	0	0	0	0	0	0	0	0	0	0
ENSG00000204060	13	4	14	11	46	30	25	38	21	20	12	21	10	12	7	23	13	31
ENSG00000229901	0	0	0	0	1	0	1	1	0	1	2	3	3	0	1	0	0	0
ENSG00000127129	0	0	0	2	0	2	2	1	0	0	0	1	0	0	2	1	0	3
ENSG00000127124	150	105	104	118	168	107	127	224	130	140	96	160	84	105	66	68	62	132
ENSG00000230881	0	0	0	0	0	0	0	0	0	0	0	0	0	0	0	0	0	0
ENSG00000230638	4	0	0	1	0	3	0	0	4	0	0	0	0	1	0	1	0	0
ENSG00000227538	0	0	0	0	0	0	0	0	0	0	0	0	0	0	0	0	0	0
ENSG00000228776	0	0	0	0	0	0	0	0	0	0	0	0	0	0	0	0	0	0
ENSG00000044012	0	0	0	0	0	0	0	0	0	0	0	0	0	0	0	0	0	0
ENSG00000197273	0	0	0	0	0	0	0	0	0	0	1	0	0	0	0	0	0	0
ENSG00000198815	1412	1359	875	1810	1461	1004	1281	2939	1735	2053	1094	1916	1113	1477	1034	1562	944	2018
ENSG00000227527	2	7	4	13	6	8	6	16	1	12	0	9	4	1	13	15	4	10
ENSG00000177181	5	4	0	8	0	6	2	1	2	3	0	1	0	1	0	2	3	1
ENSG00000235002	0	0	0	0	0	0	0	0	0	0	0	0	0	0	0	0	0	0
ENSG00000066185	15	5	6	14	7	2	7	7	3	6	2	2	3	3	3	11	5	16
ENSG00000127125	745	556	632	1310	1070	522	679	951	899	752	640	621	652	605	523	874	544	880
ENSG00000186409	9	8	13	26	12	11	19	27	12	18	13	9	13	6	11	16	11	20
ENSG00000230116	0	0	0	0	0	0	0	0	0	0	0	0	0	0	0	1	0	0
ENSG00000236876	0	1	0	4	0	1	1	4	0	3	0	0	1	2	0	1	0	0
ENSG00000200254	0	0	0	0	0	0	0	0	0	0	0	0	0	0	0	0	0	0
ENSG00000236180	0	0	0	1	0	1	0	0	2	2	0	0	0	0	0	0	0	0
ENSG00000171960	595	507	381	851	827	405	571	839	987	803	542	715	617	654	406	867	460	836
ENSG00000234917	1	1	3	0	2	3	2	3	1	2	1	2	1	2	0	1	0	1
ENSG00000065978	33272	26204	22006	45588	43472	22923	31888	44605	45892	40880	28255	29382	35223	34122	24930	48121	25760	49572
ENSG00000164007	0	0	0	1	0	0	0	0	0	0	0	1	0	0	0	1	0	1
ENSG00000117385	6305	3835	4894	7928	7399	3027	6062	6131	9215	5590	5643	4556	5114	3415	3630	4387	3804	5222
ENSG00000164008	38	22	20	73	52	17	42	43	37	40	33	32	38	25	26	46	14	32
ENSG00000283580	9	4	4	15	4	2	10	13	11	7	5	12	9	2	4	10	0	9
ENSG00000228452	22	19	13	24	21	12	15	55	30	25	6	24	19	25	20	12	16	19
ENSG00000274386	9	7	9	8	4	8	7	9	8	5	3	2	1	6	6	10	3	5
ENSG00000177868	362	266	318	703	477	250	368	444	501	414	285	329	340	298	273	456	296	525
ENSG00000164010	364	247	404	528	403	216	493	492	513	405	298	338	236	282	316	355	182	277
ENSG00000228192	7	5	18	12	9	6	8	10	9	13	10	5	9	5	5	8	7	9
ENSG00000164011	151	100	154	209	219	119	188	209	205	176	125	130	132	133	156	174	116	223
ENSG00000233708	0	0	0	0	0	0	0	0	0	0	0	0	0	0	0	0	0	0
ENSG00000237090	0	1	0	0	0	0	0	0	0	0	0	0	0	0	0	0	0	0
ENSG00000225099	1	0	0	0	0	0	0	0	1	0	1	0	0	0	1	0	0	0
ENSG00000117394	799	735	441	877	615	372	822	1650	1288	1513	861	1197	813	1036	464	942	604	1250
ENSG00000227533	7	11	7	5	9	9	6	16	4	3	5	3	3	11	4	8	7	12
ENSG00000207256	0	0	0	0	0	0	0	0	0	0	0	0	0	0	0	0	0	0
ENSG00000283136	0	0	0	0	0	0	0	0	0	0	0	0	0	0	0	0	0	0
ENSG00000277513	0	0	0	0	0	0	0	0	0	0	0	0	0	0	0	0	0	0
ENSG00000186973	2	2	2	3	0	0	0	1	0	0	0	1	0	0	0	0	2	1
ENSG00000117395	2183	1833	829	2291	2580	1352	1834	2878	2775	2378	2058	2110	2001	2106	695	1594	1336	2559
ENSG00000243710	22	25	33	82	87	41	39	48	30	38	17	14	24	22	24	31	24	35
ENSG00000179178	5	1	1	0	0	0	2	1	0	0	2	0	5	1	1	0	0	0
ENSG00000253313	0	0	0	1	0	0	0	0	0	0	0	0	0	0	0	0	0	0
ENSG00000066056	22383	22730	24485	55635	27039	16959	32020	53382	36909	43812	20269	32520	22729	30703	28062	51700	18688	47774
ENSG00000117400	0	1	3	2	1	2	2	5	2	1	1	1	0	2	0	1	0	1
ENSG00000234694	1	5	2	10	6	3	3	11	8	4	1	3	6	5	3	5	7	12
ENSG00000117399	2212	2317	715	2329	2986	1826	2627	4875	3630	4388	2327	3123	2410	3003	1279	3895	1407	3855
ENSG00000066322	4144	3242	2738	5856	4682	2492	3865	5659	5336	4667	3491	3528	3879	3411	2725	4396	2552	5017
ENSG00000159479	1188	874	661	1384	1584	713	1048	1350	1564	1141	988	930	1056	904	551	884	763	1227
ENSG00000229431	12	10	6	9	10	3	5	17	10	15	8	8	7	8	4	10	6	1
ENSG00000198198	1356	891	1204	1237	1315	762	1144	1704	1037	1033	883	1013	839	877	1020	1033	644	1162
ENSG00000229372	3	14	3	10	3	10	7	3	1	3	1	3	7	4	2	1	0	8
ENSG00000274975	0	0	0	0	0	0	0	0	0	0	0	0	0	0	0	0	0	0
ENSG00000178922	1290	2302	815	3591	1953	1429	697	1350	877	1288	794	1075	1185	1375	519	1170	702	1830
ENSG00000229348	27	8	13	31	18	9	11	18	13	9	11	12	13	11	13	13	11	11
ENSG00000142949	15891	17862	8898	23109	15350	10807	8391	17361	10580	13622	7642	14110	11008	12693	6278	10835	6554	16246
ENSG00000066135	2645	1563	2141	2930	2973	1393	2246	2604	2908	2043	1804	1672	2239	2034	1745	1979	1666	2379
ENSG00000236200	32	23	12	26	30	14	26	43	28	29	20	24	24	26	17	23	13	30
ENSG00000126091	490	364	373	798	572	288	453	809	733	636	481	528	409	431	340	651	338	641
ENSG00000229444	1	3	1	1	2	0	4	7	1	3	1	3	2	0	2	1	0	3
ENSG00000283414	0	0	0	0	0	0	0	0	0	0	0	1	0	0	0	0	0	0
ENSG00000233674	1	0	1	7	2	1	0	0	1	2	0	0	0	0	1	4	1	0
ENSG00000283477	0	0	0	0	0	0	0	0	0	0	0	0	0	0	0	0	0	0
ENSG00000224751	2	3	4	1	1	3	6	3	0	1	0	1	0	1	4	1	0	1
ENSG00000117407	1	3	0	2	5	1	1	5	4	2	0	2	1	4	1	2	1	0
ENSG00000237950	0	0	0	2	3	2	6	7	4	2	4	1	1	0	3	4	1	4
ENSG00000117408	1092	634	772	1171	1353	597	988	1238	1223	942	836	760	974	803	672	850	689	1052
ENSG00000132768	645	482	341	696	635	362	555	869	739	663	557	541	468	536	253	485	341	656
ENSG00000117410	2035	1365	1513	3314	2191	905	2289	2683	3299	2458	1990	1801	2000	1587	1450	2369	1552	2632
ENSG00000117411	2473	1977	1462	3357	3109	1695	2082	3352	3012	2742	1965	2378	2240	2254	1460	2891	1491	3154
ENSG00000159214	64	64	58	181	132	85	78	131	101	94	79	68	80	68	84	129	40	113
ENSG00000196517	29	49	37	92	94	40	21	23	31	20	19	23	23	19	7	20	15	13
ENSG00000230615	5	4	6	9	13	1	1	3	3	2	4	4	6	5	9	8	2	7
ENSG00000227163	0	0	0	0	0	0	0	0	0	0	0	0	0	0	0	0	0	0
ENSG00000271647	0	0	0	0	1	0	0	0	0	0	0	0	0	0	0	0	0	0
ENSG00000239560	0	0	0	0	0	0	0	0	0	0	0	0	0	0	0	0	0	0
ENSG00000171872	1	0	0	0	0	0	0	0	0	0	0	0	1	0	0	0	0	0
ENSG00000233514	0	0	1	0	1	0	1	0	3	1	1	0	0	2	0	1	0	1
ENSG00000283039	0	0	0	1	0	0	0	0	0	1	0	0	0	0	0	0	0	0
ENSG00000226804	0	0	0	0	0	0	0	0	0	0	0	0	0	0	0	0	0	0
ENSG00000200171	0	0	0	0	0	0	0	0	0	0	0	0	0	0	0	0	0	0
ENSG00000238037	0	0	0	0	0	0	0	0	0	0	0	0	0	0	0	0	0	0
ENSG00000227994	0	0	0	2	0	0	0	0	0	0	0	0	0	0	0	0	0	0
ENSG00000271329	0	0	0	0	0	0	0	0	0	0	0	0	0	0	0	0	2	0
ENSG00000178028	1072	688	896	1497	1239	643	1120	1254	1496	1063	860	843	977	754	738	1056	675	1088
ENSG00000117419	1080	734	736	1623	1320	566	1071	1448	1608	1308	945	959	1023	906	762	1160	716	1415
ENSG00000233602	2	1	10	1	0	2	1	7	0	1	2	6	0	0	6	0	0	2
ENSG00000199385	0	0	0	1	0	0	0	0	0	0	0	0	0	0	0	0	0	0
ENSG00000187147	1506	1148	1156	2099	1606	818	1605	2196	2128	1968	1271	1555	1301	1262	1084	1825	1011	1957
ENSG00000263381	0	0	0	0	0	0	0	0	0	0	0	0	0	0	0	0	0	0
ENSG00000126106	213	140	210	297	221	108	202	257	266	211	151	158	232	205	155	284	137	254
ENSG00000198520	1	2	3	2	7	1	9	3	3	3	0	1	3	2	2	1	0	3
ENSG00000199377	0	0	0	0	0	0	0	0	0	0	0	0	0	0	0	0	0	0
ENSG00000200169	2	2	2	0	0	0	2	6	0	3	3	0	0	0	7	0	0	2
ENSG00000142945	982	736	396	778	960	554	1456	2375	2021	1914	1103	1401	974	1354	663	1527	732	1536
ENSG00000225721	7	5	8	13	8	3	7	12	12	10	3	13	5	8	6	12	2	10
ENSG00000142937	26680	22345	22340	49991	38925	19945	32064	41658	45554	35908	27505	26576	26606	26964	23483	36969	25156	44276
ENSG00000264294	0	0	0	0	0	0	0	0	0	0	0	0	0	0	0	0	0	0
ENSG00000200913	5	9	2	10	11	3	12	11	6	7	4	4	8	8	3	8	2	5
ENSG00000202031	3	1	2	2	0	1	0	1	1	0	2	2	0	0	0	0	1	0
ENSG00000281859	0	0	0	0	0	0	0	0	0	0	0	0	0	0	0	0	0	0
ENSG00000207421	0	0	0	0	0	0	0	0	0	0	0	0	0	0	0	0	0	0
ENSG00000234093	0	2	0	0	2	2	3	3	4	2	2	4	0	1	0	2	3	2
ENSG00000142959	1	3	7	12	4	7	4	11	7	9	0	8	4	3	4	12	0	8
ENSG00000173846	996	767	694	1752	950	573	1000	1468	1409	1354	780	821	780	768	460	985	465	1283
ENSG00000188396	17	15	12	7	5	7	12	29	13	13	9	18	5	10	12	10	1	6
ENSG00000222009	580	320	706	523	627	330	830	830	958	612	641	415	844	627	598	610	510	810
ENSG00000117425	30	41	68	78	31	21	228	134	82	91	44	57	42	65	91	110	25	97
ENSG00000202444	0	0	0	0	0	0	0	0	0	0	0	0	0	0	0	0	0	0
ENSG00000226499	0	1	0	0	0	0	2	5	0	1	0	1	1	0	0	2	1	2
ENSG00000070785	934	720	534	1315	1041	480	1172	1762	1219	1335	718	987	890	994	557	1385	604	1352
ENSG00000229815	3	0	0	0	2	1	5	3	0	4	3	0	0	0	0	1	1	3
ENSG00000232369	2	0	0	1	0	0	0	2	1	0	0	0	0	5	0	1	0	0
ENSG00000268949	0	0	0	0	1	0	0	0	0	0	0	0	1	1	0	1	0	2
ENSG00000126107	2776	2753	2253	5084	3286	1967	3836	5637	3295	4207	2151	3288	2610	3376	2906	5167	1990	4724
ENSG00000126088	3430	2696	2556	5043	3927	1875	5018	5212	4877	4298	3028	3173	3789	3468	3292	5267	2874	5218
ENSG00000162415	710	39	374	47	235	19	574	106	876	80	513	61	657	59	318	31	306	64
ENSG00000234315	0	0	0	0	0	1	1	0	1	1	1	0	0	0	0	0	0	0
ENSG00000281912	5	3	5	12	9	5	2	7	10	3	3	6	5	2	1	4	5	4
ENSG00000186603	55	59	18	66	101	42	62	109	87	103	97	66	59	48	35	60	45	98
ENSG00000132781	133	119	101	259	189	140	195	345	254	251	174	211	197	157	180	315	150	257
ENSG00000132773	350	284	177	389	437	194	356	498	604	524	389	473	367	324	217	312	246	420
ENSG00000070759	200	89	229	251	199	98	285	276	294	193	179	142	167	149	199	258	156	227
ENSG00000236872	1	1	0	0	1	0	3	1	1	1	1	0	0	1	1	0	0	0
ENSG00000280670	92	27	61	73	91	34	54	74	105	41	62	55	53	49	16	48	47	33
ENSG00000132763	231	141	152	160	296	117	207	309	235	188	193	198	169	168	120	156	125	209
ENSG00000117450	12430	8682	6310	15009	14957	7247	9879	13486	15463	11841	9812	9817	11047	10168	6416	11585	9585	15041
ENSG00000234379	0	0	0	0	0	0	0	0	0	0	0	0	0	0	0	0	0	0
ENSG00000117448	2208	1977	1454	3993	3026	1620	2104	3082	3128	2836	1954	2172	2069	2034	1615	3090	1585	3131
ENSG00000281133	0	0	0	2	0	0	0	0	0	1	0	0	0	2	0	0	1	1
ENSG00000280836	0	1	1	1	2	2	4	3	2	0	0	1	2	1	3	1	0	4
ENSG00000132780	3342	2235	1992	3338	3701	1671	4021	5333	5540	4585	3449	3242	3156	3289	2374	3823	2611	4066
ENSG00000281112	1	0	0	0	0	0	0	0	0	1	0	1	0	0	0	0	0	0
ENSG00000281825	0	0	0	0	1	0	0	0	0	0	0	1	0	0	0	0	0	0
ENSG00000159588	32	23	24	32	32	18	30	39	21	27	22	13	21	22	28	26	11	16
ENSG00000159592	2750	1980	2036	3306	2999	1460	2291	3439	2948	2486	1893	2127	1989	2015	1754	2283	1737	2854
ENSG00000225447	6	1	9	6	4	4	4	6	3	4	2	5	2	2	6	3	0	5
ENSG00000234329	18	9	11	6	8	5	10	21	9	11	6	6	5	12	9	3	3	5
ENSG00000159596	647	487	461	908	783	373	735	989	826	730	590	597	572	600	456	707	530	803
ENSG00000197429	392	209	210	299	372	170	214	366	369	243	219	193	279	257	176	216	221	302
ENSG00000230896	33	25	23	44	54	27	38	44	37	28	24	23	34	33	21	25	33	34
ENSG00000236111	0	0	0	2	0	0	0	0	0	0	0	1	0	0	1	0	1	0
ENSG00000086015	1498	1744	1018	2323	1682	1338	1525	2853	1746	2254	1184	1985	1255	1682	1029	1888	906	2219
ENSG00000232467	1	0	1	1	0	0	0	2	0	0	1	1	0	0	0	0	0	0
ENSG00000117461	1182	370	796	546	1055	308	1420	1058	2427	815	978	642	1125	812	883	690	841	893
ENSG00000278139	0	0	0	0	0	0	0	0	0	0	0	0	0	0	0	0	0	0
ENSG00000226957	0	0	0	0	2	0	3	0	1	0	4	3	2	0	0	0	0	1
ENSG00000233114	1	0	3	0	0	0	0	0	1	0	0	0	0	0	0	0	1	0
ENSG00000227857	7	0	1	0	1	2	0	1	7	3	0	0	1	2	4	0	2	2
ENSG00000117472	4	11	5	8	18	14	23	27	30	16	10	13	10	11	13	12	3	10
ENSG00000250719	0	0	0	0	0	0	0	0	0	0	0	0	0	0	0	0	0	0
ENSG00000085998	2291	1837	1423	3050	2488	1364	1930	2665	2957	2074	1770	2048	1899	1702	1347	2171	1363	2226
ENSG00000171357	57	34	35	54	48	52	81	106	75	48	58	39	62	59	83	77	60	88
ENSG00000085999	263	178	97	194	228	129	470	815	554	579	294	368	291	365	201	341	218	417
ENSG00000132128	2920	2265	2289	3561	3423	1812	3068	4010	3874	3219	2599	2388	2694	2518	2391	3080	1887	3318
ENSG00000173660	2609	2240	2016	5333	3667	1855	2421	3403	4353	3240	2373	2902	2745	2646	2252	3800	2334	3939
ENSG00000117481	814	590	502	978	906	427	915	1240	1157	929	703	796	824	764	538	940	629	1007
ENSG00000225779	0	0	2	0	0	0	0	3	2	1	0	0	0	0	0	0	0	0
ENSG00000117480	5	7	8	15	23	10	18	37	23	9	22	6	9	3	8	5	13	11
ENSG00000232022	3	4	1	24	7	7	0	1	1	0	0	2	0	2	2	1	0	1
ENSG00000224863	0	0	0	0	0	0	0	0	0	0	0	0	0	0	0	0	0	0
ENSG00000197587	0	0	0	0	0	0	0	0	0	0	0	0	0	0	0	0	0	0
ENSG00000282881	0	0	0	0	0	0	0	0	0	0	0	0	0	0	0	0	0	0
ENSG00000269956	4	2	6	10	6	5	7	9	3	12	2	0	6	4	4	4	1	3
ENSG00000162456	0	0	0	1	0	0	0	0	0	0	0	0	0	0	0	0	0	0
ENSG00000079277	728	642	583	1289	907	521	872	1254	946	959	593	775	621	697	605	984	436	942
ENSG00000142961	343	421	365	1130	292	277	232	600	314	432	195	365	188	314	230	458	115	438
ENSG00000123472	898	879	735	1657	1212	774	795	1457	959	1190	595	871	670	923	664	1132	609	1283
ENSG00000233647	1	0	0	1	1	1	0	0	0	0	2	0	1	0	1	0	0	0
ENSG00000186118	3	2	7	1	1	1	2	9	0	6	4	4	1	3	1	4	0	1
ENSG00000228237	6	3	7	11	5	2	5	17	3	12	0	13	2	6	1	4	1	3
ENSG00000159658	5858	6922	4774	15164	4251	3883	5701	13007	5527	9007	3481	7489	2777	4869	3148	7687	2399	6765
ENSG00000236476	0	0	0	0	0	0	0	0	0	0	0	0	0	0	0	0	0	0
ENSG00000142973	0	0	1	3	0	0	0	0	0	0	0	0	1	0	0	0	0	0
ENSG00000154198	0	0	0	0	0	0	0	0	0	0	0	0	0	0	0	0	0	0
ENSG00000238145	0	0	0	0	0	0	0	0	0	0	0	0	0	0	0	0	0	0
ENSG00000187048	0	0	0	2	0	0	0	1	0	0	0	0	0	0	0	0	0	0
ENSG00000259832	0	0	0	0	0	0	0	0	0	0	0	0	0	0	0	1	0	0
ENSG00000261196	0	0	0	0	0	0	0	0	0	0	0	0	0	0	0	0	0	0
ENSG00000261593	0	0	0	1	0	0	0	0	0	0	0	0	0	0	0	0	0	0
ENSG00000261290	0	0	0	0	0	0	0	0	0	0	0	0	0	0	0	0	0	0
ENSG00000186377	14	157	21	533	23	65	71	504	32	351	11	196	1	27	5	57	3	51
ENSG00000186160	0	1	0	3	0	0	0	2	0	5	1	0	0	0	0	0	0	0
ENSG00000225154	0	0	0	0	0	0	0	1	0	1	0	0	0	0	0	0	0	0
ENSG00000225506	2	0	1	2	3	4	1	5	5	2	3	1	1	0	3	1	3	0
ENSG00000162365	1	0	1	1	0	0	0	0	0	0	0	0	0	0	0	0	0	0
ENSG00000225514	0	0	0	0	0	0	0	0	0	0	0	0	0	0	0	0	0	0
ENSG00000224805	4	6	6	1	7	3	3	1	3	2	0	1	1	0	3	2	2	3
ENSG00000162366	1	3	7	7	7	1	0	1	1	0	0	0	0	3	0	1	1	1
ENSG00000162367	2411	1472	1926	2772	2484	1283	2109	3292	3779	2478	1996	2115	2239	2083	1768	2237	1626	2741
ENSG00000226252	114	55	88	58	80	30	108	111	150	62	94	65	67	30	56	59	34	58
ENSG00000123473	877	560	303	550	739	380	1053	1661	1329	1309	765	953	816	944	422	671	567	920
ENSG00000162368	5236	2856	3090	4581	5463	2234	4702	5254	6036	3742	3729	3041	3744	2961	2423	3057	3115	4132
ENSG00000225762	5	1	5	7	3	1	2	2	2	2	1	2	2	2	5	1	2	4
ENSG00000186790	2	0	0	1	2	0	0	1	0	0	0	0	0	0	0	1	1	0
ENSG00000237424	32	49	30	69	65	36	92	147	85	75	50	70	46	37	39	62	30	69
ENSG00000186564	16	14	12	16	26	19	17	36	66	22	23	33	8	17	16	19	22	28
ENSG00000271355	0	0	0	1	0	0	0	0	0	0	0	0	0	0	0	0	0	0
ENSG00000229554	0	0	0	0	0	0	0	0	0	0	0	0	0	0	0	0	0	0
ENSG00000227883	0	0	0	0	0	0	0	0	0	0	0	0	0	0	0	0	0	0
ENSG00000227947	0	0	0	0	0	0	0	0	0	0	0	0	0	0	0	0	0	0
ENSG00000269113	2	0	1	0	5	0	1	3	1	0	0	2	0	0	1	0	0	1
ENSG00000223814	0	0	0	0	0	0	0	0	0	0	0	0	0	0	0	0	0	0
ENSG00000225028	0	0	0	3	0	0	0	0	0	0	0	0	0	0	0	0	0	0
ENSG00000226133	0	0	0	0	0	0	0	0	0	0	0	0	0	0	0	0	0	0
ENSG00000231413	0	0	0	0	0	0	0	0	0	0	0	0	0	0	0	0	0	0
ENSG00000237180	0	0	0	2	0	0	0	0	0	0	0	0	0	0	0	0	0	0
ENSG00000242267	0	0	0	0	0	0	0	1	0	0	0	0	0	0	0	3	0	0
ENSG00000279096	0	0	1	0	0	0	0	0	0	0	0	0	0	0	0	0	0	0
ENSG00000223720	0	0	0	0	0	0	0	0	0	0	0	0	0	0	0	0	0	0
ENSG00000117834	2	6	7	7	0	1	3	3	11	6	6	3	0	3	6	2	0	0
ENSG00000272491	1	0	0	5	0	1	0	0	1	0	0	0	0	0	0	0	3	0
ENSG00000279214	1	0	3	0	1	0	0	1	1	0	0	0	0	0	0	0	0	0
ENSG00000132122	160	116	115	196	162	82	194	242	219	202	126	134	83	108	136	141	86	130
ENSG00000224986	0	0	1	1	0	0	0	2	0	3	0	0	0	1	0	1	0	0
ENSG00000206700	0	0	0	0	0	0	1	0	0	0	0	0	0	0	0	0	0	0
ENSG00000235105	2	1	1	3	2	1	0	2	0	1	0	1	1	2	1	3	2	0
ENSG00000223175	0	0	0	0	0	0	0	1	0	0	0	0	0	0	0	0	0	0
ENSG00000232514	0	0	0	0	0	0	0	0	0	0	0	0	0	0	0	0	0	0
ENSG00000186094	0	0	0	3	0	0	0	1	0	0	0	0	0	0	0	0	0	0
ENSG00000162373	0	0	0	2	1	0	0	0	0	0	0	0	0	0	0	0	0	0
ENSG00000229846	0	0	0	0	0	0	0	0	0	0	0	0	0	0	0	0	0	0
ENSG00000230114	0	0	0	0	0	0	0	0	1	0	0	0	0	0	0	0	0	0
ENSG00000225623	0	0	0	0	0	0	0	0	0	0	0	0	0	0	0	0	0	0
ENSG00000237478	0	0	0	0	0	0	0	0	0	0	0	0	0	0	0	0	0	0
ENSG00000215887	0	0	0	0	0	0	0	0	0	0	0	0	0	0	0	0	0	0
ENSG00000279324	0	0	0	2	0	0	0	0	0	0	0	0	0	0	0	0	0	0
ENSG00000233595	0	0	0	1	0	0	0	0	0	0	0	0	0	0	0	0	0	0
ENSG00000162374	0	0	0	3	0	0	0	0	0	0	0	0	0	0	0	0	0	0
ENSG00000230828	0	0	0	0	0	0	0	0	0	0	0	0	0	0	0	0	0	0
ENSG00000237337	0	0	0	0	0	0	0	0	0	0	0	0	0	0	0	0	0	0
ENSG00000233407	0	0	0	0	0	0	0	0	0	0	0	0	0	0	0	0	0	0
ENSG00000234080	0	1	0	1	1	0	0	0	0	0	0	0	0	0	0	1	1	0
ENSG00000229316	0	0	0	0	0	0	0	0	0	0	0	0	0	0	0	0	0	0
ENSG00000225671	0	0	0	0	0	0	0	0	0	0	0	0	0	0	0	0	0	0
ENSG00000142700	1	0	2	1	2	0	1	1	1	0	1	0	0	0	0	1	0	2
ENSG00000185104	947	734	553	1220	1016	573	892	1688	1425	1223	891	1067	857	947	626	1021	644	1182
ENSG00000225767	1	1	1	0	4	2	1	5	0	1	0	2	0	0	6	0	0	1
ENSG00000207194	0	0	0	0	0	0	0	0	0	0	0	1	0	0	0	0	0	1
ENSG00000230585	3	0	2	2	3	5	1	6	3	0	3	3	6	2	0	3	0	2
ENSG00000237130	0	0	0	0	1	1	1	1	0	0	0	0	0	0	1	0	0	0
ENSG00000123080	683	322	360	511	625	292	1189	1624	1651	1416	818	849	806	725	523	1118	482	870
ENSG00000265538	0	0	0	0	0	0	1	0	0	0	0	0	0	0	0	0	0	0
ENSG00000275816	0	0	0	0	0	0	0	0	4	0	0	0	0	0	0	0	0	0
ENSG00000204006	0	0	0	1	0	0	0	0	2	0	0	0	0	0	0	0	0	0
ENSG00000200262	0	0	0	0	0	0	0	0	0	0	0	0	0	0	0	0	0	0
ENSG00000213478	0	1	0	2	0	0	0	0	2	0	0	0	1	0	0	0	0	1
ENSG00000203356	1	2	1	11	3	1	3	3	3	4	1	5	1	0	1	3	2	2
ENSG00000123091	5346	3109	3470	5931	5856	2686	4855	5675	5828	4370	3610	3732	4181	3751	2860	3923	3281	5178
ENSG00000233406	3	2	2	5	0	3	4	2	8	0	2	2	2	0	0	3	1	1
ENSG00000236434	1	1	3	1	0	2	0	6	0	1	2	1	0	0	3	2	0	0
ENSG00000085831	49	47	138	64	164	30	92	66	71	55	52	39	42	51	190	66	72	37
ENSG00000261664	0	0	0	0	1	0	0	0	0	0	0	0	0	0	1	3	0	0
ENSG00000085832	2469	1689	1729	2381	2746	1453	2309	3424	2979	2411	1800	2213	1878	2099	1744	1931	1667	2542
ENSG00000232027	0	5	5	6	6	3	2	5	6	3	1	1	2	1	1	4	2	1
ENSG00000206595	0	0	0	1	0	1	1	0	0	0	2	0	0	0	1	0	0	0
ENSG00000238140	0	1	1	2	4	2	3	3	2	1	5	3	0	1	1	0	0	5
ENSG00000227070	0	1	2	3	5	2	2	3	0	2	3	0	0	0	7	2	0	0
ENSG00000252032	0	0	0	0	0	0	0	0	0	0	0	0	0	0	0	0	0	0
ENSG00000227742	0	0	0	1	0	0	0	0	0	0	0	0	0	0	0	2	0	0
ENSG00000117859	3688	2126	2377	3668	3678	1744	3779	4021	4831	3152	3011	2687	3269	2653	2052	2649	2467	3382
ENSG00000236973	0	0	1	0	1	0	0	1	1	0	0	0	0	1	0	2	1	0
ENSG00000232846	0	0	0	0	0	0	0	4	0	1	2	0	0	0	1	0	1	0
ENSG00000212624	0	0	0	0	0	1	0	0	0	0	0	0	0	0	0	0	0	0
ENSG00000078618	6009	3289	3964	5251	6599	2833	5825	6913	7678	5327	5089	4625	4975	4332	3666	4575	3997	5256
ENSG00000266993	12	7	13	9	13	13	19	21	9	7	8	9	4	11	3	5	11	6
ENSG00000272175	0	1	0	0	0	2	3	1	3	4	0	1	0	0	0	0	1	0
ENSG00000230604	1	0	3	1	0	0	0	1	0	1	0	0	0	0	2	0	0	2
ENSG00000169213	2481	673	2811	999	4132	1432	2622	2210	3372	1403	2447	1534	2623	1603	2140	940	2376	2196
ENSG00000229032	0	0	0	0	0	0	0	0	0	0	0	1	0	0	0	1	0	0
ENSG00000264613	0	0	0	0	0	0	0	0	0	0	0	0	0	0	0	0	0	0
ENSG00000117862	2081	1367	1316	2456	2270	857	1970	2392	2850	2047	1788	1594	1690	1413	1161	1773	1456	1903
ENSG00000198841	325	196	160	393	326	139	296	330	458	372	298	258	277	239	185	265	185	344
ENSG00000223390	0	1	1	0	0	0	3	2	0	0	1	1	1	1	1	1	0	0
ENSG00000228369	4	2	2	1	0	0	1	4	0	2	1	3	1	2	0	0	2	0
ENSG00000134717	1300	926	833	1693	1476	782	1213	1728	1585	1350	1022	1093	1144	1149	737	1147	919	1560
ENSG00000157077	980	746	796	1153	1298	703	858	1268	1000	881	649	817	744	920	847	914	671	1132
ENSG00000241745	1	0	0	1	0	1	0	1	0	0	0	3	0	0	1	0	0	0
ENSG00000228407	5	4	4	5	3	3	7	9	2	5	4	0	8	4	1	4	3	3
ENSG00000223429	0	2	0	1	0	1	2	1	1	0	0	0	0	1	0	0	0	0
ENSG00000224255	1	0	1	0	0	1	1	0	0	2	0	0	1	0	0	0	1	0
ENSG00000236004	0	0	1	0	2	0	0	1	0	0	0	0	0	0	0	0	0	0
ENSG00000237663	0	0	0	0	0	0	0	0	0	0	2	0	0	0	1	0	0	0
ENSG00000213735	0	0	0	0	0	0	0	4	0	0	0	1	0	0	1	1	0	1
ENSG00000154222	1289	981	1191	1825	1480	750	1467	1868	1670	1430	1078	1100	785	728	659	948	573	948
ENSG00000272100	8	3	3	2	0	1	4	8	2	4	3	4	1	0	1	3	3	1
ENSG00000224680	4	6	1	7	4	1	3	14	10	9	3	7	6	4	1	4	3	9
ENSG00000085840	284	201	85	161	235	149	462	729	543	537	388	378	289	330	153	302	192	322
ENSG00000134748	1161	919	760	1563	1409	765	1204	1689	1499	1436	865	1070	932	1067	662	1170	734	1345
ENSG00000134744	982	635	759	974	1094	600	904	1456	1137	932	769	891	812	835	768	798	593	966
ENSG00000272371	0	1	0	2	0	0	0	3	0	0	0	2	0	0	0	0	0	1
ENSG00000236290	0	0	1	0	0	0	0	0	0	0	0	0	0	0	0	0	0	0
ENSG00000116157	286	175	286	436	373	160	267	269	364	230	235	113	190	128	197	226	146	156
ENSG00000182183	0	0	0	0	0	0	0	0	0	0	0	0	0	0	0	0	0	0
ENSG00000162377	840	826	577	1024	1188	748	706	1144	1089	1053	660	878	655	815	445	706	504	1111
ENSG00000233664	0	0	0	0	0	0	0	0	0	0	0	0	0	0	0	0	0	0
ENSG00000239640	0	0	0	1	0	0	0	0	0	0	0	0	0	0	0	0	0	0
ENSG00000162378	2236	1488	1534	1915	2085	1172	1848	3012	1871	1792	1363	1837	1386	1496	1385	1379	1160	1893
ENSG00000252018	0	0	0	0	0	0	0	1	0	0	0	0	0	0	1	0	0	0
ENSG00000228929	6	4	2	14	6	6	1	5	8	5	3	7	4	8	1	8	4	1
ENSG00000206627	0	1	0	6	0	1	1	2	0	0	1	0	1	0	1	0	0	1
ENSG00000203995	33	22	28	41	107	58	61	83	76	58	23	66	29	36	29	40	24	42
ENSG00000242391	1	0	0	0	0	0	0	2	0	0	0	0	0	1	1	0	0	0
ENSG00000121310	282	404	331	1001	532	444	361	609	368	466	222	365	309	384	364	592	255	545
ENSG00000230953	4	4	4	6	7	8	5	11	4	5	3	6	5	7	7	4	5	3
ENSG00000231866	0	1	0	1	0	0	1	0	0	0	0	0	1	2	0	0	0	0
ENSG00000116171	3356	2128	2125	4086	4061	2058	2934	3722	4070	2970	2229	2495	2563	2431	2046	2778	2298	3427
ENSG00000264834	0	0	0	2	0	0	0	0	0	0	0	1	0	0	0	0	0	0
ENSG00000266188	0	0	0	0	0	0	0	0	0	0	0	0	0	0	0	0	0	0
ENSG00000265815	0	0	0	0	0	0	0	0	0	0	0	0	0	0	0	0	0	0
ENSG00000237279	1	0	0	0	0	0	0	0	0	0	0	0	0	0	0	0	0	0
ENSG00000236360	1	2	1	2	4	0	1	2	2	0	0	0	2	1	0	0	1	0
ENSG00000226147	1	0	1	0	0	1	0	2	0	0	0	0	0	0	2	0	0	0
ENSG00000279054	0	0	1	0	0	0	0	3	0	0	1	0	0	0	0	0	0	0
ENSG00000174348	46	50	74	174	180	165	38	46	33	56	18	16	42	46	72	48	33	62
ENSG00000232993	0	0	0	0	0	0	0	0	0	0	0	0	0	0	0	0	0	0
ENSG00000227644	0	0	0	0	0	0	0	0	0	0	0	0	0	0	0	0	0	0
ENSG00000162383	0	0	0	3	5	3	0	0	0	0	0	1	1	0	1	0	0	0
ENSG00000235563	0	0	0	1	0	0	0	0	0	0	0	0	0	0	0	0	0	0
ENSG00000277397	0	0	0	0	0	0	0	0	0	0	0	0	0	0	0	0	0	0
ENSG00000157184	518	317	365	607	510	260	465	568	561	370	401	387	411	339	261	348	274	415
ENSG00000236723	6	9	6	13	12	1	2	8	13	12	2	9	5	5	1	4	4	6
ENSG00000162384	1104	860	754	1920	1355	711	995	1354	1538	1171	837	962	925	1049	813	1520	727	1500
ENSG00000259818	0	1	0	0	1	0	0	0	0	0	0	3	2	1	0	1	1	1
ENSG00000162385	1025	903	637	1706	1239	685	1002	1442	1737	1415	1019	1155	914	1002	599	1298	796	1416
ENSG00000226754	8	6	9	3	13	7	8	9	7	4	2	1	4	6	2	2	3	5
ENSG00000157193	1886	1039	678	953	1657	734	1533	1964	2083	1305	1429	1251	1325	871	535	635	851	966
ENSG00000234578	0	0	0	0	0	0	1	0	0	0	1	0	0	0	0	0	1	0
ENSG00000228838	4	1	0	0	1	2	2	1	0	2	0	0	1	1	0	0	0	1
ENSG00000225030	0	1	1	2	0	0	0	1	0	2	0	0	2	0	1	1	0	4
ENSG00000232762	3	2	1	0	0	6	5	6	11	3	8	1	2	0	1	1	1	0
ENSG00000225675	1	0	0	0	2	2	0	1	1	1	3	0	2	0	0	3	0	0
ENSG00000226938	0	0	0	2	0	0	0	0	0	0	0	0	0	0	0	0	0	0
ENSG00000230138	0	0	0	0	0	0	0	0	0	0	0	0	0	0	0	0	0	0
ENSG00000236253	0	0	0	0	0	0	0	0	0	0	0	0	0	0	0	0	0	0
ENSG00000143006	0	0	0	0	0	0	0	0	0	0	0	0	0	0	0	0	0	0
ENSG00000174332	1	0	0	0	1	0	0	0	0	0	0	0	1	0	0	0	0	2
ENSG00000239007	0	0	0	0	0	0	0	0	0	0	0	0	0	0	0	0	0	0
ENSG00000058804	1151	823	406	895	1059	624	1250	2145	1491	1586	951	1158	887	1091	523	888	662	1114
ENSG00000201003	0	0	0	0	0	0	0	0	1	0	0	0	0	0	0	0	0	0
ENSG00000229687	0	0	0	0	0	0	0	0	0	0	0	0	0	0	0	0	0	0
ENSG00000058799	469	550	300	1095	562	324	332	758	533	528	385	496	420	396	258	526	296	597
ENSG00000211452	3	3	7	2	5	7	1	5	1	5	1	3	0	4	2	0	0	1
ENSG00000081870	460	355	301	640	652	300	514	619	732	584	446	454	467	413	256	401	311	583
ENSG00000116212	962	889	621	1629	1264	655	793	1281	1024	1037	671	892	853	856	568	1089	688	1235
ENSG00000219102	4	8	1	12	7	3	5	4	5	4	1	8	6	12	5	8	2	5
ENSG00000203985	0	0	0	2	0	0	0	0	0	0	0	0	0	0	0	1	0	0
ENSG00000116209	4481	2789	3518	5992	5015	2006	4064	4446	5467	3549	3165	2910	3472	2876	2930	3463	3043	4130
ENSG00000280378	7	1	5	8	6	3	7	9	3	7	2	1	4	0	1	4	0	1
ENSG00000116205	441	355	389	619	554	334	499	725	526	457	361	448	362	389	355	540	333	582
ENSG00000225183	0	1	0	0	0	0	0	0	0	0	0	0	0	0	0	0	0	0
ENSG00000279049	0	0	0	0	0	0	0	0	0	0	0	0	0	0	0	0	0	0
ENSG00000256407	1	0	3	3	0	0	1	0	0	0	0	0	0	4	1	1	0	0
ENSG00000157211	0	0	0	0	0	0	0	0	0	1	0	0	2	1	0	0	1	0
ENSG00000280425	0	0	0	1	0	0	0	0	0	0	0	0	0	0	0	0	0	0
ENSG00000215883	182	123	167	223	207	119	207	330	258	251	165	176	218	232	239	252	169	256
ENSG00000116221	2705	2055	1788	3797	3583	1842	2843	3763	3717	3290	2460	2418	2741	2515	1878	3549	2052	3711
ENSG00000157216	2733	1648	2210	3139	3632	1882	2301	2610	3521	2278	2206	1844	2477	1978	2038	2448	1883	3022
ENSG00000198711	24	4	11	5	8	13	12	17	10	7	13	10	16	8	13	7	9	5
ENSG00000225632	2	0	0	1	0	0	0	0	0	0	0	0	0	0	2	0	0	0
ENSG00000232245	0	0	0	0	0	0	0	0	0	0	0	0	0	0	0	0	0	0
ENSG00000235741	0	0	0	0	0	0	0	0	0	0	0	0	0	0	0	0	0	0
ENSG00000237173	0	0	0	0	0	0	0	0	0	0	0	0	0	0	0	0	0	0
ENSG00000227453	1	0	0	0	0	0	0	0	0	0	0	0	0	0	0	0	0	0
ENSG00000162390	328	94	196	130	308	68	488	323	616	282	309	161	306	127	155	110	154	145
ENSG00000162391	19	3	18	7	7	6	31	20	33	21	16	8	15	6	9	4	7	11
ENSG00000230728	0	1	1	0	0	0	1	0	0	0	0	0	0	0	0	0	0	0
ENSG00000184313	0	1	3	1	0	0	2	5	2	1	1	0	3	1	2	3	1	0
ENSG00000271723	1	0	0	0	0	0	0	0	1	1	0	0	0	0	0	0	0	0
ENSG00000243725	136	82	73	157	114	72	94	153	148	105	103	93	97	89	71	137	77	120
ENSG00000162396	123	108	111	162	150	71	125	155	149	119	86	111	90	124	67	120	83	148
ENSG00000006555	0	0	0	0	0	0	0	0	0	0	0	0	0	0	0	0	0	0
ENSG00000237453	0	0	0	0	0	0	0	0	0	0	0	0	0	0	0	0	0	0
ENSG00000162398	1	0	0	0	0	1	3	0	0	0	0	0	0	2	0	0	0	0
ENSG00000116133	25322	13370	12768	14278	25496	10525	23881	28763	34096	25162	22243	20567	26403	22170	15222	19606	17805	24702
ENSG00000242396	7	6	7	4	9	5	8	6	14	14	5	8	7	5	6	13	4	10
ENSG00000233203	0	3	0	2	4	4	2	1	0	2	3	0	0	0	2	5	1	3
ENSG00000143001	0	0	0	2	1	0	0	0	0	0	1	0	0	0	0	0	0	1
ENSG00000233271	0	0	0	0	0	0	0	0	0	0	0	0	0	0	0	0	0	0
ENSG00000162399	0	0	0	1	0	0	0	0	0	0	0	0	0	0	0	0	0	0
ENSG00000169174	101	14	124	71	274	48	134	69	259	72	79	23	47	18	72	45	38	29
ENSG00000162402	1894	1556	1123	2143	1633	1176	1685	3401	1622	2181	1168	2174	1106	1685	1160	1640	960	1851
ENSG00000231090	0	0	0	0	0	0	0	0	0	0	0	0	0	0	0	0	0	0
ENSG00000231095	0	0	0	1	0	0	0	0	0	1	0	0	0	0	0	0	0	0
ENSG00000265822	0	0	0	0	0	0	0	0	0	0	0	0	0	0	0	0	0	0
ENSG00000231900	0	0	0	0	0	0	0	0	0	0	0	0	0	0	0	0	0	0
ENSG00000232198	0	0	0	0	0	0	0	0	0	0	0	0	0	0	0	0	0	0
ENSG00000199831	0	0	0	1	0	0	0	0	0	0	0	0	0	0	0	0	0	0
ENSG00000252162	0	0	0	0	0	0	0	0	0	0	0	0	0	0	0	0	0	0
ENSG00000272051	0	0	0	0	0	0	0	0	0	0	0	0	0	0	0	0	0	1
ENSG00000234810	0	0	1	3	0	0	0	0	0	0	0	0	0	1	1	0	0	0
ENSG00000230250	0	0	0	0	0	0	0	0	0	0	0	0	0	0	0	0	0	0
ENSG00000227104	0	0	0	0	0	0	0	0	0	0	0	0	0	0	0	0	0	0
ENSG00000233079	0	0	0	4	0	0	0	0	0	0	0	0	0	0	0	0	0	0
ENSG00000235612	0	0	0	0	0	0	0	0	0	0	0	0	0	0	3	0	0	0
ENSG00000229871	0	0	0	1	0	0	0	0	0	0	0	0	0	0	0	0	0	0
ENSG00000260971	0	1	1	4	4	1	2	2	0	2	0	0	2	1	0	0	1	1
ENSG00000223956	1	0	2	0	0	0	1	0	0	1	0	0	0	0	3	0	0	0
ENSG00000162407	1667	285	1050	485	2612	542	894	687	2669	496	911	372	679	402	608	575	701	655
ENSG00000236776	1	0	0	0	3	0	0	0	0	0	1	0	0	0	0	0	0	1
ENSG00000224980	0	0	0	0	0	0	0	0	0	0	0	0	0	0	0	0	0	0
ENSG00000225475	0	0	0	0	0	0	0	0	0	0	0	0	0	0	0	0	0	0
ENSG00000162409	107	104	79	112	99	103	38	159	89	103	58	105	69	112	107	117	97	174
ENSG00000187889	0	2	1	1	0	1	0	0	0	0	0	0	0	1	0	0	0	0
ENSG00000229913	0	0	0	0	0	0	0	0	0	0	0	0	0	0	0	0	0	0
ENSG00000157131	0	0	0	5	0	0	0	0	0	0	0	0	0	0	0	0	0	0
ENSG00000021852	0	0	0	1	0	0	0	0	0	0	0	0	0	0	0	0	0	0
ENSG00000236341	0	0	0	0	0	0	0	0	0	0	0	0	0	0	0	0	0	0
ENSG00000173406	0	0	0	1	0	0	0	0	0	0	0	0	0	0	0	1	0	1
ENSG00000227935	0	0	0	0	0	0	0	0	0	0	0	0	0	0	0	0	0	0
ENSG00000236888	0	0	0	0	0	0	0	0	0	0	0	0	0	0	0	0	0	0
ENSG00000226759	0	1	0	2	0	0	0	0	0	0	0	0	0	0	0	0	0	0
ENSG00000229887	1	0	1	3	0	1	2	0	2	2	0	1	0	0	0	2	2	4
ENSG00000223416	0	0	0	0	0	0	0	2	0	0	0	0	2	1	0	0	0	1
ENSG00000235038	0	0	0	2	0	0	0	0	0	0	0	0	0	0	0	0	0	0
ENSG00000230546	0	0	0	0	0	0	0	0	0	0	0	0	0	0	0	0	0	0
ENSG00000233216	0	0	0	0	0	0	0	0	0	0	0	0	0	0	0	0	0	0
ENSG00000162600	168	108	154	248	265	119	131	201	285	218	182	148	145	156	122	186	107	221
ENSG00000270209	0	0	0	0	0	1	0	0	0	0	0	0	1	0	0	0	0	0
ENSG00000264128	0	0	0	0	0	0	0	0	0	0	0	0	0	0	0	0	0	0
ENSG00000184292	857	4819	1010	11065	1212	2752	579	2560	560	2141	336	1649	716	3587	1074	4283	706	5277
ENSG00000185839	6	9	2	9	5	2	2	14	8	0	3	3	1	7	4	6	2	5
ENSG00000162601	706	310	481	317	502	269	825	1176	955	814	524	694	483	359	412	384	346	477
ENSG00000283445	26	85	32	178	70	78	23	95	26	55	10	63	25	61	46	78	23	96
ENSG00000177606	4834	5441	7205	10145	6371	5274	4747	7369	5791	6390	3726	5308	3893	4789	4767	7114	3652	8309
ENSG00000234807	2	1	1	3	0	4	1	3	2	4	0	4	0	1	3	1	0	2
ENSG00000272226	0	0	2	0	0	0	0	3	0	3	0	1	2	1	1	2	2	1
ENSG00000231740	1	0	0	0	0	0	0	1	0	0	0	0	0	0	0	0	0	0
ENSG00000232453	8	15	12	26	11	9	10	33	17	20	11	16	5	14	5	32	13	21
ENSG00000237352	17	21	13	47	32	43	3	48	15	28	11	28	20	31	19	42	14	50
ENSG00000228121	0	0	0	1	0	0	0	0	0	0	0	0	0	0	0	0	0	0
ENSG00000241042	0	0	0	0	0	0	0	1	0	0	0	0	0	0	0	0	0	2
ENSG00000235215	2	0	1	0	0	2	1	1	0	0	0	0	1	0	0	0	0	0
ENSG00000224609	0	0	0	4	2	2	0	0	0	0	0	0	0	0	1	1	0	0
ENSG00000270457	0	0	0	0	0	0	0	0	0	0	0	0	0	0	0	0	0	0
ENSG00000172456	161	123	132	270	217	113	132	199	179	177	103	139	78	77	79	108	54	102
ENSG00000266150	0	0	0	0	0	0	0	0	0	0	0	0	0	0	0	0	0	0
ENSG00000226883	1	0	0	0	0	0	0	2	0	0	0	1	0	0	0	0	0	0
ENSG00000134709	1	1	0	0	1	1	3	4	3	4	3	1	0	0	0	0	1	0
ENSG00000134716	0	4	1	3	7	3	1	3	3	9	4	10	1	1	3	8	2	1
ENSG00000265535	0	0	0	0	0	0	0	0	0	0	0	0	1	0	0	0	0	0
ENSG00000162598	0	0	0	1	0	0	0	0	0	0	0	0	0	0	0	0	0	0
ENSG00000229332	0	0	0	0	0	0	0	0	0	0	0	0	0	0	0	0	0	0
ENSG00000238242	0	0	0	0	0	0	0	0	0	0	0	0	0	0	0	0	0	0
ENSG00000226476	2	0	0	4	0	1	0	1	0	0	0	0	0	2	0	1	0	0
ENSG00000231252	0	0	0	1	0	0	0	15	0	7	0	2	0	1	1	4	0	2
ENSG00000162599	990	689	698	765	1394	712	823	1808	1113	1168	751	1046	811	1093	1152	902	710	1403
ENSG00000237928	0	51	2	90	2	24	6	127	0	97	1	94	1	54	6	104	3	74
ENSG00000270742	1	0	1	3	1	2	1	7	0	3	0	2	0	0	2	2	1	0
ENSG00000237853	0	0	0	0	0	0	0	0	0	1	1	0	1	1	4	1	1	1
ENSG00000223920	0	0	0	0	2	0	0	0	0	0	0	0	0	0	0	0	0	0
ENSG00000162604	917	587	689	1079	939	383	892	868	1125	696	664	595	781	506	477	571	624	744
ENSG00000271200	1	0	3	8	2	6	1	3	4	4	8	1	1	9	2	3	1	0
ENSG00000132849	103	110	79	119	112	82	231	375	244	246	126	226	126	172	159	164	92	181
ENSG00000200575	0	0	0	0	0	0	0	0	0	0	0	0	0	0	0	0	0	0
ENSG00000212360	0	0	0	0	0	0	0	0	0	0	0	0	0	0	0	0	0	0
ENSG00000236646	0	0	0	0	0	0	0	0	0	0	0	0	0	0	0	0	0	1
ENSG00000242860	0	0	0	0	0	0	0	0	0	0	0	0	0	0	0	0	0	0
ENSG00000263908	0	0	0	0	0	0	0	0	0	0	0	0	0	0	0	0	0	0
ENSG00000283690	0	0	0	0	0	0	0	0	0	0	0	0	0	0	0	0	0	0
ENSG00000234204	0	0	0	0	0	0	0	0	0	0	0	0	0	0	0	0	0	0
ENSG00000234088	0	0	0	0	0	0	0	0	0	0	0	0	0	0	0	0	0	0
ENSG00000240563	0	0	0	0	0	0	0	0	0	0	0	0	0	0	0	0	1	0
ENSG00000237227	0	0	0	0	0	0	0	0	0	0	0	0	0	0	0	0	0	0
ENSG00000200174	0	0	0	0	0	0	0	0	0	0	0	0	0	0	0	0	0	0
ENSG00000132854	0	0	0	0	0	0	0	0	0	0	0	0	0	0	0	1	0	0
ENSG00000201153	0	0	0	0	0	0	0	0	0	0	0	0	0	0	0	0	0	0
ENSG00000162607	1477	1057	634	1423	1335	742	2014	3128	2498	2473	1489	1749	1392	1597	689	1368	1055	1717
ENSG00000116641	1830	528	908	599	1305	444	1176	1090	1445	692	870	709	1047	643	529	542	631	666
ENSG00000270549	0	0	2	0	0	0	0	0	0	2	0	0	1	0	0	0	0	0
ENSG00000132855	7	0	1	2	3	0	2	2	0	1	1	3	3	4	0	0	1	0
ENSG00000278967	1	2	2	0	4	0	1	5	3	2	0	3	0	1	2	0	0	0
ENSG00000213703	0	0	2	0	0	0	2	0	1	0	1	0	0	0	2	0	0	0
ENSG00000235545	8	1	0	1	4	1	3	9	3	1	1	2	2	0	2	1	1	2
ENSG00000125703	411	200	234	331	458	233	367	506	504	392	306	294	285	273	195	319	218	385
ENSG00000234318	1	0	0	0	1	0	0	4	7	0	1	0	0	0	0	0	0	1
ENSG00000237163	0	0	0	0	0	0	0	0	0	0	0	0	0	0	0	0	0	0
ENSG00000229537	0	0	0	2	0	0	0	0	0	0	0	0	0	0	0	0	0	0
ENSG00000227485	0	0	0	0	0	0	0	0	0	0	0	0	0	0	0	0	0	0
ENSG00000229225	0	0	0	0	0	0	0	0	0	0	0	0	0	0	0	0	0	0
ENSG00000203605	0	0	0	0	0	0	0	0	0	0	0	0	0	0	0	0	0	0
ENSG00000224209	0	0	0	1	0	0	0	0	0	0	0	0	0	0	0	0	0	0
ENSG00000228734	0	0	0	0	0	0	0	0	0	0	0	0	0	0	0	0	0	0
ENSG00000223683	0	0	0	1	0	0	0	0	0	0	0	0	0	0	0	0	0	0
ENSG00000230798	0	0	0	3	0	0	0	0	0	0	0	0	0	0	0	0	0	0
ENSG00000187140	0	0	0	0	1	0	0	0	0	0	0	0	0	0	0	0	0	0
ENSG00000275836	0	0	0	0	0	0	0	0	0	0	0	0	0	0	0	0	0	0
ENSG00000252784	0	0	0	0	0	0	0	0	0	0	0	0	0	0	0	0	0	0
ENSG00000236674	0	0	0	0	0	0	0	0	0	0	0	0	0	0	0	0	0	0
ENSG00000088035	504	272	279	541	485	234	445	631	634	434	419	366	410	352	267	361	346	437
ENSG00000142856	287	265	146	368	350	202	389	573	414	487	277	308	257	296	150	412	268	444
ENSG00000203965	142	84	113	190	160	96	147	158	170	121	106	115	118	97	102	133	114	146
ENSG00000264271	0	0	0	0	0	0	0	3	0	2	0	0	0	0	0	0	0	0
ENSG00000251720	1	0	0	0	0	1	0	2	0	0	2	0	2	0	1	0	0	0
ENSG00000116652	5	5	5	12	5	2	8	13	7	8	5	4	5	1	5	7	4	4
ENSG00000276884	0	0	0	0	0	0	0	0	0	0	0	0	0	0	0	0	0	0
ENSG00000278287	0	0	0	0	0	0	0	0	0	0	0	0	0	0	0	0	0	0
ENSG00000277565	0	0	0	0	0	0	0	0	0	0	0	0	0	0	0	0	0	0
ENSG00000275823	0	0	0	0	0	0	0	0	0	0	0	0	0	0	0	0	0	0
ENSG00000277689	0	0	0	0	0	0	0	0	0	0	0	0	0	0	0	0	0	0
ENSG00000274199	0	0	0	0	0	0	0	0	0	0	0	0	0	0	0	0	0	0
ENSG00000079739	540	521	355	989	1142	677	783	1312	917	1123	657	806	683	845	438	1119	468	1035
ENSG00000244256	0	0	0	1	1	1	0	1	2	0	0	0	1	0	0	0	0	0
ENSG00000185483	259	211	93	175	335	187	250	224	206	226	129	196	108	97	39	95	68	158
ENSG00000177452	0	0	1	0	0	0	0	3	0	2	0	1	0	0	0	1	0	0
ENSG00000228056	0	0	0	0	1	0	0	0	0	0	0	0	0	0	0	0	0	0
ENSG00000207190	0	0	0	0	0	0	0	0	0	0	0	0	0	0	0	0	0	0
ENSG00000200508	0	0	0	0	0	0	0	0	0	1	0	0	0	0	1	0	0	0
ENSG00000223949	1	0	2	4	1	0	1	0	1	0	0	0	0	1	0	0	0	0
ENSG00000177414	0	0	1	1	0	0	0	0	0	0	0	0	0	0	0	0	0	0
ENSG00000238653	0	0	0	0	0	0	0	0	0	0	0	0	0	0	0	0	0	0
ENSG00000158966	869	379	521	582	578	306	824	666	857	538	468	485	463	315	334	322	298	412
ENSG00000264470	0	0	0	0	0	0	0	0	0	0	0	0	0	0	0	0	0	0
ENSG00000162437	1364	592	985	830	1007	452	1558	1196	1664	913	930	756	869	651	778	698	720	813
ENSG00000162434	25488	13920	17235	19743	23065	11582	18807	19783	22780	14051	13157	11667	12673	11901	9929	13005	10768	16339
ENSG00000234784	0	0	2	1	0	0	4	1	0	0	0	0	0	0	0	0	0	0
ENSG00000233877	1	0	5	0	1	3	2	2	0	1	1	1	0	1	0	2	0	0
ENSG00000226891	10	1	7	3	0	1	3	13	2	15	4	1	0	1	11	5	4	0
ENSG00000185031	0	0	0	3	0	0	1	1	0	4	0	0	0	0	3	0	0	0
ENSG00000272506	0	0	4	0	4	1	0	1	0	0	0	0	0	0	2	0	0	0
ENSG00000212257	0	0	1	0	0	0	1	0	0	0	0	0	0	0	0	0	0	0
ENSG00000265996	5	0	1	0	0	2	0	4	0	2	4	0	2	0	0	0	0	0
ENSG00000199135	0	0	0	0	0	0	0	0	0	0	0	0	0	0	0	0	0	0
ENSG00000231485	1	1	2	0	1	1	1	5	1	0	0	3	3	2	0	6	3	1
ENSG00000235804	0	0	0	0	0	0	0	0	0	0	0	0	1	0	0	0	0	0
ENSG00000234496	0	0	0	0	0	0	0	0	0	0	0	0	0	0	0	0	0	0
ENSG00000162433	344	454	169	367	510	478	136	339	189	249	122	225	191	375	159	313	208	435
ENSG00000231622	0	0	0	0	0	0	0	0	0	0	0	0	0	0	0	0	0	0
ENSG00000116675	495	179	220	264	375	129	361	317	365	210	296	187	457	278	229	260	237	288
ENSG00000229294	0	0	1	4	2	0	0	0	1	0	0	0	0	0	0	0	0	0
ENSG00000234144	1	0	0	0	0	0	0	0	0	0	0	0	0	0	0	0	0	0
ENSG00000222624	0	0	0	1	0	0	0	0	0	0	0	0	0	0	0	0	0	0
ENSG00000213625	3880	2471	3168	4842	4285	1758	3985	4575	4905	3204	2848	2687	3111	2401	2356	3033	2484	3248
ENSG00000116678	2875	1304	2071	2040	2421	586	1117	1354	1208	1017	882	908	2516	2305	2540	2546	1811	2215
ENSG00000237852	1	0	1	5	7	1	5	3	3	5	1	2	2	1	1	4	1	3
ENSG00000224570	1	1	0	0	0	0	3	1	0	4	3	0	1	2	2	1	2	0
ENSG00000239319	0	0	0	0	0	0	0	0	0	0	0	0	0	0	0	0	0	0
ENSG00000184588	3284	2259	1946	4314	2934	1621	3743	4162	5869	3203	3860	3410	2643	2181	1920	2209	1936	2394
ENSG00000227466	0	0	0	1	0	0	0	0	0	0	0	0	0	0	0	0	0	0
ENSG00000223152	0	0	0	0	0	0	0	0	0	0	0	0	0	0	0	0	0	0
ENSG00000118473	411	705	372	1191	389	450	640	1799	511	1127	291	798	319	606	462	684	273	780
ENSG00000264720	0	2	2	0	0	1	1	8	0	3	0	4	0	1	1	1	2	0
ENSG00000248458	7	8	14	3	1	6	6	24	3	12	4	10	6	2	5	2	4	2
ENSG00000152760	76	81	60	164	121	104	102	264	113	215	49	142	26	46	40	93	19	80
ENSG00000172410	0	0	0	1	0	0	0	1	0	0	0	0	0	0	0	0	0	0
ENSG00000152763	19	11	21	73	27	18	22	34	21	25	6	18	18	27	42	27	26	54
ENSG00000231080	0	0	0	0	0	0	0	0	0	0	0	0	0	0	0	0	0	0
ENSG00000198160	1779	1093	1037	1514	1937	876	1646	2408	2245	1711	1222	1506	1348	1330	1116	1245	1146	1621
ENSG00000116704	520	263	302	300	515	170	499	530	667	353	388	306	436	269	295	226	275	360
ENSG00000203963	0	0	0	0	0	0	0	0	0	1	0	0	0	0	0	0	0	0
ENSG00000252433	0	0	0	0	0	0	0	0	0	0	0	0	0	0	0	0	0	0
ENSG00000275678	0	0	0	1	0	0	0	0	0	0	0	0	0	0	0	0	0	0
ENSG00000162594	0	0	0	0	0	0	0	0	0	0	0	0	0	0	0	0	0	0
ENSG00000253074	0	0	0	0	0	0	0	0	0	0	0	0	0	0	0	0	0	0
ENSG00000252116	0	0	0	0	0	0	0	0	0	0	0	0	0	0	0	0	0	0
ENSG00000228523	0	0	0	0	0	0	0	0	0	0	0	0	0	0	0	0	0	0
ENSG00000081985	5	0	2	6	5	0	9	10	4	3	7	2	4	2	5	1	1	2
ENSG00000142864	15240	11462	8266	16937	17926	10059	14569	21286	19320	17319	11834	13798	13569	14901	9297	15705	10466	19503
ENSG00000223263	5	1	2	0	3	1	6	5	2	2	0	1	1	1	0	3	0	1
ENSG00000235200	0	0	0	0	0	0	0	1	0	0	0	0	0	0	0	0	0	0
ENSG00000207504	0	0	0	0	0	0	0	0	0	0	0	0	0	0	0	0	0	0
ENSG00000238139	0	0	0	0	0	0	0	0	0	0	0	0	0	0	0	0	0	0
ENSG00000242482	0	0	0	0	0	0	0	0	1	0	0	0	0	0	0	0	0	0
ENSG00000232048	0	0	0	0	0	0	0	0	0	0	0	0	0	0	0	0	0	0
ENSG00000116717	880	2124	1532	5821	2499	2005	2130	2999	1501	2230	801	1958	1239	2222	2417	4317	1447	3774
ENSG00000172380	14172	7938	6329	8572	15464	6371	7939	10031	10951	7348	7914	7308	8632	8131	4521	5726	6333	9486
ENSG00000238778	0	0	1	0	0	0	1	1	0	0	1	1	0	2	0	0	0	0
ENSG00000232284	47	32	39	62	68	38	30	82	34	57	22	31	39	41	30	26	27	56
ENSG00000235055	0	0	0	0	0	0	0	0	0	0	0	0	0	0	0	0	0	2
ENSG00000162595	19	26	17	37	29	47	10	31	23	16	5	34	10	35	11	25	11	68
ENSG00000228431	0	0	2	3	0	1	0	2	0	1	0	0	0	1	0	0	0	0
ENSG00000116729	5580	4662	3460	9111	6474	3613	3727	6460	5517	4923	3398	4407	3686	4616	2995	4909	3016	6562
ENSG00000234383	10	9	10	7	12	13	9	14	4	3	4	2	3	5	9	3	1	6
ENSG00000221203	1	0	0	0	0	0	2	3	0	2	0	0	0	0	0	0	0	0
ENSG00000229133	0	0	0	1	1	0	1	1	1	1	0	1	0	0	0	0	1	0
ENSG00000225242	0	0	0	0	0	0	0	0	0	0	0	0	0	0	0	0	0	0
ENSG00000237622	0	0	0	0	0	0	0	0	0	0	0	0	0	0	0	0	0	0
ENSG00000229440	0	0	0	0	0	0	0	0	0	0	0	0	0	0	0	0	0	0
ENSG00000116745	0	0	0	0	0	0	0	0	0	0	0	0	0	0	0	0	0	0
ENSG00000024526	924	602	296	618	975	579	1214	1865	1542	1424	886	1110	943	1008	365	1051	620	1195
ENSG00000233589	2	0	0	2	5	2	3	12	1	5	6	4	2	0	0	1	0	3
ENSG00000234264	14	10	4	6	9	0	4	15	17	14	10	14	8	6	1	5	6	8
ENSG00000225167	0	0	0	0	0	0	0	0	0	0	0	0	0	0	0	0	0	0
ENSG00000223883	0	0	0	0	0	0	0	0	2	0	0	0	0	0	0	0	0	0
ENSG00000235446	0	0	0	0	0	0	0	0	0	0	0	0	0	0	0	0	0	0
ENSG00000229639	0	0	0	1	0	0	0	0	0	0	0	0	0	0	0	0	0	0
ENSG00000033122	23	14	10	23	16	11	20	23	16	15	17	13	21	10	13	12	8	17
ENSG00000270615	0	0	0	0	0	0	0	0	0	0	0	0	0	0	0	0	0	0
ENSG00000240692	0	0	0	0	0	0	0	0	0	0	0	0	0	0	0	0	0	0
ENSG00000229359	0	0	0	0	0	0	0	0	0	0	0	0	0	0	0	0	0	0
ENSG00000237919	0	0	0	0	0	0	0	0	0	0	0	0	0	0	0	0	0	0
ENSG00000066557	1025	642	433	1052	985	475	871	1217	1208	982	639	755	675	697	446	747	565	816
ENSG00000244389	0	0	0	0	0	0	0	0	0	0	0	0	0	0	2	0	0	0
ENSG00000116754	3915	2743	2454	5332	4096	2196	4759	6110	4740	3923	3196	2980	3413	3088	2438	3687	2834	4280
ENSG00000228988	0	0	0	0	1	0	0	0	0	0	0	1	0	0	0	1	0	0
ENSG00000118454	1064	655	614	1024	1082	511	964	1244	1063	833	670	730	720	700	493	704	562	873
ENSG00000197568	36	27	29	66	53	33	37	56	72	48	27	27	25	20	24	44	35	43
ENSG00000226088	2	0	0	0	0	1	0	0	0	0	1	0	0	0	0	0	0	0
ENSG00000279230	0	0	0	0	0	0	0	0	0	0	0	0	0	0	0	0	0	0
ENSG00000116761	101	51	52	72	116	57	126	160	129	129	80	101	102	81	62	109	74	119
ENSG00000278636	0	0	0	0	0	0	0	0	0	0	0	0	0	0	0	0	0	0
ENSG00000271992	5	0	0	0	4	1	2	4	4	0	4	5	6	3	2	7	2	2
ENSG00000233020	0	0	0	0	1	0	0	0	0	0	0	0	1	0	0	0	0	0
ENSG00000237033	0	0	0	0	0	0	0	0	0	0	0	0	0	0	0	0	0	0
ENSG00000229051	0	0	0	0	0	0	0	0	0	0	0	0	0	0	0	0	0	0
ENSG00000226208	0	0	0	0	0	0	0	0	0	0	0	0	0	0	0	0	0	0
ENSG00000050628	3	1	1	5	3	1	0	0	0	0	0	1	0	0	0	0	0	2
ENSG00000235782	0	0	0	0	0	0	0	0	0	0	0	0	0	0	0	0	0	0
ENSG00000269933	0	0	0	0	0	0	0	0	0	0	0	0	0	0	0	0	0	0
ENSG00000235079	2	1	2	1	1	4	0	6	1	3	0	0	3	0	3	0	0	1
ENSG00000132485	2304	1495	1142	2517	2443	1248	2332	2938	2909	2149	1936	1728	2000	1806	1102	1777	1617	2387
ENSG00000207721	6	1	3	9	2	3	4	10	5	3	2	1	2	2	5	3	2	1
ENSG00000229956	5	3	1	5	6	5	11	5	3	2	4	4	3	4	5	1	1	5
ENSG00000226324	0	0	0	0	0	0	0	0	0	0	0	0	0	0	0	0	3	0
ENSG00000172260	347	181	185	204	756	347	337	312	450	246	317	182	735	421	171	189	487	431
ENSG00000231985	0	0	0	0	0	0	0	0	0	0	0	0	0	0	0	0	0	0
ENSG00000271618	0	0	0	0	0	0	0	0	0	0	0	0	0	0	0	0	0	0
ENSG00000228853	0	0	0	0	0	0	0	0	0	0	0	0	0	0	0	0	0	0
ENSG00000233994	6	0	3	5	5	2	1	1	4	1	2	1	5	4	3	6	2	9
ENSG00000227207	0	0	0	0	0	0	0	0	0	0	0	0	0	0	0	0	0	0
ENSG00000212366	0	0	0	0	0	0	0	0	0	0	0	0	0	0	0	0	0	0
ENSG00000225087	0	0	0	0	0	0	0	0	0	0	0	0	0	0	0	0	0	0
ENSG00000227016	0	0	0	0	0	0	0	0	0	0	0	0	0	0	0	1	0	0
ENSG00000280317	0	0	0	0	0	0	0	0	0	0	0	0	0	0	0	0	0	0
ENSG00000229636	0	0	0	1	0	0	0	0	0	0	0	0	0	0	0	0	0	0
ENSG00000251825	0	0	0	0	0	0	0	0	0	0	0	0	0	0	0	0	0	0
ENSG00000233973	0	0	0	0	0	0	0	0	0	0	0	0	0	0	0	0	0	0
ENSG00000223479	0	0	0	0	0	0	0	0	0	0	0	0	0	0	0	0	0	0
ENSG00000252005	0	0	0	0	0	0	0	0	0	0	0	0	0	0	0	0	0	0
ENSG00000162620	10	8	3	8	12	5	16	15	14	11	12	8	6	18	7	2	7	14
ENSG00000254685	318	211	220	263	320	121	298	378	420	282	269	184	267	220	136	215	194	299
ENSG00000259030	1	0	7	9	3	2	1	4	1	0	0	2	4	3	1	1	4	0
ENSG00000116783	0	0	0	2	0	0	0	0	1	0	0	0	0	0	0	0	0	0
ENSG00000237324	0	0	0	0	0	0	0	1	0	0	0	0	0	0	0	0	0	0
ENSG00000233894	0	0	0	0	0	0	0	0	0	0	0	0	0	0	0	0	0	0
ENSG00000162621	0	0	0	1	0	0	0	0	0	0	0	0	0	0	0	0	0	0
ENSG00000178965	1	0	0	4	0	0	0	0	0	0	0	0	0	0	0	0	0	0
ENSG00000234497	0	0	0	2	0	0	0	0	0	0	0	0	0	0	0	0	0	0
ENSG00000272864	0	0	0	0	0	0	2	2	2	3	0	2	0	0	0	0	1	1
ENSG00000116791	640	503	354	783	728	412	417	573	532	493	312	379	522	596	402	670	456	804
ENSG00000162623	777	493	398	789	749	366	643	839	822	654	599	497	617	511	369	455	432	681
ENSG00000229943	0	0	0	1	0	0	0	0	0	0	0	0	0	0	0	0	0	0
ENSG00000261213	0	0	0	0	0	0	0	0	0	0	0	0	0	0	0	0	0	0
ENSG00000224127	0	0	0	0	0	0	0	0	0	0	0	0	0	0	0	0	0	0
ENSG00000162624	0	0	0	0	0	0	0	0	0	0	0	0	0	0	0	1	0	0
ENSG00000224149	0	0	0	0	0	0	0	0	0	0	0	0	0	0	0	0	0	0
ENSG00000206999	0	0	0	0	0	0	0	0	0	0	0	0	0	0	0	0	0	0
ENSG00000137968	57	23	81	67	67	32	24	22	24	10	14	3	125	103	128	97	104	139
ENSG00000224493	0	0	0	1	0	0	0	0	1	0	1	0	2	0	0	0	0	0
ENSG00000252338	0	0	0	0	0	0	0	0	0	0	0	0	0	0	0	0	0	0
ENSG00000213579	0	0	0	0	0	0	0	0	0	0	0	0	0	0	0	0	0	0
ENSG00000230863	0	0	0	0	0	0	0	0	0	0	1	0	0	1	0	0	1	0
ENSG00000178193	0	0	0	0	0	0	1	0	0	0	0	0	0	0	0	0	0	0
ENSG00000117054	1083	816	675	1621	1131	579	1279	1732	1689	1336	899	1052	995	1073	660	1190	884	1343
ENSG00000181227	6	4	10	11	3	0	14	22	4	15	7	6	6	5	7	8	3	6
ENSG00000137955	1733	954	925	1757	1712	730	1614	1750	1942	1335	1270	1175	1323	1055	697	1130	1023	1314
ENSG00000206620	0	0	0	0	0	0	0	0	0	0	0	0	0	0	0	0	0	0
ENSG00000207241	0	0	0	0	0	0	0	0	0	0	0	0	0	0	0	0	0	0
ENSG00000201487	0	0	0	0	0	0	0	0	0	0	0	0	0	0	0	0	0	0
ENSG00000057468	3	1	0	0	3	2	3	5	7	2	3	5	0	0	2	0	2	2
ENSG00000154007	0	0	0	0	0	0	0	0	0	0	0	0	0	0	0	0	0	0
ENSG00000225605	0	0	0	3	0	0	0	0	0	0	0	0	0	0	0	0	0	0
ENSG00000230027	0	0	0	0	0	0	0	0	0	0	0	0	0	0	0	0	1	0
ENSG00000184005	2608	868	1452	1578	2912	825	2232	1668	2990	1396	1891	1205	1911	1313	1518	1257	1870	1678
ENSG00000223905	0	0	2	0	0	0	0	0	2	1	1	1	0	0	0	0	0	0
ENSG00000272855	6	10	3	6	5	0	3	6	6	9	1	7	3	2	0	3	6	6
ENSG00000226415	20	16	7	31	28	16	21	29	20	30	7	19	20	21	14	28	21	22
ENSG00000199921	0	0	0	0	0	0	0	0	0	0	0	0	0	0	0	0	0	0
ENSG00000237552	0	0	0	0	0	0	0	0	0	0	0	0	0	0	0	0	0	0
ENSG00000117069	0	0	0	0	0	0	0	0	0	0	0	0	0	0	0	0	0	1
ENSG00000276081	0	0	0	0	0	0	0	0	0	0	0	0	0	0	0	0	0	0
ENSG00000230498	0	0	0	2	0	0	0	1	0	0	0	0	0	0	0	0	0	0
ENSG00000142892	2001	1189	1117	1620	2231	1006	1417	1752	1926	1466	1402	1288	1436	1293	823	1080	1286	1450
ENSG00000226084	25	23	14	62	34	21	30	37	43	26	19	30	16	21	20	37	28	38
ENSG00000228187	0	3	0	0	0	1	0	2	0	0	0	0	0	0	0	0	0	0
ENSG00000154027	346	355	201	405	647	301	156	177	243	203	266	251	652	709	255	430	566	1043
ENSG00000233099	0	0	0	0	0	0	0	0	0	0	0	1	0	0	0	0	0	0
ENSG00000251767	0	0	0	0	0	0	0	0	0	1	0	0	0	0	0	0	0	0
ENSG00000036549	1319	918	729	1335	1386	782	1226	1695	1551	1332	988	1137	1198	1296	825	997	972	1437
ENSG00000243437	0	0	3	0	0	0	3	3	0	3	0	0	0	1	0	0	0	0
ENSG00000077254	2022	994	1144	1788	2126	821	1925	2246	2518	1628	1584	1464	1829	1395	1219	1358	1299	1727
ENSG00000232672	0	0	0	0	0	0	0	0	0	0	0	0	0	0	0	0	0	0
ENSG00000180488	1200	598	679	824	973	488	885	1102	1079	803	720	661	743	631	509	614	585	749
ENSG00000219201	14	15	6	14	17	10	11	22	14	15	6	11	5	9	4	9	14	5
ENSG00000235613	1	2	2	5	5	1	1	13	5	4	2	5	5	1	3	1	2	2
ENSG00000232015	2	1	0	0	0	0	0	1	0	0	0	0	0	0	1	0	0	1
ENSG00000235927	32	9	16	9	50	11	24	23	31	6	26	11	31	21	11	12	13	16
ENSG00000162614	1522	432	706	685	2033	306	1258	610	1560	483	1209	255	1615	549	550	388	1067	642
ENSG00000162613	3917	2535	2234	3691	3898	2227	3854	4837	4815	3679	2990	2862	3383	3063	2211	2904	2540	3707
ENSG00000162616	8382	1749	5359	2756	9202	2759	9054	3364	9106	2305	5858	1891	7429	3583	4789	2699	5932	3795
ENSG00000137960	1663	799	1112	913	1821	821	516	543	541	441	433	393	1231	1117	1403	1167	1065	1239
ENSG00000273338	10	3	10	5	3	1	5	7	5	3	4	7	5	2	1	5	8	3
ENSG00000213561	20	31	21	19	34	41	12	13	4	9	11	8	26	39	39	47	32	48
ENSG00000251958	1	0	3	0	0	0	0	0	0	0	0	0	0	0	0	0	0	0
ENSG00000213560	2	0	2	0	0	1	0	1	0	0	0	1	0	0	3	0	1	0
ENSG00000233333	1	2	2	0	3	5	2	2	2	1	3	0	2	5	4	3	0	1
ENSG00000237413	2	0	6	2	0	1	1	0	0	0	0	0	0	0	2	0	0	1
ENSG00000122420	50	19	53	33	121	48	35	31	39	19	33	7	60	51	41	44	69	48
ENSG00000227556	0	0	0	0	0	0	0	0	0	0	0	0	0	0	0	0	0	0
ENSG00000137959	66	78	163	162	130	66	102	151	111	193	68	167	58	46	78	75	59	58
ENSG00000137965	309	145	253	261	390	191	560	561	822	548	416	388	458	388	318	414	393	520
ENSG00000238015	0	0	0	0	0	0	0	0	0	0	0	0	0	0	0	0	0	0
ENSG00000235400	0	0	1	2	1	0	0	1	3	0	0	0	0	0	0	0	0	0
ENSG00000162618	13432	6304	7497	10567	10494	4450	10827	10664	14245	7907	8833	6857	7390	5443	5194	5575	6376	7036
ENSG00000230787	0	6	1	3	1	1	3	2	2	2	0	7	0	2	2	7	0	1
ENSG00000235011	0	0	0	0	0	0	0	0	0	0	0	0	0	0	0	0	0	0
ENSG00000282898	0	0	0	0	0	0	0	0	0	0	0	0	0	0	0	0	0	0
ENSG00000232676	0	0	0	0	0	0	0	0	0	0	0	0	0	0	0	0	0	0
ENSG00000235756	0	0	0	0	0	0	0	0	0	0	0	0	0	0	0	0	0	0
ENSG00000260322	0	0	0	0	0	0	0	0	0	0	0	0	0	0	0	0	0	0
ENSG00000277670	0	0	0	0	0	0	0	0	0	0	0	0	0	0	0	0	0	0
ENSG00000236407	0	0	0	0	0	0	0	0	0	0	0	0	0	0	0	0	0	0
ENSG00000225598	0	0	0	0	0	0	0	0	0	0	0	0	0	0	0	0	0	0
ENSG00000213559	0	0	0	0	0	0	0	0	0	0	0	0	0	0	0	0	0	0
ENSG00000227062	0	0	0	0	0	0	0	0	0	0	0	0	0	0	0	0	0	0
ENSG00000234108	0	0	0	0	0	0	0	0	0	0	0	0	0	0	0	0	0	0
ENSG00000224326	0	0	0	0	0	0	0	0	0	0	0	0	0	0	0	0	0	0
ENSG00000234184	0	0	0	0	0	0	0	0	0	0	0	0	0	0	0	1	0	0
ENSG00000227937	0	0	0	0	0	0	0	0	0	0	0	0	0	0	0	0	0	0
ENSG00000229752	0	1	1	0	1	0	0	0	2	0	0	0	0	0	0	0	1	0
ENSG00000235089	0	0	0	1	0	0	0	0	0	0	0	0	0	0	0	0	0	0
ENSG00000223026	0	0	0	0	0	0	0	0	0	0	0	0	0	0	0	0	0	0
ENSG00000117114	2650	3361	1594	6583	3150	2376	1481	6197	1486	4557	1002	4050	998	2026	1151	2688	1138	3639
ENSG00000224494	0	0	0	0	0	0	0	0	0	0	0	1	0	0	0	0	0	0
ENSG00000227288	1	0	0	0	0	0	0	0	0	0	0	0	1	0	0	0	0	0
ENSG00000227960	0	0	0	0	0	0	0	0	0	1	0	0	0	0	0	0	0	0
ENSG00000234953	0	0	0	0	0	0	0	0	0	0	0	0	0	0	0	0	0	0
ENSG00000242598	0	0	0	1	0	0	0	0	0	0	0	0	0	0	0	0	0	0
ENSG00000236676	0	0	0	0	0	0	0	1	0	1	0	0	0	0	0	0	0	0
ENSG00000234683	0	0	0	0	0	0	0	0	0	0	0	0	0	0	0	0	0	0
ENSG00000215875	0	3	0	5	0	0	0	4	0	5	0	1	0	0	0	4	0	4
ENSG00000233290	0	0	0	0	0	0	0	0	0	0	0	0	0	0	0	0	0	0
ENSG00000230817	0	0	0	0	0	0	0	0	0	0	0	0	0	0	0	0	0	0
ENSG00000236268	0	0	0	0	0	0	0	0	0	0	0	0	0	0	0	0	0	0
ENSG00000231364	0	0	0	1	0	0	0	0	0	0	0	0	0	0	0	0	0	0
ENSG00000233008	2	0	4	2	3	0	3	0	0	1	1	0	0	1	1	3	0	2
ENSG00000237076	0	0	0	0	0	0	1	0	0	0	0	0	0	0	0	0	0	0
ENSG00000137941	348	243	201	454	308	138	392	559	383	452	311	393	95	102	110	167	104	167
ENSG00000233061	0	0	1	0	0	1	1	5	1	1	0	0	0	0	2	0	0	0
ENSG00000229486	0	0	0	1	0	0	0	0	0	0	0	0	0	0	0	0	0	0
ENSG00000271576	7	4	5	13	12	1	13	20	12	7	12	9	12	13	5	14	8	15
ENSG00000142875	8225	2289	3682	2662	6470	1816	5997	3650	7626	2806	5122	2645	5689	2782	2906	2029	4007	3137
[truncated: 55,501 more rows]

## Sheet: raw_counts_1_vs_4
	1-1a-NS	1-1b-NS	1-1c-NS	2-1a-NS	2-1b-NS	2-1c-NS	3-1a-NS	3-1b-NS	3-1c-NS	4-1a-NS	4-1b-NS	4-1c-NS	6-2a-NS	6-2b-NS	6-2c-NS
ENSG00000223972	1	1	0	0	0	0	0	0	0	0	0	0	0	0	0
ENSG00000227232	39	83	23	106	89	33	57	65	90	45	48	37	68	83	82
ENSG00000278267	1	5	3	6	2	4	1	4	2	2	5	0	4	5	1
ENSG00000243485	0	0	0	0	0	0	0	2	1	0	0	0	0	0	0
ENSG00000237613	0	0	0	0	0	0	0	0	0	0	0	0	0	0	0
ENSG00000268020	0	0	0	0	0	0	0	0	0	0	0	0	0	0	0
ENSG00000240361	0	0	0	0	0	0	0	0	0	0	0	0	0	0	0
ENSG00000186092	0	0	0	0	0	0	0	0	0	0	0	0	0	0	0
ENSG00000238009	0	0	0	0	0	0	0	1	0	0	0	0	0	0	0
ENSG00000239945	0	0	0	0	0	0	0	0	0	0	0	0	0	0	0
ENSG00000233750	0	0	1	0	0	0	0	0	0	0	1	1	3	0	1
ENSG00000268903	0	0	0	1	0	0	0	0	0	16	14	13	21	16	24
ENSG00000269981	0	2	0	0	0	1	1	0	0	21	10	7	16	29	18
ENSG00000239906	0	0	0	0	0	0	0	0	0	0	0	0	0	0	0
ENSG00000241860	1	0	1	2	2	0	0	0	0	5	3	4	3	0	3
ENSG00000222623	0	0	0	0	0	0	0	0	0	0	0	0	0	0	0
ENSG00000241599	0	0	0	0	0	0	0	0	0	0	0	0	0	0	0
ENSG00000279928	4	5	2	1	0	0	0	0	0	0	0	0	0	0	0
ENSG00000279457	36	71	38	106	94	50	75	136	145	57	78	71	91	134	154
ENSG00000273874	1	1	0	0	0	0	0	1	0	0	0	0	0	1	0
ENSG00000228463	4	5	5	2	4	3	1	0	1	0	0	1	3	5	4
ENSG00000241670	0	0	0	0	0	0	0	0	0	0	0	0	0	0	0
ENSG00000236679	3	5	4	0	2	1	3	2	3	0	1	2	0	0	2
ENSG00000236743	0	0	0	0	0	0	0	0	0	0	0	0	0	0	0
ENSG00000236601	0	0	0	0	0	0	0	0	0	0	0	0	0	0	0
ENSG00000237094	3	0	2	4	1	2	2	0	4	4	3	1	1	1	3
ENSG00000269732	0	0	0	0	0	0	0	0	0	0	0	0	0	0	0
ENSG00000278566	0	0	0	0	0	0	0	0	0	0	0	0	0	0	0
ENSG00000224813	0	0	0	0	0	0	0	0	0	0	0	0	0	0	0
ENSG00000233653	0	0	0	0	0	0	0	0	0	0	0	0	0	0	2
ENSG00000250575	0	0	0	1	0	0	0	0	0	1	1	0	0	0	0
ENSG00000278757	0	0	0	0	0	0	0	0	0	0	1	0	0	0	0
ENSG00000230021	3	3	3	5	2	6	0	0	2	1	0	0	1	0	0
ENSG00000235146	0	0	0	0	0	0	0	0	0	0	0	0	0	0	0
ENSG00000225972	965	2060	628	2	0	0	2	5	2	1	2	0	0	2	5
ENSG00000225630	30	88	21	25	32	47	0	3	2	25	57	21	25	51	51
ENSG00000237973	9061	18125	5845	627	630	638	104	462	240	240	229	125	331	343	403
ENSG00000278791	0	0	0	0	0	0	0	0	0	0	0	0	0	0	0
ENSG00000229344	9	12	8	1	2	1	3	1	3	3	9	3	6	10	7
ENSG00000240409	6	4	1	1	2	0	0	0	0	2	0	0	4	5	1
ENSG00000248527	6605	7910	3688	1891	1696	1981	1045	2170	2041	1846	3014	1720	2295	4760	4928
ENSG00000198744	2	6	2	3	2	2	2	3	4	1	9	4	1	2	7
ENSG00000268663	0	2	0	0	0	0	0	1	0	0	0	0	0	0	0
ENSG00000273547	0	0	0	0	0	0	0	0	0	0	0	0	0	0	0
ENSG00000283574	0	0	0	0	0	0	0	0	0	0	0	0	0	0	0
ENSG00000229376	2	2	0	1	2	0	5	0	3	0	0	0	1	1	0
ENSG00000228327	39	50	40	99	45	37	48	30	41	38	48	46	48	63	46
ENSG00000223181	0	0	0	1	1	0	0	0	0	0	0	0	0	0	0
ENSG00000229905	1	0	0	0	0	0	0	0	0	0	0	0	0	0	0
ENSG00000237491	10	18	5	31	13	13	9	8	11	7	19	2	10	13	14
ENSG00000230092	3	2	3	8	4	3	6	1	4	5	6	2	1	1	6
ENSG00000177757	4	5	7	16	6	5	10	2	2	9	7	4	3	4	2
ENSG00000228794	244	417	176	431	312	279	228	254	304	254	251	206	189	344	375
ENSG00000225880	9	11	13	19	8	18	15	15	8	8	20	8	5	16	7
ENSG00000230368	0	0	0	0	0	0	0	0	0	0	0	0	0	0	0
ENSG00000234711	0	0	0	0	0	0	0	0	0	0	0	1	0	0	0
ENSG00000283040	0	0	0	0	0	0	0	1	0	0	0	0	0	0	0
ENSG00000272438	0	0	0	0	0	0	1	0	0	0	0	0	0	0	0
ENSG00000230699	0	1	0	0	0	1	0	0	0	0	0	0	0	0	0
ENSG00000241180	0	0	0	0	1	0	0	0	0	0	1	0	0	0	0
ENSG00000223764	0	1	0	0	0	0	0	0	0	0	0	0	0	0	0
ENSG00000187634	0	2	1	1	3	4	0	6	2	3	1	1	2	3	3
ENSG00000188976	2409	3495	1953	3975	3275	2769	2713	2802	3591	2390	3106	2428	1733	3135	5146
ENSG00000187961	198	445	163	427	264	202	190	361	363	220	266	142	270	370	368
ENSG00000187583	10	16	22	31	25	24	24	24	30	14	24	4	2	15	24
ENSG00000187642	8	9	1	14	9	6	5	5	10	5	5	5	8	0	7
ENSG00000272512	5	3	4	7	2	5	0	10	2	1	0	1	11	19	3
ENSG00000188290	255	597	142	228	171	125	97	308	162	146	136	69	148	227	256
ENSG00000187608	375	844	262	875	805	625	503	664	693	479	614	450	596	1000	1618
ENSG00000231702	0	2	0	0	0	0	0	0	0	0	0	0	1	0	0
ENSG00000224969	0	2	0	6	6	0	1	1	0	0	0	2	0	0	1
ENSG00000188157	5217	17523	5846	6750	5285	4359	5982	8261	10094	3062	4294	2823	4989	7457	9545
ENSG00000242590	0	0	0	0	0	0	0	0	0	0	0	0	0	0	0
ENSG00000217801	19	47	28	28	12	12	12	39	49	22	25	24	13	33	26
ENSG00000273443	2	5	2	2	0	0	0	2	3	0	1	1	3	3	5
ENSG00000237330	0	0	0	1	1	0	0	0	0	0	2	0	0	0	0
ENSG00000131591	246	404	172	437	381	226	298	361	364	278	403	248	229	397	522
ENSG00000223823	0	0	0	0	0	0	0	0	0	0	0	0	0	0	0
ENSG00000207730	0	0	0	0	0	0	0	0	0	0	0	0	0	0	0
ENSG00000207607	0	0	0	0	0	0	0	0	0	0	0	0	0	0	0
ENSG00000198976	0	0	0	0	0	0	0	0	0	0	0	0	0	0	0
ENSG00000272141	1	0	0	0	0	0	0	0	0	0	0	0	0	0	0
ENSG00000205231	0	0	0	0	0	0	0	0	0	0	0	0	0	0	0
ENSG00000162571	0	0	0	0	2	0	0	0	0	0	0	0	0	0	0
ENSG00000186891	1	17	1	0	1	0	2	0	0	0	0	0	0	5	0
ENSG00000186827	323	1767	63	62	47	37	9	14	30	22	22	8	148	211	150
ENSG00000078808	7659	16782	5620	9686	8735	7348	6775	9040	10407	5228	7330	5583	6041	9488	14631
ENSG00000176022	1005	2710	802	1656	1377	1036	939	1360	1358	839	1281	903	721	1218	1825
ENSG00000184163	4	20	7	7	8	8	6	5	22	3	5	0	2	7	21
ENSG00000260179	2	11	2	7	6	4	1	5	5	3	1	3	0	7	8
ENSG00000160087	2084	4332	1401	3325	2756	2358	2157	3018	3512	1946	2917	1911	1693	2852	4671
ENSG00000230415	7	12	5	5	8	1	10	10	7	8	5	2	13	8	3
ENSG00000162572	38	78	27	45	39	41	23	35	39	36	39	15	28	58	47
ENSG00000131584	677	1541	471	1198	1030	766	615	963	1091	608	884	580	644	1186	1416
ENSG00000278073	0	0	0	0	0	0	0	0	0	0	0	0	0	0	0
ENSG00000169972	241	496	203	424	351	231	310	363	451	254	337	254	221	363	552
ENSG00000127054	2353	4395	1861	3927	3425	2512	2547	3636	3908	2234	3200	2380	2021	3422	4910
ENSG00000240731	28	27	9	55	33	25	12	31	37	26	18	14	24	56	23
ENSG00000224051	1133	2453	788	1915	1529	1297	1213	1847	1925	1063	1279	952	1095	1945	2289
ENSG00000169962	16	36	18	17	6	8	7	4	10	4	9	7	5	16	11
ENSG00000107404	1176	2244	889	1851	1563	1375	1226	1753	1820	1227	1741	1094	1141	1798	2411
ENSG00000162576	10	39	18	38	26	16	33	26	28	24	27	21	12	46	19
ENSG00000175756	1845	3768	1453	2599	2657	2153	2066	2856	3149	2030	2759	1886	1490	2597	4675
ENSG00000223663	0	1	0	2	0	1	0	0	0	0	1	0	0	0	0
ENSG00000221978	1946	4410	1572	3684	2538	1925	1755	3145	3180	2148	2502	1609	2522	3327	3128
ENSG00000224870	302	670	293	493	489	355	332	493	505	285	338	276	255	457	599
ENSG00000242485	1116	2006	852	1937	1743	1429	1255	1620	1926	1276	1670	1230	917	1639	2726
ENSG00000264293	0	0	0	0	0	0	0	0	0	0	0	0	0	0	0
ENSG00000272455	34	28	22	58	30	23	20	23	26	26	18	24	18	26	34
ENSG00000235098	6	15	5	9	12	5	14	7	6	3	4	3	3	8	10
ENSG00000225905	0	0	0	0	0	0	0	0	0	0	0	0	0	0	0
ENSG00000205116	0	0	0	0	0	0	0	0	0	0	0	0	0	1	0
ENSG00000225285	1	3	0	4	4	1	2	1	6	3	5	3	4	1	15
ENSG00000179403	86	239	42	121	105	59	137	159	127	137	199	135	139	269	340
ENSG00000215915	2	0	0	0	0	2	2	2	3	0	1	1	2	0	2
ENSG00000160072	917	1075	551	1344	1221	993	810	763	1158	726	988	828	512	901	1578
ENSG00000197785	1353	2014	913	2657	2378	1781	1666	1888	2319	1447	1998	1516	1079	1977	3451
ENSG00000205090	59	148	35	140	122	104	99	175	163	63	132	69	88	123	153
ENSG00000160075	2947	4688	2392	4287	3880	3044	2914	3960	4217	2379	3192	2343	2164	3541	6120
ENSG00000215014	14	33	17	19	29	15	21	37	30	14	23	15	17	21	40
ENSG00000279244	0	0	0	0	0	0	0	0	0	0	0	0	0	0	0
ENSG00000274481	0	0	0	0	0	0	0	1	0	0	0	0	0	0	0
ENSG00000228594	49	83	19	94	71	54	50	71	57	44	47	43	32	78	100
ENSG00000272106	39	79	36	91	67	42	45	49	65	74	84	54	46	73	103
ENSG00000197530	668	1559	520	909	982	690	719	1272	1309	820	1201	869	870	1415	1716
ENSG00000189409	0	0	0	0	1	0	0	0	0	0	0	0	0	0	0
ENSG00000248333	1127	1895	905	2240	1940	1267	1308	1783	1874	1444	1952	1302	1374	2306	2949
ENSG00000272004	0	0	0	3	1	0	1	3	2	2	0	0	2	1	6
ENSG00000189339	812	1230	709	2542	1946	1661	1528	1635	1970	1734	2272	1599	1491	2610	3006
ENSG00000269737	22	23	19	56	33	23	20	20	26	22	30	15	13	44	36
ENSG00000215914	6	4	0	0	2	0	0	2	3	1	2	0	0	0	2
ENSG00000008128	153	293	98	452	332	230	305	347	407	223	297	254	276	409	514
ENSG00000268575	40	51	22	193	113	80	78	75	85	71	79	37	46	121	95
ENSG00000227775	281	398	240	441	306	264	222	238	280	70	104	63	98	138	89
ENSG00000215790	44	56	41	185	97	94	138	114	172	109	159	105	88	175	167
ENSG00000008130	1595	2568	1191	2994	2421	2016	1992	2613	3022	1823	2488	1738	1427	2407	3518
ENSG00000078369	15099	25650	10471	24248	20077	17568	15410	18946	20383	13730	18944	13346	11923	20223	27648
ENSG00000231050	6	12	2	3	5	6	5	4	8	3	12	5	2	7	7
ENSG00000169885	1	1	0	4	5	2	3	0	3	1	3	1	5	1	3
ENSG00000178821	4	8	3	6	16	9	7	7	18	5	8	4	3	11	10
ENSG00000142609	1	3	0	0	0	0	0	1	0	1	0	0	0	2	1
ENSG00000233542	0	0	0	0	0	0	0	0	0	1	3	1	0	0	1
ENSG00000187730	0	1	0	0	0	0	0	0	0	0	1	0	0	0	0
ENSG00000226969	0	0	0	0	0	0	0	0	0	0	0	0	0	0	0
ENSG00000067606	3	15	36	16	16	5	39	35	35	7	7	8	5	21	8
ENSG00000271806	0	0	0	0	1	0	0	0	0	0	0	0	0	1	0
ENSG00000182873	7	9	7	15	6	9	10	4	9	3	8	8	5	6	6
ENSG00000162585	915	2326	875	1229	1089	894	1047	1941	1796	886	1319	924	1002	1478	2174
ENSG00000234396	0	1	0	1	0	0	0	0	0	0	0	0	0	1	0
ENSG00000157933	3215	3715	2586	5865	4670	3570	3456	3772	4428	2915	4087	2775	2285	4807	5122
ENSG00000116151	73	119	70	115	87	47	74	105	134	80	91	77	59	103	123
ENSG00000272161	0	1	0	0	0	0	0	0	0	0	0	0	0	0	1
ENSG00000269896	12	15	17	12	7	4	5	8	12	3	8	6	6	11	5
ENSG00000272420	0	3	1	0	4	2	1	6	1	0	2	1	2	1	5
ENSG00000157916	2318	4306	1711	3501	3000	2479	2435	2836	3247	2137	2651	1957	2027	3415	5008
ENSG00000157911	499	986	493	845	724	592	552	685	824	580	632	588	353	628	907
ENSG00000149527	6	4	8	4	3	5	3	3	4	10	6	2	1	5	5
ENSG00000224387	0	0	0	0	0	0	0	0	0	0	0	0	0	0	0
ENSG00000229393	0	1	0	0	0	0	0	0	0	0	2	0	0	0	0
ENSG00000157881	496	1004	391	1004	786	573	601	825	961	582	700	457	555	937	1209
ENSG00000197921	0	0	0	0	0	0	0	0	1	0	0	0	0	0	0
ENSG00000272449	33	112	34	69	50	49	49	73	46	48	54	46	44	80	123
ENSG00000238164	51	133	42	59	56	46	48	93	86	25	24	18	78	100	95
ENSG00000157873	1067	2370	813	1473	1084	841	1030	1775	1814	615	727	501	1448	2061	2281
ENSG00000225931	2	4	2	3	0	0	1	1	0	0	1	1	2	3	1
ENSG00000228037	0	5	1	5	0	1	0	0	0	1	0	2	0	1	0
ENSG00000157870	2460	5350	1793	3915	3144	2617	2491	3599	3418	2056	2724	2033	2011	3584	4570
ENSG00000142606	16	23	6	14	23	6	12	30	18	10	19	12	10	15	16
ENSG00000237058	0	0	0	0	0	0	0	0	0	0	0	0	0	0	0
ENSG00000215912	0	8	3	5	2	3	3	6	1	5	1	0	3	11	3
ENSG00000283259	0	0	0	0	0	0	0	0	0	0	0	0	0	0	0
ENSG00000233234	0	0	0	0	0	0	0	0	0	0	0	0	0	0	0
ENSG00000231630	0	0	0	0	0	0	0	0	0	0	0	0	0	0	0
ENSG00000169717	0	0	0	0	0	0	0	0	0	0	0	0	0	0	0
ENSG00000177133	0	1	0	0	0	0	0	0	0	0	0	0	0	0	0
ENSG00000142611	0	2	0	0	0	0	0	0	1	0	0	0	0	0	0
ENSG00000283572	0	0	0	0	0	0	0	0	0	0	0	0	0	0	0
ENSG00000226286	0	0	0	0	0	0	0	0	0	0	0	0	0	0	0
ENSG00000279839	0	0	0	0	0	0	0	0	0	0	0	0	0	0	0
ENSG00000272235	0	1	0	0	0	0	0	0	0	0	0	0	0	0	0
ENSG00000130762	9	25	6	36	31	23	7	21	18	11	20	10	7	20	12
ENSG00000272088	0	0	0	0	0	0	0	2	0	3	1	0	0	1	0
ENSG00000162591	865	2177	794	2626	1866	1468	1200	2004	2071	1390	1862	1064	782	1345	1018
ENSG00000207776	0	0	0	1	0	0	0	0	0	1	0	0	0	1	0
ENSG00000238260	2	3	6	22	13	10	2	10	6	3	3	4	8	16	16
ENSG00000158109	2745	5848	2236	4052	3320	2642	2626	3247	4245	2419	3121	2353	2230	3545	4391
ENSG00000116213	484	857	320	667	595	485	437	567	647	390	545	313	462	869	1028
ENSG00000078900	2	10	6	4	4	1	0	0	0	2	5	0	2	5	1
ENSG00000227589	0	0	2	0	0	0	0	0	0	0	0	0	0	0	1
ENSG00000235131	0	0	0	0	0	0	0	0	0	0	0	0	0	0	0
ENSG00000227372	510	980	495	1119	761	606	613	805	828	548	796	498	529	928	892
ENSG00000276189	0	0	0	0	0	0	0	0	0	0	0	0	0	0	0
ENSG00000162592	1	0	0	0	0	0	0	0	1	0	0	0	2	1	0
ENSG00000235169	7	11	7	4	7	4	10	21	13	12	12	7	10	15	21
ENSG00000130764	1505	2383	1192	2211	1748	1396	1502	1829	2129	1399	1791	1348	1010	1929	2608
ENSG00000266075	0	0	0	2	0	0	0	0	1	1	0	0	2	1	3
ENSG00000272153	7	15	15	21	22	14	3	9	6	6	9	8	11	17	13
ENSG00000116198	1144	1863	844	1979	1363	1289	1019	1333	1519	1017	1395	924	926	1610	1840
ENSG00000169598	220	315	123	363	248	174	224	228	313	186	270	193	140	257	335
ENSG00000198912	548	928	467	1011	784	649	579	648	791	662	787	545	510	883	1161
ENSG00000236423	15	9	4	9	7	11	7	11	3	5	4	6	6	3	13
ENSG00000233304	0	1	0	0	0	0	0	0	1	0	0	0	0	0	0
ENSG00000226374	0	1	0	0	0	0	0	1	0	0	0	0	0	0	0
ENSG00000229280	0	0	0	0	0	0	0	0	0	0	0	0	0	0	0
ENSG00000235054	0	0	0	0	0	0	0	0	0	0	0	0	0	0	0
ENSG00000227169	0	0	0	0	0	0	0	0	0	0	0	0	0	0	0
ENSG00000232596	0	1	0	0	0	0	0	0	0	0	0	0	0	0	0
ENSG00000196581	0	1	0	0	0	0	0	0	0	0	0	0	0	0	0
ENSG00000231510	0	0	0	0	0	0	0	0	0	0	0	0	0	0	0
ENSG00000260972	0	0	0	0	0	0	0	0	0	0	0	0	1	0	0
ENSG00000283356	0	0	0	0	0	0	0	0	0	0	0	0	0	0	0
ENSG00000236948	0	2	0	0	0	0	0	0	0	0	0	0	0	0	0
ENSG00000264341	0	0	0	0	0	0	0	0	0	0	0	0	0	0	0
ENSG00000264101	1	0	0	0	0	0	0	0	0	0	0	0	0	0	0
ENSG00000131697	280	580	244	621	507	391	340	516	494	336	417	290	329	696	715
ENSG00000069424	64	155	78	152	96	68	76	154	123	135	124	93	93	223	161
ENSG00000116254	5	3	2	6	8	2	3	0	7	1	6	0	1	4	5
ENSG00000116251	7631	18819	7226	13491	11745	10062	9824	14334	14857	9015	11614	7839	7149	12269	17744
ENSG00000226944	0	2	2	1	4	0	4	7	2	1	7	1	0	2	0
ENSG00000158286	48	65	43	48	46	29	34	35	35	18	34	15	18	30	29
ENSG00000116237	2647	3805	1993	5429	4498	3979	3169	3085	4119	2579	3395	2554	2080	3956	5682
ENSG00000225077	2	16	6	9	7	4	0	4	1	1	4	1	0	2	12
ENSG00000173673	0	1	0	0	0	0	0	0	0	0	0	0	0	3	0
ENSG00000158292	124	292	198	110	95	65	126	161	218	84	111	73	116	139	178
ENSG00000097021	1740	3092	1394	3110	2926	2175	1750	2572	2742	1522	1948	1481	1694	2808	4313
ENSG00000271746	0	0	0	0	0	0	0	0	0	0	0	0	0	0	0
ENSG00000069812	109	178	346	155	138	173	89	136	259	80	87	63	71	95	155
ENSG00000187017	13	23	56	14	10	6	12	9	10	10	12	10	2	9	14
ENSG00000265392	0	0	0	0	0	0	0	0	0	0	0	0	0	0	0
ENSG00000231868	0	0	1	0	0	0	0	0	0	0	0	0	0	0	0
ENSG00000215788	449	1122	340	672	492	448	283	508	473	354	442	229	530	625	483
ENSG00000171680	2296	4618	1597	3784	3110	2590	1836	3008	3085	2138	2933	1907	1839	3279	3683
ENSG00000162408	1119	887	910	1742	1379	1479	1042	839	1242	865	1167	718	620	1261	1610
ENSG00000253022	0	0	0	1	0	0	0	0	0	0	0	0	0	1	0
ENSG00000229519	1	1	1	5	2	3	4	2	6	2	4	0	3	9	8
ENSG00000173662	0	0	0	1	1	0	1	2	0	0	0	0	7	12	8
ENSG00000204859	255	471	171	430	308	245	250	374	405	237	305	194	269	412	484
ENSG00000162413	1033	1431	734	1723	1529	1171	998	905	1195	879	874	996	615	1124	1462
ENSG00000116273	666	1080	507	1389	1114	738	914	965	1035	764	744	851	572	1157	1232
ENSG00000041988	252	450	199	449	384	268	293	405	442	249	286	259	217	376	555
ENSG00000007923	1073	1422	841	1645	1400	1173	1177	984	1269	929	1237	909	615	1263	1836
ENSG00000228750	0	1	0	0	0	0	0	0	0	0	0	0	0	0	0
ENSG00000237436	1	13	4	10	5	10	9	9	10	7	14	2	2	3	16
ENSG00000171735	850	1903	651	1182	1075	802	921	1428	1416	901	1162	794	691	1180	1695
ENSG00000227950	2	0	1	5	4	0	0	0	0	4	1	0	0	0	0
ENSG00000237365	0	0	0	0	0	0	0	0	0	0	0	0	0	0	0
ENSG00000207056	0	0	0	0	0	0	0	0	0	0	0	0	0	0	0
ENSG00000237402	0	1	2	0	0	1	0	3	2	0	0	0	0	0	0
ENSG00000237728	0	0	0	0	0	0	1	0	0	0	0	0	1	0	0
ENSG00000225126	0	2	0	0	0	0	0	0	0	3	2	0	0	0	0
ENSG00000270171	0	0	0	0	0	0	0	0	0	0	0	0	0	0	0
ENSG00000270035	0	0	0	0	0	1	0	0	0	0	0	0	0	0	0
ENSG00000269978	1	1	2	0	0	0	0	0	0	0	0	0	0	2	0
ENSG00000049245	4249	7987	3083	7009	5339	4702	3938	4893	5604	3613	4536	3342	3388	5808	7718
ENSG00000269925	6	9	5	10	15	10	10	6	5	6	8	4	10	11	5
ENSG00000049246	47	103	67	321	212	205	39	67	71	45	57	58	55	89	95
ENSG00000236266	3	4	1	11	10	7	0	1	5	0	0	1	4	1	0
ENSG00000049247	0	0	0	0	0	0	0	0	0	0	0	0	0	0	0
ENSG00000049249	58	68	9	6	8	5	2	1	2	2	6	1	0	8	9
ENSG00000270330	0	0	0	0	0	0	0	0	0	0	0	0	0	0	0
ENSG00000116288	4631	8816	3877	6716	6283	4917	5290	7037	7696	4289	5987	4402	3437	5854	9803
ENSG00000200344	0	0	0	2	0	0	0	0	2	0	0	1	0	0	0
ENSG00000116285	659	858	481	660	420	524	620	552	908	459	702	357	324	600	887
ENSG00000238290	1	3	2	2	3	0	7	0	3	1	2	1	1	1	2
ENSG00000232848	0	0	0	0	0	0	0	0	0	0	0	0	0	0	0
ENSG00000229305	0	0	0	1	0	0	0	2	0	0	0	0	0	0	0
ENSG00000227634	1	0	0	0	0	0	0	0	0	0	0	0	0	0	0
ENSG00000200975	0	0	0	0	0	0	0	0	0	0	0	0	0	0	0
ENSG00000233645	0	0	0	0	0	0	0	0	0	0	0	0	0	0	0
ENSG00000251977	0	0	0	0	0	0	0	0	0	0	0	0	0	0	0
ENSG00000162426	55	119	57	86	70	45	61	80	76	40	56	36	45	62	81
ENSG00000252254	0	0	0	0	0	0	0	0	0	0	0	0	1	0	0
ENSG00000142599	3846	5629	3057	7779	5969	4933	4485	4872	5636	3657	5704	3584	2808	5885	5635
ENSG00000232912	3	0	3	4	1	1	6	1	0	2	1	2	5	4	1
ENSG00000221083	0	1	0	4	1	0	1	0	3	1	1	0	0	0	0
ENSG00000270282	1	1	1	5	0	0	1	0	1	1	0	0	1	1	0
ENSG00000234619	0	0	1	8	0	1	0	0	0	2	3	0	1	0	1
ENSG00000224315	2	0	1	4	0	4	0	0	0	0	1	0	0	0	2
ENSG00000222511	0	2	0	1	1	0	0	1	0	1	0	0	0	1	0
ENSG00000226545	0	2	0	2	0	1	1	0	2	1	1	0	0	0	0
ENSG00000228423	1	0	2	4	2	0	1	0	1	1	2	2	0	2	0
ENSG00000229716	0	0	0	0	1	0	0	0	0	0	0	0	0	0	0
ENSG00000074800	38250	49672	31212	63906	56798	45224	45492	49452	61331	34602	47477	38194	21488	39665	79756
ENSG00000274258	0	0	0	0	1	0	0	0	0	0	0	0	0	0	0
ENSG00000236269	5	2	7	20	10	21	8	0	7	6	9	2	1	5	4
ENSG00000230679	2	3	1	1	2	1	1	1	0	1	4	0	0	0	1
ENSG00000201725	0	0	0	0	0	0	1	0	0	1	0	0	0	0	0
ENSG00000238249	0	0	0	1	1	0	1	1	0	0	0	1	0	1	0
ENSG00000232208	0	0	0	0	0	1	0	2	1	0	0	0	0	0	1
ENSG00000232663	0	0	0	0	0	0	0	0	0	0	0	0	0	0	0
ENSG00000131686	0	3	0	0	0	1	0	2	0	0	0	0	0	0	0
ENSG00000265141	0	0	0	0	0	0	0	0	0	0	0	0	0	0	0
ENSG00000197241	0	0	0	0	0	0	0	0	0	0	0	0	0	0	0
ENSG00000142583	0	4	1	0	0	1	0	0	0	0	0	0	0	2	0
ENSG00000252404	0	0	0	0	0	0	0	0	0	0	0	0	0	0	0
ENSG00000180758	121	174	122	210	130	140	99	102	144	140	209	135	81	163	230
ENSG00000228526	147	325	148	236	112	100	103	195	189	105	82	90	223	222	154
ENSG00000234546	121	230	117	108	102	73	95	149	209	69	99	56	101	112	176
ENSG00000281937	4	4	3	2	5	1	3	1	3	2	3	1	4	4	8
ENSG00000049239	2149	3147	1816	4345	3132	2626	4138	4521	5453	3050	4198	2545	1955	4157	4388
ENSG00000171621	806	1020	754	950	919	938	579	687	909	702	884	639	559	918	1622
ENSG00000235263	0	0	0	0	0	0	0	1	0	0	0	0	0	0	0
ENSG00000171612	260	489	214	555	523	398	326	335	459	340	454	406	209	370	573
ENSG00000231181	1	0	3	2	0	1	4	1	4	0	1	2	4	3	0
ENSG00000188807	442	548	320	1056	813	573	555	495	647	467	686	522	328	715	947
ENSG00000171608	693	1062	541	646	412	491	493	589	764	383	564	292	414	629	703
ENSG00000179840	0	1	0	0	0	0	0	0	0	0	0	0	0	0	0
ENSG00000233268	0	0	0	0	0	0	0	0	0	0	0	0	0	0	0
ENSG00000231789	10	28	21	10	11	9	8	15	10	8	9	9	5	16	20
ENSG00000171603	8081	13490	7284	11934	10259	8867	7943	9025	11051	6019	8955	6301	6127	10757	14267
ENSG00000271264	0	0	1	4	0	0	0	1	0	0	1	0	0	0	0
ENSG00000280113	0	1	0	1	0	0	0	0	0	1	0	0	0	0	0
ENSG00000178585	1371	3189	1366	2047	1583	1524	1400	2335	2452	1598	2096	1400	1190	2078	2621
ENSG00000223989	0	0	0	0	0	0	0	0	0	0	0	0	0	0	0
ENSG00000162441	585	909	554	995	696	694	594	718	790	496	540	445	412	801	983
ENSG00000228150	5	12	8	15	6	10	6	14	7	6	9	4	6	19	12
ENSG00000173614	315	703	262	500	404	352	363	582	609	303	413	283	305	575	610
ENSG00000202415	4	1	4	2	2	3	2	3	8	4	2	3	2	2	7
ENSG00000283611	0	2	2	4	1	2	2	1	2	1	1	0	3	4	3
ENSG00000265521	1	0	0	1	0	0	0	0	0	0	0	0	0	1	2
ENSG00000241326	0	0	0	0	0	0	0	0	0	0	0	0	0	0	0
ENSG00000162444	0	2	4	0	0	0	0	0	4	1	0	1	0	0	0
ENSG00000130939	2121	3566	1736	5171	3758	3249	3171	3412	3922	2633	3517	2360	2254	4441	4562
ENSG00000224340	1	0	0	2	0	0	1	0	0	0	1	0	0	0	1
ENSG00000233623	2	2	2	4	1	0	1	0	2	1	2	1	0	4	2
ENSG00000201746	0	1	0	2	0	0	0	0	2	0	0	0	2	0	0
ENSG00000054523	2656	3176	1988	5614	3693	3608	3019	2479	3493	2279	3143	1972	1672	3496	3770
ENSG00000264881	0	0	0	1	0	0	0	0	0	0	0	0	0	0	0
ENSG00000199562	2	1	2	1	2	0	2	2	1	1	1	0	1	0	0
ENSG00000264501	0	0	0	0	0	0	0	0	0	0	0	0	0	0	0
ENSG00000142657	11328	25739	11137	20899	17312	13319	12565	15759	21475	9851	12774	9927	7346	12786	19168
ENSG00000271989	2	0	4	0	0	2	0	0	2	3	3	0	0	3	6
ENSG00000251503	17	28	19	28	18	11	23	22	22	20	37	16	9	20	69
ENSG00000175279	95	178	81	170	137	92	100	113	142	106	141	93	59	133	232
ENSG00000241563	4	10	6	12	10	8	3	11	11	4	7	1	5	12	11
ENSG00000160049	1999	3359	1670	3381	2604	2269	2166	2712	3647	2043	2784	1857	1644	2855	3977
ENSG00000203469	0	0	0	0	0	0	0	0	0	0	0	0	0	0	0
ENSG00000142655	552	1564	515	1143	924	725	799	1247	1180	757	988	667	646	1045	1432
ENSG00000243267	2	0	1	1	3	1	0	0	0	0	1	1	0	0	0
ENSG00000130940	156	235	74	193	142	155	82	105	118	73	105	65	131	224	153
ENSG00000272078	31	53	17	43	23	9	26	28	31	30	20	15	25	37	56
ENSG00000225158	0	0	0	0	0	0	0	0	0	0	0	0	0	0	0
ENSG00000175262	0	1	0	0	0	0	0	0	0	0	1	0	0	0	0
ENSG00000215785	0	0	0	1	1	0	0	0	0	0	0	0	0	0	0
ENSG00000120948	2607	4924	2205	5346	3855	2937	3207	3295	4191	2816	3461	2448	2014	3873	5124
ENSG00000277726	0	0	0	0	2	1	1	1	0	0	0	0	0	1	0
ENSG00000009724	6	25	14	34	28	40	13	14	16	21	18	7	17	38	8
ENSG00000271895	22	41	22	42	25	24	21	19	16	17	28	15	27	23	25
ENSG00000116649	2381	2962	1903	3646	2872	2771	2463	2528	3023	1860	2626	2040	1272	2198	4503
ENSG00000171824	2295	3518	1548	4189	3435	2669	2430	2639	3281	2231	2703	1820	1684	3204	4153
ENSG00000226849	5	3	2	13	6	6	3	2	7	5	2	0	2	3	0
ENSG00000230337	18	44	9	21	37	7	16	16	15	12	15	23	16	30	26
ENSG00000198793	2976	3843	2500	5363	4006	3933	3296	3591	4225	2691	3802	2312	2263	4108	4464
ENSG00000225602	2	0	0	2	0	1	1	0	0	0	0	0	0	1	0
ENSG00000253086	0	0	0	0	0	0	0	0	0	0	0	0	0	1	0
ENSG00000171819	4	0	3	12	2	4	4	1	4	5	3	2	0	3	2
ENSG00000207451	0	0	0	0	0	0	0	0	0	0	0	0	0	0	0
ENSG00000238173	0	0	0	0	0	0	0	0	0	1	1	0	0	0	0
ENSG00000120942	501	745	320	895	874	572	538	503	686	430	496	455	347	657	930
ENSG00000238199	3	0	1	7	1	0	0	0	0	0	2	0	0	1	0
ENSG00000224338	0	0	0	0	0	0	0	0	0	0	0	0	0	0	0
ENSG00000204624	2	10	4	18	10	7	1	6	2	4	3	3	6	8	8
ENSG00000235643	0	0	0	0	0	0	0	0	0	0	0	0	0	0	0
ENSG00000116661	23	125	39	24	14	11	10	35	19	22	25	13	38	23	28
ENSG00000132879	270	727	310	414	312	228	277	429	477	244	336	204	303	352	421
ENSG00000116663	37	124	45	74	86	44	54	97	56	63	73	41	40	41	42
ENSG00000116670	521	1149	412	1216	1118	668	679	1253	1105	845	1138	670	557	994	1354
ENSG00000162490	48	84	34	62	38	33	44	71	126	30	37	8	9	35	21
ENSG00000177674	878	1753	612	1517	1300	998	1023	1510	1527	827	1142	829	808	1353	1769
ENSG00000215910	0	4	0	1	0	0	1	2	0	2	0	0	0	0	2
ENSG00000177553	0	0	0	0	0	0	0	0	0	1	0	0	0	0	0
ENSG00000177000	1120	2045	1014	2625	1874	1456	1507	1873	1852	1396	1695	1188	1510	2682	2371
ENSG00000011021	1018	1672	832	2401	1813	1423	1275	1446	1611	1215	1630	1144	1090	2271	1865
ENSG00000242349	58	79	25	96	80	44	46	47	44	53	43	24	28	62	58
ENSG00000276470	0	0	0	0	0	0	0	0	0	0	0	0	0	0	0
ENSG00000278852	0	0	0	0	0	0	0	0	0	0	0	0	0	0	0
ENSG00000175206	5	8	9	15	10	6	6	3	5	8	6	7	6	10	5
ENSG00000275915	0	0	0	0	0	0	0	0	0	0	0	0	0	0	0
ENSG00000120937	0	0	0	0	0	0	0	0	0	0	0	0	0	1	0
ENSG00000224904	0	0	0	0	0	0	0	2	0	0	0	2	0	0	0
ENSG00000199347	0	0	1	2	0	3	0	0	1	3	0	0	0	2	2
ENSG00000201801	3	1	2	0	0	0	2	0	5	2	2	0	0	2	2
ENSG00000116685	2466	4432	1899	4184	3522	2714	2662	3449	3918	2288	3353	2482	2180	3545	5583
ENSG00000083444	12287	24065	9192	13457	13060	11356	10004	12896	15445	7252	10162	7554	9259	14293	22003
ENSG00000116688	2905	4224	2125	5191	4043	3361	3879	3895	5275	3064	4080	3090	2259	4233	5916
ENSG00000270914	0	0	0	0	0	0	0	0	0	0	0	0	0	0	1
ENSG00000116691	626	1194	441	929	773	642	592	924	973	504	758	379	524	911	1343
ENSG00000202461	3	0	0	3	2	1	0	1	0	1	3	0	1	3	5
ENSG00000276869	0	0	2	0	0	0	0	0	0	0	1	0	0	0	0
ENSG00000243539	0	0	0	0	0	0	0	0	0	0	0	0	0	0	0
ENSG00000120949	4	8	1	2	2	3	3	8	4	2	1	0	0	3	1
ENSG00000201135	0	0	0	0	0	0	0	0	0	0	0	0	0	0	0
ENSG00000227875	0	0	0	0	0	0	0	0	0	0	0	0	0	0	0
ENSG00000028137	1762	3248	1015	3927	3286	2606	2407	3390	2709	1730	2302	1543	1392	3152	3921
ENSG00000263676	0	1	0	0	0	0	0	0	0	0	0	0	0	2	0
ENSG00000225196	0	0	0	0	0	0	0	0	0	0	0	0	1	0	0
ENSG00000252969	0	0	0	0	0	0	0	0	0	0	0	0	0	0	0
ENSG00000048707	1917	2498	1375	3785	2402	2606	2010	1897	2197	1709	2567	1250	1219	2547	2175
ENSG00000239149	2	5	3	7	6	2	1	3	7	1	5	1	2	6	1
ENSG00000229484	0	0	2	0	0	0	0	0	0	0	0	0	0	0	0
ENSG00000162496	422	463	198	1010	805	903	848	936	1272	457	683	474	307	797	1738
ENSG00000221340	1	1	0	0	2	2	0	0	2	0	3	0	2	1	0
ENSG00000276830	1	0	0	0	2	2	0	1	1	0	0	0	1	1	1
ENSG00000272482	7	3	1	16	8	12	6	8	6	6	5	9	3	7	17
ENSG00000204518	0	0	0	0	0	0	0	0	0	0	0	0	0	0	0
ENSG00000226166	0	0	0	0	0	0	0	0	0	0	0	0	0	0	0
ENSG00000188984	0	2	0	0	0	0	0	0	0	0	0	0	0	0	0
ENSG00000157330	0	0	0	0	1	0	0	0	0	0	0	0	0	0	0
ENSG00000116726	0	1	0	0	0	0	0	0	0	0	0	0	0	1	0
ENSG00000116721	0	0	0	0	0	0	0	0	0	0	0	0	0	0	0
ENSG00000228338	0	0	0	0	0	0	0	0	0	0	0	0	0	0	0
ENSG00000239810	0	0	0	0	0	0	0	0	0	0	0	0	0	0	0
ENSG00000231103	0	0	0	0	0	0	0	0	0	0	0	0	0	0	0
ENSG00000179172	0	3	2	4	0	7	0	2	3	1	0	4	2	4	3
ENSG00000120952	0	0	0	0	0	0	0	0	0	0	0	0	0	0	0
ENSG00000243073	0	0	0	0	0	0	0	0	0	0	0	0	0	0	0
ENSG00000187545	0	1	0	0	0	0	0	0	0	0	0	0	0	0	0
ENSG00000204510	0	1	0	0	0	0	0	0	0	0	0	0	0	0	0
ENSG00000207434	0	0	0	0	0	0	0	0	0	0	0	0	0	0	0
ENSG00000234064	0	0	0	0	0	0	0	0	0	0	0	0	0	0	0
ENSG00000232423	0	0	0	0	0	0	0	0	0	0	0	0	0	0	0
ENSG00000274178	0	0	0	0	0	0	0	0	0	0	0	0	0	0	0
ENSG00000274764	0	0	0	0	0	0	0	0	0	0	0	0	0	0	0
ENSG00000229571	0	0	0	0	0	0	0	0	0	0	0	0	0	0	0
ENSG00000277058	0	0	0	0	1	0	0	1	0	0	0	0	0	0	1
ENSG00000277862	0	0	0	0	0	0	0	0	0	0	0	0	0	0	0
ENSG00000236179	0	2	0	0	0	0	0	0	0	0	0	0	0	0	0
ENSG00000275774	1	2	0	0	0	0	0	0	4	0	0	0	0	0	0
ENSG00000229978	0	0	0	0	0	0	0	0	0	0	0	0	0	0	0
ENSG00000233336	0	0	0	0	0	0	0	0	0	0	0	0	0	0	0
ENSG00000280267	0	0	0	0	0	0	0	0	0	0	0	0	0	0	0
ENSG00000179412	2	0	0	0	0	0	0	0	1	0	0	1	0	0	1
ENSG00000204505	0	0	0	0	0	0	0	0	0	0	0	0	0	0	0
ENSG00000279169	0	0	0	0	0	0	0	0	0	0	0	0	0	0	0
ENSG00000279804	0	0	0	0	0	0	0	0	0	0	0	0	0	0	0
ENSG00000250894	0	0	0	0	0	0	0	1	0	0	0	0	0	0	0
ENSG00000270601	0	1	0	0	0	0	0	0	0	0	0	0	0	0	0
ENSG00000231219	0	0	0	0	0	0	0	0	0	0	0	0	0	0	0
ENSG00000207511	0	0	0	0	0	0	0	0	0	0	0	0	0	0	0
ENSG00000182330	0	0	0	0	0	0	0	0	0	0	0	0	1	0	0
ENSG00000204501	0	4	0	0	0	0	0	0	0	0	0	0	0	0	0
ENSG00000237700	0	0	0	0	0	0	0	0	0	0	0	0	0	0	0
ENSG00000228229	0	0	0	0	0	0	0	0	0	0	0	0	0	0	0
ENSG00000204481	0	0	0	0	0	0	0	0	0	0	0	0	0	0	0
ENSG00000204480	0	1	0	0	0	0	0	1	0	0	0	0	0	0	0
ENSG00000204479	0	1	0	0	0	0	0	0	0	0	0	0	0	0	0
ENSG00000204478	0	0	0	0	0	0	0	0	0	0	0	0	0	0	0
ENSG00000162494	0	1	0	0	0	0	0	0	0	0	0	0	0	0	0
ENSG00000259961	0	0	0	0	0	0	0	0	0	0	0	0	0	0	0
ENSG00000215909	0	0	0	0	0	0	0	0	0	0	0	0	0	0	0
ENSG00000162493	0	0	0	0	0	0	1	0	0	0	0	0	0	0	0
ENSG00000237445	0	0	0	0	0	0	0	0	0	0	0	0	0	0	0
ENSG00000253085	0	0	0	0	2	0	0	0	0	0	0	0	0	0	0
ENSG00000116731	1057	1665	752	2191	1551	1358	1084	1085	1345	958	1269	834	791	1686	1431
ENSG00000189337	189	333	86	289	265	184	192	199	198	147	262	159	136	316	262
ENSG00000252151	0	0	0	0	0	0	0	0	0	0	0	0	0	0	0
ENSG00000231606	0	0	0	0	0	0	0	0	0	0	0	0	0	0	0
ENSG00000234593	0	0	0	0	0	0	0	0	0	0	0	0	0	0	0
ENSG00000235829	0	0	0	0	0	0	0	0	0	0	0	0	0	0	0
ENSG00000175147	1	1	1	4	1	2	0	1	0	0	0	1	1	1	3
ENSG00000171729	613	1023	463	688	646	548	469	539	660	377	479	345	372	608	822
ENSG00000204464	1	5	3	11	2	3	9	2	1	3	1	2	0	1	1
ENSG00000215720	2	0	2	3	2	3	1	0	1	1	0	0	0	1	0
ENSG00000278480	0	1	0	1	0	2	0	0	0	1	0	0	0	1	0
ENSG00000142621	8	19	7	10	3	5	8	7	12	10	5	9	6	8	10
ENSG00000233485	0	1	0	0	0	0	0	0	0	0	0	0	0	0	0
ENSG00000236045	1	0	0	0	0	0	1	0	0	1	1	0	0	0	0
ENSG00000228140	1	2	1	3	3	1	2	4	0	0	1	0	0	2	0
ENSG00000142634	2662	4194	2469	4075	3524	2929	2967	3955	4589	2782	3335	2494	2179	3632	5739
ENSG00000162438	0	7	2	4	0	0	1	0	2	1	0	0	1	4	1
ENSG00000142615	0	8	0	2	0	1	0	0	0	0	1	0	2	3	0
ENSG00000215704	0	4	5	7	5	6	0	5	7	2	3	3	1	10	1
ENSG00000132906	382	696	294	531	482	409	293	461	453	259	312	231	313	469	660
ENSG00000116138	792	1092	636	1190	844	765	750	635	1027	542	859	546	439	927	1041
ENSG00000251866	0	0	0	1	1	0	0	0	0	0	0	0	0	0	0
ENSG00000272510	3	0	0	0	2	0	0	0	0	0	0	1	0	0	1
ENSG00000116771	44	40	36	31	38	22	26	25	29	38	52	44	11	25	56
ENSG00000237301	0	0	0	1	1	0	0	3	0	0	0	1	0	0	0
ENSG00000235084	5	5	1	4	5	4	2	6	2	1	7	6	1	2	2
ENSG00000252417	0	0	0	0	0	0	0	0	0	0	0	0	0	0	0
ENSG00000236500	0	0	0	0	0	0	0	0	0	0	0	0	0	0	0
ENSG00000197312	1187	1650	1075	2594	1863	1827	1443	1163	1619	1217	1792	1116	789	1765	2042
ENSG00000215695	0	0	0	0	0	0	0	0	0	0	0	0	0	0	0
ENSG00000271742	0	0	0	0	0	0	0	0	0	0	0	0	0	0	0
ENSG00000116786	2420	4582	1846	4508	3509	2899	2749	3761	3887	2465	3536	2425	2428	4094	5149
ENSG00000237938	15	13	12	15	11	9	5	10	7	17	11	4	15	13	15
ENSG00000162461	31	41	21	33	20	13	28	26	20	12	17	6	23	27	36
ENSG00000224459	35	58	34	70	49	49	64	71	85	32	69	34	27	51	136
ENSG00000162460	2	10	3	15	11	4	4	3	7	3	6	3	2	3	5
ENSG00000162458	7566	14195	7576	11724	9811	8362	8488	8810	11799	7137	10234	7158	6357	9819	15615
ENSG00000224321	8	5	2	4	4	5	5	1	4	4	1	4	1	0	10
ENSG00000233954	148	301	121	214	179	188	159	221	274	155	229	144	108	202	281
ENSG00000178715	4	11	1	4	6	3	1	7	2	2	1	2	2	4	7
ENSG00000179743	115	208	64	195	184	142	104	162	167	115	180	113	109	181	270
ENSG00000065526	2269	2545	1757	5404	3388	3415	2634	2056	2680	2033	2960	1806	1416	3472	3032
ENSG00000270620	0	1	0	1	1	0	1	0	0	0	0	0	0	0	0
ENSG00000116809	624	1402	600	1122	938	734	855	1149	1170	675	930	670	551	995	1469
ENSG00000234607	0	1	3	7	0	1	0	0	0	2	0	0	0	0	0
ENSG00000231353	0	0	0	0	0	0	0	0	0	0	0	0	0	0	0
ENSG00000275503	0	0	0	0	0	0	0	0	0	0	0	0	0	0	0
ENSG00000224966	0	0	0	0	0	0	0	0	0	0	0	0	0	0	0
ENSG00000183888	0	0	0	0	0	0	0	0	0	0	0	0	1	0	0
ENSG00000233078	0	0	0	0	0	0	0	0	0	0	0	0	0	0	0
ENSG00000173641	0	0	0	0	0	0	0	0	0	0	0	0	0	0	0
ENSG00000186510	0	1	0	1	0	0	0	0	1	0	0	0	0	0	0
ENSG00000232456	0	3	1	2	0	3	0	3	4	0	0	4	1	4	2
ENSG00000184908	1	7	1	3	3	1	4	6	1	6	3	0	0	0	1
ENSG00000185519	6	27	19	23	11	15	14	39	35	12	24	11	12	13	23
ENSG00000142627	6435	11403	5409	8430	7710	8035	5168	5517	8791	4095	7692	4231	3976	7166	11966
ENSG00000227959	8	8	7	21	13	13	7	8	23	11	12	15	10	19	30
ENSG00000224621	3	4	0	10	6	9	8	4	9	2	5	6	4	9	5
ENSG00000234166	0	0	0	0	0	0	0	0	0	0	0	0	0	0	0
ENSG00000142632	86	200	93	252	196	166	101	174	135	127	134	94	116	226	330
ENSG00000237276	17	58	20	40	32	25	23	43	30	15	32	21	25	29	47
ENSG00000132881	94	185	104	178	132	88	122	206	187	114	119	99	119	200	199
ENSG00000233929	2	0	0	0	0	0	0	1	0	0	1	0	2	2	1
ENSG00000037637	532	891	445	1065	726	660	732	705	842	553	897	560	392	764	1052
ENSG00000055070	4182	8064	3332	9449	8056	6409	6225	7392	8700	5248	7088	5220	4487	8653	12071
ENSG00000226457	0	5	2	10	4	0	4	0	3	1	0	1	0	1	1
ENSG00000187144	3	4	1	7	2	5	1	1	4	2	4	0	1	0	2
ENSG00000157191	3786	8538	2594	5233	4702	4023	3844	5506	5982	3399	4393	3045	3379	5641	7787
ENSG00000226029	25	36	13	60	41	38	19	16	33	30	39	9	24	48	49
ENSG00000080947	78	112	79	159	79	77	48	87	62	57	70	25	73	105	94
ENSG00000206652	0	0	0	1	0	0	0	0	0	2	1	0	1	0	0
ENSG00000261135	0	3	0	0	3	0	0	1	0	0	3	0	2	2	2
ENSG00000224174	5	6	2	9	13	9	8	6	8	4	10	5	9	20	21
ENSG00000233421	6	14	8	10	10	5	16	22	24	12	24	14	2	13	7
ENSG00000277344	2	3	0	0	1	0	0	0	3	0	1	0	0	0	0
ENSG00000268991	0	0	0	0	0	0	0	1	0	0	1	0	0	0	0
ENSG00000225710	0	0	0	3	0	0	0	0	0	0	0	0	0	0	0
ENSG00000219481	419	617	338	882	692	680	580	517	684	194	275	228	189	388	494
ENSG00000271732	0	7	0	1	1	0	2	1	1	0	0	0	0	0	0
ENSG00000215908	429	743	378	1096	781	562	441	605	603	189	238	131	338	465	511
ENSG00000186301	21	53	17	44	27	13	15	38	18	11	15	10	11	31	22
ENSG00000282143	0	0	0	0	0	0	0	0	0	0	0	0	0	1	0
ENSG00000207513	0	0	0	0	0	0	0	0	0	0	0	0	0	0	0
ENSG00000237847	0	0	0	0	0	0	0	0	0	0	0	0	0	0	0
ENSG00000280114	0	0	0	0	0	0	0	0	0	0	0	0	0	0	0
ENSG00000236698	22	35	15	25	22	16	12	18	14	19	12	19	4	14	24
ENSG00000268869	0	1	0	0	0	0	0	1	0	0	0	0	0	0	0
ENSG00000279151	0	0	0	0	0	0	0	0	0	0	0	0	0	0	0
ENSG00000279132	0	0	0	0	0	0	0	1	0	0	0	0	0	0	0
ENSG00000282740	0	0	0	0	0	0	0	0	0	0	0	0	0	0	0
ENSG00000058453	822	1651	752	1733	1589	1169	1182	1833	1854	913	1352	851	1126	2182	2387
ENSG00000227684	0	0	0	0	0	0	0	0	0	0	0	0	0	3	1
ENSG00000207389	0	0	0	0	0	0	1	0	0	0	0	0	0	0	0
ENSG00000186715	7	30	12	24	12	6	5	18	9	6	7	6	12	33	8
ENSG00000223643	0	0	0	0	0	0	0	0	0	0	0	0	0	0	0
ENSG00000230239	0	0	0	0	0	0	0	0	0	0	0	0	0	0	0
ENSG00000263811	0	0	0	0	0	0	0	0	0	0	0	0	0	0	0
ENSG00000228549	1	18	7	11	5	5	11	13	17	20	21	12	11	19	11
ENSG00000277234	0	0	0	0	0	0	0	0	0	0	0	0	0	0	0
ENSG00000238142	33	64	9	68	63	49	60	95	92	53	53	33	29	47	78
ENSG00000235241	14	35	15	29	33	29	38	54	40	18	28	15	32	41	40
ENSG00000207005	0	1	0	0	2	0	0	0	0	1	1	0	0	3	4
ENSG00000272426	0	3	2	0	4	0	0	1	7	4	3	2	2	0	1
ENSG00000117122	1226	4603	1747	1384	1285	900	436	727	753	798	1013	765	348	764	845
ENSG00000226526	1	4	8	4	1	4	1	2	0	0	0	0	2	3	1
ENSG00000159363	1967	3192	1564	3363	2709	2328	1665	2206	2303	1547	2102	1636	1575	2865	3544
ENSG00000117118	1241	2192	963	1745	1572	1300	1264	1485	1773	1243	1680	1160	868	1540	2424
ENSG00000117115	1	8	2	10	10	5	2	4	9	4	5	2	3	10	13
ENSG00000204362	0	1	1	0	0	0	0	0	0	0	0	0	0	0	0
ENSG00000282843	0	0	0	0	0	0	0	0	0	0	0	0	0	0	0
ENSG00000142623	0	4	1	1	0	0	0	0	1	0	0	0	0	0	1
ENSG00000142619	0	0	0	0	0	0	0	0	0	0	0	0	1	0	0
ENSG00000266634	0	0	0	0	0	0	0	0	0	0	0	0	0	0	0
ENSG00000159339	0	0	0	0	0	0	0	0	0	0	0	0	0	0	0
ENSG00000280226	0	0	0	0	0	0	0	0	0	0	0	0	0	0	0
ENSG00000276747	0	2	0	1	0	0	0	0	0	0	0	0	0	0	0
ENSG00000179051	5258	7235	3975	11477	9239	7490	6649	6581	8736	6224	7932	5604	4184	9044	12355
ENSG00000227751	0	0	0	0	0	0	0	0	0	0	0	0	0	0	0
ENSG00000074964	153	268	171	125	98	81	266	409	408	50	63	45	50	122	119
ENSG00000236648	0	0	0	0	0	0	0	0	0	0	0	0	0	0	0
ENSG00000117148	0	0	0	0	0	0	0	0	0	0	0	0	0	0	1
ENSG00000261781	0	0	0	0	0	0	0	0	0	0	0	0	0	0	0
ENSG00000117154	0	2	0	0	0	0	0	0	0	0	0	0	0	0	0
ENSG00000280222	0	0	0	0	0	0	0	0	0	0	0	0	0	0	0
ENSG00000230035	0	1	0	0	0	0	0	0	0	0	0	0	0	0	0
ENSG00000225387	0	0	0	0	0	0	0	0	0	0	0	0	0	0	0
ENSG00000179023	0	1	0	1	1	0	0	0	0	0	0	0	0	0	0
ENSG00000235282	0	0	0	0	0	0	0	0	0	0	0	0	0	0	0
ENSG00000225478	0	0	0	0	0	0	0	0	0	0	0	0	0	0	0
ENSG00000009709	0	0	0	0	0	0	0	1	0	0	0	0	0	0	0
ENSG00000179002	0	0	0	0	0	0	0	0	0	0	1	0	0	0	0
ENSG00000255275	0	1	0	0	1	0	1	0	0	1	0	0	0	0	0
ENSG00000159423	532	1244	460	789	681	554	719	1075	1102	484	641	460	546	987	1279
ENSG00000265606	0	0	0	0	0	0	0	0	0	0	0	0	0	0	0
ENSG00000221662	0	0	0	1	3	0	0	0	1	0	0	0	1	0	0
ENSG00000169991	1070	1643	853	1389	1068	998	882	868	1240	704	945	570	583	1099	1416
ENSG00000272084	6	9	8	21	5	6	7	11	13	5	9	5	9	9	4
ENSG00000127481	5109	7302	4740	10371	6477	6475	5602	5170	6304	4812	7163	3864	3675	6336	5839
ENSG00000230424	6	30	8	21	15	19	11	21	19	20	14	8	9	23	29
ENSG00000127463	3367	4840	2732	4662	3851	3398	3407	3257	4421	2236	3298	2426	2083	3805	6179
ENSG00000053372	1272	1474	851	1889	1792	1392	1303	1113	1798	1148	1537	1133	613	1084	2418
ENSG00000211454	1	11	1	6	2	5	0	0	1	4	1	4	4	7	3
ENSG00000162482	1	5	5	11	6	1	5	7	4	7	8	2	4	11	15
ENSG00000270728	27	19	15	36	26	20	25	18	35	19	30	28	16	34	22
ENSG00000053371	1043	1954	706	1554	1406	1047	1278	1730	1795	1151	1404	1115	903	1643	2175
ENSG00000200403	2	0	0	4	1	1	0	0	0	0	1	0	1	1	1
ENSG00000040487	341	744	359	688	605	407	406	509	594	390	450	375	342	542	775
ENSG00000077549	7472	14027	5856	11601	9998	7853	7622	10806	11594	7231	9328	6556	6553	10878	14619
ENSG00000240490	0	1	0	0	0	1	0	0	1	0	1	0	0	0	1
ENSG00000201609	0	0	0	0	0	0	0	0	0	0	0	0	0	0	0
ENSG00000235185	0	0	0	0	0	1	0	0	0	0	0	0	0	0	0
ENSG00000173436	805	1551	548	1318	1122	764	845	907	1365	772	713	690	546	883	1471
ENSG00000270136	0	0	0	1	1	0	0	0	0	0	0	1	0	1	1
ENSG00000226396	3	18	4	10	2	1	2	12	7	9	7	1	4	2	5
ENSG00000158747	483	1048	480	768	702	550	586	839	904	505	659	484	468	734	1123
ENSG00000158748	0	0	0	0	0	0	0	0	0	0	1	0	0	0	0
ENSG00000162542	248	465	163	505	333	284	258	366	387	259	321	239	186	366	418
ENSG00000178828	0	0	0	0	0	0	0	0	0	0	0	0	0	0	0
ENSG00000235434	0	0	0	0	0	0	0	0	0	0	0	0	0	0	0
ENSG00000169914	325	424	316	675	480	371	317	304	377	242	352	213	249	387	427
ENSG00000188784	0	1	0	0	0	0	0	0	0	0	0	0	0	1	0
ENSG00000242688	0	0	0	0	0	0	0	0	0	0	0	0	0	0	0
ENSG00000188257	0	0	0	0	0	0	0	0	0	0	0	0	0	0	0
ENSG00000127472	19	22	3	4	2	1	0	0	0	1	1	1	0	1	4
ENSG00000117215	1	0	0	0	0	0	0	0	0	0	0	0	0	0	1
ENSG00000158786	0	1	0	0	0	0	0	0	0	0	0	0	0	0	0
ENSG00000227066	0	0	0	0	0	0	0	0	0	0	0	0	0	0	0
ENSG00000187980	0	2	0	0	0	0	0	0	0	0	0	0	0	0	0
ENSG00000225986	0	0	0	0	0	0	0	0	0	0	0	0	0	0	0
ENSG00000162543	2	8	2	1	1	0	0	1	2	0	0	0	0	0	0
ENSG00000228105	0	1	0	0	0	0	0	0	0	0	0	0	0	0	0
ENSG00000158816	0	6	0	0	0	0	0	0	1	0	0	1	0	0	0
ENSG00000226664	0	0	0	0	0	0	0	0	0	0	0	0	0	0	0
ENSG00000236963	0	5	0	0	0	0	0	0	0	0	1	0	0	0	0
ENSG00000226487	0	1	0	0	0	0	0	0	0	0	0	0	0	0	0
ENSG00000162545	419	1036	365	726	444	337	460	501	750	284	376	179	402	491	635
ENSG00000090432	1125	2201	782	1487	1364	995	888	1132	1330	745	971	724	725	1368	1774
ENSG00000215520	0	0	0	0	0	0	0	0	0	0	0	0	0	0	0
ENSG00000183114	0	0	2	0	0	0	0	0	0	0	0	0	2	0	0
ENSG00000158825	20	38	68	7	2	4	5	16	16	3	3	0	45	57	84
ENSG00000158828	731	1658	711	1378	938	814	760	1129	1269	793	1080	767	831	1421	1538
ENSG00000117242	435	459	246	532	467	366	360	289	460	275	375	291	212	449	730
ENSG00000244038	9539	20043	7584	14306	12749	10324	10017	13120	14606	8857	11822	8313	7518	12358	17885
ENSG00000117245	41	112	34	176	146	78	88	214	147	184	190	105	48	77	66
ENSG00000235432	0	2	0	0	0	0	0	0	0	0	0	0	0	0	0
ENSG00000189410	31	19	25	45	31	15	18	24	27	21	20	24	18	28	22
ENSG00000233069	0	0	0	6	1	0	1	0	0	0	0	0	0	0	0
ENSG00000127483	4116	6769	3297	9096	7162	5412	5525	5932	6935	4772	6846	4417	3820	7083	8431
ENSG00000075151	2940	4481	2400	5333	3940	3546	3232	3250	4132	2906	4300	2487	2154	4312	4710
ENSG00000251914	0	0	0	0	0	0	0	0	0	0	0	0	0	0	1
ENSG00000221808	1	0	0	2	0	0	0	1	0	1	0	0	0	0	0
ENSG00000233072	0	0	1	4	0	0	0	0	1	3	0	0	0	1	2
ENSG00000236073	0	0	0	0	0	0	0	2	0	0	0	0	0	2	1
ENSG00000235112	4	0	2	6	8	3	1	0	0	1	3	0	0	2	0
ENSG00000117298	52485	102893	34277	58933	49585	47142	38131	44976	54270	32199	48959	34324	27938	50038	70071
ENSG00000236936	12	2	4	19	9	6	1	3	1	4	7	3	2	0	0
ENSG00000231105	9	7	4	15	7	6	13	4	8	11	6	11	4	6	13
ENSG00000236216	0	0	0	0	0	0	0	0	0	0	0	0	0	0	0
ENSG00000228823	0	0	0	0	0	0	0	0	0	0	0	0	0	0	0
ENSG00000236009	0	0	0	0	0	0	0	0	0	0	0	0	0	0	0
ENSG00000227001	0	6	4	1	0	1	7	5	16	8	17	5	0	1	0
ENSG00000187952	4	12	0	8	3	3	3	8	2	4	1	1	1	9	3
ENSG00000186543	0	1	0	0	0	0	1	0	0	0	0	0	0	0	0
ENSG00000142794	26	57	36	46	38	20	278	256	302	98	190	124	149	246	278
ENSG00000176378	0	0	0	0	0	0	0	0	0	0	0	0	0	2	0
ENSG00000162551	10	75	7	16	10	9	23	21	40	8	8	5	16	28	37
ENSG00000233431	0	0	0	0	0	0	1	0	0	0	0	0	0	0	0
ENSG00000076864	5	5	0	6	0	1	0	5	4	1	1	4	2	6	2
ENSG00000090686	3273	4840	2707	5009	3755	3419	3575	3366	4378	2880	4210	2769	2250	3965	5095
ENSG00000231978	0	0	2	4	0	5	0	0	0	0	1	0	0	0	2
ENSG00000187942	774	2417	754	1923	1474	953	982	1583	1659	975	1189	738	1191	1535	1407
ENSG00000142798	137032	291383	125550	340058	252145	223012	176150	226920	227402	140291	224860	114116	132001	237505	193289
ENSG00000232037	4	2	1	9	1	4	2	1	6	1	3	0	5	6	1
ENSG00000283234	0	0	0	0	3	0	0	3	0	1	0	0	0	0	1
ENSG00000219073	1	5	5	13	6	3	4	11	14	5	9	7	6	11	16
ENSG00000273610	0	0	0	0	0	0	0	0	0	0	0	0	0	0	0
ENSG00000201919	0	0	0	0	0	0	0	0	0	0	0	0	0	0	0
ENSG00000142789	1	3	1	2	4	1	0	1	0	1	0	1	0	2	0
ENSG00000278124	0	0	0	0	0	0	0	0	0	0	0	0	3	0	0
ENSG00000201273	0	0	0	0	0	0	0	0	0	0	0	0	0	0	0
ENSG00000228397	5	12	17	10	7	6	1	13	2	9	6	6	1	6	9
ENSG00000218510	172	423	190	424	272	240	246	388	325	255	329	251	245	417	572
ENSG00000070831	10529	17205	8421	17895	14499	12130	11359	13778	16692	10964	13795	9731	8165	14906	21194
ENSG00000230068	4	2	4	15	2	0	2	2	1	1	9	1	5	4	1
ENSG00000271428	4	1	3	8	2	3	2	0	2	2	2	0	2	3	2
ENSG00000271840	6	1	4	6	3	6	1	3	5	2	2	0	0	3	3
ENSG00000162552	2	2	11	4	5	1	14	6	3	4	4	0	4	8	3
ENSG00000266564	0	0	0	0	0	0	0	0	0	0	0	0	0	0	0
ENSG00000234397	0	0	0	0	0	0	0	0	0	0	0	0	0	0	0
ENSG00000279625	0	0	0	0	0	0	0	0	0	0	0	0	0	0	0
ENSG00000184677	938	1368	753	1803	1339	1092	1106	897	1248	840	1034	726	671	1364	1301
ENSG00000237200	4	1	1	6	2	1	1	1	3	2	1	0	3	3	3
ENSG00000070886	0	5	0	0	0	0	0	2	0	0	0	0	0	0	0
ENSG00000276835	0	0	0	0	0	0	0	0	0	0	0	0	0	0	0
ENSG00000173372	0	0	0	0	0	0	0	0	0	0	0	0	0	0	0
ENSG00000159189	0	0	0	0	0	0	0	0	0	0	0	2	0	0	0
ENSG00000173369	0	1	0	0	0	0	0	0	0	0	0	0	0	0	0
ENSG00000133216	2811	4797	3111	4121	3634	3342	3407	3557	4756	2229	3427	2435	1664	3043	4975
ENSG00000265422	0	0	0	0	0	0	0	0	0	0	0	0	0	0	0
ENSG00000225952	2	1	0	3	0	1	0	1	1	0	1	0	0	0	1
ENSG00000264014	0	0	0	0	0	0	0	0	0	0	0	0	0	0	0
ENSG00000215906	0	1	0	0	0	0	0	0	0	0	0	0	0	0	0
ENSG00000227868	0	1	0	0	1	0	0	0	3	0	0	0	0	0	0
ENSG00000004487	3027	4786	2542	5802	4422	4139	3672	3798	5018	3415	4836	3135	2108	4115	5996
ENSG00000240553	1	0	0	2	1	1	0	0	0	1	1	0	0	1	4
ENSG00000263793	0	0	0	0	0	0	0	0	0	0	0	0	0	0	0
ENSG00000266802	0	0	0	0	0	0	0	0	0	0	0	2	0	0	0
ENSG00000169641	4888	6226	3508	8218	6058	5929	4962	4391	5950	3760	5432	3591	2885	5901	6860
ENSG00000229010	7	2	3	9	3	8	0	2	2	0	4	2	2	3	4
ENSG00000206935	0	0	2	3	1	1	2	0	0	1	1	0	0	3	2
ENSG00000252578	2	2	0	0	2	0	0	2	1	0	1	0	1	3	0
ENSG00000179546	106	92	192	138	78	104	244	189	326	69	193	135	96	189	291
ENSG00000215381	0	0	0	0	0	0	0	0	1	0	0	0	0	0	0
ENSG00000261326	29	19	18	41	32	25	21	19	23	32	13	12	18	27	19
ENSG00000125944	3559	4929	2967	7410	6132	4919	4638	4191	5774	4176	5415	3942	2465	4872	7530
ENSG00000125945	550	874	522	1169	808	696	807	880	993	553	594	579	476	967	1097
ENSG00000249087	66	102	63	131	97	69	80	163	120	87	88	55	85	117	140
ENSG00000201405	0	0	0	0	0	0	0	0	0	0	0	0	0	0	0
ENSG00000271420	0	4	1	1	0	1	0	0	0	0	2	0	0	0	1
ENSG00000204219	57	120	100	102	81	50	89	205	189	42	79	33	51	88	85
ENSG00000232482	0	0	0	1	0	0	0	0	0	0	0	0	0	0	0
ENSG00000088280	346	758	482	533	420	362	617	800	872	309	521	253	234	468	617
ENSG00000007968	69	64	43	444	401	282	173	116	134	113	144	127	88	235	301
ENSG00000235052	0	2	1	1	0	1	1	0	1	0	3	3	1	1	1
ENSG00000117318	2617	5625	1363	3797	4046	3571	3052	4402	4202	2882	3759	2808	2234	3807	6996
ENSG00000197880	10	18	2	17	16	6	4	8	8	6	9	2	3	9	11
ENSG00000229239	0	0	0	0	0	0	0	1	0	0	0	0	0	0	0
ENSG00000142676	14618	35927	13221	23030	21050	18349	16578	25680	26993	15046	22371	13228	12256	21871	31395
ENSG00000011007	1722	2347	1222	2702	2206	1841	1625	1522	2040	1383	1951	1387	1154	2155	2534
ENSG00000236810	3	27	8	25	13	13	10	10	16	6	7	8	10	13	11
ENSG00000057757	682	1116	495	1193	1058	699	695	832	905	766	869	625	589	930	1299
ENSG00000011009	2254	4686	1741	3744	3372	2928	2787	3547	4727	2529	3455	2538	2134	3797	6134
ENSG00000117308	896	1733	628	1589	1363	1059	894	1535	1447	901	1123	815	841	1309	1687
ENSG00000117305	696	1642	614	1178	994	742	919	1339	1322	728	868	676	832	1410	1593
ENSG00000179163	180	526	176	443	268	152	231	320	292	277	312	183	220	309	256
ENSG00000188822	0	2	0	0	0	0	0	0	0	0	0	0	0	0	0
ENSG00000229106	0	0	0	0	0	0	0	0	0	0	0	0	0	0	0
ENSG00000232557	0	0	0	0	0	0	0	0	0	0	0	0	0	0	0
ENSG00000264926	0	0	0	0	0	0	0	0	0	0	0	0	0	0	0
ENSG00000230228	0	0	0	0	0	0	0	0	0	0	0	0	0	0	0
ENSG00000189266	2128	3506	1754	3780	2974	2079	2472	2542	3113	2442	2695	2236	2009	3432	3880
ENSG00000188529	1996	3270	1611	3924	3282	2526	2428	2584	3094	2191	2740	1912	1561	3033	4010
ENSG00000215905	0	0	0	0	0	0	0	0	0	0	0	0	0	0	0
ENSG00000225315	0	0	0	0	0	0	0	0	0	0	0	0	0	0	0
ENSG00000142661	0	1	6	1	2	0	5	2	3	7	4	13	0	0	0
ENSG00000230703	0	0	0	0	0	0	0	0	0	0	0	0	0	0	0
ENSG00000142677	0	1	1	0	0	0	0	0	0	0	0	0	0	0	0
ENSG00000185436	0	3	1	1	2	0	0	2	1	1	2	0	0	0	2
ENSG00000230023	0	2	0	0	0	0	0	2	0	0	0	0	0	0	0
ENSG00000232298	0	0	0	0	0	0	0	0	0	0	0	0	0	0	0
ENSG00000158055	1	0	0	0	0	0	4	1	0	0	0	0	0	0	0
ENSG00000001460	136	264	165	375	275	247	247	341	391	237	335	202	173	322	349
ENSG00000001461	499	953	549	1319	945	757	788	1042	1069	795	1072	652	609	1246	1311
ENSG00000117602	20	18	98	160	118	99	67	88	80	83	102	59	22	54	55
ENSG00000264443	0	0	0	0	0	0	0	0	0	0	0	0	0	0	0
ENSG00000184454	0	1	0	0	0	0	0	0	1	1	0	0	0	1	0
ENSG00000227312	0	0	0	0	0	0	0	0	0	0	0	0	0	0	0
ENSG00000239106	0	0	0	0	0	0	0	0	0	0	0	0	0	0	0
ENSG00000133226	2441	2912	1783	5605	3911	2925	2949	2766	3692	2650	3419	2346	1783	3898	4364
ENSG00000169504	22184	35350	14714	30680	22619	24566	19569	19206	25450	14409	18387	13979	12915	25695	31734
ENSG00000238482	2	1	1	3	1	1	2	0	1	2	0	0	0	0	3
ENSG00000020633	0	0	0	1	1	0	0	1	0	0	0	0	0	3	1
ENSG00000278034	0	0	0	0	0	0	0	0	0	0	0	0	0	0	0
ENSG00000229162	0	3	0	0	0	0	0	0	0	0	0	0	0	0	0
ENSG00000261025	0	0	0	0	0	0	0	0	0	0	0	0	0	0	0
ENSG00000264371	0	0	0	0	0	0	0	0	0	0	0	0	0	0	0
ENSG00000233755	0	1	0	0	0	0	0	0	0	0	0	0	0	0	0
ENSG00000233419	0	0	0	0	0	0	0	0	0	0	0	0	0	0	0
ENSG00000231953	0	0	0	0	0	0	0	0	0	0	0	0	0	0	0
ENSG00000117614	1194	2901	1051	2078	1672	1235	1305	1696	2025	1219	1613	1146	1089	1977	2471
ENSG00000117616	740	1414	607	1434	765	608	633	875	876	663	619	450	1049	1144	865
ENSG00000272432	2	11	4	9	4	2	4	8	6	2	5	5	6	6	6
ENSG00000261349	0	0	0	3	3	3	3	3	1	0	0	3	1	6	2
ENSG00000187010	0	0	0	10	5	7	20	13	17	5	4	4	13	24	38
ENSG00000224183	0	1	0	4	3	2	7	5	6	5	2	4	8	5	6
ENSG00000259984	1	1	0	2	2	1	2	1	0	2	3	0	0	3	1
ENSG00000183726	3182	6883	2350	4933	4218	3624	3329	4041	4959	2786	3667	2757	2485	4261	6308
ENSG00000188672	0	3	1	1	4	1	2	2	3	4	6	4	0	1	6
ENSG00000238084	2	4	1	4	1	5	3	1	3	1	3	2	1	3	2
ENSG00000204178	1090	1836	865	2041	1614	1236	1202	1115	1503	1000	1372	1016	755	1483	2067
ENSG00000157978	1211	2581	1131	2127	1684	1317	1282	1919	1993	1438	1860	1255	1046	2128	2515
ENSG00000225643	6	8	3	4	1	1	1	0	4	1	0	1	0	0	6
ENSG00000117643	274	564	152	94	53	38	245	311	169	140	127	62	60	146	88
ENSG00000233478	4	2	2	0	0	0	1	1	1	3	1	0	1	1	2
ENSG00000162430	13666	23597	11016	22346	17528	14144	13764	18605	18523	11028	15299	9790	9782	17961	17253
ENSG00000255054	0	0	0	0	0	0	0	0	0	0	0	0	0	0	0
ENSG00000228172	10	25	9	35	14	13	10	13	19	14	14	10	12	21	24
ENSG00000117640	584	1100	508	978	771	604	648	792	983	608	780	518	591	826	1169
ENSG00000272478	0	0	0	0	0	0	0	0	0	0	0	0	0	0	0
ENSG00000127423	26	27	15	140	138	93	45	62	63	73	92	72	33	90	110
ENSG00000236528	1	0	2	2	0	0	1	1	1	0	3	1	1	1	0
ENSG00000182749	308	499	239	585	434	394	328	362	446	264	329	238	267	445	473
ENSG00000207302	0	0	0	0	0	0	0	0	0	0	0	0	0	0	0
ENSG00000117632	9096	17060	6085	19341	17539	12620	12871	15520	16617	11949	15064	10856	7601	15334	22174
ENSG00000229786	0	0	2	2	2	0	0	0	0	1	1	0	0	3	0
ENSG00000223624	0	0	0	2	0	0	1	1	0	0	0	0	1	2	0
ENSG00000158006	217	400	182	344	249	236	226	244	321	188	263	154	150	271	372
ENSG00000207237	0	2	0	0	0	0	0	0	0	0	0	0	0	0	0
ENSG00000252190	0	0	0	0	0	0	0	0	0	0	0	0	0	0	0
ENSG00000252691	0	0	0	0	0	0	0	0	0	0	0	0	0	0	0
ENSG00000158008	1	4	1	1	0	0	2	3	2	0	0	0	1	3	1
ENSG00000158014	0	0	0	0	0	0	0	1	0	0	0	0	1	0	0
ENSG00000158022	2	5	0	3	1	0	1	1	1	0	0	0	0	4	0
ENSG00000175087	178	244	158	400	335	294	202	205	270	227	224	200	127	312	324
ENSG00000197245	83	216	134	235	252	165	148	193	203	157	177	161	122	229	390
ENSG00000282872	0	0	0	0	0	0	0	0	0	0	0	0	0	0	1
ENSG00000236782	1	12	7	13	6	1	12	6	7	10	9	7	3	7	10
ENSG00000142684	36	99	28	40	36	21	49	36	42	20	34	36	25	34	48
ENSG00000142675	3	4	0	0	5	0	1	1	1	0	1	0	0	2	1
ENSG00000188782	0	2	0	0	0	0	0	1	0	0	0	0	0	0	0
ENSG00000236155	0	6	5	3	2	5	3	8	3	5	6	6	2	4	2
ENSG00000278572	0	0	0	0	0	0	0	0	0	0	0	0	0	0	0
ENSG00000130695	334	566	309	1183	843	611	545	464	648	424	640	422	317	740	852
ENSG00000270733	0	0	0	2	5	0	1	2	2	0	5	1	0	0	0
ENSG00000142669	6592	11935	6246	7882	7567	6101	6501	9403	10088	5305	7686	5703	4586	7695	12805
ENSG00000158062	151	345	104	359	272	204	202	351	341	216	291	152	179	289	342
ENSG00000169442	0	1	0	0	0	0	0	0	0	0	0	0	0	0	0
ENSG00000176092	1	1	3	5	2	0	1	2	0	1	1	1	3	0	0
ENSG00000225854	0	3	0	0	0	0	0	0	0	0	0	0	0	0	0
ENSG00000176083	0	0	0	0	0	0	0	3	0	0	0	0	0	0	0
ENSG00000131914	0	1	0	0	0	0	0	0	0	2	0	0	0	0	0
ENSG00000117682	1171	1743	984	1670	1315	1178	1195	1241	1466	1121	1360	926	858	1511	1965
ENSG00000223583	0	1	0	2	4	0	1	0	0	1	1	2	1	1	5
ENSG00000225891	2	0	0	6	4	1	4	1	1	3	2	0	3	5	3
ENSG00000198830	6825	8524	4672	17075	14055	8857	10139	10855	12771	9907	11524	9238	6635	13546	19931
ENSG00000224129	0	1	0	0	0	0	0	0	0	0	0	0	0	0	0
ENSG00000117676	298	552	333	1028	856	615	523	784	731	536	707	444	479	961	1143
ENSG00000238705	0	0	0	0	0	0	0	0	0	0	0	0	0	0	0
ENSG00000243905	0	0	0	0	0	0	0	0	0	0	0	0	0	0	0
ENSG00000252802	0	0	0	0	0	0	0	0	0	0	0	0	0	0	0
ENSG00000252429	0	0	0	0	0	0	0	0	0	0	0	0	0	0	0
ENSG00000229247	0	0	0	0	0	0	0	0	0	0	0	0	0	0	0
ENSG00000238316	0	0	0	0	0	0	0	0	0	0	0	0	0	0	0
ENSG00000235069	0	0	0	0	0	0	0	0	0	0	0	0	0	0	0
ENSG00000260063	8	9	7	12	14	13	16	9	25	6	8	6	0	6	12
ENSG00000117713	2764	3174	2173	5770	4182	3880	3413	3138	4096	2469	3756	2335	1730	3904	4070
ENSG00000060642	152	269	131	291	225	181	227	286	292	136	162	142	174	304	336
ENSG00000241188	0	0	0	0	0	0	0	1	0	0	0	0	0	0	0
ENSG00000204160	888	1606	665	1602	1371	1152	1015	1088	1395	814	1220	729	772	1315	1870
ENSG00000175793	6	1	1	4	4	7	0	6	1	2	2	3	0	0	9
ENSG00000226698	0	0	0	0	0	0	0	0	0	0	0	0	0	0	0
ENSG00000142751	773	1291	631	1337	1054	894	810	877	1139	802	926	721	632	1091	1423
ENSG00000198746	362	748	331	606	481	411	462	513	632	356	551	399	331	564	809
ENSG00000090273	3635	5476	3192	5159	4829	3705	3981	4638	5677	3353	4565	3595	2241	4345	7603
ENSG00000131910	2	3	0	0	1	3	0	1	4	0	1	4	3	5	1
ENSG00000175707	1	3	1	2	0	0	0	0	1	1	2	0	0	5	2
ENSG00000172746	0	0	0	0	0	0	0	0	0	0	2	0	0	0	0
ENSG00000224064	0	2	0	0	0	0	0	0	0	0	0	0	0	0	0
ENSG00000225294	0	1	0	0	0	0	1	0	0	0	0	0	0	0	0
ENSG00000253368	606	1248	681	907	830	793	515	641	1017	467	498	463	544	780	1139
ENSG00000158246	93	176	79	83	54	40	40	30	31	25	31	16	17	41	80
ENSG00000280403	0	1	2	2	1	2	1	0	0	0	0	0	2	0	0
ENSG00000090020	3614	6769	3078	5329	4064	3412	3074	3677	4742	2295	3091	2349	2727	4945	5356
ENSG00000229985	0	0	0	0	0	0	0	0	0	0	0	0	0	0	0
ENSG00000214973	0	1	0	1	0	1	0	0	0	1	0	1	2	0	0
ENSG00000225159	7	10	13	14	13	5	12	16	11	10	17	8	5	14	15
ENSG00000225990	0	0	0	0	0	0	0	0	0	0	0	0	0	0	0
ENSG00000224311	0	0	0	0	0	0	0	0	0	0	0	0	0	0	0
ENSG00000142784	1773	3725	1492	3654	2694	2180	2179	2829	3368	1916	3075	1977	1803	3526	3467
ENSG00000252098	0	0	2	1	4	0	0	0	1	0	0	0	2	1	0
ENSG00000243659	0	2	1	1	3	0	1	4	2	0	3	1	0	1	0
ENSG00000186501	804	1365	525	1241	1127	840	817	924	1166	678	913	649	631	1081	1654
ENSG00000206888	3	2	0	5	1	2	1	2	0	4	4	0	0	2	2
ENSG00000241547	4	4	2	8	10	6	4	0	7	3	3	3	2	15	14
ENSG00000142765	3	5	0	1	3	6	2	1	1	4	1	0	3	3	1
ENSG00000142733	528	804	516	980	752	582	470	583	613	448	570	432	531	901	1090
ENSG00000142748	2	4	1	14	7	2	1	6	5	1	3	1	1	3	2
ENSG00000174950	0	0	0	0	0	0	0	0	0	0	1	0	0	0	0
ENSG00000231207	0	0	0	0	0	0	0	0	0	0	1	0	0	0	0
ENSG00000181773	41	54	43	96	84	78	51	46	63	40	92	36	32	77	139
ENSG00000158195	11138	19336	7414	21742	16001	13995	11910	13156	14987	9685	14041	9163	9435	18818	19078
ENSG00000241169	0	3	4	11	1	1	3	0	0	3	0	1	0	5	0
ENSG00000237429	0	0	0	0	0	0	0	0	0	0	1	0	0	0	0
ENSG00000126705	1257	2646	1017	2583	1793	1393	1416	1663	1723	1379	1885	1355	1095	2219	1987
ENSG00000000938	6	14	1	7	9	3	6	15	7	4	3	1	2	4	3
ENSG00000235912	1	12	2	2	11	12	6	2	5	3	7	3	2	3	6
ENSG00000233975	1	0	0	0	0	0	0	0	0	0	0	0	0	0	0
ENSG00000126709	1063	1866	568	802	767	679	521	816	823	430	527	357	612	974	1169
ENSG00000225886	0	4	2	1	0	1	0	2	5	1	0	1	0	11	1
ENSG00000206767	0	0	0	0	0	0	0	0	0	0	0	0	0	0	0
ENSG00000226662	0	0	0	0	0	0	0	0	0	0	0	0	0	0	0
ENSG00000207095	0	0	0	0	0	0	0	0	0	0	0	0	0	0	0
ENSG00000009780	190	299	125	401	277	235	233	225	307	208	250	196	144	292	367
ENSG00000231344	2	3	0	9	5	4	6	4	1	8	5	4	0	2	5
ENSG00000230833	0	0	1	1	1	0	0	0	0	0	0	0	0	0	0
ENSG00000117758	2703	4248	1633	2958	2122	1971	1804	1939	2569	1512	1810	1388	1319	2094	2676
ENSG00000269971	1	6	4	1	1	1	4	0	2	0	4	0	1	3	2
ENSG00000270031	5	2	2	8	6	3	1	1	2	1	0	2	3	1	4
ENSG00000223062	0	0	0	0	0	0	0	0	0	0	0	0	0	0	0
ENSG00000117751	927	1646	718	1709	1404	1168	1045	1059	1461	943	1183	965	692	1303	1822
ENSG00000252947	2	0	0	5	0	0	0	0	1	0	0	1	1	1	0
ENSG00000278868	0	0	0	0	0	0	0	0	0	0	0	0	0	0	0
ENSG00000130775	1018	2215	858	841	627	534	496	1007	817	990	1297	805	657	1074	930
ENSG00000117748	657	1061	490	1444	1170	981	779	861	1040	734	1060	774	543	947	1573
ENSG00000130768	17	55	38	33	20	17	45	59	52	44	56	30	19	44	39
ENSG00000227050	0	0	0	0	0	0	0	1	0	0	0	0	0	0	0
ENSG00000158156	491	933	355	838	547	526	484	578	678	442	641	392	358	707	826
ENSG00000158161	1088	1246	792	2312	1381	1411	1362	1137	1586	1065	1455	1015	780	1807	1926
ENSG00000238231	0	1	0	0	1	1	4	0	2	0	1	1	1	4	0
ENSG00000240750	5	2	3	4	4	0	1	0	4	1	1	0	0	3	2
ENSG00000228589	3	20	5	11	9	6	7	10	8	6	4	5	10	4	15
ENSG00000228943	0	0	0	0	0	0	0	0	1	0	0	0	0	0	0
ENSG00000214812	0	1	0	0	0	0	0	0	0	2	0	0	0	0	0
ENSG00000253005	0	0	0	0	0	0	0	0	0	0	0	0	0	0	0
ENSG00000169403	4	9	2	20	9	6	10	9	9	9	2	7	2	9	8
ENSG00000126698	3010	5650	2243	5255	4544	3003	3587	4150	4826	3186	3976	3011	2392	4292	6742
ENSG00000130770	1801	3864	1521	2773	2560	2326	2136	3356	3301	2203	3104	1999	1731	3032	4657
ENSG00000270605	5	10	13	14	10	10	13	15	6	11	8	7	8	10	10
ENSG00000271398	0	1	0	1	0	0	0	6	0	0	0	0	1	1	0
ENSG00000130766	652	1652	705	1217	898	827	862	1190	1524	736	854	691	725	1239	1587
ENSG00000130772	404	703	343	809	704	474	469	648	666	453	504	407	378	733	1129
ENSG00000204138	2121	2957	2177	4958	3688	2812	2800	2820	3845	2495	3584	2314	1800	3985	4969
ENSG00000206779	0	4	0	0	1	1	2	0	0	0	2	0	0	0	1
ENSG00000229820	1	2	1	3	1	2	3	1	3	2	1	0	2	4	2
ENSG00000221216	0	1	1	1	2	1	0	0	0	2	1	0	4	3	0
ENSG00000180198	1978	2682	1417	4077	3761	2953	2721	2831	3462	2040	2905	2261	1672	3500	5591
ENSG00000242125	1197	1463	859	2572	1821	1558	1454	1592	1865	1326	1826	1187	985	1824	2619
ENSG00000274266	0	0	0	0	0	0	0	0	0	0	0	0	0	0	0
ENSG00000200087	63	17	56	125	63	239	53	49	75	91	234	45	35	144	95
ENSG00000231468	0	0	1	10	1	5	5	1	1	1	1	2	1	5	2
ENSG00000279443	18	23	13	28	37	28	11	16	20	22	27	18	18	31	44
ENSG00000180098	625	1305	519	1077	943	697	678	970	1009	784	905	580	602	1051	1240
ENSG00000197989	203	307	129	386	288	255	188	182	203	206	142	173	167	232	270
ENSG00000221539	6	8	3	11	3	4	2	3	1	4	6	6	0	6	2
ENSG00000278274	0	0	0	0	0	0	0	0	0	0	0	0	0	0	0
ENSG00000273544	0	0	0	0	0	0	0	0	0	0	0	0	0	0	0
ENSG00000274582	0	0	0	0	0	0	0	0	0	0	0	0	0	0	0
ENSG00000280498	0	0	0	0	0	0	0	0	0	0	0	0	0	0	0
ENSG00000120656	353	725	324	675	521	432	415	572	613	415	524	330	330	574	716
ENSG00000188060	14	40	10	35	30	16	13	29	32	23	44	32	13	21	39
ENSG00000229388	1	4	4	2	1	0	3	3	0	1	2	1	4	3	11
ENSG00000270103	0	0	0	0	0	0	0	0	0	0	0	0	0	0	0
ENSG00000274978	0	1	1	2	0	2	1	0	0	4	3	0	0	2	1
ENSG00000162419	574	832	379	912	815	716	587	579	840	520	769	451	455	859	1074
ENSG00000252777	0	0	1	0	0	0	0	0	0	0	0	0	0	0	0
ENSG00000198492	2435	4600	1881	4666	3829	2959	2804	2944	4031	2505	3438	2353	1815	3441	5180
ENSG00000116329	8	32	8	9	14	12	12	23	7	9	7	5	10	13	17
ENSG00000233427	2	6	1	0	2	2	0	3	0	2	2	3	2	1	5
ENSG00000199756	0	0	1	0	0	0	0	0	0	0	0	0	0	0	0
ENSG00000159023	1789	2701	1271	3846	2680	2466	2297	2072	2527	1738	2459	1528	1284	2835	2650
ENSG00000225616	0	3	0	1	1	1	1	1	0	3	6	0	5	1	2
ENSG00000206704	0	0	0	0	0	2	0	0	0	1	0	0	0	0	0
ENSG00000277958	0	0	0	1	0	0	0	0	0	0	1	1	0	0	0
ENSG00000253304	13	15	12	30	25	20	23	16	10	20	30	21	11	27	34
ENSG00000225750	0	0	0	0	3	1	2	0	0	2	0	0	0	0	0
ENSG00000116350	3149	5373	2490	5655	4799	3644	3510	4215	4551	3011	4051	3006	2823	4927	5950
ENSG00000277916	0	0	0	0	0	0	0	0	0	0	0	0	0	0	0
ENSG00000116353	396	724	308	714	594	476	474	614	648	462	569	456	310	552	892
ENSG00000237934	3	1	1	2	3	2	0	0	1	2	5	2	0	0	0
ENSG00000060656	260	575	425	408	307	257	41	85	80	157	141	107	121	253	214
ENSG00000230523	0	0	0	0	0	0	0	0	0	0	0	0	0	0	0
ENSG00000225011	0	1	0	0	0	0	0	0	0	0	0	0	0	0	0
ENSG00000228176	0	0	1	4	0	1	0	0	2	0	2	1	0	1	2
ENSG00000270927	0	0	0	0	0	0	0	0	0	0	0	0	0	0	0
ENSG00000233399	0	0	0	0	1	0	0	0	0	0	0	0	0	0	0
ENSG00000233372	0	0	0	0	0	0	0	0	0	0	0	0	0	0	0
ENSG00000231251	0	0	0	0	0	0	0	0	0	0	0	0	0	0	0
ENSG00000236335	0	0	0	0	0	0	0	0	0	0	0	0	0	0	0
ENSG00000231949	0	1	0	0	0	0	0	0	0	0	0	0	0	0	0
ENSG00000162510	3	3	1	5	0	1	2	0	2	3	0	2	0	4	0
ENSG00000186056	4	13	5	2	7	8	9	3	10	6	2	5	1	6	6
ENSG00000162511	3687	7052	2654	6203	4582	3677	2581	3647	4090	2202	2287	1691	2141	3661	3362
ENSG00000264773	0	1	0	0	0	1	1	0	0	0	0	0	0	0	0
ENSG00000229607	0	0	0	0	0	0	0	0	0	0	0	0	0	0	0
ENSG00000223382	3	2	0	1	0	0	0	0	0	0	0	0	0	0	0
ENSG00000222784	0	0	0	0	0	0	0	1	0	0	0	0	0	0	0
ENSG00000235143	0	0	0	0	0	0	0	0	0	0	0	0	0	0	0
ENSG00000162512	1158	3267	1203	1392	956	714	1048	1547	1357	1087	1216	812	522	980	1082
ENSG00000266210	0	0	0	0	0	0	0	0	0	0	0	0	0	0	0
ENSG00000134644	2290	3698	1876	4593	3350	2881	2627	2659	3267	2329	3229	2111	1632	3423	4027
ENSG00000237329	0	4	0	3	0	3	1	0	0	1	2	1	0	1	1
ENSG00000232768	1	0	3	0	0	1	2	0	0	0	1	0	0	3	0
ENSG00000215900	0	0	0	0	0	0	0	0	1	0	0	0	0	0	0
ENSG00000225142	0	2	0	2	0	0	0	0	0	0	0	0	0	0	0
ENSG00000084628	4	4	7	0	3	1	1	3	1	4	2	2	1	5	3
ENSG00000060688	1100	1690	1002	2233	1965	1502	1462	1572	1945	1329	1682	1235	853	1784	2524
ENSG00000229447	0	2	1	8	1	1	0	4	2	4	2	3	0	2	1
ENSG00000121766	1086	2034	882	1794	1425	1090	1037	1190	1397	1050	1351	914	747	1351	1967
ENSG00000229044	2	0	0	0	1	0	0	0	1	0	2	0	2	2	0
ENSG00000121769	135	283	100	307	245	134	78	124	82	112	136	103	147	331	176
ENSG00000168528	810	1385	552	1251	1042	788	453	475	515	536	653	518	192	326	351
ENSG00000215899	0	0	0	0	0	0	0	0	0	1	0	0	0	0	0
ENSG00000206981	0	0	0	0	0	0	0	0	0	0	0	0	0	0	0
ENSG00000260386	0	5	0	0	0	0	0	1	0	0	0	0	0	0	0
ENSG00000265961	0	0	0	0	0	0	0	0	0	0	0	0	0	0	0
ENSG00000229167	8	8	2	14	5	1	7	4	7	5	3	2	2	14	6
ENSG00000142910	8252	8877	8709	8275	8922	7687	10396	8427	13697	4721	8787	7106	4042	7127	18092
ENSG00000121764	20	48	9	15	25	27	23	24	29	13	18	12	7	13	16
ENSG00000162517	1812	3092	1337	3140	2522	1906	2133	2654	2979	1806	2415	1736	1459	2837	3685
ENSG00000235790	1	7	2	7	2	1	4	2	4	6	3	4	6	12	3
ENSG00000264078	2	0	0	1	2	4	5	0	1	6	2	0	0	0	0
ENSG00000084636	36	90	30	73	51	33	43	63	43	33	24	15	33	99	80
ENSG00000121753	38	68	43	70	71	30	35	35	36	38	49	34	27	46	47
ENSG00000266580	0	0	0	0	0	0	0	0	0	0	0	0	0	0	0
ENSG00000254545	10	7	11	6	6	12	8	5	7	10	6	6	0	0	4
ENSG00000134668	742	441	689	344	223	408	486	192	529	217	354	238	51	59	237
ENSG00000203620	0	0	0	1	0	3	0	0	0	0	0	0	0	0	1
ENSG00000269967	3	2	0	15	4	1	3	0	1	3	2	0	3	5	2
ENSG00000184007	4139	5921	3343	7966	5940	5140	4633	4375	5875	3984	5896	3759	2674	5594	8232
ENSG00000228634	8	2	2	5	4	1	5	0	0	3	1	0	2	2	0
ENSG00000121774	6288	9822	4973	11149	9709	7480	7410	8229	9786	7460	9411	7158	4717	8938	13265
ENSG00000203325	7	8	1	5	4	4	4	8	6	0	8	4	2	4	1
ENSG00000121775	830	1478	644	1566	1465	967	1064	1253	1446	842	1131	957	729	1394	2195
ENSG00000266203	0	1	0	1	0	3	0	0	0	0	0	0	0	0	0
ENSG00000276493	0	1	0	0	0	0	1	3	0	0	0	0	0	0	0
ENSG00000025800	3573	3900	2754	6413	4492	4755	3951	3612	5254	3308	4772	2733	2230	4828	5776
ENSG00000250135	0	0	0	0	0	0	0	0	0	0	0	0	0	0	0
ENSG00000084652	3263	3950	2729	5778	4251	4211	3492	3528	4479	2873	4163	2626	2165	4519	5520
ENSG00000160050	264	812	250	402	362	280	315	473	478	328	413	276	330	479	760
ENSG00000224066	2	5	5	8	1	6	3	4	5	5	2	1	4	3	5
ENSG00000160051	40	97	25	146	78	60	55	71	68	56	57	49	36	88	86
ENSG00000222046	9	6	7	5	4	9	3	3	2	6	4	4	4	5	1
ENSG00000160055	166	431	143	325	224	220	199	309	329	230	306	211	239	303	377
ENSG00000084623	4560	7047	3623	6909	5933	4865	5027	6234	7530	4437	5734	4250	3422	5529	9574
ENSG00000220785	453	1090	429	831	543	491	324	771	577	453	483	291	612	902	595
ENSG00000183615	180	462	133	199	301	205	136	238	266	76	89	86	76	147	223
ENSG00000182866	15	25	6	2	2	2	2	14	11	10	6	14	5	13	5
ENSG00000277617	0	0	0	0	0	0	0	0	0	0	0	0	0	0	0
ENSG00000252450	0	0	0	0	0	0	0	0	0	0	0	0	0	0	0
ENSG00000116478	3990	7109	2582	7068	6644	5154	3650	5610	5751	3563	4770	3658	3335	5628	7844
ENSG00000175130	8426	21361	6654	12204	11019	9141	7042	12600	12723	7481	9676	6460	7094	12757	17907
ENSG00000233775	0	0	0	0	0	0	0	0	0	0	1	0	2	0	0
ENSG00000162526	5	16	5	11	7	9	7	8	2	6	5	8	9	18	7
ENSG00000225828	69	113	38	78	39	48	45	59	39	40	66	22	76	107	86
ENSG00000160058	2311	4978	1470	2907	2250	2162	1818	2109	2689	1496	2321	1572	1390	2490	3198
ENSG00000224333	0	0	0	3	0	0	0	0	0	0	0	1	0	0	0
ENSG00000270850	0	0	0	0	0	0	0	0	0	0	0	0	0	0	0
ENSG00000229259	0	0	0	0	0	0	1	0	0	0	0	0	0	0	0
ENSG00000263529	0	0	0	0	0	0	0	0	0	0	0	0	0	0	0
ENSG00000254553	0	0	0	0	0	1	0	1	1	0	0	0	0	2	0
ENSG00000273274	1	0	3	3	4	3	0	3	5	0	2	4	4	2	6
ENSG00000160062	345	602	273	661	484	314	342	320	444	297	359	282	190	359	521
ENSG00000176261	255	529	210	446	364	365	270	380	438	268	352	256	187	335	575
ENSG00000200591	0	2	1	7	2	0	0	0	0	1	2	0	1	1	0
ENSG00000162521	3499	5841	3055	7822	6011	4823	4662	5128	6213	4366	5694	3840	2969	5772	7573
ENSG00000162520	173	353	156	283	194	184	167	213	269	189	261	132	115	154	143
ENSG00000224409	0	4	1	4	2	0	0	0	3	1	1	2	0	2	0
ENSG00000162522	1903	3949	1826	4191	2961	2473	1869	2852	2801	2063	2998	1822	1637	3182	2574
ENSG00000134684	3174	4821	2245	4911	3907	3312	3086	3033	4212	2990	3785	2826	1839	3781	6130
ENSG00000116497	520	947	424	1245	731	633	673	710	822	515	688	448	457	845	934
ENSG00000160097	120	777	13	126	41	55	21	38	41	38	45	13	82	97	36
ENSG00000121905	1	9	3	1	2	3	4	7	6	3	4	2	0	6	0
ENSG00000121900	433	1086	585	363	377	289	595	1007	994	428	562	430	348	489	713
ENSG00000116514	853	1422	623	1108	844	790	882	998	1313	630	980	639	655	1159	1525
ENSG00000278966	1	0	1	0	0	2	0	1	0	1	2	0	0	0	0
ENSG00000217644	0	0	0	1	1	1	0	0	1	0	0	1	4	0	2
ENSG00000239670	2	1	0	2	1	0	1	0	3	0	1	0	0	0	0
ENSG00000236065	0	1	1	1	1	1	0	3	4	0	1	0	0	0	0
ENSG00000004455	1997	3230	1663	3632	3109	2638	2464	2636	3197	2126	3006	2157	1339	2768	4730
ENSG00000276645	0	0	0	1	0	0	0	0	1	0	0	2	1	0	0
ENSG00000142920	20	99	25	47	20	15	34	44	41	22	41	19	21	22	14
ENSG00000278997	8	12	2	17	4	4	13	6	12	6	10	3	6	5	5
ENSG00000116525	217	454	235	455	318	316	325	365	378	243	310	269	199	417	502
ENSG00000279179	5	4	2	13	7	1	6	5	1	5	3	4	7	6	8
ENSG00000160094	704	1471	740	1573	1292	1017	960	1266	1307	955	1273	825	734	1525	1627
ENSG00000270115	1	0	1	2	0	1	0	0	2	1	1	0	3	4	2
ENSG00000184389	0	0	0	2	1	0	0	1	0	0	1	3	0	0	1
ENSG00000225313	34	43	35	63	29	23	18	28	42	30	51	11	19	44	41
ENSG00000134686	2982	5585	2010	4277	3562	3300	2910	3550	4110	2673	3869	2546	2069	3908	5344
ENSG00000222112	4	2	1	6	4	3	3	1	0	2	3	3	1	3	4
ENSG00000233246	0	2	1	0	0	0	0	0	1	0	0	0	1	3	0
ENSG00000234512	0	1	0	0	0	0	0	1	0	0	0	0	0	0	0
ENSG00000121903	109	150	112	203	125	131	118	138	135	84	97	85	104	167	167
ENSG00000235907	0	0	0	1	3	1	1	1	0	0	1	0	1	4	0
ENSG00000121904	1	18	7	0	0	1	1	1	1	1	0	1	3	1	0
ENSG00000227000	0	2	0	0	0	0	0	0	0	0	0	0	0	0	0
ENSG00000176256	0	2	0	0	0	0	0	0	0	0	0	0	0	0	0
ENSG00000231163	0	0	0	0	0	0	0	0	0	0	0	0	0	0	0
ENSG00000142698	0	0	0	0	0	0	0	0	0	0	0	0	0	0	0
ENSG00000270241	0	0	0	0	0	0	0	0	0	0	0	0	0	0	0
ENSG00000207941	0	0	0	0	0	0	0	0	0	0	0	0	0	0	0
ENSG00000163866	1332	2691	851	2417	2024	1635	1293	1955	1946	1183	1443	1027	1063	1855	2567
ENSG00000189280	1	1	0	3	4	3	1	3	0	0	1	0	1	2	2
ENSG00000189433	0	1	0	2	1	5	0	0	0	0	0	0	0	0	0
ENSG00000255811	0	0	0	2	0	2	0	0	0	0	0	0	0	0	0
ENSG00000188910	1	2	1	2	1	1	0	0	0	0	0	0	0	0	0
ENSG00000187513	204	437	154	2371	1598	1073	947	2357	986	434	287	87	179	551	501
ENSG00000230163	37	79	34	85	47	47	35	50	31	32	44	16	19	41	42
ENSG00000116544	10	61	8	42	22	22	13	27	26	5	13	11	11	29	32
ENSG00000241014	29	77	30	74	39	37	24	23	24	25	29	19	46	43	44
ENSG00000271741	4	9	0	14	8	2	2	0	8	6	6	2	4	8	9
ENSG00000243749	111	401	114	171	116	106	109	251	161	125	125	101	155	230	301
ENSG00000163867	273	463	233	404	335	261	236	257	383	200	281	214	188	317	371
ENSG00000233940	0	0	0	0	0	0	0	0	0	0	0	0	0	0	0
ENSG00000197056	363	504	343	846	532	482	446	438	589	401	515	301	250	604	649
ENSG00000228348	2	1	0	0	0	0	0	2	0	1	0	1	0	0	1
ENSG00000116560	8687	11514	6609	16726	14357	9869	9279	9404	11228	9165	11365	9136	6148	12155	16294
ENSG00000201868	0	0	0	0	0	0	0	0	0	0	0	0	1	0	0
ENSG00000146463	1759	2815	1720	3913	2498	2285	2363	2131	2653	2080	2635	1661	1394	2821	3033
ENSG00000240374	2	0	0	0	1	0	0	0	0	0	0	0	0	0	0
ENSG00000201542	0	0	1	1	1	0	0	0	1	1	0	0	0	0	0
ENSG00000229994	4	9	3	6	4	2	5	6	4	2	5	5	2	3	6
ENSG00000227409	0	0	0	3	3	2	0	0	0	1	0	0	0	0	3
ENSG00000278702	0	0	0	0	0	0	0	0	0	0	0	0	0	0	0
ENSG00000142687	1755	3485	1445	3070	2267	2133	1684	2188	2500	1463	2051	1274	1676	2808	3176
ENSG00000236274	2	0	1	2	0	0	0	0	2	0	1	0	0	0	3
ENSG00000020129	654	1124	546	1213	1003	857	710	911	1064	684	1034	722	523	963	1422
ENSG00000239636	3	6	0	9	5	1	2	0	2	1	2	6	2	0	4
ENSG00000116819	4	6	6	13	2	5	6	5	0	3	6	2	5	9	1
ENSG00000126067	3155	4894	2447	5773	4830	3849	3625	3879	5025	3378	4538	3313	2263	3993	7268
ENSG00000142686	570	1432	496	1318	960	796	702	727	892	629	790	535	509	915	1103
ENSG00000092853	961	535	591	2739	2167	1615	1436	940	1354	1102	1298	925	612	1713	2114
ENSG00000232335	2	1	0	2	1	1	1	1	1	0	0	0	0	0	1
ENSG00000134698	706	1296	571	1652	1007	903	804	963	991	857	1182	615	666	1244	1016
ENSG00000092847	1932	2052	1839	3535	2215	2615	2170	1780	2554	1838	2860	1524	1171	2532	2668
ENSG00000271164	0	0	0	0	0	0	0	0	0	0	0	0	0	0	0
ENSG00000271914	0	0	0	0	0	0	0	0	0	0	0	0	0	0	0
ENSG00000126070	746	1011	623	1368	830	925	742	586	886	700	957	503	522	1050	866
ENSG00000271554	1	0	2	10	1	4	4	2	4	1	0	1	2	1	5
ENSG00000232862	0	2	0	0	0	1	0	0	0	0	1	0	0	2	1
ENSG00000092850	7	21	3	9	2	2	7	16	19	19	11	4	5	5	10
ENSG00000116863	905	1589	625	1321	1206	993	867	1142	1274	853	1118	841	631	1212	1804
ENSG00000171812	47	80	41	21	17	13	62	53	50	25	34	22	24	37	70
ENSG00000054116	1575	3103	1306	2292	1934	1745	1508	2044	2310	1446	2022	1392	1187	1924	2988
ENSG00000116871	8302	15338	5269	11640	10329	8544	8214	9851	11620	6965	9536	7123	6290	10951	14712
ENSG00000264592	0	0	0	0	0	0	0	0	0	0	0	0	0	0	0
ENSG00000054118	5968	7028	4463	10550	9039	7392	6826	7025	8375	6052	7680	5324	3792	8828	10905
ENSG00000231849	3	0	0	5	0	2	0	0	0	0	2	0	0	0	0
ENSG00000214193	57	78	62	84	52	42	47	53	55	34	56	19	31	66	60
ENSG00000142694	1082	3366	1100	1857	1610	1149	1431	2473	2260	1257	1550	1146	1270	2006	3330
ENSG00000116883	23	31	16	32	28	15	14	19	8	9	13	13	15	39	27
ENSG00000196182	1273	2162	682	1917	1504	1289	1087	1187	1352	871	1161	814	811	1436	1928
ENSG00000181817	502	858	429	817	664	553	576	659	853	546	783	493	361	545	1046
ENSG00000222821	0	0	0	0	0	0	0	0	0	0	0	0	0	0	0
ENSG00000116885	77	192	66	140	97	81	81	101	117	74	87	90	54	89	136
ENSG00000201448	0	1	0	0	0	0	0	0	0	3	0	0	0	0	0
ENSG00000116898	1422	2611	1201	2142	1935	1645	1616	2146	2439	1491	2044	1474	1137	1995	3069
ENSG00000119535	0	2	0	0	0	0	0	0	0	0	0	0	0	0	0
ENSG00000230214	0	0	0	0	0	0	0	0	0	0	0	0	0	0	0
ENSG00000234481	0	0	0	0	0	0	0	0	0	0	0	0	0	0	0
ENSG00000163873	0	3	0	0	0	0	0	0	1	0	0	0	0	0	0
ENSG00000264698	0	0	0	0	0	0	0	0	0	0	0	0	0	0	0
ENSG00000207328	0	0	0	0	0	0	0	0	0	0	0	0	0	0	0
ENSG00000223944	0	0	0	0	0	0	0	0	0	0	0	0	0	0	0
ENSG00000230451	0	0	0	0	0	0	0	0	0	0	0	0	0	0	0
ENSG00000233621	57	150	51	55	68	59	47	55	52	46	82	33	54	103	124
ENSG00000163874	393	968	180	306	331	296	188	210	251	164	354	162	163	317	474
ENSG00000163875	1114	2104	797	1799	1406	1091	1134	1315	1532	1023	1383	1000	827	1500	1962
ENSG00000263675	2	6	0	3	2	3	0	2	0	2	0	1	3	1	4
ENSG00000163877	502	675	301	776	593	547	425	494	545	395	403	335	252	584	704
ENSG00000232273	0	0	1	2	0	0	0	2	1	0	2	1	1	2	1
ENSG00000237749	0	0	1	1	1	1	1	1	0	0	0	1	0	0	0
ENSG00000163879	73	204	56	88	85	76	91	125	135	87	92	67	76	157	210
ENSG00000134697	1292	2032	915	2259	1729	1331	1292	1357	1863	1422	1800	1301	890	1670	2298
ENSG00000169218	0	0	0	0	0	0	0	1	0	0	0	0	0	0	0
ENSG00000116922	236	374	204	490	358	291	268	284	296	236	264	239	202	363	449
ENSG00000134690	843	837	572	2459	1818	1294	1440	1326	1589	1129	1602	1138	727	1630	2301
ENSG00000183317	0	2	0	1	0	0	1	7	1	1	0	0	1	0	0
ENSG00000200421	0	0	0	0	0	0	0	0	0	0	0	0	0	0	0
ENSG00000214141	0	1	0	1	0	0	0	0	0	1	0	0	0	0	0
ENSG00000227416	0	0	0	0	0	0	0	0	0	0	0	0	0	0	0
ENSG00000185090	16	21	11	32	22	17	16	6	14	12	15	10	15	20	25
ENSG00000233728	0	0	0	0	0	0	0	0	0	0	0	0	0	0	0
ENSG00000196449	315	525	214	507	450	423	293	303	499	280	483	292	224	353	672
ENSG00000197982	546	1388	399	828	780	622	579	894	844	492	687	586	565	818	1495
ENSG00000188786	556	721	434	900	607	627	514	445	613	375	543	371	328	697	760
ENSG00000235673	1	0	0	1	2	0	0	1	2	1	2	0	0	0	0
ENSG00000204084	442	567	342	869	509	488	528	444	550	393	532	359	332	660	698
ENSG00000230955	0	0	0	0	0	0	0	0	0	0	0	0	0	0	0
ENSG00000252448	0	0	0	0	0	0	0	3	0	0	0	0	0	0	0
ENSG00000222282	0	0	0	0	0	0	0	0	0	0	0	0	0	1	0
ENSG00000277168	0	0	0	0	0	0	0	0	0	0	0	0	0	0	0
ENSG00000183431	2211	3191	1877	4077	3489	2821	2685	2742	3781	2304	2952	2123	1559	3087	4853
ENSG00000212541	7	14	13	19	19	16	11	3	9	20	17	16	10	6	3
ENSG00000183386	1151	2381	1033	1662	1528	1055	1192	1937	1858	1036	1245	956	863	1703	1907
ENSG00000183520	1212	1971	938	2205	1777	1378	1299	1590	1838	1335	1715	1135	916	1595	2412
ENSG00000185668	1	0	0	2	0	1	1	0	0	0	2	0	0	2	0
ENSG00000224592	0	2	0	0	0	1	0	2	0	0	0	0	1	0	0
ENSG00000223589	0	0	0	0	0	0	0	0	0	0	0	0	0	0	0
ENSG00000265596	0	1	0	0	0	0	0	0	0	0	0	0	0	0	0
ENSG00000237290	0	1	0	0	0	0	1	0	0	0	0	0	0	0	0
ENSG00000275350	0	0	0	0	0	0	0	0	0	0	0	0	0	0	0
ENSG00000200796	0	0	0	0	0	0	0	0	0	0	0	0	0	0	0
ENSG00000238063	0	1	0	0	0	0	0	0	0	0	0	0	0	0	0
ENSG00000215895	0	4	1	1	2	0	0	2	0	1	0	0	0	2	3
ENSG00000116954	1141	2557	842	1978	1491	1023	1165	1363	1635	1044	1354	1028	890	1528	1959
ENSG00000273637	0	0	0	0	0	0	0	0	0	0	0	0	0	0	0
ENSG00000228436	25	47	13	55	38	28	25	32	45	17	36	22	26	40	44
ENSG00000214114	305	507	252	487	462	358	343	402	508	295	356	292	201	395	688
ENSG00000274944	0	1	1	7	2	3	0	0	1	0	1	1	1	1	2
ENSG00000131233	1	1	1	1	1	1	0	1	2	0	1	0	1	0	1
ENSG00000158315	35	56	26	20	18	10	9	11	19	11	21	5	8	27	17
ENSG00000199963	0	0	1	0	0	0	0	0	0	0	0	0	0	0	0
ENSG00000207466	0	0	0	0	0	0	0	0	0	0	0	0	1	0	0
ENSG00000235549	0	0	0	0	0	0	0	0	0	0	0	0	0	0	0
ENSG00000174574	1489	2903	1197	2205	1821	1476	1398	1700	2045	1350	1905	1268	1055	1927	2705
ENSG00000168653	3309	7062	2723	4693	4475	3827	3385	5310	5860	2646	3777	2450	2068	3317	6148
ENSG00000127603	23189	26992	21812	44550	28696	29925	21702	15955	25495	18187	27455	14600	13510	24931	23417
ENSG00000206654	1	0	1	4	0	0	0	1	0	1	1	0	0	1	1
ENSG00000270040	1	0	1	4	0	0	1	0	2	0	0	2	3	1	1
ENSG00000226438	1	0	1	3	4	4	1	1	0	1	0	0	1	1	0
ENSG00000217897	1	1	2	4	1	1	0	0	0	1	3	0	0	1	0
ENSG00000183682	0	0	2	5	5	2	2	1	0	0	1	0	4	1	4
ENSG00000237624	18	47	28	87	85	52	53	68	54	33	41	38	8	22	22
ENSG00000182109	0	7	2	10	3	4	1	7	4	6	5	3	2	4	5
ENSG00000243970	2	1	0	4	0	3	0	0	2	0	1	2	1	1	0
ENSG00000090621	7025	9523	6731	10872	8915	6862	8683	9656	11353	6517	8350	6449	5530	10200	14910
ENSG00000228060	5	5	1	5	3	2	1	6	2	5	1	2	6	14	11
ENSG00000201457	1	3	2	3	1	5	1	1	0	1	4	0	0	4	3
ENSG00000163909	3	0	1	1	4	0	0	0	0	0	3	1	0	2	0
ENSG00000225903	0	0	0	0	0	0	0	0	0	0	0	0	0	0	0
ENSG00000116981	0	0	0	0	0	0	0	0	0	0	0	0	0	0	0
ENSG00000116983	0	1	0	1	0	0	0	1	0	0	0	0	0	0	0
ENSG00000084072	799	1720	649	1187	1035	824	827	1170	1420	732	991	729	681	1193	1747
ENSG00000225333	0	0	0	0	0	0	0	0	0	0	0	0	1	0	0
ENSG00000252413	0	0	0	0	0	0	0	0	0	0	0	0	0	0	0
ENSG00000116985	4	0	5	12	11	4	6	8	1	4	5	5	3	16	3
ENSG00000198754	2	26	11	17	13	14	10	7	8	3	9	2	2	6	6
ENSG00000261798	0	0	0	0	0	0	0	1	0	0	0	0	0	1	0
ENSG00000229213	0	0	0	0	0	0	0	0	0	0	0	0	0	0	0
ENSG00000043514	300	511	280	461	411	337	281	357	381	278	314	245	219	386	612
ENSG00000202222	0	1	0	1	0	1	0	0	0	1	0	0	0	1	0
ENSG00000116990	88	253	58	75	48	49	69	88	78	70	81	47	48	100	125
ENSG00000236546	1	1	0	0	0	0	0	0	0	0	0	1	0	0	0
ENSG00000207356	0	0	0	0	0	0	0	0	0	0	0	0	0	0	0
ENSG00000168389	28	21	21	61	54	34	35	13	36	44	51	37	7	38	89
ENSG00000228477	0	0	0	1	0	1	1	0	0	1	1	2	1	1	1
ENSG00000131236	11806	19323	8101	17632	14039	12183	10568	12267	14905	9390	11480	8464	8251	14734	19665
ENSG00000131238	3800	6169	2753	5141	4251	3419	3297	3877	4299	3362	4572	3450	3102	4941	7446
ENSG00000226745	0	0	1	0	0	0	0	0	0	0	0	0	0	0	0
ENSG00000117000	379	605	331	843	599	530	460	417	475	446	451	385	328	712	673
ENSG00000207508	2	0	0	1	0	0	0	0	2	0	2	0	0	0	0
ENSG00000188800	0	0	0	0	2	0	0	0	0	0	0	0	0	0	0
ENSG00000259943	67	114	48	99	93	85	67	96	102	62	98	63	80	100	121
ENSG00000084073	1650	2510	1332	2581	2005	1760	1719	1387	1944	1231	1575	1252	1043	1850	2855
ENSG00000231296	4	0	0	4	2	2	1	1	0	0	1	0	0	2	0
ENSG00000049089	13	41	10	11	20	16	10	11	16	11	16	10	15	40	42
ENSG00000227311	0	4	0	0	0	0	0	0	0	0	0	0	0	1	0
ENSG00000084070	333	542	237	569	482	385	383	338	441	383	442	327	264	430	587
ENSG00000213172	0	0	0	1	0	0	0	0	0	0	0	0	0	0	0
ENSG00000187801	71	103	59	88	62	65	35	32	68	55	63	26	32	65	77
ENSG00000260920	59	108	58	76	69	49	54	24	45	40	40	46	26	52	55
ENSG00000279667	1	2	0	0	0	0	0	0	0	0	0	0	0	3	0
ENSG00000187815	77	119	53	126	84	62	69	79	103	76	103	59	78	104	84
ENSG00000238287	8	28	10	12	12	11	12	24	20	9	24	8	14	20	33
ENSG00000164002	209	335	159	342	271	226	180	199	241	174	225	161	174	282	386
ENSG00000227278	0	1	1	1	3	0	0	0	0	0	0	0	0	0	0
ENSG00000238186	1	10	2	7	7	2	5	0	4	2	2	4	3	3	11
ENSG00000117010	54	97	47	109	94	57	64	93	94	106	116	73	71	132	124
ENSG00000236505	0	1	0	1	0	0	0	0	0	0	0	0	0	0	0
ENSG00000233910	0	0	0	0	0	0	0	0	0	0	0	0	0	0	0
ENSG00000117016	5	15	3	32	19	11	9	17	19	14	19	14	14	37	39
ENSG00000237899	5	6	1	0	4	2	0	1	3	2	4	2	1	1	2
ENSG00000272145	12	29	5	26	24	16	11	16	17	11	25	6	16	34	19
ENSG00000066136	705	1185	677	1653	1446	923	947	1209	1386	962	1222	873	700	1374	1696
ENSG00000198974	0	0	0	2	0	0	0	0	0	0	0	0	0	0	0
ENSG00000207962	0	0	0	0	0	0	0	0	0	0	0	0	0	0	0
ENSG00000117013	1	3	4	3	1	3	2	1	0	6	1	0	0	2	2
ENSG00000264582	0	0	0	0	0	0	0	0	0	0	0	0	0	0	0
ENSG00000179862	401	1303	211	553	598	556	241	598	516	331	743	346	478	867	1143
ENSG00000229528	0	0	0	0	0	0	0	0	0	2	0	0	0	0	0
ENSG00000228940	0	1	0	0	0	0	0	0	0	0	0	0	0	0	0
ENSG00000233118	0	0	0	0	0	0	0	0	0	0	0	0	0	0	0
ENSG00000171793	1219	1759	820	2439	2018	1665	1389	1255	1717	1282	1676	1239	950	1560	2576
ENSG00000281207	13	22	31	28	32	25	13	10	19	8	15	8	9	19	12
ENSG00000171790	15	21	10	24	32	20	16	4	8	14	20	5	4	17	15
ENSG00000010803	746	1422	706	1456	1112	878	872	933	1074	836	1195	672	539	1055	1279
ENSG00000215893	1	1	5	6	0	0	0	0	0	0	2	0	0	1	0
ENSG00000235358	0	0	2	1	1	0	0	0	2	3	0	0	0	0	2
ENSG00000213987	0	0	0	0	0	0	0	0	0	0	0	0	0	0	0
ENSG00000204060	4	11	30	38	20	21	12	23	31	19	45	16	18	29	25
ENSG00000229901	0	0	0	1	1	3	0	0	0	0	1	0	0	0	0
ENSG00000127129	0	2	2	1	0	1	0	1	3	0	0	0	0	0	0
ENSG00000127124	105	118	107	224	140	160	105	68	132	86	98	72	63	124	144
ENSG00000230881	0	0	0	0	0	0	0	0	0	0	0	0	0	0	0
ENSG00000230638	0	1	3	0	0	0	1	1	0	1	0	0	1	0	0
ENSG00000227538	0	0	0	0	0	0	0	0	0	0	0	0	0	0	0
ENSG00000228776	0	0	0	0	0	0	0	0	0	0	0	0	0	0	0
ENSG00000044012	0	0	0	0	0	0	0	0	0	0	0	0	0	1	0
ENSG00000197273	0	0	0	0	0	0	0	0	0	0	0	0	0	0	0
ENSG00000198815	1359	1810	1004	2939	2053	1916	1477	1562	2018	1364	1877	1194	953	2109	2341
ENSG00000227527	7	13	8	16	12	9	1	15	10	8	8	10	5	23	10
ENSG00000177181	4	8	6	1	3	1	1	2	1	4	6	1	3	12	4
ENSG00000235002	0	0	0	0	0	0	0	0	0	0	0	0	0	0	0
ENSG00000066185	5	14	2	7	6	2	3	11	16	8	8	4	12	14	13
ENSG00000127125	556	1310	522	951	752	621	605	874	880	690	761	608	532	863	1103
ENSG00000186409	8	26	11	27	18	9	6	16	20	12	10	15	8	25	22
ENSG00000230116	0	0	0	0	0	0	0	1	0	0	0	0	0	0	0
ENSG00000236876	1	4	1	4	3	0	2	1	0	1	1	1	1	1	2
ENSG00000200254	0	0	0	0	0	0	0	0	0	0	0	0	0	0	0
ENSG00000236180	0	1	1	0	2	0	0	0	0	0	0	0	0	0	0
ENSG00000171960	507	851	405	839	803	715	654	867	836	540	873	602	407	794	1288
ENSG00000234917	1	0	3	3	2	2	2	1	1	5	2	3	0	5	2
ENSG00000065978	26204	45588	22923	44605	40880	29382	34122	48121	49572	29107	39450	29308	25619	42525	62929
ENSG00000164007	0	1	0	0	0	1	0	1	1	1	0	0	0	0	0
ENSG00000117385	3835	7928	3027	6131	5590	4556	3415	4387	5222	3320	4536	3322	3541	6045	8437
ENSG00000164008	22	73	17	43	40	32	25	46	32	18	21	32	19	31	42
ENSG00000283580	4	15	2	13	7	12	2	10	9	6	9	5	11	13	13
ENSG00000228452	19	24	12	55	25	24	25	12	19	26	25	10	12	30	49
ENSG00000274386	7	8	8	9	5	2	6	10	5	12	9	2	11	7	15
ENSG00000177868	266	703	250	444	414	329	298	456	525	437	461	319	323	508	784
ENSG00000164010	247	528	216	492	405	338	282	355	277	260	295	192	276	446	430
ENSG00000228192	5	12	6	10	13	5	5	8	9	13	11	13	8	14	10
ENSG00000164011	100	209	119	209	176	130	133	174	223	113	107	102	96	203	227
ENSG00000233708	0	0	0	0	0	0	0	0	0	0	0	0	0	0	0
ENSG00000237090	1	0	0	0	0	0	0	0	0	0	0	0	0	0	0
ENSG00000225099	0	0	0	0	0	0	0	0	0	0	0	0	0	0	1
ENSG00000117394	735	877	372	1650	1513	1197	1036	942	1250	907	1272	1106	406	806	1384
ENSG00000227533	11	5	9	16	3	3	11	8	12	5	11	3	3	6	4
ENSG00000207256	0	0	0	0	0	0	0	0	0	0	0	0	0	0	0
ENSG00000283136	0	0	0	0	0	0	0	0	0	0	0	0	0	0	0
ENSG00000277513	0	0	0	0	0	0	0	0	0	0	0	0	0	0	0
ENSG00000186973	2	3	0	1	0	1	0	0	1	1	0	0	0	0	1
ENSG00000117395	1833	2291	1352	2878	2378	2110	2106	1594	2559	1598	2056	1598	922	1712	3949
ENSG00000243710	25	82	41	48	38	14	22	31	35	69	91	47	11	15	13
ENSG00000179178	1	0	0	1	0	0	1	0	0	0	2	2	0	0	1
ENSG00000253313	0	1	0	0	0	0	0	0	0	0	0	0	0	0	0
ENSG00000066056	22730	55635	16959	53382	43812	32520	30703	51700	47774	28701	37021	26240	30235	54252	64013
ENSG00000117400	1	2	2	5	1	1	2	1	1	3	2	2	1	3	1
ENSG00000234694	5	10	3	11	4	3	5	5	12	4	3	2	5	10	13
ENSG00000117399	2317	2329	1826	4875	4388	3123	3003	3895	3855	2969	3866	2650	2009	4120	5945
ENSG00000066322	3242	5856	2492	5659	4667	3528	3411	4396	5017	3109	3865	3125	2768	4899	6476
ENSG00000159479	874	1384	713	1350	1141	930	904	884	1227	870	1068	822	657	1079	1619
ENSG00000229431	10	9	3	17	15	8	8	10	1	9	4	10	1	12	6
ENSG00000198198	891	1237	762	1704	1033	1013	877	1033	1162	832	1101	655	701	1417	1082
ENSG00000229372	14	10	10	3	3	3	4	1	8	5	2	3	1	4	1
ENSG00000274975	0	0	0	0	0	0	0	0	0	0	0	0	0	0	0
ENSG00000178922	2302	3591	1429	1350	1288	1075	1375	1170	1830	1359	1966	1469	1174	1585	3266
ENSG00000229348	8	31	9	18	9	12	11	13	11	10	17	10	11	12	16
ENSG00000142949	17862	23109	10807	17361	13622	14110	12693	10835	16246	9522	15343	10420	7992	12826	18020
ENSG00000066135	1563	2930	1393	2604	2043	1672	2034	1979	2379	1452	1981	1456	1150	2097	2592
ENSG00000236200	23	26	14	43	29	24	26	23	30	22	26	17	15	21	59
ENSG00000126091	364	798	288	809	636	528	431	651	641	424	537	412	347	690	858
ENSG00000229444	3	1	0	7	3	3	0	1	3	1	1	2	0	1	0
ENSG00000283414	0	0	0	0	0	1	0	0	0	0	0	0	0	1	0
ENSG00000233674	0	7	1	0	2	0	0	4	0	2	3	0	1	2	0
ENSG00000283477	0	0	0	0	0	0	0	0	0	1	0	0	0	0	0
ENSG00000224751	3	1	3	3	1	1	1	1	1	3	4	0	4	1	0
ENSG00000117407	3	2	1	5	2	2	4	2	0	0	4	0	5	0	0
ENSG00000237950	0	2	2	7	2	1	0	4	4	7	3	2	2	1	5
ENSG00000117408	634	1171	597	1238	942	760	803	850	1052	658	872	618	560	982	1240
ENSG00000132768	482	696	362	869	663	541	536	485	656	451	596	459	371	533	940
ENSG00000117410	1365	3314	905	2683	2458	1801	1587	2369	2632	1705	2004	1545	1407	2463	3816
ENSG00000117411	1977	3357	1695	3352	2742	2378	2254	2891	3154	2186	2992	2225	1393	2549	4354
ENSG00000159214	64	181	85	131	94	68	68	129	113	82	109	64	49	85	97
ENSG00000196517	49	92	40	23	20	23	19	20	13	24	25	25	8	30	26
ENSG00000230615	4	9	1	3	2	4	5	8	7	2	2	5	3	10	5
ENSG00000227163	0	0	0	0	0	0	0	0	0	0	0	0	0	0	0
ENSG00000271647	0	0	0	0	0	0	0	0	0	0	0	0	0	0	1
ENSG00000239560	0	0	0	0	0	0	0	0	0	0	0	0	0	0	0
ENSG00000171872	0	0	0	0	0	0	0	0	0	0	0	0	0	1	1
ENSG00000233514	0	0	0	0	1	0	2	1	1	0	0	0	1	1	0
ENSG00000283039	0	1	0	0	1	0	0	0	0	0	0	0	0	0	0
ENSG00000226804	0	0	0	0	0	0	0	0	0	0	0	0	0	0	0
ENSG00000200171	0	0	0	0	0	0	0	0	0	0	0	0	0	0	0
ENSG00000238037	0	0	0	0	0	0	0	0	0	0	0	0	0	0	0
ENSG00000227994	0	2	0	0	0	0	0	0	0	0	0	0	0	0	0
ENSG00000271329	0	0	0	0	0	0	0	0	0	0	0	0	0	0	0
ENSG00000178028	688	1497	643	1254	1063	843	754	1056	1088	860	1102	721	683	1110	1507
ENSG00000117419	734	1623	566	1448	1308	959	906	1160	1415	890	1275	898	732	1189	1967
ENSG00000233602	1	1	2	7	1	6	0	0	2	0	4	0	1	3	1
ENSG00000199385	0	1	0	0	0	0	0	0	0	0	0	0	0	0	0
ENSG00000187147	1148	2099	818	2196	1968	1555	1262	1825	1957	1360	1682	1188	1078	1800	2596
ENSG00000263381	0	0	0	0	0	0	0	0	0	0	0	0	0	0	0
ENSG00000126106	140	297	108	257	211	158	205	284	254	122	214	172	159	248	340
ENSG00000198520	2	2	1	3	3	1	2	1	3	0	3	0	0	1	0
ENSG00000199377	0	0	0	0	0	0	0	0	0	0	0	0	0	2	2
ENSG00000200169	2	0	0	6	3	0	0	0	2	1	6	0	0	8	1
ENSG00000142945	736	778	554	2375	1914	1401	1354	1527	1536	1284	1835	1199	808	1717	2446
ENSG00000225721	5	13	3	12	10	13	8	12	10	11	10	7	3	11	13
ENSG00000142937	22345	49991	19945	41658	35908	26576	26964	36969	44276	24813	34464	23612	21792	35331	53846
ENSG00000264294	0	0	0	0	0	0	0	0	0	0	0	0	0	0	0
ENSG00000200913	9	10	3	11	7	4	8	8	5	10	12	4	2	13	11
ENSG00000202031	1	2	1	1	0	2	0	0	0	2	6	1	1	0	0
ENSG00000281859	0	0	0	0	0	0	0	0	0	0	0	0	0	0	0
ENSG00000207421	0	0	0	0	0	0	0	0	0	0	0	0	0	0	0
ENSG00000234093	2	0	2	3	2	4	1	2	2	0	1	1	2	2	3
ENSG00000142959	3	12	7	11	9	8	3	12	8	5	5	3	12	13	8
ENSG00000173846	767	1752	573	1468	1354	821	768	985	1283	661	961	827	643	1331	1631
ENSG00000188396	15	7	7	29	13	18	10	10	6	6	13	5	14	18	10
ENSG00000222009	320	523	330	830	612	415	627	610	810	317	463	332	510	688	751
ENSG00000117425	41	78	21	134	91	57	65	110	97	48	65	37	39	87	76
ENSG00000202444	0	0	0	0	0	0	0	0	0	0	0	0	0	0	0
ENSG00000226499	1	0	0	5	1	1	0	2	2	0	1	1	0	0	0
ENSG00000070785	720	1315	480	1762	1335	987	994	1385	1352	820	1052	682	632	1159	1701
ENSG00000229815	0	0	1	3	4	0	0	1	3	0	1	0	1	1	0
ENSG00000232369	0	1	0	2	0	0	5	1	0	0	0	0	1	2	2
ENSG00000268949	0	0	0	0	0	0	1	1	2	1	0	0	2	0	3
ENSG00000126107	2753	5084	1967	5637	4207	3288	3376	5167	4724	2657	3487	2375	2514	4575	5419
ENSG00000126088	2696	5043	1875	5212	4298	3173	3468	5267	5218	3148	4035	2879	2434	4306	6474
ENSG00000162415	39	47	19	106	80	61	59	31	64	34	65	31	33	81	95
ENSG00000234315	0	0	1	0	1	0	0	0	0	0	0	0	0	0	0
ENSG00000281912	3	12	5	7	3	6	2	4	4	3	3	2	1	0	4
ENSG00000186603	59	66	42	109	103	66	48	60	98	65	66	59	50	92	177
ENSG00000132781	119	259	140	345	251	211	157	315	257	200	257	152	219	319	366
ENSG00000132773	284	389	194	498	524	473	324	312	420	269	385	265	180	428	648
ENSG00000070759	89	251	98	276	193	142	149	258	227	163	190	99	128	280	301
ENSG00000236872	1	0	0	1	1	0	1	0	0	0	0	0	0	0	1
ENSG00000280670	27	73	34	74	41	55	49	48	33	60	95	42	25	56	86
ENSG00000132763	141	160	117	309	188	198	168	156	209	147	196	155	78	157	258
ENSG00000117450	8682	15009	7247	13486	11841	9817	10168	11585	15041	8592	11091	8624	5872	10786	18577
ENSG00000234379	0	0	0	0	0	0	0	0	0	0	0	0	0	0	0
ENSG00000117448	1977	3993	1620	3082	2836	2172	2034	3090	3131	1891	2573	1995	1948	3087	4435
ENSG00000281133	0	2	0	0	1	0	2	0	1	2	0	0	0	0	1
ENSG00000280836	1	1	2	3	0	1	1	1	4	1	3	1	1	1	2
ENSG00000132780	2235	3338	1671	5333	4585	3242	3289	3823	4066	2942	4250	2705	2230	4666	6357
ENSG00000281112	0	0	0	0	1	1	0	0	0	0	0	0	1	0	2
ENSG00000281825	0	0	0	0	0	1	0	0	0	0	0	2	0	0	0
ENSG00000159588	23	32	18	39	27	13	22	26	16	23	24	15	21	30	28
ENSG00000159592	1980	3306	1460	3439	2486	2127	2015	2283	2854	1885	2468	1616	1589	2918	3503
ENSG00000225447	1	6	4	6	4	5	2	3	5	4	1	3	5	3	1
ENSG00000234329	9	6	5	21	11	6	12	3	5	4	8	5	4	6	9
ENSG00000159596	487	908	373	989	730	597	600	707	803	442	582	376	416	707	1055
ENSG00000197429	209	299	170	366	243	193	257	216	302	219	263	158	137	244	310
ENSG00000230896	25	44	27	44	28	23	33	25	34	16	23	24	12	29	37
ENSG00000236111	0	2	0	0	0	1	0	0	0	1	0	1	1	0	0
ENSG00000086015	1744	2323	1338	2853	2254	1985	1682	1888	2219	1457	2218	1369	1258	2167	2409
ENSG00000232467	0	1	0	2	0	1	0	0	0	0	0	0	0	0	0
ENSG00000117461	370	546	308	1058	815	642	812	690	893	604	659	619	447	773	1094
ENSG00000278139	0	0	0	0	0	0	0	0	0	0	0	1	0	0	0
ENSG00000226957	0	0	0	0	0	3	0	0	1	0	1	0	0	1	0
ENSG00000233114	0	0	0	0	0	0	0	0	0	1	0	1	0	1	1
ENSG00000227857	0	0	2	1	3	0	2	0	2	2	3	0	2	0	3
ENSG00000117472	11	8	14	27	16	13	11	12	10	10	16	16	7	12	8
ENSG00000250719	0	0	0	0	0	0	0	0	0	0	0	0	0	0	0
ENSG00000085998	1837	3050	1364	2665	2074	2048	1702	2171	2226	1273	1977	1309	1225	1888	2798
ENSG00000171357	34	54	52	106	48	39	59	77	88	66	84	64	26	25	27
ENSG00000085999	178	194	129	815	579	368	365	341	417	374	434	368	235	459	597
ENSG00000132128	2265	3561	1812	4010	3219	2388	2518	3080	3318	2528	3218	2336	1760	3132	3770
ENSG00000173660	2240	5333	1855	3403	3240	2902	2646	3800	3939	2465	3400	2109	1887	3193	5244
ENSG00000117481	590	978	427	1240	929	796	764	940	1007	668	799	619	456	892	1208
ENSG00000225779	0	0	0	3	1	0	0	0	0	1	0	0	0	4	1
ENSG00000117480	7	15	10	37	9	6	3	5	11	11	6	6	15	14	23
ENSG00000232022	4	24	7	1	0	2	2	1	1	0	0	1	0	2	0
ENSG00000224863	0	0	0	0	0	0	0	0	0	0	0	0	0	0	0
ENSG00000197587	0	0	0	0	0	0	0	0	0	0	0	0	0	0	0
ENSG00000282881	0	0	0	0	0	0	0	0	0	0	1	0	0	0	0
ENSG00000269956	2	10	5	9	12	0	4	4	3	4	4	3	5	9	1
ENSG00000162456	0	1	0	0	0	0	0	0	0	0	0	0	0	0	0
ENSG00000079277	642	1289	521	1254	959	775	697	984	942	671	982	581	663	1079	1272
ENSG00000142961	421	1130	277	600	432	365	314	458	438	308	331	255	380	646	579
ENSG00000123472	879	1657	774	1457	1190	871	923	1132	1283	782	1134	827	750	1220	1582
ENSG00000233647	0	1	1	0	0	0	0	0	0	0	2	0	2	0	0
ENSG00000186118	2	1	1	9	6	4	3	4	1	1	4	0	1	2	3
ENSG00000228237	3	11	2	17	12	13	6	4	3	5	4	5	5	9	9
ENSG00000159658	6922	15164	3883	13007	9007	7489	4869	7687	6765	5148	5919	3766	6123	11258	9456
ENSG00000236476	0	0	0	0	0	0	0	0	0	0	0	0	0	0	0
ENSG00000142973	0	3	0	0	0	0	0	0	0	0	0	0	0	0	0
ENSG00000154198	0	0	0	0	0	0	0	0	0	0	0	0	0	0	0
ENSG00000238145	0	0	0	0	0	0	0	0	0	0	0	0	0	1	0
ENSG00000187048	0	2	0	1	0	0	0	0	0	0	0	0	0	0	0
ENSG00000259832	0	0	0	0	0	0	0	1	0	0	0	0	0	0	0
ENSG00000261196	0	0	0	0	0	0	0	0	0	0	0	0	0	0	0
ENSG00000261593	0	1	0	0	0	0	0	0	0	0	0	0	0	0	0
ENSG00000261290	0	0	0	0	0	0	0	0	0	0	0	0	0	0	0
ENSG00000186377	157	533	65	504	351	196	27	57	51	125	108	75	191	269	135
ENSG00000186160	1	3	0	2	5	0	0	0	0	0	0	0	0	2	0
ENSG00000225154	0	0	0	1	1	0	0	0	0	2	0	0	0	0	0
ENSG00000225506	0	2	4	5	2	1	0	1	0	2	0	1	0	2	1
ENSG00000162365	0	1	0	0	0	0	0	0	0	0	0	0	0	0	0
ENSG00000225514	0	0	0	0	0	0	0	0	0	0	0	0	0	0	0
ENSG00000224805	6	1	3	1	2	1	0	2	3	1	1	1	1	0	3
ENSG00000162366	3	7	1	1	0	0	3	1	1	3	3	2	8	1	6
ENSG00000162367	1472	2772	1283	3292	2478	2115	2083	2237	2741	1882	2454	1779	1435	2576	3172
ENSG00000226252	55	58	30	111	62	65	30	59	58	54	39	27	60	103	58
ENSG00000123473	560	550	380	1661	1309	953	944	671	920	861	1082	877	449	1186	1461
ENSG00000162368	2856	4581	2234	5254	3742	3041	2961	3057	4132	3151	3604	2758	2198	3659	4923
ENSG00000225762	1	7	1	2	2	2	2	1	4	4	5	4	1	0	3
ENSG00000186790	0	1	0	1	0	0	0	1	0	0	0	0	3	0	1
ENSG00000237424	49	69	36	147	75	70	37	62	69	80	67	37	62	103	87
ENSG00000186564	14	16	19	36	22	33	17	19	28	23	35	6	14	33	37
ENSG00000271355	0	1	0	0	0	0	0	0	0	0	0	0	0	0	0
ENSG00000229554	0	0	0	0	0	0	0	0	0	0	0	0	0	0	0
ENSG00000227883	0	0	0	0	0	0	0	0	0	0	0	0	0	0	0
ENSG00000227947	0	0	0	0	0	0	0	0	0	0	0	0	0	0	0
ENSG00000269113	0	0	0	3	0	2	0	0	1	1	0	0	0	0	0
ENSG00000223814	0	0	0	0	0	0	0	0	0	0	0	0	0	0	0
ENSG00000225028	0	3	0	0	0	0	0	0	0	0	0	0	0	0	0
ENSG00000226133	0	0	0	0	0	0	0	0	0	0	0	0	0	0	0
ENSG00000231413	0	0	0	0	0	0	0	0	0	0	0	0	0	0	0
ENSG00000237180	0	2	0	0	0	0	0	0	0	0	0	0	0	0	0
ENSG00000242267	0	0	0	1	0	0	0	3	0	0	0	0	0	0	1
ENSG00000279096	0	0	0	0	0	0	0	0	0	0	0	0	0	0	0
ENSG00000223720	0	0	0	0	0	0	0	0	0	0	0	0	0	1	0
ENSG00000117834	6	7	1	3	6	3	3	2	0	3	7	0	0	2	0
ENSG00000272491	0	5	1	0	0	0	0	0	0	1	1	0	0	0	0
ENSG00000279214	0	0	0	1	0	0	0	0	0	0	1	2	0	0	0
ENSG00000132122	116	196	82	242	202	134	108	141	130	155	202	151	131	153	177
ENSG00000224986	0	1	0	2	3	0	1	1	0	1	1	0	0	0	1
ENSG00000206700	0	0	0	0	0	0	0	0	0	0	0	0	0	0	0
ENSG00000235105	1	3	1	2	1	1	2	3	0	1	5	1	0	1	1
ENSG00000223175	0	0	0	1	0	0	0	0	0	0	0	1	0	0	0
ENSG00000232514	0	0	0	0	0	0	0	0	0	0	0	0	0	0	0
ENSG00000186094	0	3	0	1	0	0	0	0	0	0	0	0	0	0	0
ENSG00000162373	0	2	0	0	0	0	0	0	0	0	0	0	0	0	0
ENSG00000229846	0	0	0	0	0	0	0	0	0	0	0	0	0	0	0
ENSG00000230114	0	0	0	0	0	0	0	0	0	0	0	0	0	0	0
ENSG00000225623	0	0	0	0	0	0	0	0	0	0	0	0	0	0	0
ENSG00000237478	0	0	0	0	0	0	0	0	0	0	0	0	0	0	0
ENSG00000215887	0	0	0	0	0	0	0	0	0	0	0	0	0	0	0
ENSG00000279324	0	2	0	0	0	0	0	0	0	0	0	0	0	0	0
ENSG00000233595	0	1	0	0	0	0	0	0	0	0	0	0	0	0	0
ENSG00000162374	0	3	0	0	0	0	0	0	0	0	1	0	0	0	0
ENSG00000230828	0	0	0	0	0	0	0	0	0	0	0	0	0	0	0
ENSG00000237337	0	0	0	0	0	0	0	0	0	0	0	0	0	0	0
ENSG00000233407	0	0	0	0	0	0	0	0	0	0	0	0	0	0	0
ENSG00000234080	1	1	0	0	0	0	0	1	0	1	0	0	0	1	0
ENSG00000229316	0	0	0	0	0	0	0	0	0	0	0	0	0	0	0
ENSG00000225671	0	0	0	0	0	0	0	0	0	0	0	0	0	0	0
ENSG00000142700	0	1	0	1	0	0	0	1	2	0	2	0	2	0	1
ENSG00000185104	734	1220	573	1688	1223	1067	947	1021	1182	835	1125	796	645	1225	1762
ENSG00000225767	1	0	2	5	1	2	0	0	1	2	4	1	0	0	1
ENSG00000207194	0	0	0	0	0	1	0	0	1	0	0	0	0	0	0
ENSG00000230585	0	2	5	6	0	3	2	3	2	0	4	1	0	8	4
ENSG00000237130	0	0	1	1	0	0	0	0	0	0	0	0	0	0	0
ENSG00000123080	322	511	292	1624	1416	849	725	1118	870	741	946	725	619	1343	1838
ENSG00000265538	0	0	0	0	0	0	0	0	0	0	0	0	0	0	0
ENSG00000275816	0	0	0	0	0	0	0	0	0	0	0	0	0	0	0
ENSG00000204006	0	1	0	0	0	0	0	0	0	0	1	0	0	0	0
ENSG00000200262	0	0	0	0	0	0	0	0	0	0	0	0	0	0	0
ENSG00000213478	1	2	0	0	0	0	0	0	1	2	0	0	0	0	2
ENSG00000203356	2	11	1	3	4	5	0	3	2	4	3	2	1	2	0
ENSG00000123091	3109	5931	2686	5675	4370	3732	3751	3923	5178	3371	4228	3131	2616	4407	6431
ENSG00000233406	2	5	3	2	0	2	0	3	1	2	8	2	1	1	3
ENSG00000236434	1	1	2	6	1	1	0	2	0	2	2	0	0	1	0
ENSG00000085831	47	64	30	66	55	39	51	66	37	31	48	20	17	32	42
ENSG00000261664	0	0	0	0	0	0	0	3	0	1	0	0	0	0	0
ENSG00000085832	1689	2381	1453	3424	2411	2213	2099	1931	2542	1919	2178	1446	1223	2504	2682
ENSG00000232027	5	6	3	5	3	1	1	4	1	3	2	2	4	5	1
ENSG00000206595	0	1	1	0	0	0	0	0	0	0	0	0	0	4	0
ENSG00000238140	1	2	2	3	1	3	1	0	5	2	1	0	0	0	3
ENSG00000227070	1	3	2	3	2	0	0	2	0	0	0	1	0	1	2
ENSG00000252032	0	0	0	0	0	0	0	0	0	0	0	0	0	0	0
ENSG00000227742	0	1	0	0	0	0	0	2	0	1	0	0	3	0	0
ENSG00000117859	2126	3668	1744	4021	3152	2687	2653	2649	3382	2163	2895	1942	1540	2847	3627
ENSG00000236973	0	0	0	1	0	0	1	2	0	0	0	0	0	0	0
ENSG00000232846	0	0	0	4	1	0	0	0	0	0	0	0	0	0	0
ENSG00000212624	0	0	1	0	0	0	0	0	0	1	0	0	0	0	0
ENSG00000078618	3289	5251	2833	6913	5327	4625	4332	4575	5256	3497	5054	3429	2790	5115	6616
ENSG00000266993	7	9	13	21	7	9	11	5	6	14	7	4	7	5	8
ENSG00000272175	1	0	2	1	4	1	0	0	0	0	0	0	1	0	0
ENSG00000230604	0	1	0	1	1	0	0	0	2	1	0	0	0	0	0
ENSG00000169213	673	999	1432	2210	1403	1534	1603	940	2196	494	729	455	813	1635	2546
ENSG00000229032	0	0	0	0	0	1	0	1	0	0	1	0	0	0	0
ENSG00000264613	0	0	0	0	0	0	0	0	0	0	0	0	0	0	0
ENSG00000117862	1367	2456	857	2392	2047	1594	1413	1773	1903	1213	1681	1220	1030	1935	2993
ENSG00000198841	196	393	139	330	372	258	239	265	344	228	320	234	161	279	511
ENSG00000223390	1	0	0	2	0	1	1	1	0	0	1	4	0	2	0
ENSG00000228369	2	1	0	4	2	3	2	0	0	0	3	0	1	4	1
ENSG00000134717	926	1693	782	1728	1350	1093	1149	1147	1560	961	1292	964	643	1226	1912
ENSG00000157077	746	1153	703	1268	881	817	920	914	1132	723	999	592	426	905	1086
ENSG00000241745	0	1	1	1	0	3	0	0	0	0	0	1	0	0	1
ENSG00000228407	4	5	3	9	5	0	4	4	3	4	12	1	1	1	10
ENSG00000223429	2	1	1	1	0	0	1	0	0	0	0	0	0	0	1
ENSG00000224255	0	0	1	0	2	0	0	0	0	0	0	0	1	1	0
ENSG00000236004	0	0	0	1	0	0	0	0	0	0	0	0	0	0	0
ENSG00000237663	0	0	0	0	0	0	0	0	0	0	0	0	0	0	0
ENSG00000213735	0	0	0	4	0	1	0	1	1	0	0	0	0	0	1
ENSG00000154222	981	1825	750	1868	1430	1100	728	948	948	1102	1317	975	1025	1816	2281
ENSG00000272100	3	2	1	8	4	4	0	3	1	3	3	1	3	3	1
ENSG00000224680	6	7	1	14	9	7	4	4	9	1	4	1	2	6	8
ENSG00000085840	201	161	149	729	537	378	330	302	322	329	375	329	167	487	666
ENSG00000134748	919	1563	765	1689	1436	1070	1067	1170	1345	987	1190	807	794	1521	1993
ENSG00000134744	635	974	600	1456	932	891	835	798	966	654	980	577	496	1025	1053
ENSG00000272371	1	2	0	3	0	2	0	0	1	0	0	0	0	0	0
ENSG00000236290	0	0	0	0	0	0	0	0	0	1	0	0	0	0	2
ENSG00000116157	175	436	160	269	230	113	128	226	156	238	256	206	145	267	321
ENSG00000182183	0	0	0	0	0	0	0	0	0	0	0	0	0	0	0
ENSG00000162377	826	1024	748	1144	1053	878	815	706	1111	684	733	655	372	789	1207
ENSG00000233664	0	0	0	0	0	0	0	0	0	0	0	0	2	0	0
ENSG00000239640	0	1	0	0	0	0	0	0	0	0	0	0	0	0	0
ENSG00000162378	1488	1915	1172	3012	1792	1837	1496	1379	1893	1476	1962	1039	970	1996	1949
ENSG00000252018	0	0	0	1	0	0	0	0	0	0	0	0	0	0	0
ENSG00000228929	4	14	6	5	5	7	8	8	1	3	4	4	1	5	8
ENSG00000206627	1	6	1	2	0	0	0	0	1	1	0	1	4	0	1
ENSG00000203995	22	41	58	83	58	66	36	40	42	29	36	20	31	72	88
ENSG00000242391	0	0	0	2	0	0	1	0	0	0	0	0	0	1	2
ENSG00000121310	404	1001	444	609	466	365	384	592	545	467	573	343	529	727	764
ENSG00000230953	4	6	8	11	5	6	7	4	3	5	3	2	8	15	5
ENSG00000231866	1	1	0	0	0	0	2	0	0	0	0	0	0	0	0
ENSG00000116171	2128	4086	2058	3722	2970	2495	2431	2778	3427	2174	2933	2187	1778	2871	4092
ENSG00000264834	0	2	0	0	0	1	0	0	0	0	0	0	0	0	0
ENSG00000266188	0	0	0	0	0	0	0	0	0	0	0	0	0	0	0
ENSG00000265815	0	0	0	0	0	0	0	0	0	0	0	0	0	0	0
ENSG00000237279	0	0	0	0	0	0	0	0	0	0	0	0	0	0	0
ENSG00000236360	2	2	0	2	0	0	1	0	0	1	1	0	1	3	1
ENSG00000226147	0	0	1	2	0	0	0	0	0	0	0	0	0	1	0
ENSG00000279054	0	0	0	3	0	0	0	0	0	0	1	0	0	0	0
ENSG00000174348	50	174	165	46	56	16	46	48	62	54	59	41	42	77	46
ENSG00000232993	0	0	0	0	0	0	0	0	0	0	0	0	0	0	0
ENSG00000227644	0	0	0	0	0	0	0	0	0	0	0	0	0	0	0
ENSG00000162383	0	3	3	0	0	1	0	0	0	1	0	0	0	0	0
ENSG00000235563	0	1	0	0	0	0	0	0	0	0	0	0	0	0	0
ENSG00000277397	0	0	0	0	0	0	0	0	0	0	0	0	0	0	0
ENSG00000157184	317	607	260	568	370	387	339	348	415	314	394	294	279	442	633
ENSG00000236723	9	13	1	8	12	9	5	4	6	5	0	5	5	7	9
ENSG00000162384	860	1920	711	1354	1171	962	1049	1520	1500	912	1191	859	815	1367	1885
ENSG00000259818	1	0	0	0	0	3	1	1	1	1	4	1	0	0	1
ENSG00000162385	903	1706	685	1442	1415	1155	1002	1298	1416	978	1282	822	729	1297	2023
ENSG00000226754	6	3	7	9	4	1	6	2	5	1	2	1	1	3	2
ENSG00000157193	1039	953	734	1964	1305	1251	871	635	966	746	1151	711	586	1093	1656
ENSG00000234578	0	0	0	0	0	0	0	0	0	0	1	0	0	0	0
ENSG00000228838	1	0	2	1	2	0	1	0	1	0	3	0	0	4	0
ENSG00000225030	1	2	0	1	2	0	0	1	4	1	3	1	0	0	1
ENSG00000232762	2	0	6	6	3	1	0	1	0	1	3	2	0	6	7
ENSG00000225675	0	0	2	1	1	0	0	3	0	0	0	1	2	2	1
ENSG00000226938	0	2	0	0	0	0	0	0	0	0	0	0	0	0	0
ENSG00000230138	0	0	0	0	0	0	0	0	0	0	0	0	0	0	0
ENSG00000236253	0	0	0	0	0	0	0	0	0	0	0	0	0	0	0
ENSG00000143006	0	0	0	0	0	0	0	0	0	0	0	0	0	0	0
ENSG00000174332	0	0	0	0	0	0	0	0	2	0	2	0	0	0	0
ENSG00000239007	0	0	0	0	0	0	0	0	0	0	0	0	0	0	0
ENSG00000058804	823	895	624	2145	1586	1158	1091	888	1114	950	1236	919	564	1358	1938
ENSG00000201003	0	0	0	0	0	0	0	0	0	0	0	0	0	0	0
ENSG00000229687	0	0	0	0	0	0	0	0	0	0	0	0	0	0	0
ENSG00000058799	550	1095	324	758	528	496	396	526	597	317	483	299	438	656	843
ENSG00000211452	3	2	7	5	5	3	4	0	1	3	1	0	3	5	2
ENSG00000081870	355	640	300	619	584	454	413	401	583	444	548	360	244	521	843
ENSG00000116212	889	1629	655	1281	1037	892	856	1089	1235	772	1046	791	601	986	1553
ENSG00000219102	8	12	3	4	4	8	12	8	5	5	11	8	2	3	7
ENSG00000203985	0	2	0	0	0	0	0	1	0	0	0	0	0	0	0
ENSG00000116209	2789	5992	2006	4446	3549	2910	2876	3463	4130	2267	3022	2217	2253	3850	5726
ENSG00000280378	1	8	3	9	7	1	0	4	1	3	0	0	6	7	4
ENSG00000116205	355	619	334	725	457	448	389	540	582	320	431	297	279	535	662
ENSG00000225183	1	0	0	0	0	0	0	0	0	0	0	0	0	0	1
ENSG00000279049	0	0	0	0	0	0	0	0	0	0	0	0	0	0	0
ENSG00000256407	0	3	0	0	0	0	4	1	0	0	1	0	1	0	0
ENSG00000157211	0	0	0	0	1	0	1	0	0	1	0	0	0	0	0
ENSG00000280425	0	1	0	0	0	0	0	0	0	0	0	0	0	0	0
ENSG00000215883	123	223	119	330	251	176	232	252	256	163	226	170	140	306	308
ENSG00000116221	2055	3797	1842	3763	3290	2418	2515	3549	3711	2386	3086	2318	1655	3180	5179
ENSG00000157216	1648	3139	1882	2610	2278	1844	1978	2448	3022	1765	2413	1697	1449	2726	3859
ENSG00000198711	4	5	13	17	7	10	8	7	5	6	14	3	5	16	11
ENSG00000225632	0	1	0	0	0	0	0	0	0	1	0	0	0	0	1
ENSG00000232245	0	0	0	0	0	0	0	0	0	0	0	0	0	0	0
ENSG00000235741	0	0	0	0	0	0	0	0	0	0	0	0	0	0	0
ENSG00000237173	0	0	0	0	0	0	0	0	0	0	0	0	0	0	0
ENSG00000227453	0	0	0	0	0	0	0	0	0	0	0	0	0	0	0
ENSG00000162390	94	130	68	323	282	161	127	110	145	168	176	145	114	213	288
ENSG00000162391	3	7	6	20	21	8	6	4	11	7	8	8	3	15	19
ENSG00000230728	1	0	0	0	0	0	0	0	0	0	0	0	0	0	0
ENSG00000184313	1	1	0	5	1	0	1	3	0	1	3	0	0	2	0
ENSG00000271723	0	0	0	0	1	0	0	0	0	0	1	0	0	1	0
ENSG00000243725	82	157	72	153	105	93	89	137	120	103	109	83	85	124	177
ENSG00000162396	108	162	71	155	119	111	124	120	148	90	97	87	76	135	161
ENSG00000006555	0	0	0	0	0	0	0	0	0	0	1	0	0	0	0
ENSG00000237453	0	0	0	0	0	0	0	0	0	0	0	0	0	0	0
ENSG00000162398	0	0	1	0	0	0	2	0	0	0	0	0	0	1	0
ENSG00000116133	13370	14278	10525	28763	25162	20567	22170	19606	24702	13067	19139	15475	9336	21940	32925
ENSG00000242396	6	4	5	6	14	8	5	13	10	9	15	5	4	16	6
ENSG00000233203	3	2	4	1	2	0	0	5	3	0	1	2	0	3	2
ENSG00000143001	0	2	0	0	0	0	0	0	1	0	1	0	0	0	0
ENSG00000233271	0	0	0	0	0	0	0	0	0	0	0	0	0	0	0
ENSG00000162399	0	1	0	0	0	0	0	0	0	0	0	0	0	0	0
ENSG00000169174	14	71	48	69	72	23	18	45	29	32	30	32	37	131	82
ENSG00000162402	1556	2143	1176	3401	2181	2174	1685	1640	1851	1712	2090	1226	1208	2306	2038
ENSG00000231090	0	0	0	0	0	0	0	0	0	0	0	0	0	0	0
ENSG00000231095	0	1	0	0	1	0	0	0	0	0	0	0	0	0	0
ENSG00000265822	0	0	0	0	0	0	0	0	0	0	0	0	0	0	0
ENSG00000231900	0	0	0	0	0	0	0	0	0	0	0	0	0	0	0
ENSG00000232198	0	0	0	0	0	0	0	0	0	0	0	0	0	0	0
ENSG00000199831	0	1	0	0	0	0	0	0	0	0	0	0	0	0	0
ENSG00000252162	0	0	0	0	0	0	0	0	0	0	0	0	0	0	0
ENSG00000272051	0	0	0	0	0	0	0	0	1	0	0	0	0	0	0
ENSG00000234810	0	3	0	0	0	0	1	0	0	0	0	0	0	0	0
ENSG00000230250	0	0	0	0	0	0	0	0	0	0	0	0	0	0	0
ENSG00000227104	0	0	0	0	0	0	0	0	0	0	0	0	0	0	0
ENSG00000233079	0	4	0	0	0	0	0	0	0	0	0	0	0	0	0
ENSG00000235612	0	0	0	0	0	0	0	0	0	0	0	0	0	0	0
ENSG00000229871	0	1	0	0	0	0	0	0	0	0	0	0	0	0	0
ENSG00000260971	1	4	1	2	2	0	1	0	1	2	5	0	1	0	0
ENSG00000223956	0	0	0	0	1	0	0	0	0	1	0	2	0	2	1
ENSG00000162407	285	485	542	687	496	372	402	575	655	392	531	376	472	1006	1333
ENSG00000236776	0	0	0	0	0	0	0	0	1	0	0	0	0	4	0
ENSG00000224980	0	0	0	0	0	0	0	0	0	0	1	0	0	0	0
ENSG00000225475	0	0	0	0	0	0	0	0	0	0	0	0	0	1	0
ENSG00000162409	104	112	103	159	103	105	112	117	174	137	240	145	76	112	114
ENSG00000187889	2	1	1	0	0	0	1	0	0	2	0	0	0	0	0
ENSG00000229913	0	0	0	0	0	0	0	0	0	0	0	0	0	0	0
ENSG00000157131	0	5	0	0	0	0	0	0	0	0	0	0	0	0	0
ENSG00000021852	0	1	0	0	0	0	0	0	0	0	0	0	0	0	0
ENSG00000236341	0	0	0	0	0	0	0	0	0	0	0	0	0	0	0
ENSG00000173406	0	1	0	0	0	0	0	1	1	1	0	0	0	0	0
ENSG00000227935	0	0	0	0	0	0	0	0	0	0	0	0	0	0	0
ENSG00000236888	0	0	0	0	0	0	0	0	0	0	0	0	0	0	0
ENSG00000226759	1	2	0	0	0	0	0	0	0	0	0	0	0	0	0
ENSG00000229887	0	3	1	0	2	1	0	2	4	1	0	0	0	0	0
ENSG00000223416	0	0	0	2	0	0	1	0	1	1	1	0	0	0	0
ENSG00000235038	0	2	0	0	0	0	0	0	0	0	0	0	0	0	0
ENSG00000230546	0	0	0	0	0	0	0	0	0	0	0	0	0	0	0
ENSG00000233216	0	0	0	0	0	0	0	0	0	0	0	0	0	0	0
ENSG00000162600	108	248	119	201	218	148	156	186	221	121	159	136	129	238	250
ENSG00000270209	0	0	1	0	0	0	0	0	0	0	0	0	0	0	0
ENSG00000264128	0	0	0	0	0	0	0	0	0	0	0	0	0	0	0
ENSG00000184292	4819	11065	2752	2560	2141	1649	3587	4283	5277	2828	4549	3549	2613	3822	4621
ENSG00000185839	9	9	2	14	0	3	7	6	5	4	4	2	2	2	1
ENSG00000162601	310	317	269	1176	814	694	359	384	477	360	424	271	260	561	456
ENSG00000283445	85	178	78	95	55	63	61	78	96	87	105	58	69	105	66
ENSG00000177606	5441	10145	5274	7369	6390	5308	4789	7114	8309	4138	5893	4146	3536	6230	7538
ENSG00000234807	1	3	4	3	4	4	1	1	2	2	2	0	2	2	3
ENSG00000272226	0	0	0	3	3	1	1	2	1	0	2	2	1	1	1
ENSG00000231740	0	0	0	1	0	0	0	0	0	0	0	1	0	0	0
ENSG00000232453	15	26	9	33	20	16	14	32	21	8	28	21	16	28	29
ENSG00000237352	21	47	43	48	28	28	31	42	50	37	43	37	22	35	51
ENSG00000228121	0	1	0	0	0	0	0	0	0	0	0	1	0	0	0
ENSG00000241042	0	0	0	1	0	0	0	0	2	2	0	0	0	1	0
ENSG00000235215	0	0	2	1	0	0	0	0	0	7	1	0	0	0	0
ENSG00000224609	0	4	2	0	0	0	0	1	0	0	1	0	0	0	0
ENSG00000270457	0	0	0	0	0	0	0	0	0	0	0	0	0	0	0
ENSG00000172456	123	270	113	199	177	139	77	108	102	129	157	129	129	159	216
ENSG00000266150	0	0	0	0	0	0	0	0	0	0	0	0	0	0	0
ENSG00000226883	0	0	0	2	0	1	0	0	0	0	0	1	0	0	0
ENSG00000134709	1	0	1	4	4	1	0	0	0	1	0	0	3	2	0
ENSG00000134716	4	3	3	3	9	10	1	8	1	3	1	1	4	8	7
ENSG00000265535	0	0	0	0	0	0	0	0	0	0	0	0	0	0	0
ENSG00000162598	0	1	0	0	0	0	0	0	0	0	0	0	0	0	0
ENSG00000229332	0	0	0	0	0	0	0	0	0	0	0	0	0	0	0
ENSG00000238242	0	0	0	0	0	0	0	0	0	0	0	0	0	0	0
ENSG00000226476	0	4	1	1	0	0	2	1	0	1	5	3	0	1	0
ENSG00000231252	0	1	0	15	7	2	1	4	2	7	12	7	5	8	5
ENSG00000162599	689	765	712	1808	1168	1046	1093	902	1403	961	1448	764	601	1367	1408
ENSG00000237928	51	90	24	127	97	94	54	104	74	73	112	71	33	83	101
ENSG00000270742	0	3	2	7	3	2	0	2	0	1	1	0	0	0	0
ENSG00000237853	0	0	0	0	1	0	1	1	1	4	0	2	0	0	0
ENSG00000223920	0	0	0	0	0	0	0	0	0	0	0	0	0	0	0
ENSG00000162604	587	1079	383	868	696	595	506	571	744	418	626	455	402	629	909
ENSG00000271200	0	8	6	3	4	1	9	3	0	1	1	3	6	5	6
ENSG00000132849	110	119	82	375	246	226	172	164	181	166	174	117	97	226	199
ENSG00000200575	0	0	0	0	0	0	0	0	0	0	0	0	0	0	0
ENSG00000212360	0	0	0	0	0	0	0	0	0	0	0	0	0	0	0
ENSG00000236646	0	0	0	0	0	0	0	0	1	0	0	1	0	0	0
ENSG00000242860	0	0	0	0	0	0	0	0	0	0	0	0	0	0	0
ENSG00000263908	0	0	0	0	0	0	0	0	0	0	0	0	0	0	0
ENSG00000283690	0	0	0	0	0	0	0	0	0	0	0	0	0	0	0
ENSG00000234204	0	0	0	0	0	0	0	0	0	0	0	0	0	0	0
ENSG00000234088	0	0	0	0	0	0	0	0	0	0	0	0	0	0	0
ENSG00000240563	0	0	0	0	0	0	0	0	0	0	0	0	0	0	0
ENSG00000237227	0	0	0	0	0	0	0	0	0	0	0	0	0	0	0
ENSG00000200174	0	0	0	0	0	0	0	0	0	0	0	0	0	0	0
ENSG00000132854	0	0	0	0	0	0	0	1	0	0	0	0	0	0	0
ENSG00000201153	0	0	0	0	0	0	0	0	0	0	0	0	0	0	0
ENSG00000162607	1057	1423	742	3128	2473	1749	1597	1368	1717	1484	1741	1435	894	2072	2691
ENSG00000116641	528	599	444	1090	692	709	643	542	666	482	643	407	272	482	693
ENSG00000270549	0	0	0	0	2	0	0	0	0	0	0	0	0	0	0
ENSG00000132855	0	2	0	2	1	3	4	0	0	1	2	0	0	0	0
ENSG00000278967	2	0	0	5	2	3	1	0	0	0	3	0	0	0	0
ENSG00000213703	0	0	0	0	0	0	0	0	0	2	0	1	0	1	0
ENSG00000235545	1	1	1	9	1	2	0	1	2	2	2	0	0	1	1
ENSG00000125703	200	331	233	506	392	294	273	319	385	204	305	197	153	304	416
ENSG00000234318	0	0	0	4	0	0	0	0	1	0	0	0	0	0	0
ENSG00000237163	0	0	0	0	0	0	0	0	0	0	0	0	0	0	0
ENSG00000229537	0	2	0	0	0	0	0	0	0	0	0	0	0	0	0
ENSG00000227485	0	0	0	0	0	0	0	0	0	0	1	0	0	0	0
ENSG00000229225	0	0	0	0	0	0	0	0	0	0	0	0	0	0	0
ENSG00000203605	0	0	0	0	0	0	0	0	0	0	0	0	0	0	0
ENSG00000224209	0	1	0	0	0	0	0	0	0	0	0	0	0	0	0
ENSG00000228734	0	0	0	0	0	0	0	0	0	0	0	0	0	0	0
ENSG00000223683	0	1	0	0	0	0	0	0	0	0	0	0	0	0	0
ENSG00000230798	0	3	0	0	0	0	0	0	0	0	0	0	0	0	0
ENSG00000187140	0	0	0	0	0	0	0	0	0	0	0	0	0	0	0
ENSG00000275836	0	0	0	0	0	0	0	0	0	0	0	0	0	0	0
ENSG00000252784	0	0	0	0	0	0	0	0	0	0	0	0	0	0	0
ENSG00000236674	0	0	0	0	0	0	0	0	0	0	0	0	0	0	0
ENSG00000088035	272	541	234	631	434	366	352	361	437	306	433	265	258	466	575
ENSG00000142856	265	368	202	573	487	308	296	412	444	399	443	323	299	491	674
ENSG00000203965	84	190	96	158	121	115	97	133	146	129	142	102	76	124	199
ENSG00000264271	0	0	0	3	2	0	0	0	0	1	0	0	0	0	0
ENSG00000251720	0	0	1	2	0	0	0	0	0	0	0	0	0	0	0
ENSG00000116652	5	12	2	13	8	4	1	7	4	8	4	2	4	4	6
ENSG00000276884	0	0	0	0	0	0	0	0	0	0	0	0	0	0	0
ENSG00000278287	0	0	0	0	0	0	0	0	0	0	0	0	0	0	0
ENSG00000277565	0	0	0	0	0	0	0	0	0	0	0	0	0	0	0
ENSG00000275823	0	0	0	0	0	0	0	0	0	0	0	0	0	0	0
ENSG00000277689	0	0	0	0	0	0	0	0	0	0	0	0	0	0	0
ENSG00000274199	0	0	0	0	0	0	0	0	0	0	0	0	0	0	0
ENSG00000079739	521	989	677	1312	1123	806	845	1119	1035	451	543	479	536	996	1365
ENSG00000244256	0	1	1	1	0	0	0	0	0	0	0	0	0	0	4
ENSG00000185483	211	175	187	224	226	196	97	95	158	108	111	69	67	173	199
ENSG00000177452	0	0	0	3	2	1	0	1	0	0	0	0	0	0	0
ENSG00000228056	0	0	0	0	0	0	0	0	0	1	0	0	0	0	0
ENSG00000207190	0	0	0	0	0	0	0	0	0	0	0	0	0	0	0
ENSG00000200508	0	0	0	0	1	0	0	0	0	0	0	0	0	0	0
ENSG00000223949	0	4	0	0	0	0	1	0	0	1	1	1	0	2	1
ENSG00000177414	0	1	0	0	0	0	0	0	0	0	0	0	0	0	0
ENSG00000238653	0	0	0	0	0	0	0	0	0	0	0	0	0	0	0
ENSG00000158966	379	582	306	666	538	485	315	322	412	339	459	265	284	567	610
ENSG00000264470	0	0	0	0	0	0	0	0	0	0	0	0	0	0	0
ENSG00000162437	592	830	452	1196	913	756	651	698	813	678	860	540	461	746	885
ENSG00000162434	13920	19743	11582	19783	14051	11667	11901	13005	16339	9825	11358	9050	9160	15336	15210
ENSG00000234784	0	1	0	1	0	0	0	0	0	5	0	0	0	0	0
ENSG00000233877	0	0	3	2	1	1	1	2	0	2	0	0	0	0	0
ENSG00000226891	1	3	1	13	15	1	1	5	0	3	1	2	4	5	3
ENSG00000185031	0	3	0	1	4	0	0	0	0	0	0	0	0	0	1
ENSG00000272506	0	0	1	1	0	0	0	0	0	1	0	1	0	3	0
ENSG00000212257	0	0	0	0	0	0	0	0	0	0	0	0	0	0	0
ENSG00000265996	0	0	2	4	2	0	0	0	0	2	1	1	0	7	2
ENSG00000199135	0	0	0	0	0	0	0	0	0	0	0	0	0	1	0
ENSG00000231485	1	0	1	5	0	3	2	6	1	4	1	2	3	1	2
ENSG00000235804	0	0	0	0	0	0	0	0	0	0	0	0	0	0	0
ENSG00000234496	0	0	0	0	0	0	0	0	0	0	0	0	0	0	0
ENSG00000162433	454	367	478	339	249	225	375	313	435	335	426	355	94	242	251
ENSG00000231622	0	0	0	0	0	0	0	0	0	0	0	0	0	0	0
ENSG00000116675	179	264	129	317	210	187	278	260	288	188	282	141	112	209	269
ENSG00000229294	0	4	0	0	0	0	0	0	0	0	0	0	0	1	0
ENSG00000234144	0	0	0	0	0	0	0	0	0	0	0	0	0	0	0
ENSG00000222624	0	1	0	0	0	0	0	0	0	0	0	0	0	0	0
ENSG00000213625	2471	4842	1758	4575	3204	2687	2401	3033	3248	2377	2861	1888	2143	3626	4186
ENSG00000116678	1304	2040	586	1354	1017	908	2305	2546	2215	822	1129	747	474	1090	1094
ENSG00000237852	0	5	1	3	5	2	1	4	3	0	2	0	2	4	3
ENSG00000224570	1	0	0	1	4	0	2	1	0	1	0	0	0	0	0
ENSG00000239319	0	0	0	0	0	0	0	0	0	0	0	0	0	0	0
ENSG00000184588	2259	4314	1621	4162	3203	3410	2181	2209	2394	1767	4352	1674	1419	2961	5484
ENSG00000227466	0	1	0	0	0	0	0	0	0	0	0	0	0	0	0
ENSG00000223152	0	0	0	0	0	0	0	0	0	0	0	0	0	0	0
ENSG00000118473	705	1191	450	1799	1127	798	606	684	780	477	638	400	555	858	708
ENSG00000264720	2	0	1	8	3	4	1	1	0	0	1	0	1	1	0
ENSG00000248458	8	3	6	24	12	10	2	2	2	5	2	0	4	5	0
ENSG00000152760	81	164	104	264	215	142	46	93	80	164	165	152	54	84	96
ENSG00000172410	0	1	0	1	0	0	0	0	0	0	0	0	0	0	0
ENSG00000152763	11	73	18	34	25	18	27	27	54	53	39	25	36	43	41
ENSG00000231080	0	0	0	0	0	0	0	0	0	0	0	0	0	0	0
ENSG00000198160	1093	1514	876	2408	1711	1506	1330	1245	1621	1188	1512	1023	826	1671	2071
ENSG00000116704	263	300	170	530	353	306	269	226	360	229	298	213	184	390	460
ENSG00000203963	0	0	0	0	1	0	0	0	0	0	0	0	0	0	0
ENSG00000252433	0	0	0	0	0	0	0	0	0	0	0	0	0	0	0
ENSG00000275678	0	1	0	0	0	0	0	0	0	0	0	0	0	0	0
ENSG00000162594	0	0	0	0	0	0	0	0	0	0	0	0	0	0	0
ENSG00000253074	0	0	0	0	0	0	0	0	0	0	0	0	0	0	0
ENSG00000252116	0	0	0	0	0	0	0	0	0	0	0	0	0	0	0
ENSG00000228523	0	0	0	0	0	0	0	0	0	0	0	0	0	0	0
ENSG00000081985	0	6	0	10	3	2	2	1	2	10	4	2	0	8	5
ENSG00000142864	11462	16937	10059	21286	17319	13798	14901	15705	19503	12067	15873	12080	9270	17723	25449
ENSG00000223263	1	0	1	5	2	1	1	3	1	3	0	0	1	3	2
ENSG00000235200	0	0	0	1	0	0	0	0	0	0	0	0	0	0	0
ENSG00000207504	0	0	0	0	0	0	0	0	0	0	0	0	0	0	0
ENSG00000238139	0	0	0	0	0	0	0	0	0	0	0	0	0	0	0
ENSG00000242482	0	0	0	0	0	0	0	0	0	0	0	0	0	0	0
ENSG00000232048	0	0	0	0	0	0	0	0	0	0	0	0	0	0	0
ENSG00000116717	2124	5821	2005	2999	2230	1958	2222	4317	3774	1987	2945	1601	1991	2798	3859
ENSG00000172380	7938	8572	6371	10031	7348	7308	8131	5726	9486	6336	8880	6321	4034	7819	11617
ENSG00000238778	0	0	0	1	0	1	2	0	0	0	0	0	0	0	0
ENSG00000232284	32	62	38	82	57	31	41	26	56	44	60	26	22	57	66
ENSG00000235055	0	0	0	0	0	0	0	0	2	0	0	0	0	0	0
ENSG00000162595	26	37	47	31	16	34	35	25	68	22	53	25	5	9	26
ENSG00000228431	0	3	1	2	1	0	1	0	0	0	0	0	0	0	0
ENSG00000116729	4662	9111	3613	6460	4923	4407	4616	4909	6562	4520	6003	4730	3637	6255	9145
ENSG00000234383	9	7	13	14	3	2	5	3	6	12	5	13	8	9	8
ENSG00000221203	0	0	0	3	2	0	0	0	0	1	1	0	0	0	0
ENSG00000229133	0	1	0	1	1	1	0	0	0	1	0	0	0	2	0
ENSG00000225242	0	0	0	0	0	0	0	0	0	0	0	0	0	0	0
ENSG00000237622	0	0	0	0	0	0	0	0	0	0	0	0	0	0	0
ENSG00000229440	0	0	0	0	0	0	0	0	0	0	0	0	0	0	0
ENSG00000116745	0	0	0	0	0	0	0	0	0	0	0	0	0	0	1
ENSG00000024526	602	618	579	1865	1424	1110	1008	1051	1195	1007	1416	876	475	1090	1459
ENSG00000233589	0	2	2	12	5	4	0	1	3	6	1	2	0	5	3
ENSG00000234264	10	6	0	15	14	14	6	5	8	6	27	3	3	8	12
ENSG00000225167	0	0	0	0	0	0	0	0	0	0	0	0	0	0	0
ENSG00000223883	0	0	0	0	0	0	0	0	0	0	0	0	0	0	0
ENSG00000235446	0	0	0	0	0	0	0	0	0	0	0	0	0	0	0
ENSG00000229639	0	1	0	0	0	0	0	0	0	0	0	0	0	0	0
ENSG00000033122	14	23	11	23	15	13	10	12	17	19	31	9	11	20	19
ENSG00000270615	0	0	0	0	0	0	0	0	0	0	0	0	0	0	0
ENSG00000240692	0	0	0	0	0	0	0	0	0	0	0	0	0	0	0
ENSG00000229359	0	0	0	0	0	0	0	0	0	0	0	0	0	0	0
ENSG00000237919	0	0	0	0	0	0	0	0	0	0	0	0	0	0	0
ENSG00000066557	642	1052	475	1217	982	755	697	747	816	675	791	627	446	953	1163
ENSG00000244389	0	0	0	0	0	0	0	0	0	1	0	0	0	0	0
ENSG00000116754	2743	5332	2196	6110	3923	2980	3088	3687	4280	3352	4006	2533	2669	4593	4841
ENSG00000228988	0	0	0	0	0	1	0	1	0	0	1	0	0	0	1
ENSG00000118454	655	1024	511	1244	833	730	700	704	873	592	744	523	479	932	1152
ENSG00000197568	27	66	33	56	48	27	20	44	43	24	26	23	38	54	57
ENSG00000226088	0	0	1	0	0	0	0	0	0	0	1	0	0	1	0
ENSG00000279230	0	0	0	0	0	0	0	0	0	0	0	0	0	0	0
ENSG00000116761	51	72	57	160	129	101	81	109	119	84	99	85	77	162	187
ENSG00000278636	0	0	0	0	0	0	0	0	0	0	0	0	0	0	0
ENSG00000271992	0	0	1	4	0	5	3	7	2	1	2	2	4	11	7
ENSG00000233020	0	0	0	0	0	0	0	0	0	0	0	0	0	0	0
ENSG00000237033	0	0	0	0	0	0	0	0	0	0	0	0	0	0	0
ENSG00000229051	0	0	0	0	0	0	0	0	0	0	0	0	0	0	0
ENSG00000226208	0	0	0	0	0	0	0	0	0	0	0	0	0	0	0
ENSG00000050628	1	5	1	0	0	1	0	0	2	0	0	0	0	1	0
ENSG00000235782	0	0	0	0	0	0	0	0	0	0	0	0	0	0	0
ENSG00000269933	0	0	0	0	0	0	0	0	0	0	0	0	0	0	0
ENSG00000235079	1	1	4	6	3	0	0	0	1	0	2	0	3	0	1
ENSG00000132485	1495	2517	1248	2938	2149	1728	1806	1777	2387	1537	1993	1466	1186	2163	3088
ENSG00000207721	1	9	3	10	3	1	2	3	1	4	7	1	1	4	2
ENSG00000229956	3	5	5	5	2	4	4	1	5	6	6	3	1	4	4
ENSG00000226324	0	0	0	0	0	0	0	0	0	0	0	0	0	0	0
ENSG00000172260	181	204	347	312	246	182	421	189	431	304	515	320	112	259	670
ENSG00000231985	0	0	0	0	0	0	0	0	0	0	0	0	0	0	0
ENSG00000271618	0	0	0	0	0	0	0	0	0	0	0	0	0	0	0
ENSG00000228853	0	0	0	0	0	0	0	0	0	0	0	0	0	0	0
ENSG00000233994	0	5	2	1	1	1	4	6	9	2	9	1	4	3	6
ENSG00000227207	0	0	0	0	0	0	0	0	0	0	0	0	0	0	0
ENSG00000212366	0	0	0	0	0	0	0	0	0	0	0	0	0	0	0
ENSG00000225087	0	0	0	0	0	0	0	0	0	0	0	0	0	1	0
ENSG00000227016	0	0	0	0	0	0	0	1	0	0	0	0	0	0	0
ENSG00000280317	0	0	0	0	0	0	0	0	0	0	0	0	0	0	0
ENSG00000229636	0	1	0	0	0	0	0	0	0	0	0	0	1	0	0
ENSG00000251825	0	0	0	0	0	0	0	0	0	0	0	0	0	0	0
ENSG00000233973	0	0	0	0	0	0	0	0	0	0	0	0	0	0	0
ENSG00000223479	0	0	0	0	0	0	0	0	0	0	0	0	0	0	0
ENSG00000252005	0	0	0	0	0	0	0	0	0	0	0	0	0	0	0
ENSG00000162620	8	8	5	15	11	8	18	2	14	11	19	7	5	10	17
ENSG00000254685	211	263	121	378	282	184	220	215	299	191	202	167	133	256	322
ENSG00000259030	0	9	2	4	0	2	3	1	0	3	4	1	2	4	2
ENSG00000116783	0	2	0	0	0	0	0	0	0	0	0	0	0	0	0
ENSG00000237324	0	0	0	1	0	0	0	0	0	0	0	0	0	1	0
ENSG00000233894	0	0	0	0	0	0	0	0	0	0	0	0	0	0	0
ENSG00000162621	0	1	0	0	0	0	0	0	0	0	0	0	0	0	0
ENSG00000178965	0	4	0	0	0	0	0	0	0	0	1	0	0	0	0
ENSG00000234497	0	2	0	0	0	0	0	0	0	0	0	0	0	0	0
ENSG00000272864	0	0	0	2	3	2	0	0	1	0	1	0	3	1	3
ENSG00000116791	503	783	412	573	493	379	596	670	804	479	624	440	558	948	1306
ENSG00000162623	493	789	366	839	654	497	511	455	681	460	543	415	366	769	1072
ENSG00000229943	0	1	0	0	0	0	0	0	0	0	0	0	0	0	0
ENSG00000261213	0	0	0	0	0	0	0	0	0	0	0	0	0	0	0
ENSG00000224127	0	0	0	0	0	0	0	0	0	0	0	0	0	0	0
ENSG00000162624	0	0	0	0	0	0	0	1	0	0	0	0	0	0	0
ENSG00000224149	0	0	0	0	0	0	0	0	0	0	0	0	0	0	0
ENSG00000206999	0	0	0	0	0	0	0	0	0	0	0	0	0	0	0
ENSG00000137968	23	67	32	22	10	3	103	97	139	51	69	55	12	14	16
ENSG00000224493	0	1	0	0	0	0	0	0	0	0	0	0	0	0	1
ENSG00000252338	0	0	0	0	0	0	0	0	0	0	0	0	0	0	0
ENSG00000213579	0	0	0	0	0	0	0	0	0	0	0	0	0	0	0
ENSG00000230863	0	0	0	0	0	0	1	0	0	0	0	0	0	0	0
ENSG00000178193	0	0	0	0	0	0	0	0	0	0	0	0	0	0	0
ENSG00000117054	816	1621	579	1732	1336	1052	1073	1190	1343	1037	1315	862	803	1480	1801
ENSG00000181227	4	11	0	22	15	6	5	8	6	2	4	4	2	10	12
ENSG00000137955	954	1757	730	1750	1335	1175	1055	1130	1314	963	1147	861	708	1221	1711
ENSG00000206620	0	0	0	0	0	0	0	0	0	0	0	0	0	0	0
ENSG00000207241	0	0	0	0	0	0	0	0	0	0	0	0	0	0	0
ENSG00000201487	0	0	0	0	0	0	0	0	0	0	0	0	0	0	0
ENSG00000057468	1	0	2	5	2	5	0	0	2	3	0	0	1	3	1
ENSG00000154007	0	0	0	0	0	0	0	0	0	0	0	0	0	0	0
ENSG00000225605	0	3	0	0	0	0	0	0	0	0	0	0	0	0	2
ENSG00000230027	0	0	0	0	0	0	0	0	0	0	0	0	0	0	0
ENSG00000184005	868	1578	825	1668	1396	1205	1313	1257	1678	993	1401	1076	645	1642	2606
ENSG00000223905	0	0	0	0	1	1	0	0	0	0	0	0	0	0	0
ENSG00000272855	10	6	0	6	9	7	2	3	6	5	2	3	2	4	3
ENSG00000226415	16	31	16	29	30	19	21	28	22	23	24	20	13	19	39
ENSG00000199921	0	0	0	0	0	0	0	0	0	0	0	0	0	0	0
ENSG00000237552	0	0	0	0	0	0	0	0	0	0	0	0	0	0	0
ENSG00000117069	0	0	0	0	0	0	0	0	1	0	0	0	0	0	0
ENSG00000276081	0	0	0	0	0	0	0	0	0	0	0	0	0	0	0
ENSG00000230498	0	2	0	1	0	0	0	0	0	0	0	0	0	0	0
ENSG00000142892	1189	1620	1006	1752	1466	1288	1293	1080	1450	965	1328	1007	802	1468	2160
ENSG00000226084	23	62	21	37	26	30	21	37	38	31	34	14	15	24	41
ENSG00000228187	3	0	1	2	0	0	0	0	0	0	1	0	0	0	0
ENSG00000154027	355	405	301	177	203	251	709	430	1043	482	941	788	288	386	1052
ENSG00000233099	0	0	0	0	0	1	0	0	0	1	1	0	0	0	0
ENSG00000251767	0	0	0	0	1	0	0	0	0	2	0	0	0	0	0
ENSG00000036549	918	1335	782	1695	1332	1137	1296	997	1437	1030	1317	1126	714	1306	1697
ENSG00000243437	0	0	0	3	3	0	1	0	0	2	1	0	0	0	0
ENSG00000077254	994	1788	821	2246	1628	1464	1395	1358	1727	1195	1626	1097	892	1913	2216
ENSG00000232672	0	0	0	0	0	0	0	0	0	0	0	0	0	0	0
ENSG00000180488	598	824	488	1102	803	661	631	614	749	458	714	514	437	696	913
ENSG00000219201	15	14	10	22	15	11	9	9	5	4	11	7	3	15	8
ENSG00000235613	2	5	1	13	4	5	1	1	2	2	4	0	1	2	0
ENSG00000232015	1	0	0	1	0	0	0	0	1	0	1	1	0	0	0
ENSG00000235927	9	9	11	23	6	11	21	12	16	13	8	7	6	15	17
ENSG00000162614	432	685	306	610	483	255	549	388	642	428	640	466	358	449	651
ENSG00000162613	2535	3691	2227	4837	3679	2862	3063	2904	3707	2713	3705	2482	1843	3404	4553
ENSG00000162616	1749	2756	2759	3364	2305	1891	3583	2699	3795	2184	2862	2044	1146	2023	3366
ENSG00000137960	799	913	821	543	441	393	1117	1167	1239	732	993	775	416	824	1359
ENSG00000273338	3	5	1	7	3	7	2	5	3	4	13	3	4	4	11
ENSG00000213561	31	19	41	13	9	8	39	47	48	33	64	44	12	28	48
ENSG00000251958	0	0	0	0	0	0	0	0	0	0	0	0	0	0	1
ENSG00000213560	0	0	1	1	0	1	0	0	0	2	0	0	0	0	0
ENSG00000233333	2	0	5	2	1	0	5	3	1	1	1	1	0	1	0
ENSG00000237413	0	2	1	0	0	0	0	0	1	3	4	0	0	0	1
ENSG00000122420	19	33	48	31	19	7	51	44	48	22	37	18	35	42	39
ENSG00000227556	0	0	0	0	0	0	0	0	0	0	0	0	0	0	0
ENSG00000137959	78	162	66	151	193	167	46	75	58	87	131	78	99	218	130
ENSG00000137965	145	261	191	561	548	388	388	414	520	352	566	450	217	278	400
ENSG00000238015	0	0	0	0	0	0	0	0	0	0	0	0	0	0	0
ENSG00000235400	0	2	0	1	0	0	0	0	0	0	0	0	0	0	3
ENSG00000162618	6304	10567	4450	10664	7907	6857	5443	5575	7036	5916	7293	5515	4803	8195	11878
ENSG00000230787	6	3	1	2	2	7	2	7	1	4	2	2	2	7	2
ENSG00000235011	0	0	0	0	0	0	0	0	0	0	0	0	0	1	0
ENSG00000282898	0	0	0	0	0	0	0	0	0	0	0	0	0	0	0
ENSG00000232676	0	0	0	0	0	0	0	0	0	0	0	0	0	0	0
ENSG00000235756	0	0	0	0	0	0	0	0	0	0	0	0	0	0	0
ENSG00000260322	0	0	0	0	0	0	0	0	0	0	0	0	0	0	0
ENSG00000277670	0	0	0	0	0	0	0	0	0	0	0	0	0	0	0
ENSG00000236407	0	0	0	0	0	0	0	0	0	0	0	0	0	1	0
ENSG00000225598	0	0	0	0	0	0	0	0	0	0	0	0	0	0	0
ENSG00000213559	0	0	0	0	0	0	0	0	0	0	0	0	0	0	0
ENSG00000227062	0	0	0	0	0	0	0	0	0	0	0	0	0	0	0
ENSG00000234108	0	0	0	0	0	0	0	0	0	0	0	0	0	0	0
ENSG00000224326	0	0	0	0	0	0	0	0	0	0	0	0	0	0	0
ENSG00000234184	0	0	0	0	0	0	0	1	0	0	0	0	0	0	0
ENSG00000227937	0	0	0	0	0	0	0	0	0	0	0	0	0	0	0
ENSG00000229752	1	0	0	0	0	0	0	0	0	0	0	0	0	0	0
ENSG00000235089	0	1	0	0	0	0	0	0	0	0	0	0	0	0	0
ENSG00000223026	0	0	0	0	0	0	0	0	0	0	0	0	0	0	0
ENSG00000117114	3361	6583	2376	6197	4557	4050	2026	2688	3639	3157	4362	2897	2917	5696	5158
ENSG00000224494	0	0	0	0	0	1	0	0	0	0	0	0	1	0	3
ENSG00000227288	0	0	0	0	0	0	0	0	0	0	0	0	0	0	0
ENSG00000227960	0	0	0	0	1	0	0	0	0	0	0	0	0	0	0
ENSG00000234953	0	0	0	0	0	0	0	0	0	0	0	0	0	0	0
ENSG00000242598	0	1	0	0	0	0	0	0	0	0	0	0	0	0	0
ENSG00000236676	0	0	0	1	1	0	0	0	0	2	0	0	0	0	0
ENSG00000234683	0	0	0	0	0	0	0	0	0	0	0	0	0	0	0
ENSG00000215875	3	5	0	4	5	1	0	4	4	0	0	1	1	4	0
ENSG00000233290	0	0	0	0	0	0	0	0	0	0	0	0	0	0	0
ENSG00000230817	0	0	0	0	0	0	0	0	0	0	0	0	0	0	0
ENSG00000236268	0	0	0	0	0	0	0	0	0	0	0	0	0	0	0
ENSG00000231364	0	1	0	0	0	0	0	0	0	0	0	0	0	0	0
ENSG00000233008	0	2	0	0	1	0	1	3	2	0	1	0	0	0	0
ENSG00000237076	0	0	0	0	0	0	0	0	0	0	0	0	0	0	0
ENSG00000137941	243	454	138	559	452	393	102	167	167	179	252	152	230	311	302
ENSG00000233061	0	0	1	5	1	0	0	0	0	1	0	0	0	2	0
ENSG00000229486	0	1	0	0	0	0	0	0	0	0	0	0	0	0	0
ENSG00000271576	4	13	1	20	7	9	13	14	15	16	15	8	4	10	18
ENSG00000142875	2289	2662	1816	3650	2806	2645	2782	2029	3137	1826	2304	1919	1322	2406	3568
[truncated: 55,501 more rows]

## Sheet: raw_counts_1_vs_5
	1-1a-NS	1-1b-NS	1-1c-NS	2-1a-NS	2-1b-NS	2-1c-NS	3-1a-NS	3-1b-NS	3-1c-NS	4-1a-B9	4-1b-B9	4-1c-B9	6-2a-B9	6-2b-B9	6-2c-B9
ENSG00000223972	1	1	0	0	0	0	0	0	0	0	0	0	0	0	0
ENSG00000227232	39	83	23	106	89	33	57	65	90	72	33	77	69	56	40
ENSG00000278267	1	5	3	6	2	4	1	4	2	8	3	0	6	11	3
ENSG00000243485	0	0	0	0	0	0	0	2	1	0	0	0	0	0	0
ENSG00000237613	0	0	0	0	0	0	0	0	0	0	0	0	0	0	0
ENSG00000268020	0	0	0	0	0	0	0	0	0	0	0	0	0	0	0
ENSG00000240361	0	0	0	0	0	0	0	0	0	0	0	0	0	0	0
ENSG00000186092	0	0	0	0	0	0	0	0	0	0	0	0	0	0	0
ENSG00000238009	0	0	0	0	0	0	0	1	0	0	0	0	0	0	0
ENSG00000239945	0	0	0	0	0	0	0	0	0	0	0	0	0	0	0
ENSG00000233750	0	0	1	0	0	0	0	0	0	0	0	0	0	0	4
ENSG00000268903	0	0	0	1	0	0	0	0	0	28	10	12	15	18	12
ENSG00000269981	0	2	0	0	0	1	1	0	0	23	9	21	10	6	5
ENSG00000239906	0	0	0	0	0	0	0	0	0	2	0	0	0	0	0
ENSG00000241860	1	0	1	2	2	0	0	0	0	5	5	6	4	3	0
ENSG00000222623	0	0	0	0	0	0	0	0	0	0	0	0	0	0	0
ENSG00000241599	0	0	0	0	0	0	0	0	0	0	0	0	0	0	0
ENSG00000279928	4	5	2	1	0	0	0	0	0	0	0	0	1	0	0
ENSG00000279457	36	71	38	106	94	50	75	136	145	96	54	95	133	141	88
ENSG00000273874	1	1	0	0	0	0	0	1	0	0	0	0	0	0	0
ENSG00000228463	4	5	5	2	4	3	1	0	1	1	0	0	5	6	5
ENSG00000241670	0	0	0	0	0	0	0	0	0	0	0	0	0	0	0
ENSG00000236679	3	5	4	0	2	1	3	2	3	2	1	3	2	2	0
ENSG00000236743	0	0	0	0	0	0	0	0	0	0	0	0	0	0	0
ENSG00000236601	0	0	0	0	0	0	0	0	0	0	0	0	0	0	0
ENSG00000237094	3	0	2	4	1	2	2	0	4	5	2	3	0	0	2
ENSG00000269732	0	0	0	0	0	0	0	0	0	0	0	0	0	0	0
ENSG00000278566	0	0	0	0	0	0	0	0	0	0	0	0	0	0	0
ENSG00000224813	0	0	0	0	0	0	0	0	0	0	0	0	0	0	0
ENSG00000233653	0	0	0	0	0	0	0	0	0	0	0	0	0	0	0
ENSG00000250575	0	0	0	1	0	0	0	0	0	3	0	3	0	0	0
ENSG00000278757	0	0	0	0	0	0	0	0	0	0	0	0	0	0	0
ENSG00000230021	3	3	3	5	2	6	0	0	2	0	0	0	0	1	0
ENSG00000235146	0	0	0	0	0	0	0	0	0	0	0	0	0	0	0
ENSG00000225972	965	2060	628	2	0	0	2	5	2	0	0	3	2	1	3
ENSG00000225630	30	88	21	25	32	47	0	3	2	29	19	22	26	41	34
ENSG00000237973	9061	18125	5845	627	630	638	104	462	240	279	153	280	280	319	172
ENSG00000278791	0	0	0	0	0	0	0	0	0	0	0	0	0	0	0
ENSG00000229344	9	12	8	1	2	1	3	1	3	0	5	5	7	2	3
ENSG00000240409	6	4	1	1	2	0	0	0	0	0	0	0	0	4	0
ENSG00000248527	6605	7910	3688	1891	1696	1981	1045	2170	2041	2437	2232	2339	3208	2909	2595
ENSG00000198744	2	6	2	3	2	2	2	3	4	1	4	7	4	5	2
ENSG00000268663	0	2	0	0	0	0	0	1	0	0	0	0	0	0	0
ENSG00000273547	0	0	0	0	0	0	0	0	0	0	0	0	0	0	0
ENSG00000283574	0	0	0	0	0	0	0	0	0	0	0	0	0	0	0
ENSG00000229376	2	2	0	1	2	0	5	0	3	0	0	1	1	1	0
ENSG00000228327	39	50	40	99	45	37	48	30	41	75	31	58	41	30	35
ENSG00000223181	0	0	0	1	1	0	0	0	0	0	0	0	0	0	0
ENSG00000229905	1	0	0	0	0	0	0	0	0	0	0	0	0	0	0
ENSG00000237491	10	18	5	31	13	13	9	8	11	14	15	16	17	14	3
ENSG00000230092	3	2	3	8	4	3	6	1	4	3	2	8	1	6	4
ENSG00000177757	4	5	7	16	6	5	10	2	2	4	13	4	8	4	1
ENSG00000228794	244	417	176	431	312	279	228	254	304	236	149	243	183	210	210
ENSG00000225880	9	11	13	19	8	18	15	15	8	19	9	17	14	18	5
ENSG00000230368	0	0	0	0	0	0	0	0	0	2	0	0	0	0	0
ENSG00000234711	0	0	0	0	0	0	0	0	0	0	0	0	0	0	0
ENSG00000283040	0	0	0	0	0	0	0	1	0	0	0	0	0	0	0
ENSG00000272438	0	0	0	0	0	0	1	0	0	2	0	2	0	0	1
ENSG00000230699	0	1	0	0	0	1	0	0	0	1	0	0	0	0	0
ENSG00000241180	0	0	0	0	1	0	0	0	0	0	0	0	0	0	0
ENSG00000223764	0	1	0	0	0	0	0	0	0	54	20	24	9	11	8
ENSG00000187634	0	2	1	1	3	4	0	6	2	89	39	51	23	19	29
ENSG00000188976	2409	3495	1953	3975	3275	2769	2713	2802	3591	3423	2362	3630	2017	2231	3032
ENSG00000187961	198	445	163	427	264	202	190	361	363	281	159	245	330	229	233
ENSG00000187583	10	16	22	31	25	24	24	24	30	6	8	9	10	4	7
ENSG00000187642	8	9	1	14	9	6	5	5	10	7	3	2	3	5	3
ENSG00000272512	5	3	4	7	2	5	0	10	2	2	0	0	1	4	0
ENSG00000188290	255	597	142	228	171	125	97	308	162	82	59	39	133	101	82
ENSG00000187608	375	844	262	875	805	625	503	664	693	743	422	675	934	894	800
ENSG00000231702	0	2	0	0	0	0	0	0	0	0	0	0	0	0	0
ENSG00000224969	0	2	0	6	6	0	1	1	0	0	0	0	0	3	2
ENSG00000188157	5217	17523	5846	6750	5285	4359	5982	8261	10094	3239	2524	2903	4541	4116	4227
ENSG00000242590	0	0	0	0	0	0	0	0	0	0	0	0	0	0	0
ENSG00000217801	19	47	28	28	12	12	12	39	49	22	11	12	5	13	10
ENSG00000273443	2	5	2	2	0	0	0	2	3	0	2	0	1	3	0
ENSG00000237330	0	0	0	1	1	0	0	0	0	0	0	0	0	0	0
ENSG00000131591	246	404	172	437	381	226	298	361	364	306	208	287	247	279	271
ENSG00000223823	0	0	0	0	0	0	0	0	0	0	0	0	0	0	0
ENSG00000207730	0	0	0	0	0	0	0	0	0	0	0	0	0	0	0
ENSG00000207607	0	0	0	0	0	0	0	0	0	0	0	0	0	0	0
ENSG00000198976	0	0	0	0	0	0	0	0	0	0	0	0	0	0	0
ENSG00000272141	1	0	0	0	0	0	0	0	0	1	0	0	2	0	1
ENSG00000205231	0	0	0	0	0	0	0	0	0	0	0	0	0	0	0
ENSG00000162571	0	0	0	0	2	0	0	0	0	2	0	0	0	0	0
ENSG00000186891	1	17	1	0	1	0	2	0	0	0	0	0	0	0	0
ENSG00000186827	323	1767	63	62	47	37	9	14	30	2	1	1	10	8	1
ENSG00000078808	7659	16782	5620	9686	8735	7348	6775	9040	10407	8695	6106	8842	8892	8614	9173
ENSG00000176022	1005	2710	802	1656	1377	1036	939	1360	1358	1150	739	1181	995	884	1101
ENSG00000184163	4	20	7	7	8	8	6	5	22	6	9	6	6	6	8
ENSG00000260179	2	11	2	7	6	4	1	5	5	2	1	2	2	1	6
ENSG00000160087	2084	4332	1401	3325	2756	2358	2157	3018	3512	2557	1567	2283	1988	2056	2114
ENSG00000230415	7	12	5	5	8	1	10	10	7	7	1	0	13	11	4
ENSG00000162572	38	78	27	45	39	41	23	35	39	44	21	34	37	29	13
ENSG00000131584	677	1541	471	1198	1030	766	615	963	1091	823	515	786	919	848	781
ENSG00000278073	0	0	0	0	0	0	0	0	0	0	0	0	0	0	0
ENSG00000169972	241	496	203	424	351	231	310	363	451	338	242	324	245	256	300
ENSG00000127054	2353	4395	1861	3927	3425	2512	2547	3636	3908	3170	1934	2985	2235	2597	2425
ENSG00000240731	28	27	9	55	33	25	12	31	37	38	10	22	26	15	33
ENSG00000224051	1133	2453	788	1915	1529	1297	1213	1847	1925	1243	809	1029	1232	1235	1039
ENSG00000169962	16	36	18	17	6	8	7	4	10	10	4	6	5	9	6
ENSG00000107404	1176	2244	889	1851	1563	1375	1226	1753	1820	1348	991	1243	1166	1245	1170
ENSG00000162576	10	39	18	38	26	16	33	26	28	100	44	73	49	38	41
ENSG00000175756	1845	3768	1453	2599	2657	2153	2066	2856	3149	2656	1791	2534	2092	2099	2394
ENSG00000223663	0	1	0	2	0	1	0	0	0	0	0	0	0	0	0
ENSG00000221978	1946	4410	1572	3684	2538	1925	1755	3145	3180	2995	1387	2473	2893	2390	1974
ENSG00000224870	302	670	293	493	489	355	332	493	505	471	314	513	338	415	350
ENSG00000242485	1116	2006	852	1937	1743	1429	1255	1620	1926	1934	1163	1721	1273	1295	1396
ENSG00000264293	0	0	0	0	0	0	0	0	0	0	0	0	0	0	0
ENSG00000272455	34	28	22	58	30	23	20	23	26	63	35	64	34	30	32
ENSG00000235098	6	15	5	9	12	5	14	7	6	12	5	2	3	7	3
ENSG00000225905	0	0	0	0	0	0	0	0	0	0	0	0	1	1	0
ENSG00000205116	0	0	0	0	0	0	0	0	0	1	0	2	0	0	0
ENSG00000225285	1	3	0	4	4	1	2	1	6	8	5	4	3	4	2
ENSG00000179403	86	239	42	121	105	59	137	159	127	255	131	184	246	245	204
ENSG00000215915	2	0	0	0	0	2	2	2	3	0	1	2	2	0	4
ENSG00000160072	917	1075	551	1344	1221	993	810	763	1158	764	456	894	601	522	923
ENSG00000197785	1353	2014	913	2657	2378	1781	1666	1888	2319	1586	1126	1732	1059	1245	1788
ENSG00000205090	59	148	35	140	122	104	99	175	163	85	58	66	100	106	88
ENSG00000160075	2947	4688	2392	4287	3880	3044	2914	3960	4217	3589	2276	3597	2719	2962	3285
ENSG00000215014	14	33	17	19	29	15	21	37	30	20	26	28	30	16	27
ENSG00000279244	0	0	0	0	0	0	0	0	0	0	0	0	0	0	0
ENSG00000274481	0	0	0	0	0	0	0	1	0	0	0	0	0	0	0
ENSG00000228594	49	83	19	94	71	54	50	71	57	45	36	31	44	47	37
ENSG00000272106	39	79	36	91	67	42	45	49	65	83	55	109	49	80	50
ENSG00000197530	668	1559	520	909	982	690	719	1272	1309	1190	758	1067	1240	1151	917
ENSG00000189409	0	0	0	0	1	0	0	0	0	1	1	0	0	0	0
ENSG00000248333	1127	1895	905	2240	1940	1267	1308	1783	1874	2237	1304	1948	1514	1707	1631
ENSG00000272004	0	0	0	3	1	0	1	3	2	0	2	3	1	2	9
ENSG00000189339	812	1230	709	2542	1946	1661	1528	1635	1970	2604	1941	2495	1916	2125	1920
ENSG00000269737	22	23	19	56	33	23	20	20	26	39	23	23	29	18	18
ENSG00000215914	6	4	0	0	2	0	0	2	3	4	4	2	4	5	0
ENSG00000008128	153	293	98	452	332	230	305	347	407	398	191	348	291	304	274
ENSG00000268575	40	51	22	193	113	80	78	75	85	122	61	96	79	75	66
ENSG00000227775	281	398	240	441	306	264	222	238	280	144	111	130	98	143	79
ENSG00000215790	44	56	41	185	97	94	138	114	172	177	155	154	137	140	121
ENSG00000008130	1595	2568	1191	2994	2421	2016	1992	2613	3022	2631	1793	2605	1868	2034	2104
ENSG00000078369	15099	25650	10471	24248	20077	17568	15410	18946	20383	21279	12509	19253	13511	14915	15309
ENSG00000231050	6	12	2	3	5	6	5	4	8	9	4	4	3	5	3
ENSG00000169885	1	1	0	4	5	2	3	0	3	6	4	1	7	7	4
ENSG00000178821	4	8	3	6	16	9	7	7	18	10	11	11	3	4	4
ENSG00000142609	1	3	0	0	0	0	0	1	0	0	0	0	0	0	0
ENSG00000233542	0	0	0	0	0	0	0	0	0	0	0	0	0	0	0
ENSG00000187730	0	1	0	0	0	0	0	0	0	1	0	0	0	0	0
ENSG00000226969	0	0	0	0	0	0	0	0	0	0	0	0	0	0	0
ENSG00000067606	3	15	36	16	16	5	39	35	35	5	1	5	4	13	4
ENSG00000271806	0	0	0	0	1	0	0	0	0	0	0	0	0	1	0
ENSG00000182873	7	9	7	15	6	9	10	4	9	5	2	3	0	11	3
ENSG00000162585	915	2326	875	1229	1089	894	1047	1941	1796	1354	850	1191	1253	1095	1038
ENSG00000234396	0	1	0	1	0	0	0	0	0	0	0	0	0	0	0
ENSG00000157933	3215	3715	2586	5865	4670	3570	3456	3772	4428	5686	3857	5819	3347	3795	3672
ENSG00000116151	73	119	70	115	87	47	74	105	134	94	63	75	86	76	66
ENSG00000272161	0	1	0	0	0	0	0	0	0	0	0	0	0	0	0
ENSG00000269896	12	15	17	12	7	4	5	8	12	5	8	19	6	5	6
ENSG00000272420	0	3	1	0	4	2	1	6	1	2	0	0	0	0	1
ENSG00000157916	2318	4306	1711	3501	3000	2479	2435	2836	3247	3521	2120	3352	2639	2785	3095
ENSG00000157911	499	986	493	845	724	592	552	685	824	804	540	708	488	511	510
ENSG00000149527	6	4	8	4	3	5	3	3	4	3	1	4	2	3	5
ENSG00000224387	0	0	0	0	0	0	0	0	0	0	0	0	0	0	0
ENSG00000229393	0	1	0	0	0	0	0	0	0	0	0	0	0	0	0
ENSG00000157881	496	1004	391	1004	786	573	601	825	961	920	535	849	723	774	719
ENSG00000197921	0	0	0	0	0	0	0	0	1	1	1	0	0	0	0
ENSG00000272449	33	112	34	69	50	49	49	73	46	58	43	41	59	47	50
ENSG00000238164	51	133	42	59	56	46	48	93	86	38	19	41	88	68	50
ENSG00000157873	1067	2370	813	1473	1084	841	1030	1775	1814	735	382	607	1527	1279	873
ENSG00000225931	2	4	2	3	0	0	1	1	0	0	0	2	2	3	3
ENSG00000228037	0	5	1	5	0	1	0	0	0	3	1	0	0	2	0
ENSG00000157870	2460	5350	1793	3915	3144	2617	2491	3599	3418	2310	1428	1937	1819	1969	1865
ENSG00000142606	16	23	6	14	23	6	12	30	18	23	16	14	6	11	6
ENSG00000237058	0	0	0	0	0	0	0	0	0	0	0	0	0	0	0
ENSG00000215912	0	8	3	5	2	3	3	6	1	3	0	3	3	8	3
ENSG00000283259	0	0	0	0	0	0	0	0	0	0	0	0	0	0	0
ENSG00000233234	0	0	0	0	0	0	0	0	0	0	0	0	0	0	0
ENSG00000231630	0	0	0	0	0	0	0	0	0	0	0	0	0	0	0
ENSG00000169717	0	0	0	0	0	0	0	0	0	0	0	0	0	0	0
ENSG00000177133	0	1	0	0	0	0	0	0	0	0	0	0	0	0	0
ENSG00000142611	0	2	0	0	0	0	0	0	1	1	0	0	0	0	0
ENSG00000283572	0	0	0	0	0	0	0	0	0	0	0	0	0	0	0
ENSG00000226286	0	0	0	0	0	0	0	0	0	0	0	0	0	0	0
ENSG00000279839	0	0	0	0	0	0	0	0	0	0	0	0	0	0	0
ENSG00000272235	0	1	0	0	0	0	0	0	0	0	0	0	0	0	0
ENSG00000130762	9	25	6	36	31	23	7	21	18	13	6	10	2	17	9
ENSG00000272088	0	0	0	0	0	0	0	2	0	2	0	0	0	0	0
ENSG00000162591	865	2177	794	2626	1866	1468	1200	2004	2071	1554	1082	1278	653	514	441
ENSG00000207776	0	0	0	1	0	0	0	0	0	0	0	0	0	0	0
ENSG00000238260	2	3	6	22	13	10	2	10	6	8	1	7	17	19	10
ENSG00000158109	2745	5848	2236	4052	3320	2642	2626	3247	4245	3620	2248	3388	2576	2761	2397
ENSG00000116213	484	857	320	667	595	485	437	567	647	558	344	517	534	611	570
ENSG00000078900	2	10	6	4	4	1	0	0	0	0	1	8	3	3	3
ENSG00000227589	0	0	2	0	0	0	0	0	0	0	0	0	0	0	0
ENSG00000235131	0	0	0	0	0	0	0	0	0	0	0	0	0	0	0
ENSG00000227372	510	980	495	1119	761	606	613	805	828	789	469	641	623	655	484
ENSG00000276189	0	0	0	0	0	0	0	0	0	0	0	0	0	0	0
ENSG00000162592	1	0	0	0	0	0	0	0	1	1	1	0	0	1	0
ENSG00000235169	7	11	7	4	7	4	10	21	13	28	18	24	44	21	21
ENSG00000130764	1505	2383	1192	2211	1748	1396	1502	1829	2129	1867	1210	1775	1383	1486	1460
ENSG00000266075	0	0	0	2	0	0	0	0	1	2	0	1	0	1	0
ENSG00000272153	7	15	15	21	22	14	3	9	6	21	6	16	14	15	21
ENSG00000116198	1144	1863	844	1979	1363	1289	1019	1333	1519	1444	963	1297	902	1142	1070
ENSG00000169598	220	315	123	363	248	174	224	228	313	294	165	226	151	196	187
ENSG00000198912	548	928	467	1011	784	649	579	648	791	987	539	824	559	625	662
ENSG00000236423	15	9	4	9	7	11	7	11	3	9	2	11	8	9	11
ENSG00000233304	0	1	0	0	0	0	0	0	1	0	0	0	0	0	0
ENSG00000226374	0	1	0	0	0	0	0	1	0	0	0	0	0	0	0
ENSG00000229280	0	0	0	0	0	0	0	0	0	0	0	0	0	0	0
ENSG00000235054	0	0	0	0	0	0	0	0	0	0	0	0	0	0	0
ENSG00000227169	0	0	0	0	0	0	0	0	0	0	0	0	0	0	0
ENSG00000232596	0	1	0	0	0	0	0	0	0	0	0	0	0	0	0
ENSG00000196581	0	1	0	0	0	0	0	0	0	0	0	0	3	0	0
ENSG00000231510	0	0	0	0	0	0	0	0	0	0	0	0	0	0	0
ENSG00000260972	0	0	0	0	0	0	0	0	0	0	0	0	0	3	0
ENSG00000283356	0	0	0	0	0	0	0	0	0	0	0	0	0	0	0
ENSG00000236948	0	2	0	0	0	0	0	0	0	0	0	0	0	0	0
ENSG00000264341	0	0	0	0	0	0	0	0	0	0	0	0	0	0	0
ENSG00000264101	1	0	0	0	0	0	0	0	0	0	0	0	0	0	0
ENSG00000131697	280	580	244	621	507	391	340	516	494	480	290	475	445	552	454
ENSG00000069424	64	155	78	152	96	68	76	154	123	211	119	160	125	161	81
ENSG00000116254	5	3	2	6	8	2	3	0	7	3	0	1	4	3	4
ENSG00000116251	7631	18819	7226	13491	11745	10062	9824	14334	14857	14128	7979	10538	9437	10122	8840
ENSG00000226944	0	2	2	1	4	0	4	7	2	3	1	7	2	1	0
ENSG00000158286	48	65	43	48	46	29	34	35	35	22	27	21	22	15	11
ENSG00000116237	2647	3805	1993	5429	4498	3979	3169	3085	4119	3400	2280	3243	2317	2886	3104
ENSG00000225077	2	16	6	9	7	4	0	4	1	1	5	5	4	5	0
ENSG00000173673	0	1	0	0	0	0	0	0	0	0	0	0	0	0	0
ENSG00000158292	124	292	198	110	95	65	126	161	218	179	133	225	264	207	188
ENSG00000097021	1740	3092	1394	3110	2926	2175	1750	2572	2742	2197	1291	2126	1756	1853	1996
ENSG00000271746	0	0	0	0	0	0	0	0	0	0	0	0	0	0	0
ENSG00000069812	109	178	346	155	138	173	89	136	259	24	28	40	77	33	38
ENSG00000187017	13	23	56	14	10	6	12	9	10	7	5	10	8	8	8
ENSG00000265392	0	0	0	0	0	0	0	0	0	0	0	0	0	0	0
ENSG00000231868	0	0	1	0	0	0	0	0	0	0	0	0	0	0	0
ENSG00000215788	449	1122	340	672	492	448	283	508	473	294	140	166	325	249	144
ENSG00000171680	2296	4618	1597	3784	3110	2590	1836	3008	3085	1813	1369	1685	1629	1572	1300
ENSG00000162408	1119	887	910	1742	1379	1479	1042	839	1242	1080	812	1020	835	809	943
ENSG00000253022	0	0	0	1	0	0	0	0	0	0	0	0	0	0	1
ENSG00000229519	1	1	1	5	2	3	4	2	6	3	0	1	2	10	1
ENSG00000173662	0	0	0	1	1	0	1	2	0	0	0	0	1	1	1
ENSG00000204859	255	471	171	430	308	245	250	374	405	354	184	266	297	270	201
ENSG00000162413	1033	1431	734	1723	1529	1171	998	905	1195	1475	839	1846	931	991	1048
ENSG00000116273	666	1080	507	1389	1114	738	914	965	1035	1260	599	1326	805	989	842
ENSG00000041988	252	450	199	449	384	268	293	405	442	422	205	333	353	317	269
ENSG00000007923	1073	1422	841	1645	1400	1173	1177	984	1269	1337	940	1467	821	908	1197
ENSG00000228750	0	1	0	0	0	0	0	0	0	0	0	0	0	0	0
ENSG00000237436	1	13	4	10	5	10	9	9	10	9	4	12	4	6	8
ENSG00000171735	850	1903	651	1182	1075	802	921	1428	1416	1736	1222	1651	1151	1127	1369
ENSG00000227950	2	0	1	5	4	0	0	0	0	1	2	1	0	0	0
ENSG00000237365	0	0	0	0	0	0	0	0	0	0	0	0	0	0	0
ENSG00000207056	0	0	0	0	0	0	0	0	0	0	0	0	0	1	0
ENSG00000237402	0	1	2	0	0	1	0	3	2	2	0	1	0	0	0
ENSG00000237728	0	0	0	0	0	0	1	0	0	1	0	0	0	0	0
ENSG00000225126	0	2	0	0	0	0	0	0	0	2	2	0	1	0	0
ENSG00000270171	0	0	0	0	0	0	0	0	0	0	0	0	0	0	0
ENSG00000270035	0	0	0	0	0	1	0	0	0	0	0	2	0	0	0
ENSG00000269978	1	1	2	0	0	0	0	0	0	0	0	1	0	0	2
ENSG00000049245	4249	7987	3083	7009	5339	4702	3938	4893	5604	5889	3584	4974	4084	4804	4257
ENSG00000269925	6	9	5	10	15	10	10	6	5	6	3	7	5	5	3
ENSG00000049246	47	103	67	321	212	205	39	67	71	106	65	80	53	60	38
ENSG00000236266	3	4	1	11	10	7	0	1	5	4	1	1	1	2	0
ENSG00000049247	0	0	0	0	0	0	0	0	0	0	0	0	0	0	0
ENSG00000049249	58	68	9	6	8	5	2	1	2	2	0	0	1	3	1
ENSG00000270330	0	0	0	0	0	0	0	0	0	0	0	0	0	0	0
ENSG00000116288	4631	8816	3877	6716	6283	4917	5290	7037	7696	7479	4253	6825	4547	5073	5386
ENSG00000200344	0	0	0	2	0	0	0	0	2	0	0	0	0	2	0
ENSG00000116285	659	858	481	660	420	524	620	552	908	1011	1056	1060	542	758	994
ENSG00000238290	1	3	2	2	3	0	7	0	3	14	9	0	2	2	4
ENSG00000232848	0	0	0	0	0	0	0	0	0	0	0	0	0	0	0
ENSG00000229305	0	0	0	1	0	0	0	2	0	3	0	0	0	0	0
ENSG00000227634	1	0	0	0	0	0	0	0	0	0	0	0	0	0	0
ENSG00000200975	0	0	0	0	0	0	0	0	0	0	0	0	0	0	0
ENSG00000233645	0	0	0	0	0	0	0	0	0	0	0	0	0	0	0
ENSG00000251977	0	0	0	0	0	0	0	0	0	0	0	0	0	0	0
ENSG00000162426	55	119	57	86	70	45	61	80	76	79	53	56	61	81	57
ENSG00000252254	0	0	0	0	0	0	0	0	0	0	0	0	0	0	0
ENSG00000142599	3846	5629	3057	7779	5969	4933	4485	4872	5636	5921	4505	6037	3682	4250	3794
ENSG00000232912	3	0	3	4	1	1	6	1	0	2	0	1	1	2	0
ENSG00000221083	0	1	0	4	1	0	1	0	3	2	0	0	0	4	3
ENSG00000270282	1	1	1	5	0	0	1	0	1	1	2	0	0	0	0
ENSG00000234619	0	0	1	8	0	1	0	0	0	1	0	0	0	2	0
ENSG00000224315	2	0	1	4	0	4	0	0	0	4	0	0	1	0	0
ENSG00000222511	0	2	0	1	1	0	0	1	0	1	1	0	1	0	0
ENSG00000226545	0	2	0	2	0	1	1	0	2	2	0	0	2	0	0
ENSG00000228423	1	0	2	4	2	0	1	0	1	3	0	1	3	0	0
ENSG00000229716	0	0	0	0	1	0	0	0	0	0	0	0	0	0	0
ENSG00000074800	38250	49672	31212	63906	56798	45224	45492	49452	61331	48730	31436	52408	22674	28639	41096
ENSG00000274258	0	0	0	0	1	0	0	0	0	0	0	1	1	0	0
ENSG00000236269	5	2	7	20	10	21	8	0	7	9	7	6	2	8	3
ENSG00000230679	2	3	1	1	2	1	1	1	0	4	3	1	4	2	0
ENSG00000201725	0	0	0	0	0	0	1	0	0	0	0	0	0	0	0
[truncated: 57,213 more rows]

## Sheet: raw_counts_1_vs_6
	1-1a-NS	1-1b-NS	1-1c-NS	2-1a-NS	2-1b-NS	2-1c-NS	3-1a-NS	3-1b-NS	3-1c-NS	4-1a-B10	4-1b-B10	4-1c-B10	6-2a-B10	6-2b-B10	6-2c-B10
[truncated: 57,500 more rows]

[truncated: 22 more sheets: raw_counts_2_vs_3, raw_counts_2_vs_4, raw_counts_2_vs_5, raw_counts_2_vs_6, raw_counts_3_vs_4, raw_counts_3_vs_5, raw_counts_3_vs_6, raw_counts_4_vs_5, raw_counts_4_vs_6, raw_counts_5_vs_6, ECFC CTL-H (BMP9 vs NS), ECFC CTL-H (BMP10 vs NS), ECFC CTL-H (BMP10 vs BMP9), ECFC MUT-H (BMP9 vs NS), ECFC MUT-H (BMP10 vs NS), ECFC MUT-H (BMP10 vs BMP9), ECFC (MUT-H vs CTL-H) NS, ECFC (MUT-H vs CTL-H) BMP9, ECFC (MUT-H vs CTL-H) BMP10, two-factor BMP9 …]
