# Supplementary material for: Impact of heterozygous ALK1 mutations on the transcriptomic response to BMP9 and BMP10 in endothelial cells from hereditary hemorrhagic telangiectasia and pulmonary arterial hypertension donors
Source: Angiogenesis. 2024 Jan 31;27(2):211–27. doi: 10.1007/s10456-023-09902-8 (PMC11021321; doi:10.1007/s10456-023-09902-8)
Supplement: Supplementary file 12 — Supplementary file12 (XLSX 44991 kb) [file 10456_2023_9902_MOESM12_ESM.xlsx]

## Sheet: legend of analysis
1	ECFC CTL-P NS
2	ECFC CTL-P BMP9
3	ECFC CTL-P BMP10
4	ECFC -MUT-P NS
5	ECFC CTL-P BMP9
6	ECFC CTL-P BMP10

## Sheet: 1 vs 2Differential_expression_a
ID	log2FoldChange	pvalue	padj	1-1a-B9	1-1a-NS	1-1b-B9	1-1b-NS	1-1c-B9	1-1c-NS	2-1a-B9	2-1a-NS	2-1b-B9	2-1b-NS	2-1c-B9	2-1c-NS	3-1a-B9	3-1a-NS	3-1b-B9	3-1b-NS	3-1c-B9	3-1c-NS	Gene.name
ENSG00000000003	0.347551831712489	0.000198583768452362	0.00111407989241512	1549.16122395282	1290.09166184909	1758.15750284534	1594.02493847262	1842.34364590434	1320.15374962088	1388.00220327174	1043.48433951527	1292.29150254487	1138.87212533343	1377.57561967374	1041.79072871722	1401.2803048841	1077.85704247263	1474.51034818958	1115.08207090037	1567.56038307711	1109.29069676383	TSPAN6
ENSG00000000419	-0.00985346838414302	0.874543125074468	0.930022935529998	1088.59977899387	1103.2751097234	778.000009969887	1040.31814649467	905.636187049209	990.816030766416	1020.67628497471	904.353094246565	965.719642695987	934.75824771332	1060.76600055765	905.773563942726	978.377355727971	946.025212424609	935.031462497378	980.312217960423	983.79375682736	977.5478100786	DPM1
ENSG00000000457	0.117927100801873	0.198076269271956	0.348637199283196	221.906878025674	200.915914550267	187.455120512429	160.622410892012	178.202882416343	158.362392470446	233.129516145854	215.782255393589	228.600301894219	188.284638131203	204.287581981752	219.642532746957	164.388607195486	176.127324944158	197.776288402587	173.539262689792	196.338775375364	176.176878052443	SCYL3
ENSG00000000460	-0.0658450151671887	0.75035224409448	0.852499432539912	260.635908624494	244.388948692723	218.085042164787	178.921166563253	155.356359029632	176.581074790054	403.56874223568	431.564510787178	339.401468628662	351.575740227291	370.33952027708	353.644628413678	299.611493759514	333.270866361401	184.069020889536	236.308783237164	218.38751485602	254.131248872108	C1orf112
ENSG00000000971	1.09382158751367	1.26277699969567e-15	4.50005108741314e-14	2420.04104714792	1113.84963154183	2824.07877634739	1230.08302012237	3287.15778487992	895.518307863847	3433.27291634966	1851.86263957185	2885.49564737907	1714.55657200892	3572.30156727449	1685.60530864981	3571.47506277934	1707.48586278199	3265.26693971598	1718.77716557656	2614.35053842063	1135.79518284252	CFH
ENSG00000001036	-0.1028535119799	0.0316753272993414	0.0858224422151172	3301.38817591026	3469.61810331544	2586.39058432509	3192.79399878594	3171.09744607543	3286.37000303712	3049.29488975648	2921.75615064275	2876.16502281196	3300.81299237092	2769.35304985958	3046.78449094861	2981.53207727941	3163.96392115254	2898.10798847355	3102.4758611723	3003.87826924555	3140.00205661611	FUCA2
ENSG00000001084	0.250261116784935	5.25304186135165e-05	0.000340070057557268	697.122550778768	515.801675365891	717.965363531266	511.687427103244	611.372965828376	573.187774516922	743.467658633206	617.716963947618	732.454028518213	611.508514992493	646.728601781804	592.430317684452	625.737279002171	557.912304763231	614.868857013983	525.233193991978	612.115005582018	537.105614947493	GCLC
ENSG00000001167	0.470530555429474	1.03006716525267e-10	1.85497623199298e-09	1168.15130130496	679.119290117278	1100.22678575269	776.002786798959	1149.63705681928	901.12405626988	1344.90262885822	943.644788512263	1097.51471470643	808.124331802068	1170.01069680458	797.967366677018	1285.94313693243	882.745934001558	993.776894696167	796.619062240909	1146.53445299411	956.500129957291	NFYA
ENSG00000001460	-0.144254375129453	0.350105145237678	0.518430180438275	192.598422437377	159.792774145242	185.004726780241	178.921166563253	190.996935512901	231.237121748881	205.702514246342	241.547300813719	177.281866775109	229.107413655225	180.253748807428	248.861034809625	206.811473568514	260.499696174892	330.932601386507	314.770683921379	292.933253100142	304.801589904891	STPG1
ENSG00000001461	0.312727317226092	0.000195735135578946	0.00110013146731728	836.337714823177	586.298487488792	1072.04725783252	645.878302025684	1008.90247275714	769.388968728094	963.86320961143	849.602372728788	993.71151639732	787.296385106138	881.604698712695	762.703657291038	957.165922541457	831.067856622733	1038.8150593819	961.850594270019	980.643936901552	833.33222406222	NIPAL3
ENSG00000001497	-0.125385112066952	0.170122994966879	0.312592252068771	1169.19803186169	1005.75451962005	744.919694585341	876.307077145025	1042.71532736947	1202.43303309418	943.292958186796	1017.71929409514	979.715579546654	1191.35855100717	1155.80888629248	1075.03936899543	983.6802140246	1048.32671254187	775.439705024004	1008.92773468055	879.849699275697	1043.02948156712	LAS1L
ENSG00000001561	-0.505575248901368	0.0395607262479424	0.102275273878967	79.5515223110906	113.969846265356	73.5118119656586	115.892119251198	63.9702654827897	127.530776237261	87.1786846091639	130.75760550716	62.9817158279992	87.4773761229043	55.7147950859324	84.6329025263504	114.011453377514	187.728525988384	202.671741085819	194.770129933756	120.743097155973	179.29505288523	ENPP4
ENSG00000001617	-0.348257913714169	0.000875597764744142	0.00413193959172547	3531.66889838973	4073.54079383495	3040.93862164608	4561.81201567144	5268.40829297547	6690.46072260095	3990.62877637903	5096.97011023723	4455.3732307955	5594.38648252669	4162.22292700789	5366.12903399217	3879.0408439838	4532.9056443712	3480.6668577782	4777.86821107641	3953.02400688902	4840.18688419301	SEMA3F
ENSG00000001629	0.0610935955244475	0.281517150082991	0.445039243508266	1732.33907137967	1731.87168448593	1819.41734615005	1685.51871682883	1653.17443226238	1528.96787774563	1573.13446609345	1520.78180592318	1497.56524302131	1317.99246691842	1563.29160329352	1642.28132283275	1551.08605176386	1518.70268215322	1505.84124536227	1448.31437851215	1646.30588122231	1547.39426077035	ANKIB1
ENSG00000001630	0.385299097653531	0.0143369522464249	0.0446826672250002	1480.07700720898	870.635629717825	949.527571223091	816.666688290608	1145.06775214194	721.740107276809	1680.88340212725	1301.13479371657	1726.16554491553	1383.80877847756	1818.92419251132	1396.44289168478	1727.40609012676	1294.06124375139	1039.79414991855	1143.69758762049	1488.81488493191	1064.07716168843	CYP51A1
ENSG00000001631	-0.0907373751091199	0.176204360355748	0.320738416613982	724.337545253615	687.343918198283	755.94646638019	816.666688290608	658.893734472734	636.252444084799	816.932842292614	879.876301097441	664.807000406658	738.975548771582	681.68690458082	782.854348368741	664.183001652728	776.225815322756	698.091552628933	678.464670622326	675.111404098178	740.566522786818	KRIT1
ENSG00000002016	-0.0614803275869416	0.702999060304944	0.820246617053981	180.037655756679	187.991498994402	280.570082335597	219.585068054902	209.274154222269	221.427062038322	191.989013296586	216.426381529092	172.616554491553	191.617109602552	171.514173107674	194.454168899829	133.897171989871	124.449247565333	138.051765667152	173.539262689792	116.543337254895	134.081517809824	RAD52
ENSG00000002079	-4.71164322994546	2.12718213050447e-19	1.16580331852666e-17	0	43.4730341424555	0	13.5546338305495	2.74158280640527	40.6416759437427	1.95907156425087	42.5123249432146	0	38.3234219205104	3.27734088740779	99.7459208346272	1.32571457415714	32.6942938519096	3.91636214658588	27.6924355356052	2.09987995053866	77.1748271114684	MYH16
ENSG00000002330	0.0203017311545494	0.856268513355842	0.919315824121286	1041.49690394125	1024.55366951949	1065.92127350205	1366.98482181092	1113.99648033601	1118.34680700368	1007.94231980707	857.331886354827	1059.0258883671	913.93030101739	917.655448474181	833.231076062997	1170.60596898076	951.29848562653	1286.52496515346	1471.39140812515	1216.88043133715	1203.61548545563	BAD
ENSG00000002549	-1.0766383686825	2.36787991715727e-10	4.04350787653145e-09	2869.08845598289	5248.48766254997	2400.16066067875	6326.62534040898	2397.97109466915	4572.8892622218	3247.16111774582	7922.10734055448	2101.72318374175	7864.63267238301	2723.47027743587	6967.10144011563	2965.62350238953	5857.55187269373	5878.4595820254	7968.95986596265	3218.06602420049	5908.94130813061	LAP3
ENSG00000002586	-0.172660768999043	0.279778774678504	0.443214189543396	18030.9805701427	19562.865364105	19786.9293874231	28694.4820875818	17050.8173339699	18326.5929764249	13966.2211815445	13888.6477337211	13993.6041945247	16529.0584978897	13422.8958278598	16322.059772939	18105.2839392641	19359.240578892	27559.4404255248	28097.6681756095	21764.2057473579	23708.2627973847	CD99
ENSG00000002587	0.469320507830636	0.104588582468091	0.21830871310987	79.5515223110906	62.2721840418957	85.7637806266017	59.6403888544178	104.1801466434	98.1005971055857	70.5265763130314	52.8183431112666	86.3082772457767	71.6481366339978	61.1770298982787	61.4596077869925	60.9828704112286	71.7165155461242	284.915346164123	130.154447017344	153.291236389322	106.797488022941	HS3ST1
ENSG00000002822	-0.0854918185174824	0.339772419556469	0.508135661637942	924.263081588066	914.108663860281	769.423631907227	982.033221023312	742.055079600361	829.650764092954	1004.02417667857	938.491779428237	1036.86565502021	1106.38052848778	1019.25301598382	1084.10717998039	1061.89737389987	1063.09187750725	1008.46325274586	1197.23629632266	1106.63673393387	1080.44757956056	MAD1L1
ENSG00000002834	-0.208104519721839	0.000722045724081628	0.00349310903036431	12836.0568171172	14226.2566864014	11491.1214070985	15869.0875571158	13791.075377154	14619.7918429353	10202.8447066185	12478.011496969	11314.548615693	12928.3230730974	11127.6647597119	13211.8006050956	12883.2942316591	13498.5247422771	11278.1438916307	13422.5235041078	12107.9077948059	13390.2222756939	LASP1
ENSG00000002919	-0.112333831258107	0.0628165187060944	0.148100259431157	704.449664675842	719.067483653588	599.121267520118	784.135567097289	588.526442441666	681.098431333067	683.715975923555	625.446477573657	630.983486350881	681.490415890816	650.005942669211	724.417344243404	621.7601352797	640.175366713197	575.705235548124	600.925851122632	625.764225260519	682.880288380266	SNX11
ENSG00000003056	0.5518752554107	1.16275627031138e-14	3.67745894574938e-13	2784.30328088817	1678.99907539375	2414.86302307189	1498.46476996725	2143.00389367346	1534.57362615166	2372.43566430781	1527.86719341371	2172.86919606597	1412.13478598403	2131.36402377753	1379.31480426873	2188.75476193344	1637.87865651663	1785.86113884316	1500.9300060298	2048.43289175046	1503.73981311134	M6PR
ENSG00000003096	2.18775441375177	3.94149169625385e-37	9.6509331356177e-35	2168.82571353394	455.879385061425	1700.5732501389	315.145236560276	1877.98422238761	424.635441757035	1806.26398223931	383.899176759938	1888.28514676909	386.566690676453	2001.36283524369	361.704904844759	1688.9603674762	418.697892232519	708.861548532044	327.693820504661	1226.32989111457	236.201743583585	KLHL13
ENSG00000003147	0.0545148968460478	0.722816520340466	0.83388385099845	521.271817248989	482.903163041871	654.255126494362	710.940544412322	636.047211086024	553.567655095805	756.201623800837	801.292912566044	738.285668872657	777.298970692092	824.797456664293	712.326929596782	876.297333517871	832.122511263118	1157.28501431613	1030.15860192451	911.347898533777	908.168420049098	ICA1
ENSG00000003249	-0.615554404475448	0.000636173154197662	0.00314277404942229	824.823678699203	1131.47383457256	954.428358687468	1244.99311733597	909.291630791083	1213.64452990625	437.85249461007	942.356536241256	416.379121307328	898.101061528484	424.961868400543	870.509854556747	726.491586638114	1092.62220743801	1008.46325274586	1428.92967363723	846.251620067078	1212.97000995399	DBNDD1
ENSG00000003393	-0.225500965355507	5.7041723481768e-05	0.000365997634901403	1283.2916625447	1454.58422346919	1296.25828432778	1321.57679847858	1437.50325149183	1691.5345815206	1292.00769662345	1567.80301381491	1333.11298502598	1434.62896841563	1330.60040028756	1583.84431870741	1344.27457819534	1718.03240918583	1261.06861120065	1414.1603746849	1173.83289235111	1566.88285347527	ALS2
ENSG00000003400	-0.870667996384753	1.50868480920665e-14	4.6933082148701e-13	921.122889917892	1931.61265216748	1138.20788860161	1641.46615687954	1350.68646262233	1754.59925108848	846.318915756377	2318.8540878117	868.914412812211	2061.13360502919	997.404076734437	2157.13147986805	1064.54880304819	1924.74471870113	1523.46487502191	2334.47231565152	1207.43097155973	2013.56139827195	CASP10
ENSG00000003402	0.210757826012229	0.0521087983349772	0.127652681543213	7182.66508024611	7339.89308886269	9620.24579257252	7304.59217128313	7894.84462151172	6911.88778463927	7069.30973959928	5596.16786525225	7055.1185008068	5335.28682562932	6384.26004867037	5812.46684136328	5794.69840364087	5388.23055772277	5753.13599333465	5066.79262183123	5972.05857933194	5449.01052029459	CFLAR
ENSG00000003436	1.36731436699591	2.51186900205505e-12	5.77767929093905e-11	14936.845044464	6080.3500456002	22655.1152509499	4794.27398586536	20322.4394829468	9456.89756097847	12571.3622277979	4370.39582938956	13798.8274066863	4298.05508017203	14093.658262816	4774.7062508616	17866.6553159158	11065.4364869108	23464.8838012693	7722.49718969576	18904.1692547242	8922.65728401887	TFPI
ENSG00000003509	0.0452723939879286	0.597583997101004	0.740383796620447	328.673394811611	263.188098592163	256.066145013711	346.998626062067	315.282022736607	311.119036534858	312.471914498014	320.774815480619	283.417721225996	308.253611099758	331.011429628187	328.45626456655	306.2400666303	249.953149771051	363.24258909584	288.924410754814	266.684753718409	258.808511121288	NDUFAF7
ENSG00000003756	0.107922278578996	0.18384431639578	0.330171603833472	2027.51708837609	1810.59312468984	2537.38270968132	2384.93782248519	1890.77827548417	1746.19062847943	2329.33608989429	2160.3990584779	1938.43725381731	1975.32246464196	2010.10241094344	1802.47931690049	2109.21188748401	2091.38015188183	2595.56901264979	2280.01052576483	2342.41608482587	2092.29531279981	RBM5
ENSG00000003987	-0.196184592479473	0.358883063846005	0.527415662366524	27.2149944748468	30.5486185865904	37.9811028489236	21.6874141288792	19.1910796448369	25.2258678271506	41.1405028492683	51.5300908402601	29.1582017722218	36.6571861848361	27.3111740617316	36.2712439398644	29.1657206314571	39.0222216942146	19.5818107329294	23.0770296130043	27.2984393570025	28.8431172032761	MTMR7
ENSG00000003989	0.746256418632173	5.5148339566935e-06	4.4203112088999e-05	902.281739896844	520.501462840751	817.206309684905	322.600285167078	1162.43110991584	612.428013359157	661.18665293467	539.777701551724	846.754179465322	398.230340826174	703.535843830205	492.684396849825	1048.6402281583	680.252243047796	508.147988519518	348.924687748625	692.960383677756	466.167137501597	SLC7A2
ENSG00000004059	-0.133320173814968	0.327591216697349	0.494595948352308	2981.08862555245	3206.43000472327	3551.84571480741	4643.81755034626	2668.4739315678	2758.02821576847	3304.95372889122	3267.00775927249	3150.25211947085	3685.7134473117	2779.1850725218	2876.51115134203	3286.44642933556	3354.85641106208	4845.51906586338	5309.56297336003	3751.43553163731	4147.17252760618	ARF5
ENSG00000004139	-1.25942261432807	7.99416959835106e-07	7.54254124751817e-06	166.430158519255	729.642005472024	227.886617093542	685.864471825805	228.465233867106	567.582026110889	198.845763771464	447.667664174759	200.608428192886	469.878477460171	183.531089694836	436.262461832258	117.988597099986	239.406603367209	207.567193769052	187.385480457595	115.493397279626	181.63368400982	SARM1
ENSG00000004142	-0.105596458635325	0.0874193437090464	0.190841682031497	3476.19217888332	3426.14506917298	2643.97483703152	3311.39704480324	3066.00343849657	3760.05574334695	2873.95798475603	2797.43980649062	2822.51393155107	2902.58265154475	3047.92702528924	3109.25163328949	3013.34922705918	3024.74950862183	2949.99978691581	3359.09243046891	3014.37766899824	3278.76083667511	POLDIP2
ENSG00000004399	0.133054551901866	0.270557511341431	0.432441943532771	41253.7447016408	31940.9306260176	50974.3156138538	47878.3553479585	38449.7849988985	28515.0407043908	37085.224711269	35414.6990561042	42460.1734207094	35821.5689633954	36660.3351665435	37491.3682846193	27093.6287520495	26408.5521952199	35609.5228178321	37805.7129932082	31940.2239876682	30155.0892641711	PLXND1
ENSG00000004455	0.0269605938674045	0.734384183972012	0.841664373915078	2815.70519758992	2346.36889682388	1796.13860569426	2189.07336363374	2407.10970402383	2330.58989980842	2471.36877830248	2339.46612414781	2588.08198930241	2590.1634511058	2851.28657204478	2657.87615314896	2806.53775349067	2598.66903390662	2171.62281028187	2433.24200239517	2484.15798148723	2492.20123510469	AK2
ENSG00000004478	-0.111122144013524	0.346891227831053	0.514876391249825	2715.21906414433	2522.61092713113	1581.72915412775	2243.96963064747	1965.71487219258	2191.84762675909	1946.33759908324	2090.83343584355	2063.23435740242	2576.00044735257	3010.78382856529	2499.69322818899	2953.69207122211	2878.15251360843	1963.07652597617	2778.47436540572	2502.00696106681	2576.39195558993	FKBP4
ENSG00000004487	-0.133247038026499	0.0296680408800163	0.0813419773522716	3307.66855925061	3556.56417160035	2734.6394051225	3243.6238756505	3358.43893784646	3562.45311203427	3572.36699741147	3737.21983818986	3526.97608636795	3684.04721157603	3752.55531608192	4170.18551853053	3517.1207652389	3872.69183949071	3112.52881599913	3505.86233880761	3427.00407927909	3911.75032773079	KDM1A
ENSG00000004534	-0.00149362644970089	0.981751376081547	0.990847739710352	2031.70401060299	1876.39014933788	2004.42207293029	2121.97792617252	1710.74767119689	1802.24811253976	1539.83024950119	1583.26204106699	1716.83492034842	1780.37288356806	1734.80577640119	1671.49982489542	1744.6403795908	1673.73691428969	1928.80835719354	1902.47032129607	1813.24633729013	1826.47090830475	RBM6
ENSG00000004660	0.299319695134812	0.0811421242841286	0.180804137495575	135.028241817509	91.6458557597711	109.042521082394	109.792534027451	142.562305933074	117.720716526703	169.459690307701	185.508327024936	244.928894886663	154.959923417716	234.876096930892	169.265805052701	196.205756975257	127.613211486486	196.79719786594	180.923912165954	148.041536512975	140.317867475397	CAMKK1
ENSG00000004700	-0.0385214185264582	0.705849992748308	0.822131529538146	1896.67576878548	1810.59312468984	1352.61734016812	1354.1079196719	1865.19016929106	1821.86823196088	1818.01841162481	1798.40017032508	1727.33187298642	1820.36254122425	1916.15197217109	1914.31565238173	1480.82317933353	1663.19036788585	1250.29861529754	1425.23734889915	1377.52124755336	1481.13304557364	RECQL
ENSG00000004766	0.0352705802961143	0.581865762420458	0.72749992911423	512.89797279519	504.052206678741	630.97638603857	533.374841232123	488.915600475607	521.334601761113	502.501856230349	521.742169757633	571.500754735548	504.036310041496	526.559435910185	559.181677406243	599.222987519028	599.043835738214	617.806128623922	581.541146247708	585.866506200285	583.098693731095	VPS50
ENSG00000004776	0.524402601509179	0.137471577467993	0.267699271217139	115.140361239736	68.1469183854708	96.7905524214505	54.218535322198	141.648444997606	107.910656816144	126.360115894181	60.5478567373056	122.464447443332	89.1436118585786	84.1184161101332	52.3917968020264	269.1200585539	241.515912647977	330.932601386507	249.231919820446	266.684753718409	157.467829055724	HSPB6
ENSG00000004777	0.0719275431307735	0.633857417343052	0.768086642136404	169.57035018943	136.293836770942	148.248820797412	126.735826315638	126.112809094643	86.8891002935188	157.705260922195	193.881966786479	197.10944398022	198.28205254525	218.489392493853	198.484307115369	193.554327826943	175.072670303774	172.319934449779	204.924022963478	183.739495672132	163.704178721297	ARHGAP33
ENSG00000004779	0.0759589394491178	0.350664103751391	0.519004753734022	1444.48816828033	1386.43730508372	1054.8945017072	1430.01386912297	1265.69739562377	1196.82728468815	1395.83848952875	1172.30956661592	1526.72344479354	1332.98858853949	1596.06501216759	1328.93807657448	1681.00608003126	1438.54892948402	1435.34672672372	1426.16043008367	1514.01344433837	1534.92156143921	NDUFAB1
ENSG00000004799	0.495560203916767	0.159285237587982	0.297796698500389	172.710541859605	162.142667882672	390.837800284085	222.295994821012	236.689982286322	179.383948993071	216.477407849722	168.761047501852	104.969526379999	77.4799617088581	158.404809558043	74.5575569874991	474.605817548257	346.981376686395	609.973404330751	456.002105152965	381.128211022766	259.588054829485	PDK4
ENSG00000004864	-0.427767659911466	3.56258785656907e-08	4.3580698026249e-07	790.281570327282	1184.34644366473	695.911819941568	1023.37485420649	633.305628279618	826.847889889937	844.359844192126	1010.6339066046	710.293795171324	1009.73885581867	721.014995229713	971.263309945259	649.600141337	918.60419177462	681.447013505943	804.00371171707	707.659543331527	905.050245216312	SLC25A13
ENSG00000004866	-0.283026782939005	0.00799910135245985	0.0274942086463161	655.253328509773	860.06110789939	482.727565241158	841.065029185597	522.728455087939	512.925979152063	595.557755532266	763.289470571352	643.813095130658	855.612050268787	648.913495706742	715.349533258438	649.600141337	686.580170890101	508.147988519518	589.84887690839	585.866506200285	607.264548685191	ST7
ENSG00000004897	0.0691056231430719	0.438937044373737	0.605111980817292	3333.83682316873	3202.90516411713	2842.4567293388	2499.47447835333	3751.39914009788	3202.28377694662	3587.06003414335	3660.56882806498	3806.89482338128	3409.11831518975	3671.71424085919	3587.83054638492	3595.33792511417	3582.66181338506	2651.37717323864	2774.78204066764	3131.9709462284	3033.98411230137	CDC27
ENSG00000004961	-0.0210614031243569	0.795627280014165	0.882381486102233	923.216351031341	869.46068284911	655.480323360456	864.107906697531	825.216424727988	846.468009311054	744.447194415332	666.670550245865	685.800905682658	765.635320542372	759.250638916138	726.432413351174	796.754459068443	725.602392584316	636.408848820205	658.156884562883	767.506121921879	777.984620780258	HCCS
ENSG00000004975	0.297115568143435	8.50154416523451e-05	0.000522517983694028	1450.76855162068	1022.20377578206	1462.88505811661	1257.87001947499	1501.47351697462	1098.72668758256	1640.72243506011	1151.69753027981	1377.43345171976	1184.69360806448	1361.1889152367	1230.19969029374	1732.70894842339	1297.22520767254	1583.18939775734	1504.62233076788	1629.506841618	1427.34452970807	DVL2
ENSG00000005007	-0.07047331512087	0.0394687851361092	0.102091604558063	3941.98727662589	3737.50598938246	3783.40792249923	3646.87423210934	3482.72402507017	3605.89766218103	3614.48703604286	3953.00209358345	3518.81178987173	3948.97869354825	3638.94083198511	3889.08337799658	3664.27508297034	3881.12907661378	3488.49958207137	3995.09536660331	3539.3476566329	3635.79185502918	UPF1
ENSG00000005020	-0.173233633137726	0.00116891982614111	0.00530663034708378	2226.39589415381	2197.15064449708	2071.80790056548	2252.1024109458	1925.50499103197	1935.38463718306	1805.28444645718	2088.25693130154	1738.99515369531	2180.26946012991	1847.32781353552	2353.60071787565	1812.25182287281	2074.50567763568	1785.86113884316	2059.3941226645	1849.99423642456	2093.8544002162	SKAP2
ENSG00000005022	-0.141098666708826	0.0916671726552565	0.197614221539257	8188.57314525871	7957.91514180679	6114.9575586767	8091.43866514653	8062.99503363791	8756.17901022428	9477.98822784573	8763.33607352173	8116.47704531567	9810.79601165067	8331.0005357906	8530.79506774534	9158.03627827754	10067.7331971074	9089.87654222582	10996.6661511888	8701.90251503219	9998.42760133025	SLC25A5
ENSG00000005059	-0.130490751805576	0.363357178443018	0.531931082540352	994.394028888633	1013.97914770106	855.187412533829	1006.4315619183	1163.3449708513	1161.79135715044	738.569979722579	798.072281888528	692.798874107991	897.267943660647	711.18297256749	882.600269203368	1055.26880102909	1180.1585425899	1383.45492828146	1278.46744056044	1137.08499321668	1343.15380922283	MCUB
ENSG00000005073	0.760686156191439	0.000163315909692851	0.0009327685572036	456.374522732046	273.762620410598	294.047247862634	288.713700590704	287.866194672554	206.01125392173	446.668316649199	236.394291729693	429.208730087105	250.768478218992	457.735277274621	264.981587671787	803.383031939228	406.042036547909	642.283392040084	418.155776587638	749.6571423423	349.2355812721	HOXA11
ENSG00000005075	0.187329110943906	0.0580327628873776	0.139420062255623	1144.07649850029	849.486586080955	960.554343017939	884.439857443355	831.613451276267	730.14872988586	1060.83725204185	699.520983156531	983.214563759321	892.269236453624	1049.84153093296	860.434509017895	1012.84593465606	862.707495834259	1168.05501021924	1213.85175764403	952.29555756928	1051.60446235728	POLR2J
ENSG00000005100	0.0445392929715033	0.678854375549509	0.801687147041392	1095.92689289095	1046.87766002508	988.733870938108	737.372080381893	1117.65192407788	1034.26058091318	1161.72943760077	1205.80412566209	1179.15767966865	1139.70524320127	1236.64996151521	1236.24489761705	970.423068283028	1068.36515070917	790.126063073701	800.311386978989	980.643936901552	965.075110747454	DHX33
ENSG00000005108	0.875791013711267	8.11624620031633e-06	6.30244161468042e-05	1466.46950997155	962.281485477596	1880.67718945477	1055.90597539981	1089.32223507836	599.815079445581	901.172919555402	530.115809519176	972.717611121321	498.204484966636	1238.83485544014	563.211815621784	851.108756608885	516.780773788248	1104.41412533722	550.156385974023	875.649939374619	380.417329599966	THSD7A
ENSG00000005156	-0.0132026371191574	0.899651690800395	0.945392758655529	778.767534203308	861.236054768105	666.507095155305	625.54635127986	813.336232566898	853.475194818596	834.564486370872	892.758823807506	910.90222336421	851.446460929602	975.555137485052	999.474277454042	839.177325441471	742.476866830462	608.994313794104	668.310777592605	717.109003108951	718.739298957312	LIG3
ENSG00000005175	0.0129839233224864	0.868664159245679	0.927108450612251	718.057161913266	722.592324259733	524.384258688365	664.854789388453	641.530376698834	611.026576257648	756.201623800837	749.762821725784	703.295826745991	705.650834058094	788.746706902808	687.138565749654	680.091576542614	680.252243047796	583.537959841296	583.387308616749	752.806962268108	685.998463213053	RPAP3
ENSG00000005187	-0.264551056392785	0.350605532949718	0.518968661828165	217.719955798774	379.507838594949	420.242525070348	345.643162679012	225.723651060701	263.470175083573	300.717485112509	504.994890234549	268.255456304441	482.375245477729	304.792702528924	386.893268691887	213.4400464393	251.007804411435	269.249897577779	118.154391618582	128.092676982858	87.3088953180249	ACSM3
ENSG00000005189	-0.373955015892211	0.103642168994262	0.216989624534809	53.3832583929687	95.1706963659161	73.5118119656586	70.4840959188574	59.4009608054476	75.6776034814519	129.298723240558	182.28769634742	101.470542167332	194.116463206064	116.891824984211	120.904146466215	120.6400262483	147.651649653785	140.009946740445	154.154557814869	97.6444177000475	113.033837688514	REXO5
ENSG00000005194	-0.0353826927929891	0.665339639716479	0.791266828870808	1469.60970164173	1460.45895781276	1139.43308546771	1454.41221001796	1241.02315036612	1257.08908005301	1723.00344075864	1583.26204106699	1550.05000621131	1697.89421465218	1657.24204206587	1547.57307476755	1616.04606589756	1565.10748633012	1519.54851287532	1648.62299555303	1617.95750189003	1647.95539912772	CIAPIN1
ENSG00000005206	0.211460798578364	0.00724898392133474	0.0252806857132512	1004.86133445588	815.41312688822	1201.91812563852	1022.69712251496	920.257962016704	773.593280032619	896.275240644775	890.182319265493	924.898160214877	863.110111079322	1036.73216738333	774.79407193766	935.954489354943	732.984975067005	978.111446109823	1003.38924757343	955.445377495088	759.275571783538	SPPL2B
ENSG00000005238	0.698901930926897	2.29434038355528e-11	4.51170743040837e-10	2340.48952483682	1226.64453093847	2032.60160085046	1225.33889828168	1862.44858648465	1226.25746381982	1561.38003670795	855.399507948317	1884.78616255642	905.599122339018	1636.48554977896	1074.03183444154	1804.29753542787	1175.93992402836	1350.16585003548	1009.85081586507	1657.85522095027	1241.81312715726	FAM214B
ENSG00000005243	0.959937296023728	5.87425706820956e-16	2.18036910886282e-14	432.299719927374	166.842455357532	379.811028489236	237.206092034616	401.184950670639	241.047181459439	350.673810000906	171.981678179368	372.058654613551	194.116463206064	326.64164177831	154.152786744424	342.034360132543	166.6354331807	374.991675535598	216.92407836224	281.38391337218	130.183799268841	COPZ2
ENSG00000005249	-0.938512765690334	1.6916226585074e-13	4.51487615159853e-12	1935.4047993843	3873.7998261534	1667.49293475436	3327.6626053999	2323.9483588962	4010.91298451695	1627.98846989248	3811.29434377274	1665.51648522931	3899.82473934586	1916.15197217109	4212.5019697937	2130.42332067053	4507.59393300198	3379.82053250361	4773.25280515381	2525.10564052273	4334.26301757338	PRKAR2B
ENSG00000005302	-0.0353426454503116	0.336562130634624	0.504278494390468	1440.30124605343	1431.08528609489	1444.50710512519	1551.32784190639	1338.80627046124	1411.24716121893	1481.05810257366	1484.06661619949	1314.45173589176	1384.6418963454	1344.80221079966	1395.4353571309	1401.2803048841	1422.72910987826	1418.70218760073	1370.77555901246	1445.76734594586	1477.23532703265	MSL3
ENSG00000005339	0.125552713488009	0.28501803519027	0.448797717272429	3016.6774644811	2962.04105603055	4204.87564443567	1997.953026623	3605.18139042294	3066.34437810031	3305.93326467335	3565.882286146	3766.07334090017	3510.75869506589	3277.34088740779	3691.60660543509	2945.73778377717	3236.73509133905	2796.28257266232	2447.08822016298	2716.19471602175	2687.08716215386	CREBBP
ENSG00000005436	-0.103904246320254	0.541537047256953	0.694616849595748	270.056483635018	352.484060614504	283.020476067786	233.139701885451	359.147347639091	360.169335087651	471.156711202335	561.677990158835	450.202635363105	512.367488719868	475.214428674129	555.151539190703	346.011503855014	395.495490144067	336.807144606386	302.770628522616	356.979591591571	325.069726318003	GCFC2
ENSG00000005448	-0.596352377956225	1.29394290804144e-06	1.17203742762394e-05	410.318378236152	494.652631729021	346.73071310469	698.063642273299	403.012672541575	599.815079445581	386.916633939548	510.792025454078	310.24326685644	635.668933159771	365.969732427203	498.729604173136	433.508665749386	551.584376920926	546.33251944873	880.619450032244	386.377910899113	557.373751360606	WDR54
ENSG00000005469	0.23596221855896	0.0943475628368217	0.201901656530278	231.327453036198	191.516339600547	264.642523076371	233.817433576979	297.918664962706	248.054366966981	189.050405950209	162.319786146819	167.951242207998	160.791748492576	170.421726145205	131.987026558951	204.1600444202	156.088886776859	234.002638258506	206.770185332519	246.735894188292	215.154063462276	CROT
ENSG00000005483	0.121889664260794	0.11747358972316	0.238179995998597	1985.64786610709	2164.25213217306	2838.78113874052	1787.17847055795	2427.21464460414	2177.833255744	2400.84220198945	2611.28735333018	2354.81637512464	1943.66398566415	2230.77669736223	2149.07120343697	2427.38338528173	2518.51528123742	2464.37088073916	2049.24022963478	2198.57430821397	2198.31325711456	KMT2E
ENSG00000005486	0.103479591576525	0.278180083138074	0.441418610026037	1148.26342072719	1102.10016285468	1399.1748210797	1442.21303957047	991.539114983241	989.414593664908	1258.70348003119	1013.21041114661	1096.34838663554	1039.73109906081	1069.50557625741	924.916720466543	1255.45170172681	1105.27806312262	1406.95310116098	1328.31382452453	1310.32508913612	1226.22225299333	RHBDD2
ENSG00000005700	0.0528211196689809	0.608755719506821	0.749271978095755	1816.07751591766	1737.74641882951	1538.84726381445	1520.82991578765	1648.60512758504	1520.55925513658	2010.0074249214	2006.45291209263	2108.72115216708	1764.54364407915	2195.81839456322	2111.79242494322	1521.9203311324	1671.62760500892	1390.30856203799	1425.23734889915	1617.95750189003	1518.55114356708	IBTK
ENSG00000005801	-0.21389755953753	0.0614260056990353	0.145590662375809	346.467814275934	398.30698849439	379.811028489236	402.57262476732	484.346295798265	584.399271328989	321.287736537143	434.785141464694	376.723966897106	429.055701936149	352.860368877572	411.07409798513	292.982920888728	351.199995247932	303.518066360406	315.693765105899	332.830972160377	381.976417016359	ZNF195
ENSG00000005810	0.349558110611263	0.00248866367325873	0.010191638312312	3610.1736901441	3266.35229502774	4853.00478659956	2449.3223331803	3713.01698080821	2458.12067604568	3990.62877637903	3536.89661004835	4262.92909909883	2763.45196761594	3729.61392987006	3623.0942557709	3490.60647375576	3185.05701396022	2724.80896348712	2400.93416093697	3019.62736887459	2523.38298343256	MYCBP2
ENSG00000005812	0.0837790310609934	0.32395858819186	0.491310222511552	1477.98354609553	1270.11756508093	1310.96064672091	1347.33060275662	1140.49844746459	1046.87351482675	1571.1753945292	1320.45857778166	1314.45173589176	1361.31459604596	1306.56656711324	1321.88533469728	1219.65740822457	1262.42160453986	1178.82500612235	1049.54330679944	1122.38583356291	1000.9341213245	FBXL3
ENSG00000005882	0.509502412256862	0.00088840413988626	0.00418067676615416	435.439911597549	256.138417379873	668.957488887493	370.041503574001	451.447302121402	355.965023783125	404.548278017805	330.436707513168	387.220919535106	317.417907645967	396.558247376342	236.770620163004	510.4001110505	417.643237592135	686.342466189175	485.540703057611	594.26602600244	413.937709052422	PDK2
ENSG00000005884	-0.650060068462528	7.07960892798323e-13	1.73068507464917e-11	4351.25892430531	6801.76742299121	4491.57171110174	6860.0001816411	5576.37942822833	7880.28082178155	4609.69539068231	7771.38182484672	4359.73432898261	8025.42442087559	4562.05851527164	8209.39154505599	3501.21219034901	5561.19391874578	5088.3335189517	6380.33714740343	4177.71116159666	6416.42426216663	ITGA3
ENSG00000005889	0.0076144359575525	0.969895921052965	0.985145856918577	1077.0857428699	1340.61437720383	1324.43781224795	960.345806894432	1351.6003235578	1355.18967715859	1432.08131346739	1446.7073003403	1576.87555184176	1360.48147817812	1227.91038581545	1458.91003402566	803.383031939228	899.620408247705	697.112462092286	595.387364015511	695.060263628295	716.400667832722	ZFX
ENSG00000005893	0.266798290157706	1.68794918241384e-07	1.80838084249996e-06	7147.07624131746	6074.47531125662	7473.70088317529	6115.85078434394	7330.9924243277	5863.61283271101	7379.82258253304	5983.9317988252	6805.52429363658	5825.16013191759	6758.96935679733	5809.44423770162	6191.08706131385	5764.74226433992	6525.63842674872	4783.40669818353	6828.80959915171	5682.09408904539	LAMP2
ENSG00000006007	-0.0948765639904961	0.139311808549751	0.270446619641146	1846.43270206268	2077.30606388814	2157.57168119208	2155.18677905737	1875.24263958121	2110.5642748716	1724.96251232289	1771.34687263394	1657.35218873309	1837.02489858099	1633.20820889155	1803.48685145437	1654.49178854811	1984.86003320303	1903.35200324074	1725.2387338682	1875.19279583102	1980.04101881949	GDE1
ENSG00000006015	0.130894913923925	0.15261948099037	0.289072531617568	1004.86133445588	849.486586080955	993.634658402486	1234.14941027153	933.96587604873	915.138427284964	1163.68850916502	930.762265802198	1108.01166734443	1050.56163134269	1143.79196970532	929.954393235969	1121.55452973694	846.887676228496	1311.00222856962	1272.0058722688	1141.28475311776	1024.3204325704	REX1BD
ENSG00000006016	0.642504232590042	0.0193512391110832	0.0570651050787402	70.1309473005667	48.1728216173156	35.530709116735	22.3651458204067	27.4158280640527	15.415808116592	22.529322988885	20.612036336104	29.1582017722218	22.494182431604	45.882772423709	23.1732947393578	42.4228663730286	15.8198196057627	18.6027201962829	18.4616236904034	29.3983193075412	19.4885927049163	CRLF1
ENSG00000006025	0.19650665081432	0.0160811074510689	0.0489135027478816	487.776439433793	383.032679201094	460.674021651461	369.363771882474	390.218619445017	371.380831899717	376.141740336168	318.198310938606	391.886231818662	379.068629865918	471.937087786722	426.187116293407	410.971517988714	352.254649888316	455.277099540608	466.155998182687	499.7714282282	379.637785891769	OSBPL7
ENSG00000006042	-0.0344087533267462	0.701427000004081	0.819056856001003	1965.75998552932	2002.10946429038	2095.08664102127	2565.21445243149	1974.85348154727	2125.98008298819	2201.99643821798	2101.1394540116	2214.85700661797	2318.56702619088	2179.43169012618	2265.94521168764	2391.58909177948	2409.88585327785	2898.10798847355	2698.16630235246	2794.94021416695	2724.5052601473	TMEM98
ENSG00000006062	0.0239746155134374	0.844671672486902	0.91305858674841	190.504961323928	238.514214349148	235.237798290108	170.788386264924	197.39396206118	161.165266673462	154.766653575819	191.305462244466	162.119601853553	172.455398642297	128.908741571373	170.273339606586	209.462902716828	235.187984805672	211.483555915637	168.000775582671	227.836974633444	182.413227718016	MAP3K14
ENSG00000006118	0.109911311083731	0.518486904187029	0.676157520184116	4117.83801015567	3686.98327402771	5639.58117463211	6682.43447846091	5557.18834858349	5112.44254630253	3485.1883128023	2702.75326457164	3411.50960734996	3190.84143381641	3331.96323553125	2838.22483829439	3457.46360940183	3097.52067880834	4774.04545668819	4207.40403904294	4544.14021296565	3990.48424225866	TMEM132A
ENSG00000006125	-0.218626543853658	3.34012015488157e-07	3.40311168263471e-06	9500.12653283498	11542.6780382563	9663.12768288583	9925.38062241987	10609.0115998529	11531.0244712109	9109.68277376656	11182.0297123364	9165.00598104477	10650.5788224306	9482.4396342332	11833.4933353808	9044.02482490003	11240.5091572146	9111.41653403205	10229.5856868525	9265.72028175182	10739.7736678253	AP2B1
ENSG00000006194	-0.079868267480726	0.232450418461066	0.389495563207224	635.365447932	708.492961835153	541.537014813685	759.7372262023	631.477906408682	591.406456836531	596.537291314391	635.108369606206	742.950981156212	703.151480454583	584.459124921056	688.146100303539	640.3201393179	664.432423442033	718.652453898509	699.69553786629	703.45978343045	669.628045340923	ZNF263
ENSG00000006210	-0.845410442884681	0.156102184042861	0.293908874606805	52.3365278362438	240.864108086578	69.8362213673757	915.615515253619	22.8465233867106	57.4589211618431	7.83628625700349	10.306018168052	10.4969526379999	15.8292394889065	13.1093635496312	10.0753455388512	11.9314311674143	24.2570567288361	22.5190823428688	20.3077860594438	20.9987995053866	15.590874163933	CX3CL1
ENSG00000006282	-0.190575695054467	0.17748364085511	0.32217854260689	1638.13332127443	1844.66658388257	1609.90868204792	2039.29465980617	2493.01263195786	3062.14006679578	1618.19311207122	1717.88440338717	1494.06625880865	1737.88387230836	1438.75264957202	1557.6484203064	1940.84613656606	1821.38856394348	2266.59459233658	2739.70495565587	1863.64345610306	2160.89515912112	SPATA20
ENSG00000006327	0.248738106119517	0.28328133478055	0.447122959857821	2240.00339139124	1550.92986670382	923.79843703511	1346.65287106509	1388.15476097654	1223.45458961681	1240.0923001708	905.641346517571	1463.74172896554	1093.05064260238	1792.70546541206	1393.42028802313	1582.90320154363	1204.41559931873	448.423465784083	508.617732670615	1264.12773022427	1163.8587563376	TNFRSF12A
ENSG00000006451	-0.0041334686077308	0.968273902255701	0.984354524217759	14896.0225527517	16164.9190197812	14263.74191507	14545.4775635627	14216.0207121468	16057.6663090829	13534.2459016272	13352.7347889824	14493.958936936	13494.0101053589	12374.1467438893	14569.9571837328	9753.2821220741	11112.8959457281	14747.0616629691	9660.96767718812	12333.6448894888	12008.0912810612	RALA
ENSG00000006453	-0.246294127549431	0.313647211477856	0.480036124351783	83.7384445379901	109.270058790496	122.519686609431	107.081607261341	119.715782546364	123.326464932736	46.0381817598955	70.2097487698544	50.1521070482216	59.15136861644	49.1601133111168	77.5801606491545	41.0971517988714	55.8966959403615	62.661794345374	67.3849264699726	48.2972388623891	72.4975648622885	BAIAP2L1
ENSG00000006459	0.997069685657386	2.41425589362443e-06	2.07183825444389e-05	1188.03918188274	352.484060614504	768.198435041133	296.168749197507	581.215554957918	318.126222042399	800.280733996482	423.834997161139	959.888002341543	282.426957196805	630.341897344765	395.961079676853	433.508665749386	356.473268449853	293.727160993941	280.616680094132	396.877310651806	325.8492700262	KDM7A
ENSG00000006468	-0.384695927884771	0.00420653286924685	0.0159290036138779	323.439742027987	293.736717178753	237.688192022296	308.367919645001	378.338427283928	444.255561178153	189.050405950209	361.998888152827	319.573891423551	427.389466200475	309.162490378801	448.35287647888	315.5200686494	434.517711838282	252.605358454789	360.924743147387	382.178150998035	457.592156711434	ETV1
ENSG00000006530	-0.0810578193900263	0.195194458017508	0.344844299681577	695.029089665318	688.518865066998	684.88504814672	655.366545707069	556.541309700271	667.084060317983	709.183906258816	752.339326267797	676.470281115547	769.800909881558	796.393835640093	763.711191844924	652.251570485314	687.634825530485	643.26248257673	686.772401283008	635.213685037943	719.518842665509	AGK
ENSG00000006534	0.683056041004201	0.0127795942379348	0.0407406594132904	16.747688907598	10.5745218184351	18.3779529914147	14.232365522077	27.4158280640527	14.0143710150837	34.2837523743903	30.2739283686528	44.3204666937772	31.658478977813	32.7734088740779	18.1356219699322	22.5371477606714	14.7651649653785	41.1218025391517	16.6154613213631	24.1486194311945	10.9136119147531	ALDH3B1
ENSG00000006576	0.879496867880496	2.57602944146057e-13	6.74253499151947e-12	1028.93613726055	431.20550081841	787.801584898642	387.662527553716	864.51244495313	355.965023783125	992.269747293067	565.542746971854	812.930665409545	494.872013495287	845.553948951209	444.322738263339	870.994475221243	543.147139797852	530.667070862386	401.540315266275	705.559663380988	415.496796468815	PHTF2
ENSG00000006607	0.163477895223657	0.165616089818693	0.306565440282846	1072.898820643	1084.47595982396	1014.46300512609	737.372080381893	1282.1468924622	1000.62609047697	978.556246343311	999.683762301046	1077.68713750132	845.614635854741	981.017372297398	964.210568068063	896.183052130228	808.920109174666	698.091552628933	644.31066679508	806.353901006844	784.220970445831	FARP2
ENSG00000006625	-0.134594256006641	0.104614045961144	0.218331843791053	779.814264760033	835.387223656375	567.266149001666	746.18259237175	624.167018924934	647.463940896866	812.035163381987	783.257380771953	760.445902219546	898.934179396321	807.318305264785	848.344094371274	753.005878121257	878.527315440022	707.882457995397	804.00371171707	850.451379968155	868.411690931069	GGCT
ENSG00000006634	-0.266242307658567	0.115152060521035	0.234395740248034	386.24357543148	422.980872737405	229.111813959636	281.93638367543	314.368161801138	376.986580305751	542.662823297492	627.378855980167	486.35880556066	574.851328807657	501.433155773392	498.729604173136	436.1600948977	600.098490378598	322.120786556688	484.61762187309	422.07587005827	509.042041452413	DBF4
ENSG00000006638	-0.480987898770472	0.0141898112801698	0.0443059492069636	181.084386313404	223.239905055853	247.489766951051	337.510382380683	150.78705435229	162.566703774971	205.702514246342	344.607482494239	241.429910673997	433.221291275335	202.102688056814	287.14734785726	145.828603157286	203.548345594147	346.59804997285	423.694263694759	226.787034658175	298.565240239317	TBXA2R
ENSG00000006652	0.178258792395884	0.0106751767308248	0.0350703003572065	651.066406282873	710.842855572583	638.327567235136	682.475813368168	626.908601731339	535.348972776197	784.608161482475	615.140459405605	676.470281115547	634.002697424097	701.350949905267	614.596077869925	810.011604810014	575.841433649762	692.217009409054	539.079411759781	720.258823034759	652.478083760597	IFRD1
ENSG00000006695	0.0497573196860041	0.531609133022316	0.68643006280614	343.32762260576	313.710813946909	306.299216523578	290.746895665287	413.065142831728	358.767897986142	302.67655667676	305.315788228541	302.078970360218	322.41661485299	326.64164177831	351.629559305908	364.571507893214	332.216211721017	307.434428506991	265.84738114181	313.932052605529	346.117406439313	COX10
ENSG00000006704	0.169248165818269	0.0644972494938971	0.15133427273058	503.477397784666	401.831829100535	698.362213673757	526.597524316848	470.638381766239	469.481429005303	633.759651035158	499.19775501502	555.172161743104	509.868135116356	534.20656464747	541.046055436311	584.6401272033	550.529722280542	669.697927066185	592.618120461951	636.263625013213	602.587286436011	GTF2IRD1
ENSG00000006712	0.0866872116229025	0.079463251457266	0.177927239707207	2521.57391115023	2138.40330106133	2086.51026295861	2185.68470517611	2321.2067760898	2210.0663090787	2288.19558704502	2133.34576078677	2306.99692421819	2255.25006823526	2502.79599101708	2179.29724005352	2512.22911802778	2445.74411105091	2536.823580451	2510.78082189487	2563.9534196077	2322.26070671782	PAF1
ENSG00000006715	0.116750475088201	0.0273506071496471	0.0758650771311517	2079.85361621233	1941.0122271172	2417.31341680407	2140.95441353529	2060.7564094813	1845.69266268652	2198.07829508948	2267.96812310695	2227.68661539775	1903.67432800796	2041.78337285505	2018.0917114319	2138.37760811547	1983.80537856264	2077.63011876381	1778.77744257037	2009.58511266549	1856.09356921623	VPS41
ENSG00000006740	1.06155227232361	0.0016820587291825	0.00726674262029584	39.7757611555453	4.69978747486005	25.7291341879805	6.09958522374728	22.8465233867106	8.40862260905021	18.6111798603833	12.882522710065	16.3285929924442	3.33247147134873	10.9244696246926	10.0753455388512	18.5600040382	13.7105103249943	15.6654485863435	23.0770296130043	23.0986794559252	9.35452449835981	ARHGAP44
ENSG00000006744	-0.02895071401873	0.610481261531421	0.75032563743207	2792.67712534197	2529.66060834342	1994.62049800154	2290.73311736287	2438.18097582976	2410.47181459439	2251.95276310638	2323.36297076023	2268.50809787886	2426.03923114188	2630.61228562598	2520.85145382058	2505.600545157	2518.51528123742	2306.73730433908	2577.24266718032	2504.10684101735	2542.87157613748	ELAC2
ENSG00000006756	0.0415965311943965	0.872354399795933	0.928631382322562	1636.03986016098	1723.64705640493	2319.29766751653	2069.11485423338	1918.19410354822	1805.05098674278	1091.20286128774	1096.94680876204	1049.69526379999	1103.04805701643	1117.57324260606	1133.47637312076	678.765861968457	637.011402792044	925.240557130914	845.542365020478	745.457382441223	742.905153911408	ARSD
ENSG00000006757	0.115041969523482	0.397912037955051	0.566418515482614	344.374353162485	277.287461016743	327.127563247181	382.240674021496	282.383029059743	278.885983200165	303.656092458885	210.629246309563	260.091159808219	227.441177919551	254.540142255338	211.582256315876	198.857186123571	207.766964155683	290.789889384001	276.924355356052	217.337574880751	217.492694586866	PNPLA4
ENSG00000006831	0.973441496289839	5.73026555825043e-15	1.89937033711353e-13	7395.15138326125	3301.60070108919	7326.67725924398	2618.75525606216	5261.09740549172	2619.28594271914	7558.09809487987	4208.07604324274	8472.20710693678	4253.89983317666	8563.69173879655	3987.82176427732	5721.78410206223	3646.99574644849	5870.62685773223	3702.47863111041	5586.73060840809	3108.82030828824	ADIPOR2
ENSG00000006837	0.31502831864444	0.179581905309032	0.324533165906343	17.7944194643229	21.1490436368702	12.2519686609431	17.6210239797144	13.7079140320264	11.2114968120669	12.7339651676307	16.1031533875813	16.3285929924442	10.8305322818834	21.8489392493853	19.1431565238173	25.1885769089857	11.601201044226	22.5190823428688	12.9231365832824	23.0986794559252	11.6931556229498	CDKL3
ENSG00000007047	0.484958848311212	1.35802449878181e-07	1.48960765289066e-06	2783.25655033145	1668.42455357532	3268.82523873962	2309.03187303411	2537.79181779582	2001.25218095395	2768.16812028648	1840.26836913279	2897.15892808796	1755.37934753295	2612.04068726401	1778.29848760724	2493.66911398958	1725.41499166852	3052.80429326369	2678.78159747754	2517.75606069585	2052.53858368178	MARK4
ENSG00000007080	-0.0323485694862142	0.71780897225378	0.8308217450278	2980.04189499572	2737.62620410598	2229.85829629164	3026.7497343617	2484.78788353865	2472.13504706076	2606.54471623579	2269.90050151346	2764.19752800663	2763.45196761594	2941.95966992972	2612.53709822412	3071.6806683221	2845.45821975652	2953.9161490624	3550.17023566458	3067.92460773698	3387.89695582265	CCDC124
ENSG00000007129	-0.267413624905213	0.489919106463706	0.651940958854704	108.859977899387	119.844580608931	162.951183190543	125.380362932583	65.7979873537266	89.6919744965356	21.5497872067596	47.0212078917373	18.661249134222	42.4890112596964	29.4960679866701	43.3239858170603	29.1657206314571	48.5141134576723	50.9127079056164	60.9233581783314	39.8977190602345	57.6862344065522	CEACAM21
ENSG00000007168	-0.00263310419069418	0.967167760061032	0.98371514138245	4600.38079680583	4582.29278798855	4146.06619486315	4357.13704483014	3972.55348648124	3971.67274567471	5010.32552557161	4703.40904144474	4823.93290119638	4549.65667625886	4578.44521970868	4803.92475292427	4390.76666960846	4428.49483497317	3794.95492004172	3785.55593771723	4012.87058547937	4213.4337428029	PAFAH1B1
ENSG00000007202	-0.178638433126414	0.015321563968311	0.0470938778301131	7625.43210574073	9008.31764243801	7022.82843645259	6604.49533393525	8283.2355190858	8512.32895456183	7155.50888842632	8873.48164269279	7462.16699754701	8097.90567537742	7725.78491858263	9878.87630084363	7374.95017603618	8769.45333479445	6268.1376156107	7186.18702148954	7087.09483306796	7783.74392634356	KIAA0100
ENSG00000007255	0.288006340328587	0.102961533199473	0.216011475331841	386.24357543148	278.462407885458	509.681896295233	536.76349968976	309.798857123796	266.27304928659	449.606923995575	275.041859859888	404.715840598439	319.917261249478	387.818671676588	294.200089734456	401.691515969614	317.451046755638	669.697927066185	591.69503927743	452.52412934108	369.503717685213	TRAPPC6A
ENSG00000007312	0.459209161579568	0.0620617166402418	0.146616700951682	59.663641733318	27.0237779804453	42.8818903133009	26.4315359695715	48.4346295798265	29.4301791316757	43.0995744135192	25.1209192846268	31.4908579139996	29.9922432421386	25.126280136793	20.1506910777025	17.2342894640429	23.202402088452	34.2681687826264	36.0001661962867	16.7990396043092	16.3704178721297	CD79B
ENSG00000007341	0.219452569164154	0.128032412507038	0.254305907924813	258.542447511045	198.566020812837	224.211026495259	206.030434224352	226.637511996169	201.806942617205	257.61791069899	246.056183762242	272.920768587996	229.107413655225	270.926846692377	242.815827486315	436.1600948977	344.872067405627	305.476247433699	281.539761278653	371.678751245342	299.344783947514	ST7L
ENSG00000007372	-0.226348201870766	0.399777071245792	0.568047147003217	15.7009583508732	15.2743092932952	30.6299216523578	17.6210239797144	15.5356359029632	11.2114968120669	8.81582203912893	30.2739283686528	18.661249134222	25.8266539029527	14.2018105121004	21.1582256315876	15.9085748898857	14.7651649653785	12.7281769764041	16.6154613213631	12.5992797032319	12.4726993311464	PAX6
ENSG00000007376	-0.185700597888852	0.0011875628929776	0.00538160963531135	1022.6557539202	1029.25345699435	834.359065810225	1131.81192485088	877.306498049688	988.013156563399	1026.55349966746	1109.8293314721	940.060425136432	1169.69748644341	901.268744037142	1028.69277951671	966.445924560557	1070.47445998994	962.44599752348	1099.38969076353	1101.38703405752	1180.22917420973	RPUSD1
ENSG00000007384	-0.717493510697141	4.53663415433184e-08	5.44431961240408e-07	1442.39470716688	2554.33449258644	1456.75907378614	3080.29053799237	1262.04195188189	2097.95134095803	1007.94231980707	1781.65289080199	991.378860255543	1884.51261704771	1085.89228069445	1870.99166656467	1254.12598715266	1581.98196057627	1704.5966243015	2200.62554389609	1438.41776611898	2093.07485650801	RHBDF1
ENSG00000007392	-0.0439161931653985	0.609118584452962	0.749475541463804	945.197692722564	965.806326083741	850.286625069451	1308.69989633955	944.932207274351	1066.49363424787	978.556246343311	991.310122539503	857.251132103322	926.427069034948	973.370243560113	891.668080188334	1112.27452771784	957.626413468835	1139.66138465649	1146.46683117405	1166.48331252422	987.681878285157	LUC7L
ENSG00000007516	0.403323927739085	0.221457102605217	0.377768318438296	25.121533361397	21.1490436368702	40.4314965811122	18.2987556712418	16.4494968384316	12.6129339135753	9.79535782125437	18.035531794091	23.3265614177775	8.33117867837183	22.9413862118545	17.1280874160471	14.5828603157286	4.21861856153672	32.3099877093335	32.307841458206	14.6991596537706	17.929505288523	BAIAP3
ENSG00000007520	-0.0823031330107535	0.339136560594796	0.507434666507945	1919.70384103342	2022.08356105854	1628.28663503934	2244.647362339	1668.71006816534	1882.13002732574	1585.86843126108	1422.23050719118	1831.13507129553	1729.55269362999	1702.03236752711	1814.56973154711	1791.0403896863	1820.33390930309	2087.42102413027	2277.24128221126	2011.68499261603	1968.34786319654	TSR3
ENSG00000007541	-0.066858284173118	0.412909215472827	0.580889148372995	960.898651073437	979.905688508322	1134.53229800333	1131.81192485088	855.373835598446	901.12405626988	929.579457237039	1006.12502365608	929.563472498432	1100.54870341292	941.689281648505	996.451673792387	1055.26880102909	1095.78617135916	1237.57043832114	1243.39035554867	1154.93397279626	1170.87464971137	PIGQ
ENSG00000007545	-0.013840587323235	0.829186418611804	0.903652478172707	615.477567354228	680.294236985993	834.359065810225	687.21993520886	618.683853312124	630.646695678766	663.145724498921	783.257380771953	733.620356589102	707.317069793769	722.107442192183	721.394740581748	694.674436858343	754.078067874688	682.426104042589	666.464615223564	664.612004345484	644.68264667863	CRAMP1
ENSG00000007866	0.887845867569529	6.67503249475066e-05	0.000420820881656187	52.3365278362438	36.4233529301654	77.1874025639416	37.2752430340111	83.1613451276267	50.4517356543012	44.0791101956447	20.612036336104	55.9837474026659	23.3273002994411	29.4960679866701	21.1582256315876	46.4000100955	22.1477474480678	56.7872511254952	39.6924909343674	65.0962784666983	28.0635734950794	TEAD3
ENSG00000007908	-0.37921542523854	0.585918708261025	0.730341728394008	745.272156388112	1340.61437720383	1241.12442535354	3095.87836689751	306.143413381922	126.129339135753	92.076363519791	56.0389737887828	159.786945711776	59.9844864842772	56.8072420484017	189.416496130403	70.2628724303285	136.050448609559	62.661794345374	23.0770296130043	55.6468186892744	137.199692642611	SELE
ENSG00000007923	0.0695328253259423	0.460041399984692	0.62529219206443	1436.11432382653	1260.71799013121	956.878752419656	963.73446535207	1157.86180523849	1178.60860236854	1135.28197148338	1059.58749290285	1235.14142707132	1166.36501497206	1353.54178649942	1181.83803170725	1158.67453781334	1241.32851173218	904.679655861338	908.311885567849	1095.08739420591	989.24096570155	DNAJC11
ENSG00000007944	0.691152409177771	1.38237606055139e-14	4.32697958252177e-13	567.327961744883	384.20762606981	681.209457548437	381.562942329969	564.766058119487	311.119036534858	590.660076621638	379.390293811415	576.166067019104	354.90821169864	550.593269084509	409.05902887736	457.371528084214	284.756752903728	519.897074959275	315.693765105899	510.270827980893	284.533453491778	MYLIP
ENSG00000007968	-0.335597275331698	0.411139448898633	0.578882208656107	92.1122889917892	81.071333941336	50.2330715098667	43.3748282577584	32.8989936768633	60.2617953648598	201.78437111784	285.992004163443	240.263582603108	334.080265002711	215.212051606445	284.124744195605	152.457176028071	182.455252786463	95.950872591354	107.07741740434	95.5445377495088	104.458856898351	E2F2
ENSG00000008018	0.294880523547901	4.25052937751062e-07	4.25361150164725e-06	3730.54770416746	3123.00877704451	3534.69295868209	3632.64186658727	3562.22992645592	3066.34437810031	4149.31357308335	3049.29312547239	4062.32067090595	3218.33432345504	4288.94677465433	3123.35711704388	4231.6809207096	3324.27142649093	4220.85930348293	3300.93831584414	4454.89531506776	3688.80082718655	PSMB1
ENSG00000008083	-0.354324502900162	0.00131086443387217	0.00587200736813614	508.71105056829	683.819077592138	589.319692591363	542.18535322198	516.33142853966	514.327416253571	344.796595308154	707.25049678257	512.018023120216	735.643077300233	514.542519323023	791.922159353707	597.897272944871	737.203593628542	605.077951647518	666.464615223564	617.364705458365	759.275571783538	JARID2
ENSG00000008086	-0.011582617087994	0.942733763035014	0.969163760861011	233.420914149648	253.788523642443	376.135437890953	235.850628651561	344.525572671596	319.527659143908	219.416015196098	264.091715556333	235.598270319552	199.948288280924	211.934710719037	286.139813303375	192.228613252786	229.914711603751	169.382662839839	186.462399273075	174.290035894708	201.901820422933	CDKL5
ENSG00000008128	0.0423443703843458	0.84225965303521	0.911815805108312	162.243236292356	179.766870913397	165.401576922732	198.57538561755	133.42369657839	137.34083594782	263.495125391742	291.145013247469	267.089128233552	276.595132121945	303.700255566455	231.732947393578	342.034360132543	321.669665317175	349.53532158279	320.3091710285	359.07947154211	317.274289236037	CDK11A
ENSG00000008130	0.000708041981440849	0.993423074463092	0.996602786229872	2042.17131617023	1874.04025560045	1569.47718546681	1740.41498384256	1739.07736019641	1669.11158789647	2054.08653511704	1928.51364969673	1974.59342401486	2016.97835803382	2218.75978077507	2031.18966063241	2130.42332067053	2100.87204364529	2113.85646861973	2412.01113515121	2299.36854583983	2355.78108617028	NADK
ENSG00000008256	0.346484520097664	7.38372728049975e-05	0.000461095696607432	550.580272837285	401.831829100535	605.247251850589	472.37898899465	478.863130185455	398.008136828377	719.958799862196	441.87052895523	521.348647687327	354.90821169864	503.61804969833	429.209719955063	497.142965308928	477.758552094033	598.224317890993	494.771514902812	516.570467832509	452.914894462254	CYTH3
ENSG00000008277	-0.126500547496421	0.543764309394019	0.696614850709755	23.0280722479473	34.0734591927354	35.530709116735	27.109267661099	37.4682983542054	32.2330533346925	46.0381817598955	66.9891180923381	55.9837474026659	58.3182507486028	49.1601133111168	66.4972805564181	47.7257246696571	49.5687680980564	54.8290700522023	49.8463839640893	46.1973589118504	45.2135350754058	ADAM22
ENSG00000008282	0.0903000243696978	0.293692715127183	0.458792869761861	2408.52701102394	2289.97144712556	2400.16066067875	2579.44681795357	2249.01176218779	1929.77888877702	2759.35229824736	2660.24093962843	2679.05557883174	2568.50238654204	2811.95848139588	2547.04735222159	2864.86919475358	2873.93389504689	3315.20055708495	2834.78231766145	3035.37646850363	2742.43476543582	SYPL1
ENSG00000008283	-0.228897609202843	0.0653968371518212	0.152948603420397	2336.30260260993	1969.21095196636	1856.17325213288	3031.4938562024	1590.11802771506	1845.69266268652	2589.89260793965	2857.34353709242	2583.41667701886	3067.53998937651	2231.8691443247	2724.37343370537	1780.43467309304	1952.16573935112	1908.24745592397	2374.16480658588	2006.43529273969	2298.87439547192	CYB561
ENSG00000008294	0.869977743582017	2.14253812229953e-18	1.0560347803451e-16	5893.09303436106	3264.00240129031	8176.96388431343	3204.3154375419	5694.26748890376	3140.62054448025	7887.22211767402	3898.89549820118	6860.34171296835	3083.36922886542	5425.09161562236	3640.22234318695	5253.80685738476	3465.59514830241	5107.91532968463	3524.32396249802	5177.25401805306	3129.86798840955	SPAG9
ENSG00000008300	-0.750053920537734	0.00832942589872389	0.0283963652747647	31.4019167017463	81.071333941336	53.9086621081497	79.9723396002421	50.2623514507634	70.0718550754184	26.4474661173868	56.0389737887828	37.322498268444	39.9896576561848	24.0338331743238	47.3541240326008	13.2571457415714	31.6396392115254	23.4981728795153	42.4617344879279	19.9488595301172	24.1658549540962	CELSR3
ENSG00000008311	-0.00719005703251413	0.924404283852298	0.958564305543834	892.86116488632	901.184248304416	888.267727918375	719.073324710651	944.932207274351	725.944418581335	770.894660532719	929.474013531191	830.425586472878	782.297677899115	857.570865538371	1050.85853970218	896.183052130228	977.664851636134	807.749692733337	879.696368847724	846.251620067078	807.60728169173	AASS
ENSG00000008323	0.631117343739753	0.0700914112078233	0.16161265394076	7.32711389707414	16.4492561620102	18.3779529914147	14.232365522077	16.4494968384316	8.40862260905021	12.7339651676307	10.306018168052	16.3285929924442	4.9987072070231	9.83202266222337	10.0753455388512	13.2571457415714	9.49189176345762	10.7699959031112	0.923081184520172	17.8489795795786	4.67726224917991	PLEKHG6
ENSG00000008324	-0.0844493993094965	0.306301564042623	0.472077567891479	352.748197616284	339.559645058639	305.074019657483	429.004160736892	328.989936768633	337.746341463517	351.653345783032	322.063067751626	285.750377367774	362.406272509175	350.675474952633	332.486402782091	331.428643539286	403.932727267141	414.155297001457	384.924853944912	396.877310651806	392.890028931112	SS18L2
ENSG00000008382	0.0623557553806396	0.579954781303435	0.726247095188274	435.439911597549	366.583423039084	474.151187178498	536.76349968976	416.720586573602	382.592328711784	410.425492710558	366.50777110135	465.364900284661	400.729694429685	423.869421438074	411.07409798513	461.348671806686	416.588582951751	558.081605888488	654.464559824802	515.52052785724	445.119457380288	MPND
ENSG00000008394	1.03050681317862	3.54295731867145e-17	1.53673243013575e-15	3450.02391496519	1710.72264084906	2403.83625127704	1434.75799096366	3518.36460155344	1806.45242384429	3766.3150822723	1933.02253264526	4009.83590771595	2151.11033475561	4642.89959049437	1817.59233520876	4793.78390015223	2070.28705907414	2780.61712407597	1548.00714644033	4064.31764426757	1892.73212350147	MGST1
ENSG00000008405	-0.0730861669305445	0.401368010653257	0.569721156589724	766.20676752261	794.264083251349	654.255126494362	834.965443961849	649.75512511805	671.288371622508	913.906884723032	903.708968111061	749.948949581546	879.772468436066	869.587782125533	787.892021138166	684.068720265086	677.088279126643	661.865202773013	701.541700235331	681.411043949794	717.959755249116	CRY1
ENSG00000008441	-0.244329969343491	0.425236567471306	0.593085618756072	321.346280914537	337.209751321209	349.181106836878	304.979261187364	324.420632091291	539.553284080722	511.317678269478	711.115253595589	503.853726623993	678.157944419467	451.180595499806	598.475525007763	954.514493393143	1204.41559931873	1224.84226134473	1057.85103746012	928.146938138086	1163.8587563376	NFIX
ENSG00000008513	0.0447961333754201	0.741907163352017	0.84702509188892	4397.31506880121	4868.97982395502	4094.60792648719	4791.56305909925	3522.02004529531	3928.22819552795	3777.08997587568	3295.99343537014	6137.21830901725	3770.69146983109	4276.92985806716	3878.00049790384	3348.75501432094	3387.55070491398	2781.59621461262	3020.32163575	3115.1719066241	3425.31505381608	ST3GAL1
ENSG00000008516	-0.596858212975485	0.0209694648007553	0.0609141686070161	15.7009583508732	24.6738842430153	26.9543310540748	28.464731044154	9.13860935468425	23.8244307256423	15.672572514007	23.188540878117	8.16429649622212	15.8292394889065	7.64712873728484	19.1431565238173	10.6057165932571	15.8198196057627	12.7281769764041	18.4616236904034	15.7490996290399	14.8113304557364	MMP25
ENSG00000008517	-1.78404113095301	0.00185424047336516	0.00791375446335577	1637.08659071771	4868.97982395502	1976.24254501012	10151.0652756985	1281.23303152673	2849.12162736651	321.287736537143	885.029310181467	274.087096658885	1092.21752473455	321.179406965963	1548.58060932143	259.8400565348	746.695485391999	663.823383846306	1191.69780921554	371.678751245342	1140.4724450917	IL32
ENSG00000008710	-0.0910255942414319	0.175873351631193	0.32036637282375	2123.81629959478	2234.74894429596	2509.20318176115	2306.320946268	1823.15256625951	1789.63517862619	1920.86966874798	2397.4374763431	2182.19982063308	2105.28885202456	1903.04260862146	2259.90000436433	1938.19470741774	2104.03600756644	1889.64473572769	2210.77943692581	2061.03217145369	2120.35888629489	PKD1
ENSG00000008735	-0.641674706960206	0.0118717707966158	0.0383621439896604	7.32711389707414	19.9740967681552	9.80157492875448	19.6542190542968	15.5356359029632	16.8172452181004	11.7544293855052	23.188540878117	12.8296087797776	14.1630037532321	6.55468177481558	16.120552862162	6.62857287078571	17.9291288865311	21.5399918062223	14.7692989523228	11.5493397279626	20.2681364131129	MAPK8IP2
ENSG00000008838	-0.0799308187012401	0.193303274041125	0.342100373422514	3047.03265062612	2859.82067845234	2822.85357948129	2586.90186656037	2483.87402260318	2392.25313227478	2395.94452307882	2741.40083270184	2638.23409635063	2781.78056070836	2521.36758937906	2805.98373257007	2803.88632434236	2998.38314261222	2687.60352309456	3252.93809424909	2709.89507617013	3055.03179242268	MED24
ENSG00000008853	0.125722774626926	0.0793090170643885	0.177763205087034	1147.21669017046	916.458557597711	1016.91339885828	943.402514606245	909.291630791083	868.891002935188	1093.16193285199	1012.56628501111	1289.95884640309	1071.38957803862	1148.1617575552	983.35372459188	1040.68594071336	991.375361961129	903.700565324691	1034.77400784711	970.144537148859	893.357089593362	RHOBTB2
ENSG00000008869	0.083795866317878	0.261697109738492	0.422955799312258	993.347298331908	990.480210326757	1170.06300712007	850.553272866981	1123.13508969069	1097.32525048105	1201.89040466791	1281.81100965147	1064.85752872154	963.917373087621	1173.28803769199	1175.79282438394	1048.6402281583	1127.42581057069	1132.80775089997	969.235243746181	1060.43937502202	953.381955124504	HEATR5B
ENSG00000008952	0.0874845772825646	0.0847715827449694	0.18658459377676	3904.30497658379	4026.54291908635	3788.30870996361	4050.80232025972	3504.65668752141	3388.67491144723	3972.99713230077	3589.71495315962	3965.51544102217	3771.52458769893	4106.50813192196	3565.66478619945	3849.87512335234	3450.82998333704	3737.18857837957	3129.24521552338	3899.47706815028	3702.0530702259	SEC62
ENSG00000008988	-0.0685180429254336	0.562924161268728	0.712383435496878	13957.1052433695	13571.8112805271	14359.3072706253	21666.4044464419	13622.0111040923	14286.2498127763	16106.5068654886	13432.6064297848	14657.2448668605	16085.8397922003	14826.6901746328	15350.7964629937	16009.3291975217	15095.2718678188	21718.186283892	22008.1016013299	18291.004309167	19027.8823733721	RPS20
ENSG00000009307	0.0860292127013668	0.0236877074200653	0.0674297930515678	17652.0641086083	16511.5283460521	18663.4238612146	16132.72518512	18225.1286360468	16608.4310899757	18854.1047343504	17524.739768637	17658.2069932575	17527.1337035587	18040.6691382174	17438.4080586437	19399.1813636415	19270.6495890997	19789.3779266984	17833.0054037452	18515.6914638746	18290.434025418	CSDE1
ENSG00000009335	-0.0439197783491823	0.37935987524903	0.548221062937223	3795.4449986844	3810.35269524279	3359.4898068306	3411.70133514931	3108.04104152811	3311.59587086427	3673.25918297039	3805.49720855321	3543.3046793604	3690.71215451872	3774.4042553313	3953.56558944522	3722.60652423326	3732.42277231961	3236.87331415323	3443.09281826024	3540.39759660817	3567.97155241607	UBE3C
ENSG00000009413	-0.429269216738947	0.000515575679673982	0.00260811542590161	922.169620474617	1340.61437720383	1266.85355954152	1117.57955932881	1436.58939055636	1535.97506325317	709.183906258816	1508.54340934861	929.563472498432	1252.17615535929	796.393835640093	1378.30726971485	817.965892254957	1453.3140944494	1015.31688650239	1088.31271654928	975.394237025205	1273.77441919333	REV3L
ENSG00000009724	-0.388477022795922	0.232766106659721	0.389926293096272	11.5140361239736	7.04968121229008	22.0535435896976	16.9432922881869	15.5356359029632	19.6201194211171	11.7544293855052	21.9002886071105	8.16429649622212	23.3273002994411	12.0169165871619	40.3013821554049	25.1885769089857	13.7105103249943	6.85363375652529	12.9231365832824	16.7990396043092	12.4726993311464	MASP2
ENSG00000009780	-0.367024941983772	8.25293212982062e-05	0.00050950696487518	190.504961323928	223.239905055853	153.149608261789	202.641775766715	176.375160545406	175.179637688546	163.582475614948	258.294580336804	145.791008861109	230.7736493909	152.942574745697	236.770620163004	214.765761013457	245.734531209514	198.755378939233	207.693266517039	175.339975869978	239.319918416372	FAM76A
ENSG00000009830	0.00339897582919086	0.953257031029521	0.975407889269505	935.77711771204	887.084885879835	817.206309684905	828.188127046575	829.78572940533	738.55735249491	665.104796063172	781.969128500947	754.614261865101	793.128210180999	813.872987039601	782.854348368741	845.805898312257	800.482872051592	769.565161804125	791.080575133788	823.152940611153	829.434505521237	POMT2
ENSG00000009844	0.314668867617488	0.000317646254112689	0.00168903249866365	1564.86218230369	1216.07000912004	1201.91812563852	1091.82575505076	1839.60206309794	1296.32931889524	1252.82626533843	1054.43448381882	1209.48220951176	1106.38052848778	1320.76837762534	1154.63459875235	1654.49178854811	1209.68887252065	1282.60860300688	1012.62005941863	1507.71380448675	1185.68598016711	VTA1
ENSG00000009954	-0.124339207487207	0.15248679776657	0.288857259407823	3336.97701483891	3884.37434797184	3664.56382648808	3176.52843818928	3288.07164581539	3387.27347434573	4014.13763515004	4874.1024673531	3927.02661468284	4393.86363497331	3991.80120086269	4418.03901878627	3818.05797357257	4492.8287680366	3345.55236372099	3285.24593570729	3463.75197841351	3887.5844727767	BAZ1B
ENSG00000010017	0.281642170419583	1.11222886832924e-08	1.48502607300847e-07	2106.02188013045	1552.10481357253	1827.99372421271	1592.66947508957	1884.38124893589	1453.29027426418	2162.81500693296	1601.29757286108	1924.44131696664	1535.43623042393	1863.71451797256	1643.28885738664	1951.45185315931	1565.10748633012	1678.16117981205	1544.31482170225	1751.29987874924	1612.87593225887	RANBP9
ENSG00000010030	-1.31085202394443	0.000979336773097502	0.00455633207244657	10.4673055672488	25.8488311117303	12.2519686609431	37.2752430340111	10.9663312256211	25.2258678271506	4.89767891062718	8.37363976154226	4.66531228355549	5.83182507486028	4.36978784987705	8.06027643108099	5.30285829662857	18.9837835269152	3.91636214658588	17.5385425058833	8.39951980215462	15.590874163933	ETV7
ENSG00000010072	0.035760882090748	0.63014562398751	0.764626386200495	471.028750526195	458.229278798855	366.333862962199	369.363771882474	411.237420960791	357.366460884634	438.832030392196	382.610924488931	470.030212568216	419.89140538994	374.709308126957	419.134374416211	356.617220448271	400.768763345988	352.472593192729	370.155554992589	414.726290231384	393.669572639309	SPRTN
ENSG00000010165	-0.139630632868123	0.016837992135329	0.0508894203875034	1153.49707351081	1172.59697497758	855.187412533829	1129.10099808477	966.864869725593	1028.65483250714	980.515317907562	963.612698712864	920.232847931321	1094.71687833806	1026.90014472111	1056.90374702549	974.4002120055	1057.81860430533	918.386923374388	1062.46644338272	886.149339127313	1004.83183986548	METTL13
ENSG00000010219	0.144302405890712	0.0969718165004798	0.206238322540457	572.561614528508	542.825453346336	594.22048005574	652.655618940959	625.994740795871	669.886934521	589.680540839513	456.041303936302	551.673177530437	489.873306288264	608.492958095379	428.202185401177	527.634400514543	489.359753138259	650.116116333256	492.925352533772	531.26962748628	537.885158655689	DYRK4
ENSG00000010244	-0.0101507837796443	0.867904602117147	0.926577933390094	4004.79111002938	3830.32679201094	3622.90713304088	4204.64741423646	3527.50321090812	3661.95514624137	4837.92722791753	4546.24226438195	4191.78308677461	4329.71355914984	4167.68516182024	3929.38476015198	3946.65228726581	3907.49544262339	3792.01764843178	3900.01800459773	3895.27730824921	3917.98667739637	ZNF207
ENSG00000010256	-0.0726824288672115	0.29401572144126	0.459231658419084	3958.73496553348	3952.52126635731	3288.42838859713	4136.87424508371	3782.47041190381	3703.99825928662	3829.00537232833	3596.15621451465	3663.43647066195	4223.07447206668	3767.84957355649	3845.75939217952	4300.61807856577	4134.24619030598	4331.49653412398	4937.5612559984	4312.10347843113	4521.35350754058	UQCRC1
ENSG00000010270	0.204323261395793	0.0120675360111743	0.03890867706691	2032.75074115971	1666.07465983789	1628.28663503934	1602.15771877095	1478.62699358791	1314.54800121485	2042.33210573154	1652.82766370134	2101.72318374175	1677.06626795625	2095.31327401605	1721.87655258968	2125.1204623739	1859.35613099731	1854.39747640841	1769.54663072517	2057.88235152788	1844.40041359328	STARD3NL
ENSG00000010278	0.619846951603011	0.000285434144041407	0.00153604244618667	13631.5720402281	9721.51039174802	9511.20327149013	8816.61157508092	25432.7498340863	14715.0895658379	15825.3800960186	10952.7208080973	16231.7877625605	11148.7833073972	17934.7017828579	10746.3635517387	22649.8334994748	14046.9451552769	16777.6954359739	10992.0507452662	26515.1841354516	15915.943890251	CD9
ENSG00000010292	-0.168598227295561	0.254077202209539	0.414836094508821	3860.34229320135	3780.97902352491	2783.64727976627	2490.66396636347	3953.36240683641	3737.63274972282	4836.94769213541	5392.62400643322	4917.23914686749	5805.16530308949	4711.72374912993	5674.43460748101	4613.48671806686	5310.18611433434	3922.23668980576	5351.10162666344	3832.28090973305	4527.58985720615	NCAPD2
ENSG00000010295	-0.148250218244701	0.0821557320424317	0.182472294855868	663.627172963572	746.091261634034	755.94646638019	1078.94885291174	724.691721826461	866.088128732171	766.976517404217	915.30323855012	745.28363729799	816.45551048044	790.931600827746	806.027643108099	682.743005690928	634.902093511276	784.251519853822	812.311442377752	752.806962268108	706.266599626166	IFFO1
ENSG00000010318	0.0454836840203299	0.728896565966273	0.837838635996087	162.243236292356	124.544368083791	120.069292877242	111.147997410506	142.562305933074	96.6991600040774	164.562011397073	158.4550293338	149.289993073776	136.631330325298	137.648317271127	126.949353789526	99.4285930617857	138.159757890328	104.762687421172	154.154557814869	107.093877477471	102.899769481958	PHF7
ENSG00000010319	3.5239881772309	3.33920652240159e-14	9.88157781999583e-13	11100.5775540673	963.456432346311	16265.7135942681	2047.4274401045	6390.62952173069	909.532678878931	8605.22184597196	346.539860900749	8801.11162292744	381.56798346943	6755.69201590992	378.832992260806	2837.02918869628	275.264861140271	3273.09966400915	336.001551165343	2907.28379152077	180.074596593426	SEMA3G
ENSG00000010322	0.561376791154881	5.23561620649621e-12	1.13222065001167e-10	5791.56017035874	3840.90131382938	7073.06150796245	4784.10801049245	4746.593698823	3586.27754275991	5106.3200322199	3373.28857163053	5639.1962227477	3296.64740303173	5805.26315856166	3675.48605257293	5131.8411165623	3691.29124134463	5533.81971312585	4135.40370665037	5405.0909926865	3651.38272919311	NISCH
ENSG00000010327	0.691252116011262	7.71038171492392e-08	8.85410777717549e-07	17894.9055977685	10813.0360327843	20807.5183768797	10862.0058201108	18484.6651417198	11985.0900920996	11364.5741442193	7343.03794473706	13564.3954644376	7809.64689310576	15875.4392586033	9581.65360744752	12730.837055631	9248.26654152887	11520.958344719	8051.11409138494	14789.4544916438	9178.34762030737	STAB1
ENSG00000010361	0.0306986812042468	0.801179956164156	0.886559728444351	388.337036544929	301.961345259759	344.280319372501	386.307064170661	299.746386833643	239.645744357931	329.124022794147	287.924382569953	314.908579139996	355.741329566477	303.700255566455	296.215158842226	393.737228524671	343.817412765243	406.322572708285	505.848489117054	385.327970923843	374.960523642589	FUZ
ENSG00000010404	0.0115886706095071	0.859182272286046	0.92124363258216	1331.44126815404	1636.70098812001	1620.93545384277	1543.19506160806	1591.945749586	1571.01099079088	1547.66653575819	1630.92737509423	1762.32171511309	1591.25512756902	1530.51819441944	1724.89915625133	1564.34319750543	1511.32009967053	1449.05399423677	1217.54408238211	1605.3582221868	1463.98308399331	IDS
ENSG00000010438	-0.18174754773745	0.81973333723041	0.897794427694577	199.925536334451	204.440755156412	181.329136181958	217.55187298032	604.062078344629	870.292440036696	9.79535782125437	16.1031533875813	18.661249134222	16.6623573567437	9.83202266222337	21.1582256315876	311.542924926928	307.95915499218	353.451683729375	310.155277998778	372.728691220611	374.960523642589	PRSS3
ENSG00000010539	0.0365065880308227	0.687078764448322	0.807652907822821	263.776100294669	236.164320611718	231.562207691825	215.518677905737	210.188015157738	249.455804068489	256.638374916864	268.600598504856	310.24326685644	249.102242483318	243.615672630646	266.996656779558	251.885769089857	242.570567288361	217.358099135516	181.846993350474	225.737094682905	243.217636957355	ZNF200
ENSG00000010626	0.256189806634641	0.256155616094413	0.416760024058969	167.47688907598	115.144793134071	161.725986324449	136.90180168855	125.198948159174	98.1005971055857	87.1786846091639	65.7008658213316	100.304214096443	74.9806081053465	67.7317116730943	50.3767276942562	136.548601138186	136.050448609559	166.4453912299	159.69304492199	140.69195668609	128.624711852447	LRRC23
ENSG00000010671	6.07029803663839	3.23018398890826e-25	3.1434245599754e-23	63.8505639602175	1.17494686871501	148.248820797412	2.7109267661099	178.202882416343	1.40143710150837	41.1405028492683	0	36.1561701975551	0	30.5885149491394	0	75.5657307269571	0	71.4736091751923	4.61540592260086	73.495798268853	0.779543708196651	BTK
ENSG00000010704	0.567991269762667	4.18472517605526e-08	5.0379312369306e-07	439.626833824448	291.386823441323	409.2157532755	275.836798451682	475.207686443581	364.373646392176	299.737949330384	237.6825440007	367.393342329995	259.932774765201	344.120793177818	209.567187208106	420.251520007814	262.609005455661	423.946202367921	271.385868248931	393.727490725998	246.335811790142	HFE
ENSG00000010803	-0.236264369719354	1.25151029720627e-07	1.3857897754842e-06	778.767534203308	876.5103640614	812.305522220528	963.73446535207	739.313496793956	989.414593664908	717.999728297945	937.847653292734	781.439807495545	926.427069034948	834.629479326517	884.615338311138	767.588738436985	919.658846415005	785.230610390469	861.234745157321	743.357502490684	837.229942603203	SCMH1
ENSG00000010810	-0.00559017963868826	0.959265518820837	0.979130628737923	5087.1105056829	5362.45750881532	5107.84573474718	5173.80373312075	3967.9841818039	4734.05452889527	4269.79647428478	3431.25992382582	4357.40167284083	3793.1856522627	4439.70445547508	4082.53001234252	3230.76641722096	3437.11947301204	4525.35646037998	4787.09902292161	3570.84585589098	3910.1912403144	FYN
ENSG00000010818	-0.623912395689513	9.7666148862123e-05	0.000589296425228891	160.149775178906	347.784273139644	211.959057834316	278.547725217792	172.719716803532	276.083108997148	121.462436983554	224.155895155131	272.920768587996	238.271710201434	138.740764233596	317.373384473814	108.708595080886	237.29729408644	211.483555915637	233.539539683604	143.841776611898	226.067675377029	HIVEP2
ENSG00000011007	-0.0659457614222249	0.365457954367726	0.534079438318873	1782.58213810247	2023.25850792725	1508.2173421621	1590.63628001498	1538.02795439336	1712.55613804323	1600.56146799296	1740.42881812978	1846.29733621709	1837.85801644883	1822.20153339873	1854.87111370251	1724.75466097844	1713.81379062429	1421.63945921067	1404.9295628397	1530.81248394268	1590.26916472117	ELOA
ENSG00000011009	-0.0136796025532123	0.873612954383889	0.929449734424403	2826.17250315717	2648.33024208364	2712.5858615328	3175.85070649775	2544.18884434409	2439.90199372607	2564.42467760439	2411.60825132417	2830.6782280473	2809.27345034698	2861.118594707	2950.06117377564	3136.6406824558	2939.32248275071	3228.06149932341	3274.16896149305	3389.20624016939	3684.90310864557	LYPLA2
ENSG00000011021	0.0621196596442524	0.406205454229861	0.574080563277479	1238.28224860553	1196.09591235188	1372.22049002563	1133.16738823394	1428.36464213715	1165.99566845496	1417.38827673551	1546.54685134331	1617.69703432287	1510.44269438881	1471.5260584461	1433.72167017853	1402.60601945826	1344.68466648983	1307.08586642304	1334.77539281617	1200.08139173284	1255.8449139048	CLCN6
ENSG00000011028	0.930915672237282	5.57471879767497e-07	5.42846735519587e-06	2077.76015509888	948.182123053016	3914.50398717132	2380.19370064449	2737.9273626634	1407.0428499144	4520.55763450889	2207.42026636964	4966.22492584482	2472.69383174076	4021.29726884936	2156.12394531416	2684.57201266821	1421.67445523787	3438.5659647024	1886.77794115923	3091.0232871929	1612.09638855067	MRC2
ENSG00000011052	-0.186866127409017	0.41037162732021	0.578176489498664	101.532864002313	130.419102427367	78.4125994300359	117.247582634253	120.629643481832	102.304908410111	42.1200386313938	61.1919828728089	65.3143719697769	74.1474902375093	62.269476860748	40.3013821554049	75.5657307269571	102.301500117265	65.5990659553135	104.308173850779	115.493397279626	97.4429635245814	NME1-NME2
ENSG00000011105	0.041619722492895	0.658221064432044	0.786126502961439	4729.12865528299	4354.35309545784	5849.08983873424	6118.56171111005	4603.11753195446	3931.03106973097	4890.82216015231	4536.5803723494	4523.02025890705	4354.70709518496	4104.32323799702	4296.12733776617	3999.6808702321	4134.24619030598	5590.60696425134	5440.64050156189	4847.57286581849	4736.50757100285	TSPAN9
ENSG00000011114	0.294818735855292	0.00434078904409016	0.0163801935069184	1920.75057159015	1790.61902792168	2076.70868802986	1242.28219056986	2416.24831337852	1891.9400870363	1995.31438818951	1824.16521574521	2268.50809787886	1614.58242786846	2062.53986514197	1844.79576816366	1756.57181075821	1704.32189886083	1532.27668985172	1306.15987609604	1836.34501674605	1352.50833372119	BTBD7
ENSG00000011132	-0.056898906286723	0.663252178301497	0.789650326938674	484.636247763618	534.600825265331	532.960636751025	655.366545707069	498.96807076576	545.159032486755	414.34363583906	343.963356358736	348.732093195773	348.243268755943	396.558247376342	372.787784937496	433.508665749386	406.042036547909	505.210716909578	551.079467158543	451.474189365811	475.521661999957	APBA3
ENSG00000011143	-0.0317167441953391	0.769512521571847	0.864716497997426	256.448986397595	253.788523642443	273.218901139031	288.035968899177	288.780055608022	257.86442667754	251.740696006237	276.330112130895	240.263582603108	288.258782271665	201.010241094344	247.85350025574	342.034360132543	238.351948726825	318.204424410103	384.001772760392	277.184153471103	264.265317078665	MKS1
ENSG00000011198	0.393930580989687	0.000271498856559488	0.00146781486518148	565.234500631434	383.032679201094	415.341737605971	313.112041485694	486.174017669202	465.277117700778	402.589206453554	291.145013247469	393.05255988955	261.599010500876	433.701444100297	325.433660904895	422.902949156128	324.833629238327	377.928947145537	281.539761278653	436.77502971204	359.369649478656	ABHD5
ENSG00000011201	3.53711281325027	2.00933746522139e-07	2.11978819037706e-06	76.411330640916	0	29.4047247862635	4.06639014916485	45.6930467734212	5.60574840603347	19.5907156425087	1.2882522710065	15.1622649215554	5.83182507486028	9.83202266222337	1.00753455388512	22.5371477606714	2.10930928076836	7.83272429317176	0	2.09987995053866	0	ANOS1
ENSG00000011243	0.304896999405784	0.000272356481873057	0.00147088002536993	1551.25468506627	1093.87553477368	1580.50395726166	1233.47167858	1321.44291268734	1102.93099888709	1213.64483405342	991.310122539503	1260.80064463087	991.410262726248	1365.55870308658	972.270844499144	1274.01170576501	1262.42160453986	1591.02212205051	1389.23718270286	1503.51404458568	1212.97000995399	AKAP8L
ENSG00000011258	0.0651604980824069	0.361447904780409	0.530209744175417	381.009922647855	365.408476170369	518.258274357893	405.28355153343	464.24135521796	463.87568059927	491.726962626969	464.414943697844	442.038338866883	445.718059292893	441.348572837582	465.480963894927	381.805797357257	448.228222163276	488.566177786588	411.694208295997	449.374309415272	412.378621636028	MBTD1
ENSG00000011260	-0.175295842882874	0.00738436275553193	0.0256820185548065	738.991773047763	851.836479818385	564.815755269477	799.045664310893	809.680788825024	945.970043518148	816.932842292614	861.196643167847	807.099025055101	890.603000717949	835.721926288986	888.645476526679	792.777315345971	845.833021588112	719.631544435155	833.542309621715	794.804561278881	862.954884973693	UTP18
ENSG00000011275	0.00658333529192058	0.884854863742678	0.935639875076798	1682.09600465688	1623.77657256415	1739.77954985392	1803.44403115461	1526.14776223227	1572.41242789239	1788.63233816105	1747.51420562032	1763.48804318398	1624.57984228251	1856.06738923528	1853.86357914863	1650.51464482564	1667.40898644739	1732.0111593276	1640.31526489235	1677.80408048039	1795.28915997689	RNF216
ENSG00000011295	-0.152113736929328	0.03993212518043	0.103096869449678	916.935967690992	1088.0008004301	844.16064073898	1150.11068052213	1006.16088995074	1109.93818439463	884.520811259269	1033.82244748272	844.421523323545	948.921251466552	896.898956187265	978.316051822455	877.623048092028	905.94833609001	944.822367863843	814.157604746792	772.755821798225	854.37990418353	TTC19
ENSG00000011304	-0.0345287923261753	0.617248763082545	0.755538423036799	15412.0607172171	13110.0571611221	11580.5607783234	11480.7748544754	13020.6906085541	12301.8148770405	13173.776733805	13347.5817798984	14135.8962191731	15458.5020377189	14360.2153216585	14571.9722528405	12528.002725785	13325.5613812541	11164.5693893797	13858.2178232013	12549.9325243943	13327.0792353299	PTBP1
ENSG00000011332	0.137243545917376	0.511286166216259	0.670508971031487	49.1963361660692	37.5982997988804	58.8094495725269	34.5643162679012	72.1950139020056	68.67041797391	72.4856478772823	69.5656226343511	110.801166734443	82.4786689158812	96.1353326972951	84.6329025263504	86.1714473202143	70.66186090574	47.975436295677	62.7695205473717	62.9963985161597	84.970264193435	DPF1
ENSG00000011376	-0.0657899385897592	0.315072079113559	0.481488749045998	774.580611976409	793.089136382634	678.759063816248	693.997252124135	774.040212341756	753.973160611502	690.572726398433	763.933596706856	643.813095130658	717.314484207815	780.007131203054	887.637941972794	823.268750551585	892.237825765016	785.230610390469	774.465113812424	814.753420808998	810.725456524517	LARS2
ENSG00000011405	0.32826794189489	0.0198889157355824	0.058344662759783	5385.42871434949	4194.5603213126	7347.50560596758	3591.30023340409	7459.84681622875	6352.71438113743	8175.20563761889	6487.63843678874	7406.18325014435	5608.54948627992	6610.39656990151	5749.9996990224	5085.4411064668	5232.14167094591	4740.75637844221	4018.17239621631	4916.86890418626	4269.56088979306	PIK3C2A
ENSG00000011422	-0.869758534231457	3.01990961553543e-11	5.8550763567616e-10	850.991942617325	1901.06403358089	605.247251850589	1964.06644204662	967.778730661062	1674.7173363025	689.593190616307	1265.06373012839	847.920507536211	1363.81394964947	875.05001693788	1548.58060932143	685.394434839243	1063.09187750725	790.126063073701	1053.23563153752	911.347898533777	1372.7764701343	PLAUR
ENSG00000011426	-0.249404843830099	0.222206223626017	0.378577187075407	3024.00457837817	2896.24403138251	1287.68190626512	1373.08440703466	2312.98202767058	2344.6042708235	3270.66997651683	4117.25425813678	3240.05938092929	4015.62812297522	3518.7716661135	4123.83892905181	3168.45783223557	3981.32126745028	1975.80470295258	3063.70645142245	2446.36014237753	2903.80031303253	ANLN
ENSG00000011451	0.138242276589479	0.00248809693235765	0.010191638312312	2877.46230043669	2510.86145844398	3005.40791252934	2450.67779656335	2641.97196443922	2400.66175488383	2540.91581883338	2320.14234008271	2565.92175595552	2536.84390756422	2591.28419497709	2365.69113252227	2463.17767878397	2308.63900780097	2811.94802124866	2701.85862709054	2751.89267518091	2439.97180665552	WIZ
ENSG00000011454	0.323608433436835	2.1536935344307e-07	2.26735239571376e-06	1989.83478833399	1689.57359721219	2607.21893104869	1705.85066757466	2036.99602515912	1739.18344297188	2407.69895246432	1990.34975870505	2392.13887339308	1607.08436705793	2167.41477353902	1843.78823360978	2219.24619713906	2032.31949202031	2428.14453088324	1857.23934325459	2250.02136700217	1908.3229976654	RABGAP1
ENSG00000011465	0.232964224139837	0.732565595663406	0.840404920106262	25.121533361397	17.6242030307252	15.927559259226	12.1991704474946	35.6405764832686	37.8388017407259	8.81582203912893	8.37363976154226	6.99796842533324	4.16558933918592	2.18489392493853	5.03767276942562	2.65142914831428	2.10930928076836	3.91636214658588	0.923081184520172	2.09987995053866	1.5590874163933	DCN
ENSG00000011478	0.212537662465301	0.00013114896764891	0.000769309303662329	976.59960942431	706.143068097723	798.82835669349	712.973739486904	775.867934212693	718.937233073793	756.201623800837	678.908946820427	812.930665409545	660.662469194887	864.125547313187	699.228980396276	804.708746513385	709.782572978553	753.899713217781	790.157493949267	868.300359547734	721.077930081902	QPCTL
ENSG00000011485	-0.038408445233303	0.555387450028267	0.705930319292614	2969.57458942848	3007.86398391044	2537.38270968132	3148.74143883665	2595.36505673033	2755.22534156545	3347.07376752262	2959.75959263744	3139.75516683285	3270.82074912878	3428.09856822855	3135.4475316905	3155.200686494	3135.48824586217	3086.09337150967	3545.55482974198	3229.61536392845	3263.94950621938	PPP5C
ENSG00000011523	-0.507138209704344	0.000221225631140404	0.00122035839620003	992.300567775183	1304.19102427367	1391.82363988314	1661.79810762537	1046.37077111135	1521.96069223809	1118.62986318725	1814.50332371266	1019.37073395688	1838.69113431666	1006.14365243419	1667.46968667988	1045.98879900999	1795.02219793387	2085.46284305698	2158.16380940816	1209.53085151027	1750.85516860968	CEP68
ENSG00000011566	-0.514958928216342	3.18353185818861e-05	0.000216722857126284	1010.09498723951	1345.31416467869	925.023633901204	1469.32230723157	752.107549890514	915.138427284964	1045.16467952784	1543.97034680129	943.559409349099	1660.40391059951	869.587782125533	1597.94980246181	786.148742475185	1113.71530024569	939.926915180611	1012.62005941863	860.950779720849	957.279673665487	MAP4K3
ENSG00000011638	0.119729264271053	0.455053569650263	0.620512731596214	768.30022863606	704.968121229008	1051.21891110892	1047.09546340995	1017.12722117636	1021.6476469996	659.227581370419	582.290026494939	578.498723160881	567.353267997122	613.955192907726	575.302230268405	625.737279002171	612.754346063208	1017.27506757568	702.464781419851	706.609603356258	667.289414216333	TMEM159
ENSG00000012048	-0.613942539160707	0.00846138336493905	0.0287880459128507	563.141039517984	618.022052944097	314.875594586238	309.723383028056	452.36116305687	497.510171035471	665.104796063172	1262.48722558637	726.622388163768	1183.0273723288	745.048828404037	1232.21475940151	640.3201393179	1116.87926416685	468.005276517012	820.619173038433	572.217286521784	835.67085518681	BRCA1
ENSG00000012061	0.160127619117938	0.0850828638477788	0.18711327771594	1205.83360134706	1090.35069416753	1252.15119714839	1280.2351652954	1431.10622494355	1325.75949802692	1343.9230930761	1115.62646669163	1473.07235353265	1274.67033779089	1363.37380916164	1215.08667198546	1686.30893832789	1387.92550674558	1747.67660791395	1609.85358580318	1686.20360028254	1503.73981311134	ERCC1
ENSG00000012171	0.124720068378599	0.681299621583072	0.803387413022573	17.7944194643229	14.0993624245802	17.1527561253203	23.7206092034616	23.760384322179	11.2114968120669	28.4065376816377	14.1707749810715	20.9939052759997	14.9961216210693	7.64712873728484	13.0979492005066	14.5828603157286	8.43723712307344	26.4354444894547	33.2309226427262	9.44945977742395	18.7090489967196	SEMA3B
ENSG00000012174	0.210310214253247	0.0528691494424443	0.129181805518388	831.104062039552	618.022052944097	543.987408545874	499.488256655749	748.45210614864	620.836635968207	777.751411007597	702.741613834047	830.425586472878	679.824180155142	824.797456664293	699.228980396276	676.114432820143	654.940531678575	520.876165495922	490.156108980211	661.462184419677	581.539606314702	MBTPS2
ENSG00000012211	-0.217602345143361	0.0154626389968413	0.0474218833557672	243.888219716896	305.486185865904	297.722838460917	380.207478946914	262.278088479438	302.710413925807	295.819806201882	285.34787802794	253.093191382886	286.592546535991	249.077907442992	317.373384473814	246.582910793228	256.281077613356	323.099877093335	381.232529206831	260.385113866793	311.037939570464	PRICKLE3
ENSG00000012232	-0.392863682161061	1.1017115048205e-06	1.01057899424049e-05	4673.65193577658	6693.67231106943	4955.92132335149	6895.24222960053	4198.27713754194	5178.31009007342	3872.10494674185	5130.46466928339	4162.62488500239	4926.22595252127	3906.59033779008	5853.77575807257	3816.73225899841	4989.57110365755	4133.72024572139	4886.79179084979	4349.90131754083	5429.52192758967	EXTL3
ENSG00000012660	0.425625997787108	4.91517315902762e-08	5.8517606585611e-07	6670.81383800764	4350.8282548517	5551.36700027332	4344.26014269112	5771.94566841857	4229.53717235225	7565.93438113687	5400.99764619476	7297.71473955168	5346.95047577904	7283.34389878258	5116.26046462866	7010.37866814297	5423.03416085545	5673.82965986629	4924.63811941512	6326.93829097297	4895.53448747497	ELOVL5
ENSG00000012817	0.028022343041103	0.99225179047807	0.996057292286423	0	0	0	0	0	0	0	0	0	0	0	0	1071.17737591897	980.828815557287	1039.79414991855	1092.00504128736	952.29555756928	931.554731294998	KDM5D
ENSG00000012822	0.351805737757674	0.000571832103460682	0.00286501094476456	1849.57289373286	1401.71161437701	2498.1764099663	1651.63213225246	1746.38824768016	1545.78512296373	1871.89287964171	1415.78924583615	1923.27498889575	1456.2900329794	1693.29279182736	1373.26959694542	1984.59471751324	1759.16394016081	2685.64534202127	1989.23995264097	2131.37814979674	1810.88003414082	CALCOCO1
ENSG00000012963	0.123983024262722	0.128929357098331	0.255519134479082	1031.029598374	809.538392544644	755.94646638019	647.233765408739	912.033213597488	829.650764092954	1024.59442810321	952.662554409308	987.879876042876	885.604293510926	1027.99259168358	856.404370802355	910.765912445957	963.95434131114	807.749692733337	835.388471990756	885.099399152043	877.766215429429	UBR7
ENSG00000012983	-0.105758459430217	0.172510811851122	0.31575676811091	1789.90925199954	2137.22835419261	1890.47876438352	2221.60448482706	2183.21377483407	2423.08474850797	1742.59415640115	1861.5245316044	1643.35625188242	1869.51649542664	1870.26919974738	2020.10678053967	1718.12608810766	1822.44321858386	1811.31749279597	1638.46910252331	1788.04777788367	1707.20072095067	MAP4K5
ENSG00000013016	1.53947524122174	0.000172117872087723	0.000980826357418812	3900.11805435689	954.056857396591	7177.20324158047	1352.75245628884	1845.99908964622	655.872563505916	13466.6579326605	3947.84908449943	12185.795684647	3704.87515827196	8022.93049237427	3091.11601131956	3365.98930378498	1838.26303818962	4955.17720596778	2916.01346189922	2843.23745302934	1408.63548071135	EHD3
ENSG00000013275	0.227369436114069	0.00511550126497842	0.0188126028836331	3342.21066762253	2640.10561400264	2171.04884671912	2243.29189895594	2744.32438921168	2395.0560064778	2692.74386506283	1956.21107352337	2648.73104898863	2331.06379420844	3028.2629799648	2350.57811421399	2966.94921696368	2404.61258007593	2222.53551818749	2350.16469578836	2921.98295117454	2467.2558364424	PSMC4
ENSG00000013288	0.243109680959871	0.143876224588522	0.276864617249125	1356.56280151544	1140.87340952228	1803.48978689082	1499.14250165878	1276.66372684939	1111.33962149614	2191.2215446146	1872.47467590795	2311.66223650175	1961.15946088873	2155.39785695186	2028.16705697075	2115.8404603548	1916.30748157805	2832.50892251824	2112.00975018215	2597.55149881632	2103.98846842276	MAN2B2
ENSG00000013297	0.244991298812128	0.414855208136637	0.582762738477125	10108.2769862921	9054.1405703179	4683.92761907855	3425.93370067139	12074.8445403443	12685.8086428537	4556.80045844753	3234.15732636182	5396.59998400282	3618.23090001689	8314.61383135356	4962.10767788423	12372.8941206086	11272.1487964261	4597.80916009182	3817.86377917543	10306.2107972437	9036.47066541558	CLDN11
ENSG00000013306	0.0808529356622577	0.463172165117025	0.628309948944826	2507.9664139128	1869.34046812559	2449.16853532253	2328.6860920884	2420.81761805586	2453.91636474115	2637.8898612638	2226.09992429924	2722.20971745463	2659.31223413629	2716.91559566106	2246.80205516383	3025.2806582266	2872.87924040651	3221.20786556688	3590.78580778347	3076.32412753913	3176.64061090135	SLC25A39
ENSG00000013364	0.129091513207254	0.751958612792118	0.853302713469663	8849.06012655211	6824.0914134968	7587.64419172206	6559.76504229443	9504.15372887162	9243.87912154919	2162.81500693296	1870.54229750144	2556.59113138841	2003.64847214843	2511.53556671684	2030.18212607852	8222.0817889226	7336.17767851235	8743.27849225297	8968.65678879799	9236.32196244428	9455.86518042538	MVP
ENSG00000013374	0.116305458512759	0.00722752274517111	0.0252233571489583	1648.60062684168	1478.08316084349	1609.90868204792	1594.70267016415	1464.91907955588	1325.75949802692	1762.18487204366	1522.07005819418	1608.36640975576	1524.60569814205	1700.93992056464	1489.13607064221	1646.53750110317	1566.16214097051	1630.18574351637	1523.08395445828	1715.60191959008	1596.50551438674	NUB1
ENSG00000013375	0.137193452790592	0.251384639279669	0.412079711575926	2247.33050528831	1997.40967681552	1451.85828632176	1809.54361637836	1957.49012377337	1868.11565631065	1845.44541352432	1741.07294426529	1917.44334854131	1622.080488679	2497.33375620473	1902.22523773511	1829.48611233686	1625.22280083202	1227.77953295467	1268.31354753072	1890.94189546006	1504.51935681954	PGM3
ENSG00000013392	0.204801439772813	0.02554323519933	0.0716901189796689	347.514544832659	262.013151723448	319.776382050615	338.865845763738	297.918664962706	298.506102621282	354.591953129408	269.244724640359	247.261551028441	229.940531523063	269.834399729908	262.966518564017	336.731501835914	223.586783761446	322.120786556688	259.385812850168	295.033133050681	275.178928993418	RWDD2A
ENSG00000013441	-0.0918409119406909	0.540840775997551	0.694099570582367	797.608684224356	958.756644871451	769.423631907227	763.125884659937	773.126351406287	873.095314239713	971.699495868433	1098.87918716855	956.389018128876	1182.19425446096	686.056692430697	669.002943779722	863.0401877763	798.373562770824	647.178844723316	535.3870870217	562.76782674436	608.823636101584	CLK1
ENSG00000013503	0.140253016901485	0.1288510618039	0.255397306338296	558.954117291084	478.203375567011	433.719690597386	342.254504221375	502.623514507634	455.46705799022	517.194892962231	450.888294852276	495.689430127771	461.5472987818	556.055503896855	448.35287647888	477.257246696571	520.999392349785	358.347136412608	385.847935129432	490.321968450776	445.899001088484	POLR3B
ENSG00000013523	-0.397017840767504	2.20217523543719e-05	0.000156513212777022	700.262742448943	721.417377391018	782.900797434264	870.207491921278	707.328364052561	805.826333367312	734.651836594078	1170.37718820941	702.129498675102	995.575852065434	750.511063216384	1015.5948303162	632.365851872957	993.484671241897	894.888750494873	1174.15926670966	719.208883059489	969.752372996634	ANGEL1
ENSG00000013561	0.130833593398141	0.0264103661467487	0.0737149785758028	1397.38529322771	1240.74389336305	1208.04410996899	1370.37348026855	1256.55878626908	1097.32525048105	1237.15369282443	1120.13534964015	1225.81080250421	1031.39992038243	1239.92730240261	1113.32568204306	1398.62887573579	1218.12610964373	1211.13499383168	1156.62072420378	1412.16926673725	1227.00179670153	RNF14
ENSG00000013563	0.0595529301988425	0.675968755517138	0.79946102193095	1432.97413215636	1331.21480225411	1145.55906979818	1219.23931305793	1962.97328938618	1870.91853051367	1004.02417667857	952.018428273805	1143.0015094711	968.916080294644	1078.24515195716	980.331120930225	1160.0002523875	1149.57355801876	1176.86682504906	1213.85175764403	1346.02304829528	1310.41297347857	DNASE1L1
ENSG00000013573	-0.300306376667118	0.152832650937438	0.289250638613153	616.524297910952	630.946468499962	509.681896295233	589.626571628903	515.417567604192	580.194960024464	732.692765029827	932.050518073204	776.77449521199	1030.5668025146	834.629479326517	923.909185912658	421.577234581971	586.387980053604	305.476247433699	492.002271349252	339.130612011993	453.694438170451	DDX11
ENSG00000013583	-0.0552006636198523	0.640261047100415	0.772762200352313	1271.77762642073	1083.30101295524	1083.07402962737	1532.35135454362	1259.30036907549	1322.9566238239	1045.16467952784	919.812121498643	979.715579546654	1043.89668839999	1065.13578840753	964.210568068063	1213.02883535379	1164.33872298413	1420.66036867403	1564.62260776169	1357.57238802324	1517.77159985888	HEBP1
ENSG00000013588	-0.141505889061274	0.656145228602147	0.784511358227077	338.093969822135	575.723965670357	396.963784614557	178.921166563253	954.984677564504	1014.64046149206	199.825299553589	293.721517789483	291.582017722218	313.252318306781	406.390270038566	336.516540997631	645.622997614528	942.861248503457	619.764309697215	516.925463331296	555.418246917474	694.573444003216	GPRC5A
ENSG00000013619	-0.625775006285214	0.0525119538499971	0.128474451474102	221.906878025674	287.861982835178	225.436223361353	321.244821784023	220.24048544789	246.652929865473	164.562011397073	305.315788228541	136.460384293998	264.098364104387	172.606620070144	321.403522689354	50.3771538179714	103.35615475765	73.4317902484852	87.6927125294164	65.0962784666983	115.372468813104	MAMLD1
ENSG00000013810	-0.395121380313941	0.031556158254783	0.0855606426979568	2426.32143048826	2813.99775057246	1173.73859771835	1731.6044718527	1890.77827548417	2355.81576763557	2935.66873902993	3578.12068272056	3116.42860541507	4369.70321680603	3105.82671430011	3748.02854045266	2992.13779387267	3603.75490619274	2323.38184346207	3843.710052342	2511.45642084423	3510.28531800952	TACC3
ENSG00000014123	0.259569531452863	8.52084260486129e-05	0.000523492155339536	1132.56246237632	924.683185678716	960.554343017939	873.596150378915	1165.17269272224	973.998785548316	1267.51930207032	1101.45569171056	1184.9893200231	1014.73756302569	1222.44815100311	984.361259145765	1138.78881920099	904.893681449626	997.693256842752	898.157992538127	1117.13613368656	834.111767770417	UFL1
ENSG00000014138	-0.0757748177910973	0.520682200840434	0.677565274383561	693.982359108593	582.773646882647	419.017328204254	414.771795214815	603.14821740916	594.209331039548	635.718722599408	699.520983156531	639.147782847103	763.13596693886	698.073609017859	664.972805564181	612.4801332606	692.908098732406	457.235280613901	657.233803378363	620.514525384173	601.028199019618	POLA2
ENSG00000014164	0.0859461323197933	0.316190818391114	0.482955308783127	733.758120264139	701.443280622863	925.023633901204	762.44815296841	715.553112471777	689.507053942117	776.771875225471	767.798353519875	720.790747809324	768.134674145883	769.082661578361	701.244049504046	970.423068283028	889.073861843863	979.09053664647	879.696368847724	903.998318706891	893.357089593362	ZC3H3
ENSG00000014216	-0.10574555468279	0.158882999534914	0.297300975710529	8499.452120606	9223.33291941286	7927.02372363019	9606.84672740196	10109.1296681517	10683.1550247983	7670.74470982429	7889.25690764382	7518.15074494968	7776.32217839227	7469.05988240235	7900.07843701325	8057.69318172711	8485.75123653111	8694.32396542065	9618.50594270019	8818.44585228708	9280.46784608113	CAPN1
ENSG00000014641	0.0930984268256136	0.132397110599662	0.260825400468917	2048.45169951058	1871.69036186302	1601.33230398526	1861.05122493445	2212.45732476906	2057.30966501428	1998.25299553589	1788.09415215702	1937.27092574642	1975.32246464196	2086.57369831629	1826.66014619373	2304.09192988511	2005.95312601071	1888.66564519104	1751.08500703477	2143.97742949997	1952.75698903261	MDH1
ENSG00000014824	0.0712874929119614	0.0423991897199831	0.108378868351417	1623.47909348028	1481.60800144963	1563.35120113634	1541.83959822501	1667.79620722988	1470.10751948228	1559.4209651437	1632.85975350074	1568.71125534554	1492.94721916423	1572.03117899327	1555.63335119863	1678.35465088294	1492.33631614361	1510.7366980455	1421.54502416107	1532.91236389322	1481.13304557364	SLC30A9
ENSG00000014914	-0.103827659339659	0.669756728054263	0.794279891304724	167.47688907598	233.814426874288	234.012601424013	283.291847058485	267.761254092248	271.878797692623	124.40104432993	114.654452119579	130.628743939554	109.971558554508	91.7655448474181	114.858939142904	192.228613252786	199.32972703261	295.685342067234	246.462676266886	157.490996290399	213.594976045882	MTMR11
ENSG00000014919	0.268364922884432	9.10374299155811e-06	7.03327849134064e-05	1262.3570514102	1053.92734123737	1304.83466239044	897.994491273905	1386.3270391056	1150.57986033837	1297.8849113162	1197.43048590054	1426.41923069709	1073.05581377429	1405.97924069794	1271.50860700303	1361.50886765939	1172.77596010721	1258.13133959071	1038.46633258519	1364.92196785013	1168.53601858678	COX15
ENSG00000015133	-0.80572862664636	2.24493166378927e-10	3.8596044833505e-09	1102.2072762313	2650.68013582107	1673.61891908483	2437.1231627328	1270.26670030111	2212.86918328171	930.558993019165	2526.26270344375	1261.96697270176	2501.01983924722	1377.57561967374	2784.82550693848	1344.27457819534	2181.02579631448	2215.68188443096	2652.93532431097	1582.25954273088	2354.22199875389	CCDC88C
ENSG00000015153	0.0305945468831735	0.727819635806276	0.837428368286727	301.458400336765	306.661132734619	328.352760113275	361.230991584144	311.626578994733	294.301791316757	459.40228181683	361.998888152827	348.732093195773	360.7400367735	374.709308126957	313.343246258273	316.845783223557	324.833629238327	322.120786556688	361.847824331907	384.278030948574	388.992310390129	YAF2
ENSG00000015171	0.195214171084833	7.45546748183348e-05	0.000464810890520386	2354.09702207425	1823.5175402457	2387.90869201781	1865.11761508361	2172.24744360845	1947.99757109663	2511.52974536962	2064.42426428792	2368.8123119753	1981.98740758466	2301.78574992274	2096.67940663494	2273.6004946795	2309.69366244135	2079.5882998371	1968.93216658153	2221.6729876699	1994.07280556703	ZMYND11
ENSG00000015413	-2.312812220988	2.12924552588449e-09	3.17525307745112e-08	2.09346111344975	24.6738842430153	9.80157492875448	54.8962670137255	5.48316561281055	19.6201194211171	10.7748936033798	27.0532976911365	6.99796842533324	29.1591253743014	1.09244696246926	17.1280874160471	0	16.8744742461469	7.83272429317176	28.6155167201253	4.19975990107731	22.6067675377029	DPEP1
ENSG00000015475	-0.22548134832104	0.000992547226555844	0.00461072810475651	935.77711771204	992.830104064187	731.442529058303	1061.32782893203	898.325299565462	1170.19997975949	967.781352739931	886.317562452473	908.569567222433	1163.86566136855	955.891092160605	1035.74552139391	860.388758627985	937.587975301536	939.926915180611	1022.77395244835	867.250419572465	1168.53601858678	BID
ENSG00000015479	0.161843637807997	0.165859206271153	0.306874906813208	188.411500210478	170.367295963677	257.291341879805	151.134167210627	206.532571415864	175.179637688546	203.743442682091	249.276814439758	221.602333468886	193.283345338227	194.455559319529	169.265805052701	160.411463473014	138.159757890328	175.257206059718	182.770074534994	175.339975869978	159.806460180313	MATR3
ENSG00000015532	0.148475342585274	0.0157704801599362	0.0481810543988712	1515.66584613762	1225.46958406976	1481.26301110802	1218.5615813664	1482.28243732979	1336.97099483898	1132.343364137	1104.03219625257	1280.62822183598	1136.37277172992	1330.60040028756	1246.3202431559	1247.49741428187	1163.28406834375	1299.25314212986	1332.00614926261	1373.32148765228	1202.83594174743	XYLT2
ENSG00000015676	-0.680195467554043	9.81429175392669e-15	3.13664764455497e-13	2753.94809474315	3719.88178635173	2407.51184187532	4026.40397936473	2129.29597964143	3245.72832709338	2517.40696006237	4169.42847511254	2593.91362965685	4528.82872956293	2785.73975429662	5026.58988933288	2705.78344585473	4132.13688102522	3164.42061444139	4749.25269435629	2882.0852321143	4753.65753258318	NUDCD3
ENSG00000016864	0.240042284204677	0.000634252231842007	0.00313532501842836	1941.68518272465	1659.0249786256	1824.31813361443	1980.33200264328	1694.29817435846	1400.03566440686	1650.51779288136	1393.88895722904	1785.64827653087	1422.13220039807	1849.51270746046	1394.42782257701	1670.400363438	1446.98616660709	1793.69386313633	1426.16043008367	1925.58991464395	1532.58293031462	GLT8D1
ENSG00000017260	0.256418584577426	2.16236484236955e-05	0.000154189106021664	3715.89347637331	3003.16419643558	3560.42209287007	3092.48970843987	4176.3444750907	3028.50557635958	3061.04931914199	2827.06960872377	3371.85445293973	2696.80253818896	3410.61941682904	2838.22483829439	3497.23504662654	3053.2251839122	2989.16340838167	2651.08916194193	3467.95173831459	2975.51833418662	ATP2C1
ENSG00000017483	-0.475437031846982	0.275498439607678	0.438257841641441	693.982359108593	966.981272952456	296.497641594823	544.218548296563	651.582846988987	943.167169315132	123.421508547805	164.896290688832	137.626712364887	147.461862607181	147.48033993335	158.182924959964	421.577234581971	474.594588172881	222.253551818749	404.309558819835	389.527730824921	486.43527391471	SLC38A5
ENSG00000017797	-0.0298796379561642	0.641010533426496	0.773236464676014	4705.05385247832	4873.67961142988	4506.27407349487	4250.73316926032	4868.1372032403	4734.05452889527	3960.26316713314	4212.58492619126	3949.18684802973	4412.19222806572	4060.62535949825	3965.65600409185	4780.52675441066	4582.47441246926	4854.3308806932	4990.17688351605	4637.58487076462	5150.44528005527	RALBP1
ENSG00000018189	0.243449898331509	0.10262627476783	0.215500155697032	1009.04825668278	778.989773958054	1336.68978090889	889.861710975575	1128.6182553035	943.167169315132	732.692765029827	649.279144587277	682.301921469991	556.522735715239	641.266366969457	581.347437591716	686.7201494134	699.236026574711	807.749692733337	772.618951443384	768.556061897148	715.621124124526	RUFY3
ENSG00000018408	0.214097092281321	0.135315024306237	0.264931401380847	12154.6352246893	9749.70911659719	11710.4316461294	8899.29484144728	11370.2577590981	8059.66477077462	15226.8837331399	15947.918988925	15450.3479550649	15389.3532546885	14222.5670043873	14823.8558913118	13174.9514379737	9482.39987169416	10991.2703643933	9316.6583953621	12121.5570144844	8691.91234639266	WWTR1
ENSG00000018510	-0.00515360395687589	0.963213271638618	0.981385466185905	4724.94173305609	4416.62527949974	3206.34019856881	3393.40257947807	4542.80271021354	4383.69525351817	3979.85388277565	4128.84852857584	4202.28003941261	4091.44184894841	4468.10807649928	4822.0603748942	3963.88657672986	3996.08643241566	2740.47441207347	2880.93637688746	3727.28691220611	3575.76698949804	AGPS
ENSG00000018610	0.173219078308744	0.000283133676277756	0.00152474364653161	549.53354228056	481.728216173156	570.941739599949	525.919792625321	616.856131441187	552.166217994297	591.639612403764	497.26537660851	590.16200386977	528.196728208774	564.795079596609	469.511102110467	546.194404552743	546.311103719005	626.617943453741	506.771570301575	574.317166472322	539.444246072082	CXorf56
ENSG00000018699	-0.123692313806306	0.144816148784113	0.278256937566822	773.533881419684	904.709088910561	515.807880625705	746.18259237175	742.968940535829	765.184657423569	631.800579470907	634.464243470702	621.65286178377	693.987183908374	719.922548267244	756.658449967728	697.325866006657	736.148938988157	602.140680037579	652.618397455762	750.707082317569	718.739298957312	TTC27
ENSG00000018869	0.556675350731066	0.0228173362946286	0.0653196270580343	57.5701806198682	29.3736717178753	68.6110245012814	47.4412184069233	54.8316561281055	35.0359275377092	23.5088587710105	18.035531794091	27.991873701333	18.328593092418	30.5885149491394	27.2034329548983	31.8171497797714	29.530329930757	37.2054403925658	24.9231919820446	45.1474189365811	27.2840297868828	ZNF582
ENSG00000019102	-0.983414520116745	3.38626687098426e-07	3.44319607290101e-06	40.8224917122702	111.619952527926	34.3055122506407	73.1950226849673	60.314821740916	117.720716526703	17.6316440782579	65.7008658213316	36.1561701975551	73.3143723696721	46.9752193861783	61.4596077869925	37.1200080764	78.0444433884293	51.8917984422629	77.5388194996945	41.9975990107731	74.8361959868785	VSIG2
ENSG00000019144	-0.146918341689263	0.0674132890088501	0.156861313929917	4523.96946616492	4469.49788859191	4163.21895098847	5358.82448490775	4676.22640679193	4525.24040077052	4515.65995559826	5099.54661477924	4914.90649072571	5141.17036242326	4350.12380455261	5113.237860967	3729.23509710404	4093.114659331	3294.63965581537	4032.94169516863	4109.46506320415	4541.62164395369	PHLDB1
ENSG00000019485	0.183867230557666	0.0122106291154753	0.0392399577904383	360.075311513358	368.933316776514	483.952762107253	384.951600787606	453.275023992339	358.767897986142	379.080347682544	398.069951741009	414.04646516555	387.39980854429	463.197512086967	406.036425215705	453.394384361743	394.440835503683	451.360737394022	364.617067885468	376.928451121689	309.47885215407	PRDM11
ENSG00000019549	2.35484141610661	0.000894927699733061	0.00420267527164577	382.05665320458	23.4989373743003	208.283467236033	21.0096824373517	175.461299609938	40.6416759437427	554.417252682997	131.401731642663	839.756211039989	149.128098342856	790.931600827746	220.650067300842	51.7028683921286	11.601201044226	61.6827038087276	10.1538930297219	79.7954381204689	6.23634966557321	SNAI2
ENSG00000019582	-0.371143557006483	0.66144564593958	0.788860582214531	1.04673055672488	1.17494686871501	0	1.35546338305495	0	0	12.7339651676307	20.612036336104	6.99796842533324	15.8292394889065	9.83202266222337	15.1130183082768	46.4000100955	40.0768763345988	30.3518066360406	39.6924909343674	10.4993997526933	17.929505288523	CD74
ENSG00000019995	0.118227317680427	0.0345937457681783	0.0920700656568575	558.954117291084	506.402100416171	626.075598574193	576.749669489881	519.986872281534	538.151846979213	556.376324247248	508.859647047568	538.84356875066	489.873306288264	540.761246422285	461.450825679386	548.845833701057	551.584376920926	545.353428912083	495.694596087332	545.96878714005	458.371700419631	ZRANB1
ENSG00000020129	0.248075677351511	3.54788081435036e-07	3.58829970970372e-06	929.496734371691	768.415252139619	853.962215667734	761.770421276882	904.722326113741	765.184657423569	924.681778326412	781.325002365444	1047.36260765821	835.617221440695	956.983539123074	863.457112679551	1002.2402180628	748.804794672767	913.491470691156	840.926959097877	1020.54165596179	829.434505521237	NCDN
ENSG00000020181	0.0426909746256907	0.816828364107268	0.895855685259834	2041.12458561351	1772.99482489096	2294.79373019464	2597.74557362481	1529.80320597414	1614.45554093764	3973.9766680829	3532.38772709983	3299.54211254462	3200.00573036262	3485.99825723942	3132.42492802885	2492.34339941543	2432.03360072592	2953.9161490624	3184.63008659459	2194.3745483129	2086.83850684243	ADGRA2
ENSG00000020256	-0.121027768700312	0.106507679904214	0.221219467591445	618.617759024402	838.91206426252	759.622056978472	814.633493216025	772.212490470819	847.869446412563	569.110289414879	728.506659254177	717.291763596657	695.653419644048	681.68690458082	786.884486584281	794.103029920128	830.013201982349	799.916968440166	774.465113812424	843.10180014127	816.182262481894	ZFP64
ENSG00000020426	0.0594519207390058	0.361957376047448	0.53073117014317	749.459078615012	573.374071932927	528.059849286648	625.54635127986	648.841264182582	620.836635968207	612.209863828398	572.62813446239	593.660988082437	596.512393371423	621.602321645011	581.347437591716	646.948712188685	577.95074293053	559.060696425134	525.233193991978	592.166146051901	654.816714885187	MNAT1
ENSG00000020577	-0.151509399294833	0.429834990476497	0.597119783164688	2098.69476623338	2858.64573158363	2070.58270369938	2260.23519124413	1685.15956500378	1977.42775022831	1593.70471751809	1616.11247397766	1483.56930617065	1375.47759979919	1720.60396588909	1949.57936176771	1606.76606387846	1535.57715639937	861.599672248893	946.158214133176	1139.18487316722	1321.32658539332	SAMD4A
ENSG00000020922	-0.201460825672267	0.0671351258071475	0.156346509044141	586.169111765931	587.473434357507	502.330715098667	465.601672079375	687.223423472255	870.292440036696	642.575473074286	771.018984197392	627.484502138214	763.13596693886	613.955192907726	813.080384985294	563.428694016786	667.596387363186	559.060696425134	577.848821509628	532.319567461549	603.366830144208	MRE11
ENSG00000021300	0.337578330638586	0.196098795393709	0.345999048450942	30.3551861450214	18.7991498994402	35.530709116735	27.109267661099	40.2098811606107	35.0359275377092	19.5907156425087	22.5444147426138	23.3265614177775	13.3298858853949	14.2018105121004	15.1130183082768	29.1657206314571	22.1477474480678	49.9336173689699	40.6155721188876	30.4482592828105	22.6067675377029	PLEKHB1
ENSG00000021355	-0.165497302471719	0.35771127225039	0.526253980427674	600.823339560079	952.881910527876	651.804732762173	790.912884012563	1239.19542849518	901.12405626988	762.07883849359	923.676878311662	650.811063555991	946.42189786304	575.719549221302	984.361259145765	426.8800928786	692.908098732406	1295.33677998328	887.081018323885	707.659543331527	676.643938714693	SERPINB1
ENSG00000021574	0.0589066778892735	0.369978402397097	0.538766630867177	855.178864844224	976.380847902176	873.565365525243	799.045664310893	1084.75293040102	1032.85914381167	988.351604164566	990.021870268497	951.723705845321	874.773761229043	978.832478372459	982.346190037995	939.931633077414	907.002990730394	906.637836934631	776.311276181465	947.045857692934	860.616253849103	SPAST
ENSG00000021645	-0.540345257066707	0.0830253737574916	0.18355543844167	62.8038334034926	119.844580608931	30.6299216523578	52.8630719391431	189.169213641964	285.893168707707	70.5265763130314	128.181100965147	94.4725737419988	126.633915911252	103.78246143458	139.039768436147	135.222886564029	138.159757890328	57.7663416621417	90.4619560829769	133.342376859205	198.783645590146	NRXN3
ENSG00000021762	-0.0135622176780944	0.923977996643077	0.958318642279057	802.842337007981	746.091261634034	1019.36379259047	1021.34165913191	1105.77173191679	1233.26464932736	692.531797962684	718.200641086125	691.632546037102	748.972963185628	694.796268130451	623.663888854891	878.948762666185	854.270258711185	1109.30957802045	1113.23590853133	942.846097791856	958.059217373684	OSBPL5
ENSG00000021776	-0.182401552254348	0.0756427756029575	0.171565498064812	1456.0022044043	1498.05725761164	1270.5291501398	1299.21165265817	1330.58152204203	1334.16812063597	1660.31315070262	1961.3640826074	1641.02359574065	1907.83991734715	1568.75383810586	1991.89581303089	1385.37172999421	1703.26724422045	1169.03410075588	1425.23734889915	1339.72340844366	1424.22635487528	AQR
ENSG00000022267	-0.890673820317849	3.61291424315623e-08	4.41252221442918e-07	789.234839770557	1696.62327842448	993.634658402486	1940.34583284316	1099.37470536851	2029.28092298412	857.093809359757	1552.98811269834	713.792779383991	1639.57596390358	797.486282602562	1601.97994067735	1213.02883535379	2017.55432705494	1655.64209746918	2461.8575191153	1384.87082738024	2682.40989990468	FHL1
ENSG00000022277	0.113472057383862	0.0871649146001479	0.190392807175136	2817.79865870337	2495.58714915069	2598.64255298603	2953.55471167674	2694.97589869638	2428.690496914	2801.47233687875	2245.42370836433	2602.07792615308	2399.37945937109	2782.46241340921	2358.63839064507	2871.49776762437	2648.23780200467	3160.5042522948	3046.16790891657	3025.9270087262	2858.58677795712	RTF2
ENSG00000022556	-0.24672013373117	0.879847778901239	0.933060594850734	1333.53472926749	1576.77869781555	991.184264670297	1247.02631241055	1167.91427552865	1348.18249165105	0	0	0	0	0	0	404.342945117928	461.938732488271	267.291716504486	374.77096091519	327.58127228403	321.17200777702	NLRP2
ENSG00000022567	0.92146977520225	5.76965879545318e-05	0.000369418769185047	261.682639181219	124.544368083791	276.894491737314	110.470265718978	127.026670030111	99.5020342070941	138.114545279687	83.7363976154226	193.610459767553	88.3104939907414	187.900877544713	65.489746002533	88.8228764685285	56.9513505807457	109.658140104405	103.385092666259	113.393517329087	58.4657781147488	SLC45A4
ENSG00000022840	0.145726966534441	0.0134524211374314	0.0425241801102695	6409.13119882642	6074.47531125662	6275.45834813506	4906.09971496739	6345.85033589274	5391.32852950269	5703.83685931642	5431.91570069892	6054.40901598414	5884.31150053403	6368.9657911958	5863.85110361142	7486.31020026538	6441.83054346657	6088.96404740439	5634.48755031113	6616.7217241473	6210.62472320272	RNF10
ENSG00000022976	0.0862575970195039	0.332062679739402	0.499360430027129	185.271308540303	205.615702025127	196.03149857509	166.721996115759	189.169213641964	204.609816820222	185.132262821708	214.494003122583	209.939052759997	196.615816809575	196.640453244467	163.22059772939	201.508615271886	161.362159978779	174.278115523072	163.38536966007	179.539735771055	142.656498599987	ZNF839
ENSG00000023041	-0.0917839301875631	0.111482573276521	0.228921539958186	996.487490002083	1019.85388204463	857.637806266017	1064.03875569814	792.317431051124	938.962858010607	869.827774527388	950.086049867295	810.598009267767	903.932886603344	990.849394959621	909.803702158266	905.463054149328	978.719506276519	955.592363766954	930.465833996333	992.193276629515	1008.72955840647	ZDHHC6
ENSG00000023171	0.200121165891443	0.14933713486521	0.284345688227407	264.822830851394	262.013151723448	393.288194016274	294.135554122924	399.357228799702	382.592328711784	362.428239386412	408.375969909061	570.334426664659	392.398515751313	419.499633588197	431.224789062833	295.634350037043	316.396392115254	480.733453493417	312.924521552338	375.878511146419	300.903871363907	GRAMD1B
ENSG00000023191	-0.0319301222870211	0.798563867429048	0.884502996602975	5342.51276152377	4959.45073284607	4311.46777178588	6219.54373314764	5852.36543073979	5363.29978747252	3612.52796447861	3469.90749195601	3708.92326542662	3849.00454940779	4057.34801861084	3500.17504019692	4568.41242254551	4366.2702111905	4766.21273239501	5503.41002210927	4998.76422225727	4913.46399276349	RNH1
ENSG00000023228	0.0019141083787872	0.976723427117385	0.988342372737352	3348.49105096288	3383.84698189924	2813.05200455254	2689.23935198102	3387.68248778145	3206.48808825115	2858.28541224202	2819.98422123323	2976.46923690841	2714.29801341354	2999.8593589406	3120.33451338223	2974.90350440863	3091.19275096603	2575.98720191686	2654.78148668001	2680.49675686259	2915.49346865547	NDUFS1
ENSG00000023287	0.199891411029767	0.00031642234416683	0.00168311408787549	1986.69459666382	1729.5217907485	2226.18270569336	1796.66671423934	1983.99209090195	1760.20499949451	2072.69771497742	1776.49988171797	1835.80038357909	1523.77258027421	1802.53748807428	1715.83134526636	1761.87466905484	1752.83601231851	1911.18472753391	1456.62210917283	1916.14045486652	1724.35068253099	RB1CC1
ENSG00000023318	0.391911839443637	3.88707811833903e-09	5.49438853952559e-08	2503.77949168591	1952.76169580435	2322.97325811481	2101.6459754267	2130.2098405769	1559.79949397881	2135.38800503345	1593.56805923504	2230.01927153953	1720.38839708378	2456.91321859337	1704.74846517363	2323.97764849747	1638.93331115701	1995.3865136855	1596.00736803538	2209.07370796667	1601.96232034412	ERP44
ENSG00000023330	-0.00293995869304476	0.96004000706307	0.97946017118444	1646.50716572823	1659.0249786256	1558.45041367196	1882.0609073718	1605.65366361802	1692.93601862211	1686.76061682	1446.7073003403	1432.25087105154	1437.96143988698	1550.18223974388	1504.24908895049	1627.97749706497	1429.05703772056	1452.97035638336	1566.46877013073	1540.2619437201	1514.65342502609	ALAS1
ENSG00000023445	-1.6503871518294	0.0140248300991677	0.0439108610249315	84.785175094715	379.507838594949	126.195277207714	399.86169800121	91.3860935468425	151.355206962904	3.91814312850175	35.4269374526788	17.4949210633331	29.1591253743014	9.83202266222337	69.5198842180735	25.1885769089857	89.6456444326553	36.2263498559194	33.2309226427262	7.34957982688529	75.6157396950751	BIRC3
ENSG00000023516	-0.157629813136435	0.092130486996242	0.198359512564168	1318.88050147334	1667.2496067066	1638.08820996809	1144.01109529838	1455.7804702012	1482.72045339585	1349.80030776885	1763.6173590079	1436.91618333509	1416.30037532321	1330.60040028756	1846.81083727143	1166.62882525829	1643.15192971855	1238.54952885778	1265.54430397716	1260.97791029846	1379.01281979988	AKAP11
ENSG00000023572	0.106984840749352	0.250405914088397	0.410919055429246	356.935119843183	272.587673541883	236.462995156202	360.553259892617	290.607777478959	336.344904362008	303.656092458885	251.209192846268	313.742251069107	289.92501800734	339.751005327941	265.989122225673	343.3600747067	284.756752903728	285.894436700769	271.385868248931	364.329171418457	300.124327655711	GLRX2
ENSG00000023608	0.0617168402148835	0.658978002100066	0.786659200273736	373.682808750781	352.484060614504	264.642523076371	347.676357753595	538.264090990902	388.198077117818	404.548278017805	398.714077876512	358.062717762884	424.890112596964	383.448883826711	345.584351982597	623.085849853857	542.092485157468	378.908037682184	436.617400278041	496.621608302392	424.851320967175	SNAPC1
ENSG00000023697	0.741388622299733	6.62381622820304e-18	3.11319362725543e-16	1801.42328812351	1076.25133174295	1431.02993959815	1036.25175634551	1682.41798219737	1070.69794555239	2263.70719249188	1234.14567562423	2157.70693114442	1308.82817037222	2166.32232657655	1092.16745641147	2134.400464393	1181.21319723028	1718.30389181455	1222.15948830471	1911.94069496545	1103.05434709826	DERA
ENSG00000023734	0.81424229521774	1.90202894180629e-11	3.77447076674003e-10	7676.72190302025	4312.0550081841	5422.72132933342	4386.95723925735	5914.50797435165	3901.6008905993	8711.99124622363	4383.27835209962	9224.4887126601	4453.84812145758	10593.4581950644	4434.15957164843	8505.78470779223	4599.34888671541	5120.64350666104	4166.78846692406	7160.59063133682	4219.67009246847	STRAP
ENSG00000023839	0.784918262032142	2.01157364095948e-05	0.000144522950513042	43.9626833824448	36.4233529301654	82.0881900283188	42.6970965662309	46.6069077088897	25.2258678271506	57.7926111454008	35.4269374526788	54.8174193317771	24.1604181672783	60.0845829358095	29.2185020626686	34.4685789280857	30.5849845711412	58.7454321987882	24.0001107975245	38.8477790849651	27.2840297868828	ABCC2
ENSG00000023892	0.324659967786884	0.420023430973642	0.588009563409338	20.9346111344975	11.7494686871501	26.9543310540748	25.0760725865166	39.2960202251423	29.4301791316757	2.93860734637631	9.01776589704551	12.8296087797776	14.9961216210693	6.55468177481558	5.03767276942562	22.5371477606714	15.8198196057627	28.3936255627476	14.7692989523228	13.6492196785013	14.0317867475397	DEF6
ENSG00000023902	-0.366949459313014	0.00457360728834115	0.0170972499985981	3885.46382656274	4853.70551466172	4253.88351907945	5907.787155045	2518.60073815098	4478.99297642074	3495.96320640568	3550.42325889392	3479.15663546151	4062.28272357411	3147.33969887395	4191.34374416211	2239.13191575141	3277.86662231403	3468.91777133844	3489.24687748625	2933.5322909025	4131.58165344225	PLEKHO1
ENSG00000023909	-0.103960270669548	0.422735290477569	0.59074964938126	1839.10558816561	1966.86105822893	1221.52127549603	1499.14250165878	1826.80801000138	1967.61769051775	1810.18212536781	1987.77325416303	1836.96671164998	2076.9628445181	2077.83412261654	1870.99166656467	1529.87461857734	1641.04262043778	1228.75862349132	1245.23651791771	1225.27995113931	1435.13996679003	GCLM
ENSG00000024048	0.071639416625684	0.261173088355304	0.422468689858483	1353.42260984527	1304.19102427367	1492.28978290287	1135.20058330852	1431.10622494355	1315.94943831636	1200.91086888579	1314.01731642663	1190.82096037754	1161.36630776503	1281.44028697645	1359.16411319103	1297.87456809984	1399.52670778981	1284.56678408017	1062.46644338272	1263.077790249	1181.00871791793	UBR2
ENSG00000024422	-0.482747986776387	2.60511095466829e-12	5.97404673758599e-11	12099.1585051829	16577.3253707001	12191.9340145045	14119.1843295919	13144.0618348424	17707.1577775582	10289.0438554456	15821.6702663664	10673.0681767041	16891.4647703989	11304.6411676319	16106.4473784076	9852.71071513588	15304.0934866148	13969.6637768718	17670.5431152697	11178.7109166925	16131.0979537133	EHD2
ENSG00000024526	-0.399250787293579	0.0567091297577726	0.136781267691889	715.963700799816	707.318014966438	268.318113674654	418.83818536398	670.773926633824	811.432081773345	962.883673829304	1201.29524271356	818.762305763989	1186.35984380015	828.074797551701	1118.36335481249	889.554479259443	1063.09187750725	587.454321987882	970.158324930701	634.163745062674	931.554731294998	DEPDC1
ENSG00000024862	0.315889613115463	0.0123483534039456	0.0395987226500418	356.935119843183	294.911664047468	501.105518232573	370.719235265529	379.252288219396	327.936281752958	454.504602906203	337.522095003704	428.042402016217	371.570569055384	358.322603689918	316.365849919929	519.6801130696	386.00359838061	639.346120430145	494.771514902812	519.720287758317	435.764932881928	CCDC28A
ENSG00000025039	-0.899973198776483	0.00291940167010438	0.011684533813302	18.8411500210478	36.4233529301654	19.603149857509	33.2088528848463	3.6554437418737	22.4229936241339	32.3246808101394	40.5799465367048	8.16429649622212	22.494182431604	10.9244696246926	26.1958984010132	7.95428744494285	26.3663660096045	25.4563539528082	30.4616790891657	16.7990396043092	30.4022046196694	RRAGD
ENSG00000025156	0.133904012530882	0.286740815892532	0.450669047113006	315.065897574188	189.166445863117	235.237798290108	238.561555417671	230.292955738043	236.842870154914	398.671063325053	313.689427990083	312.575922998218	279.094485725456	270.926846692377	301.252831611652	265.142914831428	278.428825061423	237.919000405092	204.000941778958	244.636014237753	243.997180665552	HSF2
ENSG00000025293	-0.128806704455001	0.00294137733129249	0.0117477109356357	1607.77813512941	1677.82412852504	1668.71813162045	1781.0788853342	1578.23783555397	1676.11877340401	1560.40050092582	1744.2935749428	1380.93243593243	1640.40908177141	1593.88011824265	1926.40606702836	1601.46320558183	1740.1801566339	1714.38752966797	1704.00786662424	1624.25714174165	1775.02102356377	PHF20
ENSG00000025434	0.0814976986909288	0.595203346503755	0.738392181309662	152.822661281832	126.894261821221	181.329136181958	156.556020742847	189.169213641964	215.821313632289	166.521082961324	158.4550293338	159.786945711776	168.289809303111	182.438642732367	162.213063175505	238.628623348286	172.963361023005	277.082621870951	292.616735492895	180.589675746324	180.854140301623	NR1H3
ENSG00000025708	0.191308287165733	0.262243470718637	0.423562241094126	91.0655584350643	104.570271315636	84.5385837605074	84.7164614409344	106.921729449806	78.4804776844686	105.789864469547	59.9037306018024	83.9756211039989	71.6481366339978	86.3033100350718	90.6781098496611	60.9828704112286	40.0768763345988	86.1599672248893	86.7696313448962	59.8465785903517	57.6862344065522	TYMP
ENSG00000025770	-0.180406519349854	0.165631364284296	0.306565440282846	719.10389246999	674.419502642418	532.960636751025	645.878302025684	619.597714247592	731.550166987368	925.661314108538	1011.2780327401	922.565504073099	1150.53577548315	937.319493798628	946.074946098131	756.983021843728	833.177165903502	692.217009409054	930.465833996333	724.458582935836	813.843631357304	NCAPH2
ENSG00000025772	-0.465426447400394	7.23350268055449e-05	0.000452459020162743	880.300398205621	1153.79782507814	853.962215667734	1200.26282569516	936.707458855135	1216.44740410926	1073.57121720948	1564.5823831374	1088.18409013932	1575.42588808011	953.706198235667	1410.54837543917	1283.29170778411	1636.82400187625	1293.37859890999	1824.00842061186	1320.82448888881	1783.59600435394	TOMM34
ENSG00000025796	0.208756777453677	0.000102668047241365	0.000617024396346461	4189.01568801296	3556.56417160035	3664.56382648808	3415.08999360695	4138.8761767365	3582.07323145539	4299.18254774854	3865.40093915501	4462.37119922083	3664.05238274793	4257.26581274272	3458.86612348763	4083.200888404	3649.10505572926	3568.78500607638	3090.47580577354	3820.73157000508	3287.33581746528	SEC63
ENSG00000025800	0.0392289055091783	0.666341061575408	0.791775489650616	3625.87464849497	4198.08516191874	3952.48509002025	2643.15359695715	4349.9780528297	3859.55777755405	3894.63426973074	4130.78090698235	4356.23534476994	3742.36546232463	4280.20719895457	4790.82680372376	4108.38946531298	4166.94048415789	3498.29048743784	3334.16923848686	3854.3296492137	4095.7226428652	KPNA6
ENSG00000026025	-0.63660600865649	2.54485145148328e-08	3.20077795235855e-07	102612.043206296	182894.579477916	104009.412356478	247727.87654558	121780.194399587	179795.971500915	98264.0910554774	159269.848895211	89494.6855354451	157247.665082797	97684.4224900766	145131.322348936	123235.7753845	168774.272791399	153375.511656206	179507.9056289	137478.090421791	177746.879080751	VIM
ENSG00000026036	-0.0542783673042624	0.755768895144017	0.854673962753782	64.8972945169424	84.596174547481	64.9354339029985	50.1521451730332	44.7791858379528	47.6488614512845	64.6493616202788	81.8040192089129	45.4867947646661	40.822775524022	62.269476860748	67.5048151103033	62.3085849853857	45.3501495365197	48.9545268323235	53.53870870217	41.9975990107731	46.7726224917991	RTEL1-TNFRSF6B
ENSG00000026103	-0.124667821607733	0.469223143704035	0.633784029088927	171.66381130288	200.915914550267	204.60787663775	281.93638367543	357.319625768154	292.900354215249	219.416015196098	200.323228141511	159.786945711776	165.7904556996	162.77459740792	207.552118100335	141.851459434814	170.854051742237	217.358099135516	192.923967564716	192.139015474287	282.974366075384	FAS
ENSG00000026297	-0.354965472251388	0.00486860128287743	0.0180312847219718	227.140530809298	321.935442027914	283.020476067786	435.103745960639	226.637511996169	361.570772189159	359.489632040035	392.916942656983	349.898421266662	429.055701936149	269.834399729908	328.45626456655	205.485758994357	286.866062184497	356.388955339315	420.001938956678	325.481392333492	351.57421239669	RNASET2
ENSG00000026508	0.446824180466858	0.132369128460463	0.260804119293744	1409.94605990841	1401.71161437701	1212.94489743337	1125.71233962714	5834.08821203042	6338.70001012235	1321.39377008721	1490.50787755452	1645.6889080242	1468.78680099695	1854.97494227281	1812.55466243934	865.691616924614	909.112300011163	890.972388348287	875.080962925123	1343.92316834474	1545.05562964576	CD44
ENSG00000026559	0.781080986118007	0.024002185665269	0.0681333546343398	34.5421083719209	29.3736717178753	47.7826777776781	24.3983408949891	149.873193416822	191.996882906646	27.4270018995122	19.9679102006008	26.8255456304441	21.6610645637668	25.126280136793	11.0828800927364	42.4228663730286	35.8582577730621	49.9336173689699	41.5386533034077	46.1973589118504	44.4339913672091	KCNG1
ENSG00000026652	-0.332146174360614	0.000150211077057697	0.00086672533668297	389.383767101654	613.322265469237	589.319692591363	676.37622814442	434.083944347502	521.334601761113	410.425492710558	579.713521952926	447.869979221327	521.531785266077	488.323792223761	617.618681531581	410.971517988714	538.928521236316	497.377992616407	629.541367842757	560.667946793821	618.178160599944	AGPAT4
ENSG00000026950	-0.277984617507433	0.00404041132901958	0.0153882299011155	489.869900547242	533.425878396616	421.467721936443	529.308451082958	490.743322346544	568.983463212397	298.758413548258	386.475681301951	358.062717762884	479.042774006381	427.146762325482	525.933037128034	424.228663730286	507.28888202479	405.343482171638	562.156441372785	452.52412934108	484.09664279012	BTN3A1
ENSG00000027001	-0.508626890840262	3.44355038409081e-14	1.01507841516277e-12	381.009922647855	477.028428698296	283.020476067786	437.814672726749	284.21075093068	440.051249873628	368.305454079164	499.841881150523	328.904515990662	469.045359592334	310.254937341271	430.217254508948	295.634350037043	492.523717059412	342.681687826264	480.00221595049	335.980792086185	445.899001088484	MIPEP
ENSG00000027075	-0.0518165499572604	0.609402028381898	0.749702770896726	4751.10999697422	3785.67881099977	3544.49453361084	3442.87699295957	4739.28281133925	4099.20352191198	3001.29763643234	3621.92125993478	3126.92555805307	3745.69793379598	3620.36923362314	3719.81757294388	3069.02923917378	3662.81556605426	2977.41432194191	3398.78492140327	2904.13397159496	3425.31505381608	PRKCH
ENSG00000027697	0.0104747139708609	0.943466013248307	0.96960044846489	1830.73174371181	1930.43770529877	2331.54963617747	2311.06506810869	1501.47351697462	1435.07159194457	1407.59291891425	1492.44025596103	1246.80470778021	1439.62767562265	1266.14602950188	1490.1436051961	1279.31456406164	1364.72310465713	2247.01278160365	1682.77699938027	1419.51884656413	1277.67213773431	IFNGR1
ENSG00000027847	0.26658441837974	2.30970561940422e-05	0.000163303499314675	1112.67458179854	847.136692343525	972.806311678882	924.426027243476	1070.13115543353	859.08094322463	844.359844192126	755.559956945314	958.721674270654	858.944521740136	1020.34546294629	746.583104428876	1010.19450550774	803.646835972745	1050.56414582166	950.773620055777	1090.88763430483	845.02537968517	B4GALT7
ENSG00000027869	-0.742606365036342	0.0647808204519319	0.151811922704658	5.23365278362438	23.4989373743003	2.45039373218862	5.4218535322198	12.7940530965579	19.6201194211171	13.7135009497561	12.882522710065	12.8296087797776	19.1617109602552	7.64712873728484	14.1054837543917	6.62857287078571	2.10930928076836	3.91636214658588	12.9231365832824	9.44945977742395	17.1499615803263	SH2D2A
ENSG00000028116	-0.230107267877964	0.0364917523590052	0.0961085925403973	764.11330640916	944.657282446871	523.159061822271	679.764886602058	928.48271043592	952.97722902569	614.168935392649	756.204083080817	620.486533712881	758.970377599674	625.972109494888	780.839279260971	587.291556351614	746.695485391999	603.119770574225	626.772124289197	631.013925136866	684.43937579666	VRK2
ENSG00000028137	1.21356207248944	1.4818158740468e-16	5.88886041463469e-15	7109.39394127536	2070.25638267585	6212.97330796425	2201.27253408124	3792.52288219396	1422.45865803099	5801.79043752896	2529.48333412127	6491.78204256747	2737.62531371299	6436.6975028689	2625.63504742463	4052.70945319838	2538.55371940472	5376.18613672576	3129.24521552338	4286.90491902467	2111.78390550473	TNFRSF1B
ENSG00000028203	-0.0523090192021461	0.252875378256855	0.413585554548299	2305.9474164649	2391.01687783505	1914.98270170541	2252.78014263733	2389.74634624993	2281.53960125562	2120.69496830157	2229.32055497675	2010.74959421242	2137.78044887021	2062.53986514197	2268.9678153493	2251.06334691883	2171.53390455103	2085.46284305698	2051.08639200382	2171.27586885697	2253.66086039652	VEZT
ENSG00000028277	-1.33087467496904	0.00459598998464914	0.0171640157335691	390.430497658379	1344.13921780998	773.09922250551	1869.18400523278	500.795792636697	1067.89507134938	97.9535782125437	380.034419946918	101.470542167332	332.414029267036	145.295446008412	407.04395976959	123.291455396614	415.533928311367	354.430774266022	404.309558819835	184.789435647402	500.46706066225	POU2F2
ENSG00000028310	-0.075536602624244	0.117269908988682	0.237877403575251	1438.20778493998	1565.0292291284	1336.68978090889	1497.78703827572	1281.23303152673	1408.44428701591	1424.24502721038	1534.30845476874	1457.91008861109	1535.43623042393	1527.24085353203	1444.80455027127	1577.600343247	1528.19457391668	1518.56942233867	1623.69980357098	1549.71140349753	1664.32581699985	BRD9
ENSG00000028528	-0.0435409452584105	0.504133232895407	0.664229006126122	2935.03248105655	3056.03680552775	2893.91499771476	3222.61419321314	3163.78655859169	2777.64833518958	2619.27868140342	2651.22317373138	2474.94816642619	2795.11044659375	2660.10835361266	2777.77276506129	2394.2405209278	2579.6852503797	2596.54810318644	2580.01191073388	2473.65858173454	2518.70572118338	SNX1
ENSG00000028839	0.0689925483669146	0.376862772054426	0.545703332941457	450.094139391697	392.432254150815	387.162209685802	466.279403770903	451.447302121402	400.811011031393	489.767891062718	365.219518830343	373.22498268444	394.064751486988	469.752193861783	398.983683338509	506.422967328028	481.97717065557	399.46893895176	427.38658843284	465.123409044312	477.08074941635	TBPL1
ENSG00000029153	-0.621028835798377	8.05314760895669e-10	1.27084026872735e-08	1359.70299318562	2285.2716596507	1027.94017065313	1640.11069349649	1667.79620722988	2337.59708531596	1234.21508547805	1666.99843868241	1123.17393226599	1663.73638207086	1097.90919728161	2090.63419931163	1411.88602147736	2095.59877044336	1286.52496515346	1755.70041295737	1216.88043133715	2052.53858368178	ARNTL2
ENSG00000029363	0.222963392637355	0.00847577880302547	0.0288241034965792	3955.59477386331	3400.29623806125	3557.97169913788	2961.00976028354	3723.06945109836	3043.92138447618	4181.63825389349	3884.72472322011	4609.32853615283	3774.85705917028	4432.0573267378	3866.9176178111	4003.65801395457	3596.37232371005	3239.81058576317	2707.39711419766	3774.53421109323	3157.93156190463	BCLAF1
ENSG00000029364	0.213745728362391	0.00296688752042804	0.0118243780139717	1873.64769653753	1785.91924044682	1973.79215127793	1459.83406355018	1980.33664716008	1621.46272644518	2101.10425265906	1813.85919757716	2132.04771358486	1736.21763657269	2126.99423592765	1997.9410203542	2020.38901101549	1840.37234747039	1617.45756653997	1442.77589140503	1883.59231563317	1573.89874684904	SLC39A9
ENSG00000029534	1.12555738712148	0.000191593308284458	0.00108085396249214	54.4299889496936	30.5486185865904	99.2409461536391	39.3084381085936	81.3336232566898	74.2761663799435	40.1609670671429	12.2383965745618	57.1500754735548	14.9961216210693	37.1431967239549	15.1130183082768	80.8685890235857	23.202402088452	68.5363375652529	32.307841458206	68.2460983925063	30.4022046196694	ANK1
ENSG00000029639	0.0406327319136903	0.834781867290224	0.90725600448967	310.878975347288	364.233529301654	245.039373218862	334.121723923045	382.90773196127	341.950652768042	251.740696006237	251.853318981771	263.590144020885	227.441177919551	349.583027990164	296.215158842226	588.617270925771	526.272665551706	391.636214658588	405.232640004356	531.26962748628	476.301205708154	TFB1M
ENSG00000029725	0.193281795713424	0.0121847012117349	0.0391866838672883	2577.05063065665	2091.40542631272	2419.76381053626	1923.40254055497	2075.37818444879	2034.88667139015	3163.90057626516	2488.25926144906	2505.2726962693	2236.92147514284	2675.40261108722	2366.69866707615	2505.600545157	2323.40417276635	2183.37189672163	2083.39423346203	2290.96902603767	2036.94770951785	RABEP1
ENSG00000029993	-0.268773834992538	0.0157633590825336	0.0481786902017198	2384.45220821927	2398.06655904734	1464.1102549827	2052.84929363672	2324.86221983167	2601.06726039953	2525.24324631938	2770.38650879948	2701.21581217863	3131.69006519997	2586.91440712721	3159.62836098375	2464.50339335813	2924.55731778533	1859.29292909165	2807.08988212584	2067.33181130531	2706.57575485877	HMGB3
ENSG00000030066	0.0111407821600232	0.904929414274626	0.948018317445524	1274.9178180909	1115.02457841055	1062.24568290377	967.123123809707	1315.95974707453	1251.48333164697	1557.46189357944	1440.26603898527	1243.30572356754	1306.3288167687	1283.62518090138	1336.99835300556	1108.29738399537	1175.93992402836	984.965079866348	1117.85131445393	1074.08859470052	1113.18841530482	NUP160
ENSG00000030110	-0.0629737548272305	0.586278864257895	0.730730659958875	1207.92706246051	1158.497612553	1036.51654871579	1293.78979912595	1033.57671801479	1046.87351482675	746.406265979583	766.510101248869	809.431681196878	813.956156876928	854.293524650964	793.937228461477	916.068770742585	842.669057666959	870.411487078711	1016.31238415671	935.496517964971	1053.94309348187	BAK1
ENSG00000030582	-0.0424357224498078	0.773170035856068	0.866915831417517	16375.052829404	17780.4709642643	24125.3514902631	27354.606533432	16966.7421279068	17212.4504807258	14751.8088788091	13658.6947033464	14358.6648807129	14512.0801398559	12273.6416233422	13240.0115726044	14714.1060585701	14637.551753892	20816.4438996406	20244.0934577119	18137.7130727776	18429.9723491852	GRN
ENSG00000031003	0.0692272344828434	0.482309668975687	0.646015800663482	508.71105056829	547.525240821196	585.64410199308	493.388671432002	498.96807076576	540.95472118223	483.890676369966	535.912944738705	602.991612649548	568.186385864959	499.248261848453	487.6467240804	450.742955213428	447.173567522892	493.461630469821	350.770850117665	443.074669563656	382.755960724556	FAM13B
ENSG00000031081	0.402058732657166	0.000671677945835003	0.00328821118855891	6643.59884353279	4646.91486576788	7782.45049343106	4456.08587179315	5256.52810081438	3974.47561987773	8005.74594731119	5491.17530516521	7826.06135566434	5027.8663323974	5927.61721835822	5401.39274337815	4679.77244677471	4636.26179912885	5253.79981964496	4723.40642118972	4693.2316894539	4070.77724420291	ARHGAP31
ENSG00000031691	-0.317960900747358	0.0340839783101168	0.0910165127046407	208.29938078825	171.542242832392	106.592127350205	170.788386264924	134.337557513858	193.398320008155	204.722978464216	250.565066710765	153.955305357331	256.600303293853	148.57278689582	223.672670962497	143.177174008971	216.204201278757	150.779942643556	143.077583600627	164.840576117284	139.538323767201	CENPQ
ENSG00000031698	0.0644629710282183	0.177110071968573	0.321769746595849	4785.65210534614	4809.05753365055	4109.31028888032	4657.37218417681	4682.62343334021	4331.84208076237	4467.66270227412	3951.71384131245	4667.64493969727	4427.18834968679	5031.81070913343	4226.60745354809	4930.33250129041	4528.68702580967	4285.4792789016	4481.55915084544	4841.27322596687	4564.22841149139	SARS
ENSG00000031823	-0.0688787381260298	0.218996965959953	0.374813183792339	1885.1617326615	2003.2844111591	1710.37482506766	1897.64873627693	1736.33577739001	1952.20188240116	1938.50131282624	1994.85864165357	2073.73131004042	2236.92147514284	2166.32232657655	2010.03143500082	1922.28613252786	2021.77294561647	2080.56739037375	2256.93349615182	2130.32820982147	2130.49295450145	RANBP3
ENSG00000032219	0.114834619119467	0.0973520862564389	0.206841510706201	771.440420306234	820.11291436308	987.508674072014	929.170149084168	837.096616889077	811.432081773345	993.249283075193	939.780031699243	805.932696984212	780.631442163441	851.016183763556	713.334464150667	946.5602059482	813.138727736202	951.676001620368	852.003933312119	880.899639250966	742.905153911408	ARID4A
ENSG00000032389	-0.0461643494108196	0.499616937224575	0.659595158188213	942.057501052389	849.486586080955	702.03780427204	873.596150378915	859.029279340319	948.772917721165	893.336633298398	847.669994322278	928.397144427543	1013.90444515785	965.723114822828	871.517389110632	849.783042034728	858.488877272722	900.763293714752	1072.62033641244	976.444177000475	946.366061750734	EIPR1
ENSG00000032444	-0.0982704124219601	0.219034544580739	0.374835240816165	5814.58824260669	6368.21202843538	5791.50558602781	6341.53543762259	5151.43409323551	5677.2216982104	5378.63097965077	5310.1758610888	5775.6566070417	5763.50940969764	5663.24505344066	6089.53884368169	5774.81268502851	6269.92183708395	6958.39644394646	7668.03539980907	6886.55629779152	7454.77648148457	PNPLA6
ENSG00000032742	-0.104914457536252	0.326597751224807	0.493783533646429	307.738783677114	360.708688695509	329.57795697937	330.733065465408	376.510705412991	330.739155955975	220.395550978223	251.853318981771	225.101317681553	314.918554042455	241.430778705707	299.237762503882	270.445773128057	288.975371465265	318.204424410103	284.309004832213	276.134213495833	304.022046196694	IFT88
ENSG00000033011	0.136647428731374	0.184063145238086	0.330525503650269	659.440250736672	590.998274963652	470.475596580215	545.574011679618	577.560111216044	473.685740309828	732.692765029827	615.140459405605	727.788716234657	714.815130604303	812.780540077132	608.550870546614	753.005878121257	684.470861609332	574.726145011478	620.310555997556	738.107802614337	641.564471845844	ALG1
ENSG00000033030	-0.180909452687357	0.00198428523851039	0.0083815899292783	416.598761576501	540.475559608906	416.566934472066	528.630719391431	453.275023992339	510.123104949046	507.399535140976	562.966242429841	459.533259930216	564.020796525773	533.114117685	522.910433466379	490.514392438143	556.857650122847	535.562523545619	573.233415587027	492.421848401315	519.955653367166	ZCCHC8
ENSG00000033050	-0.0917275961705993	0.255196786720779	0.415769738056251	2381.3120165491	2649.50518895236	1700.5732501389	2085.38041483004	1895.34758016151	2118.97289748065	2294.07280173777	2273.76525832648	2232.3519276813	2404.37816657811	2529.01471811634	2347.55551055234	2302.76621531096	2494.25822450858	1850.48111426183	1989.23995264097	2229.02256749678	2327.7175126752	ABCF2
ENSG00000033100	0.62760541701949	4.13542257738393e-17	1.76347893672094e-15	6441.57984608489	4059.44143141037	7053.45835810494	4733.95586531941	4996.99159514135	3446.13383260908	5606.862816886	3616.12412471525	6488.2830583548	3934.81568979502	6413.75611665704	3853.8196686106	5754.92696641616	3739.8053548023	5143.1625890039	3725.55566072341	6254.49243267939	3930.45937672751	CHPF2
ENSG00000033122	0.0144146586475271	0.960609147594075	0.979816207778552	14.6542277941483	16.4492561620102	18.3779529914147	15.5878289051319	9.13860935468425	15.415808116592	4.89767891062718	14.8149011165748	27.991873701333	12.4967680175578	14.2018105121004	13.0979492005066	15.9085748898857	10.5465464038418	5.87454321987882	11.0769742142421	14.6991596537706	13.2522430393431	LRRC7
ENSG00000033170	1.30783275095006	1.49327223271312e-14	4.65490056772441e-13	1465.42277941483	586.298487488792	1533.94647635008	488.64454959131	2632.83335508453	1199.63015889116	1545.70746419394	620.937594625134	2001.41896964531	663.161822798398	1891.02569203429	726.432413351174	1655.81750312227	652.831222397807	994.755985232813	595.387364015511	1651.55558109865	682.880288380266	FUT8
ENSG00000033178	-0.270187358450956	0.00069961724620682	0.00340086116383789	1899.81596045565	2574.3085893546	1679.7449034153	1991.85344139925	2000.44158774038	2280.13816415411	2001.19160288227	2622.88162376924	1850.96264850064	2328.56444060493	2181.61658405112	2631.68025474794	1902.4004139155	2149.38615710296	1708.51298644809	1841.54696311774	1718.75173951589	2017.45911681293	UBA6
ENSG00000033327	-0.33638470469561	4.51035484005497e-06	3.68325426717991e-05	2045.31150784041	2685.92854188252	2498.1764099663	2801.06508108305	2644.71354724562	3205.08665114964	1921.84920453011	2731.09481453378	2116.88544866331	2587.66409750229	2007.91751701851	2909.75979162024	2005.80615069976	2665.11227625082	2508.42995488825	2832.01307410789	1979.13685338268	2502.33530331125	GAB2
ENSG00000033627	0.100810362013419	0.27862052611032	0.441978913989631	1224.67475136811	1077.42627861167	1435.93072706253	1211.78426445113	1021.6965258537	817.037830179378	1086.30518237711	1095.01443035553	963.38698655421	937.257601316831	984.294713184806	1001.48934656181	945.234491374043	967.118305232293	1220.92589919815	1205.54402698334	1152.83409284572	1037.57267560974	ATP6V0A1
ENSG00000033800	0.113880677605652	0.111354342527624	0.22872010200404	754.692731398636	686.168971329568	879.691349855715	618.091302673057	719.20855621365	724.542981479826	903.131991119653	845.093489780265	871.247068953989	776.465852824255	795.301388677623	740.537897105566	742.400161528	826.849238061197	736.276083558145	671.080021146165	744.407442465953	712.502949291739	PIAS1
ENSG00000033867	-0.905213936603065	1.72388656557752e-15	6.08612138419356e-14	859.365787071124	1708.37274711163	601.571661252306	1424.59201559075	790.489709180187	1519.15781803507	797.342126650105	1548.47922974982	644.979423201547	1196.3572582142	858.663312500841	1636.23611550944	654.902999633628	1173.83061474759	662.84429330966	992.312273359185	696.110203603564	1106.95206563924	SLC4A7
ENSG00000034053	-0.539154107569565	2.04121795390538e-11	4.0191607987338e-10	520.225086692264	823.637754969225	588.094495725269	978.644562565674	579.387833086981	889.912559457814	583.80332614676	792.275146668999	558.67114595577	930.592658374134	622.69476860748	1062.94895434881	674.788718245985	751.96875859392	702.007914775519	859.38858278828	715.009123158412	964.295567039257	APBA2
ENSG00000034152	-0.58059312152752	9.87064005554192e-08	1.10997175320875e-06	1569.04910453059	2331.09458753059	1110.02836068145	2361.89494497325	1348.8587407514	1655.09721688138	1110.79357693025	1527.86719341371	1354.10689030198	1928.66786404308	1153.62399236754	1898.19509951957	1048.6402281583	1380.54292426289	1209.17681275839	1790.77749796913	1147.58439296938	1655.75083620969	MAP2K3
ENSG00000034510	-0.187917233773568	0.206467899389698	0.359077692821056	34633.173930356	37740.468369995	31732.5988318426	61149.019599758	35495.2725945291	37963.5296427602	28782.6794219738	23993.6985474961	29306.3254372247	31492.6885221134	29395.5628661229	31843.1295755393	36596.3508196079	34259.4013382397	45904.6598106697	51452.5452251544	37470.2578374118	42453.1708046814	TMSB10
ENSG00000034533	0.0645786342537116	0.585035063706035	0.729755236893674	140.261894601133	119.844580608931	140.897639600846	141.645923529242	143.476166868543	151.355206962904	191.00947751446	139.131245268702	174.949210633331	168.289809303111	146.387892970881	129.971957451181	99.4285930617857	141.32372181148	129.239950837334	108.00049858886	121.793037131242	133.301974101627	ASTE1
ENSG00000034677	-1.4092617614101	5.69149333255359e-16	2.12291302902939e-14	1669.53523797618	4584.64268172598	1571.927579199	5768.17442659034	1145.9816130774	2526.79109401959	1422.28595564613	3844.78890281891	1205.9832252991	3644.89067178768	1144.88441666779	3886.06077433492	1069.85166134481	2280.1633325106	1491.15488731257	2525.55012084719	1081.43817452741	2285.62215243258	RNF19A
ENSG00000034693	-0.0209127556155223	0.827484868629107	0.902770232889577	300.41166978004	285.512089097748	222.985829629164	245.338872332946	251.311757253817	325.133407549941	343.817059526028	314.97768026109	328.904515990662	357.407565302152	339.751005327941	291.177486072801	306.2400666303	267.882278657582	287.852617774062	282.462842463173	256.185353965716	307.14022102948	PEX3
ENSG00000034713	-0.0871741177193038	0.353788424349163	0.522355774172792	1362.84318485579	1627.30141317029	1390.59844301704	2157.21997413195	1165.17269272224	1307.54081570731	1597.62286064659	1364.90328113139	1449.74579211487	1397.97178223079	1405.97924069794	1446.81961937904	1439.72602753466	1334.13812008599	1646.83028263936	1606.1612610651	1488.81488493191	1504.51935681954	GABARAPL2
ENSG00000035115	0.201944399329332	0.0738429903606127	0.168370447080874	316.112628130913	278.462407885458	434.94488746348	389.017990936771	326.248353962228	340.549215666533	282.106305252126	272.465355317875	285.750377367774	239.937945937109	275.296634542254	248.861034809625	312.868639501086	257.33573225374	377.928947145537	264.001218772769	318.131812506606	255.690336288502	SH3YL1
ENSG00000035141	-0.367215946457602	0.0125153981069829	0.0400413611511291	762.01984529571	992.830104064187	499.880321366479	884.439857443355	787.748126373782	1077.70513105993	974.638103214809	1297.91416303905	992.545188326431	1385.47501421324	1152.53154540507	1315.84012737397	778.194455030243	874.308696878485	672.635198676125	809.542198824191	800.054261155228	933.113818711391	FAM136A
ENSG00000035403	-0.264667101198856	0.0054086689156636	0.0197140462926024	9289.73369093328	12046.730244935	7357.30718089633	10112.4345692815	9691.49522064264	9950.20342070941	7191.75171236496	9126.62321394556	7333.87090974924	8755.23567310096	7939.9045232266	10056.2023823274	8492.52756205065	9136.47314964815	6158.47947550629	7465.88062039915	7513.37046302731	8614.73751928119	VCL
ENSG00000035499	-0.416253981159741	0.0446410539175378	0.112968134609459	242.841489160171	265.537992329593	124.97008034162	185.698483478528	212.015737028675	252.258678271506	384.957562375297	441.226402819727	354.563733550218	489.040188420427	332.103876590656	411.07409798513	274.422916850529	381.784979819073	210.504465378991	382.155610391351	208.938055078596	319.612920360627	DEPDC1B
ENSG00000035664	-2.22801337548906	1.20226988982864e-18	6.06367415198956e-17	98.3926723321384	522.851356578181	149.474017663506	703.485495805519	63.0564045473213	217.222750733797	113.626150726551	547.507215177763	81.6429649622212	473.21094893152	75.3788404103791	575.302230268405	67.6114432820143	182.455252786463	97.9090536646469	313.847602736859	64.046338491429	259.588054829485	DAPK2
ENSG00000035681	-0.132952381562536	0.0770091091853464	0.173943652215852	1135.70265404649	1241.91884023177	858.863003132112	1010.49795206747	1013.47177743448	1279.51207367714	1249.88765799206	1273.43736988993	1200.15158494465	1303.82946316519	1177.65782554187	1371.25452783765	1224.9602665212	1253.98436741679	1077.97868084776	1128.00520748365	1098.23721413172	1149.04742588186	NSMAF
ENSG00000035687	0.306378618767902	0.00210363893035552	0.00883656408459522	3818.47307093235	3140.63298007523	2897.59058831304	2283.95580044759	4519.04232589136	3265.3484465145	3312.79001514823	3159.43869464345	3415.00859156262	2992.55938127116	4167.68516182024	3008.49817790098	4572.38956626798	3398.09725131783	2986.22613677173	2708.32019538218	3749.33565168677	3088.55217187513	ADSS
ENSG00000035862	-0.231574855629622	0.0324775177423978	0.0875540757306561	14217.741151994	17964.9376226526	21776.6490979603	24470.8581859825	15471.6656374804	16745.7719259235	16865.6470966358	20601.730317936	15880.7230132229	19827.3721366571	13159.6161099047	18289.7747566766	14810.8832224836	18062.0153712195	22620.90775868	22918.2596492668	17518.2484873687	19956.3189298343	TIMP2
ENSG00000035928	-0.0615713341748674	0.382211324448405	0.551373893224477	2000.30209390124	1951.58674893564	1940.71183589339	1905.10378488373	1815.84167877576	1949.39900819814	2319.54073207303	2467.00309897745	2221.8549750433	2425.20611327404	2258.08787142397	2417.07539477041	2240.45763032557	2474.21978634129	2116.79374022967	2126.77904913448	2099.87995053866	2118.0202551703	RFC1
ENSG00000036054	0.195829080482301	8.08640696271177e-06	6.28892131664587e-05	1159.77745685116	931.732866891006	989.959067804203	919.004173711256	977.831200951215	887.109685254797	1101.97775489112	906.285472653074	1054.36057608354	854.77893240095	1037.8246143458	975.293448160799	1030.0802241201	943.915903143841	976.15326503653	855.6962580502	1055.18967514567	920.641119380245	TBC1D23
ENSG00000036257	0.00079669934398121	0.986733184568324	0.992946869609686	2311.18106924853	2254.72304106411	1940.71183589339	2030.48414781632	2175.90288735032	2117.57146037914	2375.37427165418	2204.84376182763	2147.20997850642	2107.78820562807	2047.2456076674	2216.57601854727	2072.09187940761	2385.62879654901	2113.85646861973	1979.08605961125	2121.92869001931	2013.56139827195	CUL3
ENSG00000036448	0.42486767288838	0.342172536508468	0.510317445400831	14.6542277941483	10.5745218184351	30.6299216523578	18.2987556712418	19.1910796448369	19.6201194211171	15.672572514007	9.66189203254877	8.16429649622212	14.1630037532321	12.0169165871619	5.03767276942562	5.30285829662857	2.10930928076836	5.87454321987882	5.53848710712103	6.29963985161597	3.1181748327866	MYOM2
ENSG00000036549	-0.0638677441445594	0.432877805819551	0.600303094011749	904.375201010294	1078.60122548038	893.168515382752	904.771808189179	1146.89547401287	1095.92381337954	981.494853689688	1091.79379967801	1027.5350304531	1109.71299995913	1091.35451550679	1145.56678776739	1201.09740418637	1366.8324139379	1030.98233508873	920.311940966612	1126.58559346399	1120.20430867859	AC118549.1
ENSG00000036672	0.385494240420668	0.0673232153233067	0.156729601567723	21.9813416912224	11.7494686871501	24.5039373218862	15.5878289051319	21.9326624512422	18.2186823196088	27.4270018995122	24.4767931491235	12.8296087797776	19.9948288280924	19.6640453244467	17.1280874160471	29.1657206314571	20.0384381672994	32.3099877093335	24.0001107975245	29.3983193075412	15.590874163933	USP2
ENSG00000037042	0.607388109544962	0.0015104750668824	0.0066330697108307	202.018997447901	130.419102427367	253.615751281522	169.432922881869	280.555307188806	231.237121748881	174.357369218328	117.875082797095	170.283898349776	86.6442582550671	148.57278689582	77.5801606491545	201.508615271886	121.285283644181	272.187169187719	183.693155719514	212.087875004404	142.656498599987	TUBG2
ENSG00000037241	0.154426240747544	0.0264498643820539	0.0738116527911692	729.571198037239	598.047956175942	659.155913958739	760.414957893827	697.275893762408	620.836635968207	761.099302711464	547.507215177763	732.454028518213	672.326119344607	733.031911816875	620.641285193236	833.874467144843	691.853444092022	790.126063073701	728.311054586416	724.458582935836	738.227891662229	RPL26L1
ENSG00000037280	-1.04487981562038	2.72996571572172e-07	2.81546260396545e-06	2390.73259155962	3094.81005219535	1805.94018062301	3059.95858724655	1168.82813646412	2191.84762675909	2175.54897210059	4340.12190102091	1560.54695884931	4735.44196078655	2019.93443360567	4766.64597443052	898.834481278543	2406.7218893567	2004.19832851532	4040.32634464479	1067.78895484891	2502.33530331125	FLT4
ENSG00000037474	-0.00973144684001075	0.920485663174157	0.956526309305694	2709.98541136071	2907.99350006966	1952.96380455433	2394.42606616657	2282.82461680013	2350.21001922953	2670.21454207394	2587.45468631656	2822.51393155107	2760.11949614459	3161.54150938605	2868.45087491095	2520.18340547273	2422.54170896246	1974.82561241593	2043.70174252766	2355.0153645291	2267.69264714406	NSUN2
ENSG00000037637	0.308038222217044	0.00113447772783582	0.00517970116880469	712.823509129641	625.071734156387	937.275602562147	603.85893715098	785.920404502845	623.639510171224	737.590443940454	685.994334310962	616.987549500214	604.843572049795	692.611374205513	664.972805564181	831.223037996528	772.007196761219	1062.31323226142	650.772235086721	911.347898533777	656.37580230158	FBXO42
ENSG00000037749	0.0624141666832788	0.505796123526274	0.665630476934284	776.674073089859	809.538392544644	853.962215667734	606.56986391709	964.123286919188	728.747292784351	662.166188716795	756.204083080817	647.312079343325	644.83322970598	746.141275366507	837.261214278537	640.3201393179	688.689480170869	654.032478479842	677.541589437806	691.910443702487	614.280442058961	MFAP3
ENSG00000037757	0.367860395585779	0.60383745976096	0.745429150326824	723.29081469689	621.546893550242	901.744893445412	793.623810778673	704.586781246156	654.471126404408	1722.02390497652	1234.78980175973	1740.1614817662	1283.00151646926	1665.98161776563	1174.78528983005	54.3542975404428	55.8966959403615	96.9299631280005	80.308063053255	90.2948378731622	67.8203026131086	MRI1
ENSG00000037897	-0.0975549970267017	0.508971583034378	0.668515106596721	263.776100294669	223.239905055853	128.645670939903	180.276629946308	175.461299609938	196.201194211171	186.111798603833	200.323228141511	212.271708901775	234.939238730086	266.5570588425	231.732947393578	193.554327826943	175.072670303774	130.21904137398	205.847104147998	138.592076735551	166.822353554083	METTL1
ENSG00000038002	0.0773642630337253	0.657553169875091	0.785514217176091	587.215842322656	603.922690519517	592.995283189646	596.403888544178	449.619580250465	400.811011031393	389.855241285924	329.792581377665	386.054591464217	358.240683169989	388.911118639058	417.119305308441	347.337218429171	284.756752903728	329.95351084986	333.232307611782	326.531332308761	276.738016409811	AGA
ENSG00000038210	-0.372393799175656	0.00623230653059594	0.0222513277142467	481.496056093443	562.799550114492	292.82205099654	479.156305909925	432.256222476565	517.130290456588	587.721469275262	723.997776305654	507.35271083666	691.487830304862	559.332844784263	691.168703965195	446.765811490957	560.021614043999	318.204424410103	451.386699230364	425.225689984078	565.948732150769	PI4K2B
ENSG00000038219	0.0320625059474763	0.689463791781052	0.809592801408192	2053.68535229421	2220.64958187138	2523.90554415428	1722.79395986284	2316.63747141246	2197.45337516512	2351.86541288317	2628.67875898877	2472.61551028441	2321.89949766223	2151.02806910198	2355.61578698342	2085.34902514918	2246.4143840183	2086.44193359363	1844.3162066713	1942.38895424826	2007.32504860638	BOD1L1
ENSG00000038274	0.329182174699373	0.000117546034810834	0.000697057169712217	3117.16359792668	2385.14214349148	2532.48192221694	2294.79950751203	3026.70741827142	2382.44307256423	3292.21976372359	2276.98588900399	2857.50377367774	2356.05733024356	2995.48957109072	2392.89456547717	3958.58371843323	3034.24140038528	2743.41168368341	2418.47270344285	3582.39519561895	2830.52320446204	MAT2B
ENSG00000038295	2.16074145615752	7.40965885388173e-07	7.05064449161645e-06	458.467983845496	108.095111921781	356.532288033444	51.5076085560881	594.923468989945	82.6847889889937	58.7721469275262	18.6796579295943	94.4725737419988	19.9948288280924	96.1353326972951	38.2863130476347	124.617169970771	42.1861856153672	81.264514541657	38.7694097498472	159.590876240938	54.5680595737656	TLL1
ENSG00000038358	-0.110481697334007	0.00792960288169471	0.0272907053609176	1700.93715467792	1851.71626509486	1580.50395726166	1686.19644852036	1529.80320597414	1684.52739601306	1693.61736729488	1857.01564865587	1592.03781676331	1746.21505098674	1726.06620070144	1820.61493887042	1745.96609416496	1962.71228575496	1697.74299054498	1822.16225824282	1796.44729768582	1828.02999572115	EDC4
ENSG00000038382	-0.427196211022227	1.27776155832448e-08	1.68822438789591e-07	4689.35289412745	7359.86718563085	5487.65676323642	5807.48286469893	4739.28281133925	6213.9721080881	5401.16030263966	7164.61500520266	5527.22872794237	6534.14343744703	4696.42949165536	7616.96122737153	4352.3209469579	6548.35066214537	4439.19649315509	5507.10234684735	4389.79903660106	6039.12510739946	TRIO
ENSG00000038532	-0.141544223532452	0.0302418793471357	0.082602009782092	1205.83360134706	1303.01607740495	1324.43781224795	1232.79394688848	1071.95887730446	1094.52237627804	988.351604164566	1286.31989259999	1240.97306742576	1184.69360806448	1173.28803769199	1421.63125553191	988.983072321228	1173.83061474759	1101.47685372728	1256.31349213195	1074.08859470052	1256.624457613	CLEC16A
ENSG00000038945	-2.32891736795115	0.000227408249460686	0.00124946964714538	78.5047917543658	279.637354754173	50.2330715098667	179.598898254781	2.74158280640527	37.8388017407259	53.874468016899	282.127247350424	30.3245298431107	231.606767258737	45.882772423709	246.845965701855	2.65142914831428	50.6234227384406	12.7281769764041	66.4618452854524	4.19975990107731	37.4180979934392	MSR1
ENSG00000039123	0.0393446479788368	0.586614166917849	0.731028539482833	1871.55423542408	1617.90183822057	1396.72442734751	1451.70128325185	1735.42191645454	1701.34464123116	1866.99520073108	1754.59959311086	1841.63202393353	1768.70923341834	1984.97613080665	1938.49648167498	1899.74898476718	1981.69606928187	1651.72573532259	1595.08428685086	1791.19759780947	1802.30505335066	MTREX
ENSG00000039139	-3.39623390861098	2.15671094156263e-13	5.6940919658891e-12	2.09346111344975	64.6220777793258	0	53.5408036306705	3.6554437418737	35.0359275377092	6.85675047487806	48.9535862982471	8.16429649622212	40.822775524022	8.7395756997541	86.6479716341206	3.97714372247143	23.202402088452	1.95818107329294	12.9231365832824	1.04993997526933	18.7090489967196	DNAH5
ENSG00000039319	0.224984870114327	0.00686776441858935	0.0242024865321557	1595.21736844871	1250.14346831277	1524.14490142132	1189.41911863072	1313.21816426813	1104.33243598859	1667.16990117749	1450.57205715332	1525.55711672265	1338.82041361435	1643.04023155377	1467.97784501062	1266.05741832007	1199.14232611681	1249.3195247609	1110.46666497777	1310.32508913612	1088.24301664252	ZFYVE16
ENSG00000039523	-0.173618395489504	0.0375292020484232	0.0982294510857091	903.328470453569	936.432654365866	851.511821935546	1162.30985096962	782.264960760972	818.439267280887	759.140231147213	876.655670419925	830.425586472878	879.772468436066	784.376919052931	854.389301694585	714.5601554707	740.367557549694	773.481523950711	960.004431900979	688.760623776679	759.275571783538	RIPOR1
ENSG00000039560	-0.343478676094747	0.00411363064086125	0.0156122566897287	6599.63616015035	7493.81112866436	4729.25990312404	5597.38604032542	5439.30028790806	6436.80060722793	5584.33349389711	8385.87815811683	6420.63603024325	7902.12297643569	7177.37654342306	9570.57072735479	6639.17858737897	8908.66774732516	4548.8546332595	5590.17965345416	6541.12604592791	8221.84749035008	RAI14
ENSG00000039650	0.0860341798011225	0.479808050743484	0.643701954127953	1150.35688184064	922.333291941286	1067.14647036814	1106.05812057284	949.501511951693	912.335553081948	924.681778326412	829.634462528187	856.084804032433	828.11916063016	876.142463900349	797.967366677018	1133.48596090436	1012.46845476881	1369.74766076841	1423.39118653011	1209.53085151027	1150.60651329826	PNKP
ENSG00000040199	-0.0812056153730027	0.58000909665753	0.726255204252554	458.467983845496	472.328641223436	354.081894301256	288.035968899177	435.911666218439	441.452686975136	348.714738436655	450.888294852276	473.529196780883	376.569276262407	350.675474952633	446.33780737111	324.8000706685	389.167562301762	231.065366648567	270.46278706441	285.583673273257	320.392464068824	PHLPP2
ENSG00000040275	-0.172615757893103	0.300411714511205	0.466170933046571	774.580611976409	661.495087086553	336.929138175935	494.744134815057	601.320495538224	636.252444084799	842.400772627876	930.118139666695	801.267384700656	948.921251466552	849.923736801087	833.231076062997	816.6401776808	916.494882493852	495.419811543114	752.31116538394	680.361103974524	811.505000232714	SPDL1
ENSG00000040341	-0.0843102549841697	0.074677321260874	0.169839163155255	1337.72165149439	1361.7634208407	1385.69765555267	1451.70128325185	1266.61125655924	1499.53769861395	1317.47562695871	1277.94625283845	1282.96087797776	1392.13995715593	1305.47412015077	1285.61409075742	1238.21741226277	1471.24322333593	1395.20401472122	1437.23740429791	1454.16686574802	1535.7011051474	STAU2
ENSG00000040487	0.173567389730364	0.01482133877911	0.0458254061111343	548.486811723835	400.65688223182	507.231502563045	504.232378496442	447.791858379528	503.115919441504	537.765144386865	443.158781226237	517.84966347466	504.036310041496	465.382406011906	410.066563431245	469.302959251628	428.189783995977	601.161589500932	469.848322920768	559.618006818552	463.048962668811	PQLC2
ENSG00000040531	0.183083973778175	0.0159830542528151	0.0486792582437787	767.253498079335	716.717589916158	1010.78741452781	822.766273514355	844.407504372825	790.41052525072	850.237058884879	749.762821725784	704.46215481688	663.994940666235	729.754570929468	653.889925471445	900.1601958527	826.849238061197	958.529635376894	745.849597092299	869.350299523003	753.818765826162	CTNS
ENSG00000040608	-0.673170207759533	0.00210526197260064	0.0088409355480084	41.8692222689951	35.2484060614504	31.8551185184521	50.8298768645606	10.9663312256211	23.8244307256423	29.3860734637631	48.9535862982471	27.991873701333	41.6558933918592	24.0338331743238	36.2712439398644	23.8628623348286	46.4048041769039	31.330897172687	58.1541146247708	18.8989195548479	37.4180979934392	RTN4R
ENSG00000040633	0.182865161325305	0.0204736444268113	0.0597827266865595	1647.55389628496	1253.66830891892	1456.75907378614	1533.70681792668	1427.45078120168	1363.59829976764	1490.85346039491	1111.11758374311	1474.23868160354	1277.1696913944	1353.54178649942	1137.5065113363	1677.02893630879	1488.11769758208	1644.87210156607	1536.93017222609	1720.85161946643	1535.7011051474	PHF23
ENSG00000040933	0.0530632775271601	0.618731938785425	0.756694627130929	1079.17920398335	1010.45430709491	996.085052134674	842.420492568652	1042.71532736947	1105.7338730901	832.605414806621	872.790913606905	923.731832143988	777.298970692092	852.108630726025	892.675614742219	796.754459068443	747.750140032383	661.865202773013	777.234357365985	800.054261155228	678.982569839283	INPP4A
ENSG00000041353	0.938402572911432	0.107467178941265	0.222633630391287	7.32711389707414	5.87473434357507	33.0803153845464	1.35546338305495	71.2811529665371	58.8603582633515	17.6316440782579	7.08538749053576	9.33062456711099	5.83182507486028	9.83202266222337	5.03767276942562	10.6057165932571	9.49189176345762	16.64453912299	7.38464947616138	28.3483793322719	8.57498079016316	RAB27B
ENSG00000041357	0.0157459869600459	0.810963740398614	0.892312860983645	4797.16614147011	4390.77644838801	3261.47405754305	4509.62667542382	4404.80970895781	4397.70962453326	4457.86734445286	3951.06971517694	4196.44839905817	4312.21808392526	4781.64035472796	4127.86906726735	4667.8410156073	4354.66901014628	3901.67578853618	4036.63401990671	4460.1450149441	4430.14689368157	PSMA4
ENSG00000041515	1.34619312834747	0.000173780936115214	0.000989189497999651	28.2617250315717	9.39957494972011	22.0535435896976	9.48824368138465	19.1910796448369	9.81005971055857	7.83628625700349	3.22063067751626	11.6632807088887	3.33247147134873	28.4036210242008	3.02260366165537	25.1885769089857	13.7105103249943	14.686358049697	13.8462177678026	18.8989195548479	4.67726224917991	MYO16
ENSG00000041802	-0.36529456454007	0.000238767691743218	0.00130573931136664	1770.02137142177	1991.53494247195	1201.91812563852	1682.80779006272	1599.25663706974	1817.66392065635	1748.4713710939	2360.72228661942	1729.6645291282	2451.03276717699	1896.48792684664	2254.86233159491	1649.18893025149	2435.19756464707	1953.28562060971	2353.85702052644	1910.89075499018	2565.47834367518	LSG1
ENSG00000041880	-0.0676204414521676	0.447740805433374	0.613295422474424	254.355525284145	286.687035966463	308.749610255766	302.946066112781	296.09094309177	278.885983200165	290.922127291255	284.703751892437	321.906547565329	322.41661485299	264.372164917562	299.237762503882	226.697192180871	233.078675524904	266.31262596784	347.078525379585	249.8857141141	242.438093249158	PARP3
ENSG00000041988	0.0363126279144294	0.6870981690621	0.807652907822821	293.084555882966	296.086610916183	287.921263532163	304.979261187364	271.416697834122	278.885983200165	336.96030905115	289.21263484096	283.417721225996	319.917261249478	284.036210242008	270.019260441213	338.057216410071	309.013809632565	392.615305195234	373.84787973067	372.728691220611	344.55831902292	THAP3
ENSG00000042088	-0.330962222750382	0.00890378812951263	0.0300427278294077	530.692392259513	620.371946681527	420.242525070348	494.066403123529	563.852197184018	678.29555713005	692.531797962684	948.153671460786	661.308016193991	871.441289757694	727.569677004529	898.72082206553	686.7201494134	737.203593628542	554.165243741902	803.08063053255	613.164945557287	801.370932026157	TDP1
ENSG00000042286	0.0245929670816215	0.828380857746946	0.903242856422272	404.037994895802	319.585548290484	306.299216523578	320.567090092496	380.166149154865	424.635441757035	393.773384414426	394.20519492799	422.210761661772	400.729694429685	417.314739663258	335.509006443746	307.565781204457	329.052247799864	296.66443260388	353.540093671226	262.484993817332	262.706229662271	AIFM2
ENSG00000042317	0.135515747970173	0.181507626525867	0.326825676466515	219.813416912224	202.090861418982	294.047247862634	304.979261187364	350.008738284407	256.462989576031	304.635628241011	255.718075794791	251.926863311997	254.934067558178	274.204187579785	241.80829293243	235.977194199971	228.860056963367	327.016239239921	270.46278706441	239.386314361407	256.469879996698	SPATA7
ENSG00000042429	-0.00947993783850532	0.905420048748382	0.94827055950667	836.337714823177	835.387223656375	621.174811109815	750.248982520915	891.928273017183	920.744175690998	776.771875225471	711.115253595589	774.441839070212	782.297677899115	781.099578165523	765.726260952694	702.628724303285	779.389779243909	695.154281018993	610.156662967834	731.808162762722	717.180211540919	MED17
ENSG00000042445	-0.0335617898159343	0.623587908545461	0.760315479851309	2382.35874710582	2490.88736167583	2069.35750683329	2450.67779656335	2348.62260415385	2201.65768646965	2138.32661237983	2155.24604939388	2288.33567508397	2191.93311027963	2277.75191674841	2528.91173025166	1836.11468520764	1865.68405883961	2108.9610159365	2001.24000803973	2047.38295177519	2075.92489492768	RETSAT
ENSG00000042493	-0.511862151254609	0.0110187462424333	0.0359887234738339	1324.11415425697	1632.00120064515	1045.09292677845	1880.02771229722	1546.25270281257	2054.50679081127	722.897407208572	843.161111373756	719.624419738435	1060.55904575673	654.375730519089	1017.60989942397	1063.22308847403	1476.51649653785	1357.01948379201	2064.0095285871	1215.83049136188	1733.70520702935	CAPG
ENSG00000042753	-0.0254295522856745	0.789615132698533	0.878273955914803	4985.57764168059	4522.37049768409	4272.26147207086	5834.59213236003	4706.38381766239	4755.07608541789	4517.61902716251	3829.97400170233	4392.3915149675	4489.67218977458	4692.05970380548	4054.31904483374	5298.8811529061	5103.47380481904	5288.06798842758	6287.10594776689	5623.47850754252	5676.63728308801	AP2S1
ENSG00000043093	0.00662294245073137	0.910913178980385	0.950833166430627	766.20676752261	778.989773958054	827.007884613659	777.358250182014	806.939206018619	789.009088149211	934.477136147667	917.879743092133	814.096993480434	805.624978198556	777.822237278115	814.08791953918	819.291606829114	864.816805115027	741.171536241377	678.464670622326	786.405041476727	808.386825399927	DCUN1D1
ENSG00000043143	-0.185211022769179	0.0598831852228189	0.142825865650843	763.066575852435	782.514614564199	888.267727918375	981.355489331784	902.894604242804	1090.31806497351	666.084331845297	829.634462528187	964.553314625099	701.485244718908	733.031911816875	896.70575295776	827.245894274057	1106.332717763	834.185137222792	929.542752811813	833.652340363846	1112.40887159662	JADE2
ENSG00000043514	-0.318658513824989	3.21569356972611e-05	0.000218618200098576	272.149944748468	352.484060614504	209.508664102127	346.32089437054	289.693916543491	392.402388422343	296.799341984007	296.942148466999	283.417721225996	342.411443681082	276.389081504723	339.539144659287	253.211483664014	296.357953947954	249.66808684485	329.539982873701	257.235293940985	297.006152822924	TRIT1
ENSG00000043591	1.03164695172685	0.0537643685236411	0.130863697059066	5.23365278362438	4.69978747486005	3.67559059828293	2.03319507458243	11.8801921610895	5.60574840603347	23.5088587710105	15.459027252078	29.1582017722218	6.66494294269747	32.7734088740779	14.1054837543917	13.2571457415714	11.601201044226	2.93727160993941	1.84616236904034	9.44945977742395	2.33863112458995	ADRB1
ENSG00000044090	0.175961286402358	0.0234017571297428	0.066753490226724	2179.29301910119	1938.66233337977	2566.78743446758	2515.74003894999	2229.82068254296	2081.13409573993	2005.10974601077	1809.99444076414	2128.54872937219	1758.71181900429	2361.87033285855	1836.73549173258	2259.01763436377	1847.75492995308	2455.55906590935	2405.54956685957	2216.42328779355	1862.3299188818	CUL7
ENSG00000044115	-0.175637073565332	1.44358555620513e-05	0.000107042399273705	16232.6974736894	17464.41025658	13774.8883654983	17440.0696180765	14102.7019561487	14926.7065681656	15676.4906571355	16970.7912921042	14651.413226506	17059.754579702	15607.7897527984	17729.5855447165	14952.7346819184	16663.54331807	14372.0699874335	16984.6937951712	15072.9382849665	16597.2650912149	CTNNA1
ENSG00000044446	0.0622123074693964	0.427892334752547	0.595676688788192	432.299719927374	345.434379402214	519.483471223988	375.463357106221	456.016606798744	409.219633640443	475.074854330837	523.674548164143	453.701619575772	499.87072070231	450.088148537336	467.496033002697	502.445823605557	450.337531444045	442.548922564204	476.309891212409	443.074669563656	439.662651422911	PHKA2
ENSG00000044459	-0.157891105410335	0.0286483225589819	0.078959728534478	412.411839349601	504.052206678741	434.94488746348	441.203331184386	476.121547379049	519.933164659604	498.583713101847	584.866531036952	533.011928396215	541.526614094169	421.684527513135	537.015917220771	458.697242658371	569.513505807457	518.917984422629	554.771791896623	461.973589118504	455.253525586844	CNTLN
ENSG00000044574	0.660036421180748	3.69063660817887e-05	0.000247471529809026	57948.0503508459	37869.7125255536	31184.9358326985	28711.42537987	46613.3047354379	31076.8677259481	36394.6519848706	21719.9332891696	45377.1599260025	25263.4662242948	59287.0966532069	31854.2124556321	47598.456070538	29699.0746732185	25127.379532495	18371.1617343205	46067.166354917	25797.4399353518	HSPA5
ENSG00000046647	-0.336348317434696	0.03094835028712	0.0841531265822621	379.96319209113	567.499337589352	362.658272363916	649.266960483321	423.117613121881	604.019390750107	298.758413548258	335.589716597194	244.928894886663	339.912090077571	298.238020754109	348.606955644253	334.0800726876	393.386180863299	440.590741490911	387.694097498472	390.57767080019	385.874135557342	GEMIN8
ENSG00000046651	-0.307996104568593	0.00378201012370288	0.0145342679161326	373.682808750781	515.801675365891	426.36850940082	590.982035011958	384.735453832207	494.707296832454	309.533307151638	419.97024034812	320.74021949444	402.39593016536	296.05312682917	334.501471889861	416.274376285343	441.900294320971	394.573486268527	465.232916998167	365.379111393726	403.024097137669	OFD1
ENSG00000046889	0.336845004726303	0.0237368698937113	0.0675317507227196	3824.7534542727	3470.79305018415	3850.79375013442	2564.53672073997	3474.49927665095	2089.54271834898	2581.07678590053	2200.97900501461	3266.88492655974	1858.68596314476	3005.32159375294	2537.97954123663	2723.01773531877	2621.87143599507	1905.31018431403	2099.08661359887	2174.42568878278	1782.81646064574	PREX2
ENSG00000047056	0.202163099018219	0.000683856899955545	0.00333921891226283	1589.98371566509	1157.32266568429	1408.97639600846	1213.13972783418	1486.85174200713	1194.02441048513	1230.29694234955	1236.72218016624	1550.05000621131	1321.32493838977	1495.55989162042	1247.32777770978	1240.86884141109	1284.56935198793	1262.0477017373	1144.62066880501	1339.72340844366	1156.06331925563	WDR37
ENSG00000047188	-0.120187558835106	0.106965880343399	0.221988930894482	1159.77745685116	1163.19740002786	980.157492875448	1074.88246276258	961.381704112783	1031.45770671016	1045.16467952784	1253.46945968933	955.222690057988	1151.36889335099	1088.07717461939	1172.77022072228	1118.90310058863	1226.5633467668	906.637836934631	876.004044109643	932.346698039163	988.461421993353	YTHDC2
ENSG00000047230	-0.235503030943583	0.00257928855259396	0.0105201986880518	588.262572879381	668.544768298843	642.003157833419	806.500712917696	618.683853312124	682.499868434575	521.113036090732	667.958802516871	461.865916071994	665.66117640191	502.525602735861	631.724165285972	528.9601150887	587.442634693988	578.642507158063	624.002880735636	564.867706694898	559.712382485195	CTPS2
ENSG00000047249	0.134704538137144	0.0248147440205719	0.0700079221290285	1550.20795450954	1352.36384589098	1532.72127948398	1643.49935195413	1315.95974707453	1181.41147657155	1547.66653575819	1264.41960399288	1523.22446058087	1321.32493838977	1421.27349817251	1266.4709342336	1442.37745668297	1285.62400662831	1370.72675130506	1284.00592766756	1480.41536512975	1393.82415025561	ATP6V1H
ENSG00000047315	0.12000573480212	0.127992186937015	0.254259276353156	4539.67042451579	4262.70723969807	3804.23626922283	3487.60728460039	4189.13852818726	3814.71179030578	4743.89179283349	4305.33908970373	4565.00806945905	4265.56348332638	4957.52431568551	4254.81842105688	4201.18948550398	4075.18553044447	3425.837787726	3135.70678381502	4144.11308238804	3891.48219131768	POLR2B
ENSG00000047346	-0.0282875567690469	0.760041398019519	0.857921664312166	1263.40378196693	1299.49123679881	1242.34962221963	1340.55328584135	944.932207274351	889.912559457814	1363.51380871861	1333.98522662723	1300.45579904109	1310.49440610789	1348.07955168707	1162.69487518343	1069.85166134481	1142.19097553607	1142.59865626643	1197.23629632266	959.645137396166	1158.40195038022	FAM214A
ENSG00000047410	0.160409776818723	0.0383183465069657	0.0997888219952773	5249.35374197526	4818.45710860027	5836.83787007329	3980.31822434086	5730.82192632249	4752.27321121488	5744.97736216569	5697.29566852626	6283.00931787836	5258.6399817883	5823.83475692364	5699.62297132814	5537.50977625438	5713.0641869611	4749.56819327202	4330.17383658413	5218.20167708856	4643.74186972745	TPR
ENSG00000047578	-0.236464474160545	0.00022522818261912	0.00123973496749125	699.216011892218	755.490836583754	814.755915952716	803.789786151586	664.376900085545	769.388968728094	599.475898660767	859.264264761337	627.484502138214	755.637906128325	615.047639870195	873.532458218402	694.674436858343	797.31890813044	782.293338780529	831.696147252675	711.859303232604	859.836710140906	KIAA0556
ENSG00000047579	-0.684058162997641	3.78762622515054e-08	4.61476354125284e-07	503.477397784666	829.5124893128	578.292920796515	1365.62935842786	502.623514507634	655.872563505916	622.984757431778	908.861977195087	544.675209105104	963.084255219784	577.90444314624	850.359163479044	493.165821586457	737.203593628542	764.669709120893	1044.00481969231	541.769027238973	880.104846554019	DTNBP1
ENSG00000047617	0.0358301067046809	0.830362382852622	0.90473920434118	357.981850399908	504.052206678741	743.694497719246	486.611354516727	250.397896318348	285.893168707707	313.45145028014	335.589716597194	415.212793236439	391.565397883476	447.903254612398	484.624120418744	389.7600848022	438.736330399819	453.318918467315	390.463341052033	418.926050132462	376.519611058982	ANO2
ENSG00000047621	0.231412888947238	0.0146784730848683	0.0454763061023236	429.159528257199	370.108263645229	363.88346923001	303.623797804309	370.113678864712	374.183706102734	435.893423045819	362.64301428833	447.869979221327	394.064751486988	477.399322599068	346.591886536482	428.205807452757	371.238433415231	312.329881190224	260.308894034689	372.728691220611	318.053832944234	C12orf4
ENSG00000047634	0.069506329753437	0.5368354900044	0.690786881627863	304.598592006939	313.710813946909	273.218901139031	235.172896960034	435.911666218439	354.563586681617	430.016208353067	374.237284727389	387.220919535106	368.238097584035	390.003565601527	336.516540997631	361.9200787449	398.65945406522	340.723506752971	366.463230254508	293.983193075412	323.51063890161	SCML1
ENSG00000047644	0.171973609592584	0.00898106323128525	0.0302577720626146	4430.8104466164	4089.99004999696	4902.01266124334	3501.16191843094	4000.88317548076	2990.66677461886	4023.93299297129	3848.65365963193	4300.25159736728	3648.22314325903	4057.34801861084	3830.64637387124	3765.02939060628	3916.98733438684	3788.10128628519	3395.09259666519	3790.28331072227	3665.41451594065	WWC3
ENSG00000047648	0.0222436336781501	0.949121849487731	0.972897960639652	37.6823000420956	61.0972371731807	67.3858276351871	47.4412184069233	86.8167888695004	106.509219714636	38.201895502892	21.2561624716073	16.3285929924442	24.9935360351155	19.6640453244467	38.2863130476347	29.1657206314571	43.2408402557514	92.0345104447681	46.1540592260086	59.8465785903517	55.3476032819622	ARHGAP6
ENSG00000047849	-0.359682751738428	1.03482753763095e-11	2.15792813856805e-10	17329.6710971371	23059.5072454009	15278.2049201961	18486.4873497949	16486.9651367859	19530.4274466206	14619.5715482221	19708.9714941285	15821.2402816076	19462.4665105444	15925.6918188769	21396.0037863045	15162.1975846352	19413.0279655516	14067.5728305365	18505.9315872604	14393.6271209672	18914.0689919753	MAP4
ENSG00000047932	0.342824773559004	1.0444825719989e-06	9.63907868944446e-06	1587.89025455164	1048.05260689379	1282.78111880074	1020.66392744038	1277.57758778486	952.97722902569	1517.3009265123	1147.18864733129	1306.28743939554	1013.90444515785	1457.324247934	1163.70240973732	1321.73743043467	1071.52911463033	1065.25050387136	1012.62005941863	1270.42737007589	1094.4793663081	GOPC
ENSG00000048028	-0.339251516049188	7.6191200276504e-07	7.22009120722601e-06	692.935628551868	850.66153294967	744.919694585341	848.520077792399	922.085683887641	1128.15686671424	734.651836594078	933.338770344211	719.624419738435	905.599122339018	686.056692430697	930.961927789854	709.257297174071	1032.50689293611	787.188791463762	936.004321103455	740.207682564876	974.429635245814	USP28
ENSG00000048052	-0.738566969295673	0.0844125764064528	0.186043455636812	563.141039517984	991.655157195472	851.511821935546	1032.18536619634	106.007868514337	235.441433053406	939.374815058294	1342.35886638878	643.813095130658	928.92642263846	375.801755089426	984.361259145765	172.342894640429	448.228222163276	251.626267918143	431.07891317092	184.789435647402	425.630864675371	HDAC9
ENSG00000048140	-0.221081362406687	0.00012976681225592	0.000762085097430223	2513.20006669643	2642.45550774007	2235.98428062212	3146.70824376207	2092.74154222269	2591.25720068897	2188.28293726823	2381.97844909102	2260.34380138264	2635.98493383685	2200.1881824131	2599.43914902362	2410.14909581769	2540.66302868549	2557.38448172058	2916.01346189922	2376.01416403449	2821.94822367188	TSPAN17
ENSG00000048162	0.00998806574056595	0.942985866566929	0.969357288756267	555.81392562091	545.175347083766	281.795279201691	376.818820489276	414.892864702665	419.029693351002	424.138993660314	434.785141464694	492.190445915105	468.212241724497	599.753382395625	500.744673280906	466.651530103314	451.392186084429	303.518066360406	317.539927474939	409.476590355038	409.260446803242	NOP16
ENSG00000048342	0.203049856980926	0.307464261482791	0.473136440637885	748.412348058287	639.171096580968	770.648828773321	563.195035659332	703.672920310687	748.367412205468	379.080347682544	393.561068792486	400.050528314884	359.906918905663	422.776974475605	339.539144659287	430.857236601071	356.473268449853	499.336173689699	395.078746974634	391.627610775459	332.86516339997	CC2D2A
ENSG00000048392	0.129162631230171	0.369606417011094	0.538534889782648	2016.00305225211	1865.81562751944	2169.82364985302	1792.60032409017	2694.06203776092	2245.10223661641	1534.93257059056	1362.97090272488	1438.08251140598	1132.20718239073	1388.50008929843	1503.2415543966	1618.69749504587	1705.37655350122	1656.62118800583	1536.00709104157	2079.93109100854	2038.50679693424	RRM2B
ENSG00000048405	-0.226952236981725	0.0145080050761157	0.0450861873204733	505.570858898116	667.369821430128	545.212605411968	509.654232028661	471.552242701707	512.925979152063	516.215357180105	646.702640045264	521.348647687327	610.675397124656	535.299011609939	703.259118611816	426.8800928786	573.732124368994	443.528013100851	460.617511075566	438.874909662579	470.844399750777	ZNF800
ENSG00000048471	0.211729138575692	0.00861835891942214	0.0292434749118792	829.010600926102	720.242430522303	1014.46300512609	620.802229439167	902.894604242804	779.199028438653	809.096556035611	817.396065953626	923.731832143988	726.478780754024	707.905631680082	806.027643108099	673.463003671828	689.744134811253	855.725129029014	673.849264699726	811.60360088319	671.187132757316	SNX29
ENSG00000048544	0.0345141622245972	0.648879686008645	0.779322983646934	1260.26359029675	1313.59059922339	1123.50552620848	1137.91151007463	1263.86967375283	1254.28620584999	1531.99396324418	1316.59382096865	1460.24274475287	1424.63155400158	1407.07168766041	1414.57851365471	1214.35454992794	1160.1201044226	1142.59865626643	1080.0049858886	1184.3322921038	1215.30864107858	MRPS10
ENSG00000048649	0.139404980766166	0.0993115346299467	0.210066658383339	2583.331013997	2255.89798793283	3001.73232193106	2296.15497089509	3494.60421723126	3217.69958506321	2633.9717181353	2528.83920798576	2648.73104898863	2146.94474541642	2577.08238446499	2595.40901080808	2552.0005552525	2666.16693089121	2670.95898397157	2272.62587628866	2431.66098272376	2362.01743583585	RSF1
ENSG00000048707	0.0846044271573081	0.471911107237308	0.636241786764616	2011.81613002521	2252.37314732668	2877.98743845554	1692.97376543563	2324.86221983167	1926.97601457401	2339.13144771554	2438.01742287981	2674.39026654819	2001.14911854491	2113.88487237802	2625.63504742463	1675.70322173463	2119.8558271722	1866.14656284817	1751.08500703477	1754.44969867505	1712.65752690804	VPS13D
ENSG00000048740	-1.47367084911688	3.80287844902353e-10	6.2965270152567e-09	161.196505735631	657.970246480408	111.492914814582	380.885210638441	206.532571415864	755.37459771301	355.571488911534	1002.26026684306	306.744282643774	863.110111079322	211.934710719037	971.263309945259	266.468629405586	853.215604070801	515.001622276043	604.618175860713	325.481392333492	748.361959868785	CELF2
ENSG00000048828	0.048974097116072	0.460304960881562	0.625538412957031	6852.94495487777	6310.63963186834	5879.7197603866	4790.20759571619	6811.91941298164	6564.3313834652	5858.60351289224	6106.95989070632	6270.17970909858	5936.79792620777	6719.64126614844	6664.84107395009	6306.42422926553	6490.34465692424	5475.07428092706	5635.41063149565	5908.01224084051	5724.96899299621	FAM120A
ENSG00000048991	-0.0269212658591149	0.76022090617116	0.857998417444138	1211.06725413068	1211.37022164518	1188.44096011148	932.558807541806	1564.52992152194	1531.77075194865	1295.92583975195	1413.21274129413	1247.97103585109	1297.16452022249	1371.02093789893	1372.26206239154	1148.06882122009	1372.10568713982	1086.79049567758	1205.54402698334	1252.57839049631	1255.8449139048	R3HDM1
ENSG00000049089	1.09061810863098	0.000411367116997075	0.0021212514276945	45.0094139391697	15.2743092932952	51.458268375961	27.7869993526265	34.7267155478001	14.0143710150837	30.3656092458885	7.08538749053576	39.6551544102217	16.6623573567437	18.5715983619775	16.120552862162	11.9314311674143	10.5465464038418	29.3727160993941	10.1538930297219	16.7990396043092	12.4726993311464	COL9A2
ENSG00000049130	-1.69140014411908	5.51055760434152e-22	3.90914836408919e-20	374.729539307506	1491.00757639935	414.116540739877	2077.92536622324	512.675984797786	948.772917721165	430.016208353067	1530.44369795572	319.573891423551	1188.02607953582	250.170354405461	1185.86816992279	310.217210352771	796.264253490056	504.231626372932	931.388915180854	388.477790849651	1170.09510600317	KITLG
ENSG00000049167	0.124054102355226	0.1188116755138	0.24020242988081	197.832075221002	189.166445863117	166.626773788826	207.385897607407	219.326624512422	215.821313632289	221.375086760349	212.561624716073	216.937021185331	169.122927170948	221.76673338126	193.446634345944	243.931481644914	188.783180628768	233.02354772186	192.000886380196	232.036734534521	222.949500544242	ERCC8
ENSG00000049192	0.982945224129818	1.48589456441643e-07	1.61354544938525e-06	1135.70265404649	717.892536784873	1308.51025298872	467.634867153958	1071.95887730446	739.958789596418	1171.52479542202	651.85564912929	1518.55914829731	534.861671151472	1105.55632601889	674.040616549147	841.828754589785	474.594588172881	739.213355168084	245.539595082366	794.804561278881	398.346834888489	ADAMTS6
ENSG00000049239	0.286211151166845	0.124047848420944	0.248210147209483	2595.89178067769	2524.96082086856	4202.42525070348	2132.82163323696	3310.9181692021	2545.0097763392	2733.88436791209	2798.72805876163	3198.07157037729	2609.32516206606	2671.03282323735	2645.78573850233	5198.12684527016	4364.16090190974	5793.27870533716	4173.2500352157	4496.89291407853	4250.85184079634	H6PD
ENSG00000049245	-0.0147952250854373	0.776595092499126	0.869303207434688	4839.03536373911	4992.34924517009	4693.7291940073	5413.04302022994	4592.15120072883	4320.6305839503	4761.52343691175	4514.68008374229	4349.23737634461	4448.01629638272	4757.60652155364	4737.42747236785	4129.6008984995	4153.2299738329	4477.3810240843	4516.6362358572	4444.39591531506	4368.56294073403	VAMP3
ENSG00000049246	-0.108383699008995	0.774209644939835	0.867592575465538	46.0561444958946	55.2225028296056	49.0078746437724	69.80636422733	92.2999544823109	93.8962858010606	161.623404050697	206.764489496544	198.275772051109	176.620987981483	167.144385257797	206.54458354645	54.3542975404428	41.131530974983	56.7872511254952	61.8464393628515	72.4458582935836	55.3476032819622	PER3
ENSG00000049283	-4.74181759806949	4.89949939316891e-08	5.83824963011752e-07	0	28.1987248491603	3.67559059828293	33.2088528848463	7.3108874837474	332.140593057483	0	36.7151897236853	2.33265614177775	36.6571861848361	0	15.1130183082768	1.32571457415714	1.05465464038418	2.93727160993941	2.76924355356052	1.04993997526933	18.7090489967196	EPN3
ENSG00000049323	1.94011221025283	4.13352024783536e-72	6.27509708823886e-69	10389.8475060511	2680.05380753895	11993.4521221972	2497.44128327875	11314.5122420346	3647.94077522628	11296.9861752527	2617.72861468521	13831.4845926712	3190.00831594858	12928.0173538613	3122.34958249	13685.3515490242	4365.21555655012	11779.4382463937	3038.78325944041	14495.4712985683	3957.7434065144	LTBP1
ENSG00000049449	0.145585723808001	0.398725419572204	0.567260591978461	17958.7561617287	16613.7487236303	18384.0789757451	15730.1525603527	24984.0441147713	23360.555045043	10920.8444349165	10263.5058431088	11705.2685194407	12139.3604522556	12942.2191643734	11681.3556177441	12927.0428126063	13096.7013242907	15022.1861037668	10744.6649878148	15149.5839031611	12934.1892063988	RCN1
ENSG00000049541	-0.255598235665112	0.0907184296129776	0.196042203552258	703.402934119117	675.594449511133	442.296068660046	599.114815310288	467.896798959834	616.632324663682	860.032416706133	928.185761260185	787.27144784999	1103.88117488427	849.923736801087	1011.56469210066	792.777315345971	944.970557784225	656.969750089781	789.234412764747	686.66074382614	785.780057862224	RFC2
ENSG00000049618	0.0775075661179497	0.384236423982553	0.553254751311492	2627.29369737944	2842.19647542162	3641.28508603229	2107.06782895892	3119.9212336892	2786.05695779864	2898.44637930917	3060.88739591145	3432.50351262595	2870.0910546991	2938.68232904232	3345.01471889861	2581.16627588396	2963.57953947954	2725.78805402377	2545.85790690663	2617.50035834643	2673.83491911451	ARID1B
ENSG00000049656	0.216586505785121	0.000930651328709643	0.00434848193940938	4157.61377131121	3410.87075987969	3107.09925241517	3151.45236560276	3395.90723620067	2781.85264649411	3354.91005377962	2861.85242004094	3686.76303207973	2910.91383022312	3878.18671676588	3065.92764747243	3666.92651211866	3128.10566337948	2933.35524779282	2884.62870162554	3619.14309475337	3169.62471752758	CLPTM1L
ENSG00000049759	-0.803085623991684	0.000226894474713145	0.00124733112753649	1794.09617422644	3261.65250755288	2539.83310341351	3559.4468439023	1150.55091775475	1713.95757514473	3673.25918297039	5557.52029712205	3209.73485108618	5368.61154034281	2407.75310528226	5310.71463352849	1673.05179258631	3406.5344884409	1990.49106100227	3602.78586318223	2033.73373209669	3935.13663897669	NEDD4L
ENSG00000049769	-0.0639678577651293	0.699392587637054	0.817527361396528	112.000169569562	85.771121416196	104.141733618016	123.347167858	74.0227357729424	71.4732921769268	114.605686508676	117.875082797095	124.797103585109	123.301444439903	114.706931059273	116.874008250674	66.2857287078571	67.4978969845875	106.720868494465	124.615959910223	69.2960383677756	91.2066138590082	PPP1R3F
ENSG00000049860	0.294545909972298	5.13120034375679e-06	4.14133162041468e-05	6334.81332929896	5080.47026032372	6310.98905725179	5579.7650163457	5702.49223732297	4663.98267381985	5700.89825197004	4186.81988077113	5201.82319616438	4637.9671702496	5366.09947964902	4439.19724441785	5084.11539189264	4124.75429854253	5505.4260875631	4299.71215749496	5780.96950383292	4559.55114924221	HEXB
ENSG00000049883	-0.0619125306888551	0.437396335180074	0.6036467058517	229.233991922748	234.989373743003	170.302364387109	180.954361637836	220.24048544789	246.652929865473	203.743442682091	227.376525832648	239.097254532219	210.778820562807	206.472475906691	227.702809178038	233.325765051657	205.657654874915	194.839016792647	237.231864421684	203.68835520225	219.831325711456	PTCD2
ENSG00000050130	0.210421536504125	0.00153435599211086	0.00672161677866622	1047.7772872816	794.264083251349	817.206309684905	872.918418687388	1017.12722117636	902.525493371389	935.456671929792	783.257380771953	887.575661946433	768.134674145883	981.017372297398	758.673519075498	892.205908407757	773.061851401604	750.962441607842	754.157327752981	985.893636777899	786.559601570421	JKAMP
ENSG00000050165	-0.0384557881987415	0.77539356809775	0.86827836226982	5860.64438710259	6170.82095449125	5877.26936665441	7260.53961133384	6912.44411588317	7768.16585366088	5833.13558255698	5588.43835162621	6499.94633906369	6347.5250350515	6721.82616007337	7342.91182871478	4628.06957838258	4059.36571083871	4608.57915599493	4032.94169516863	5135.25641904228	4917.36171130447	DKK3
ENSG00000050327	0.157611981042041	0.610199570242046	0.750258336101442	35.5888389286458	31.7235654553054	33.0803153845464	18.9764873627693	29.2435499349896	22.4229936241339	22.529322988885	37.3593158591886	37.322498268444	30.8253611099758	21.8489392493853	11.0828800927364	14.5828603157286	13.7105103249943	14.686358049697	15.6923801368429	9.44945977742395	13.2522430393431	ARHGEF5
ENSG00000050344	-0.186519544838541	0.217844968623018	0.373304489069424	1600.45102123234	2006.80925176524	1525.37009828742	2126.72204801322	1813.10009596935	2065.71828762333	1174.4634027684	1124.00010645317	1144.16783754199	1093.05064260238	1177.65782554187	1443.79701571738	1308.4802846931	1491.28166150323	1123.0168455335	1085.54347299572	1363.87202787486	1487.36939523921	NFE2L3
ENSG00000050393	-0.295053747461747	1.31215562715375e-05	9.82240363699261e-05	617.571028467677	824.81270183794	519.483471223988	691.286325358025	614.114548634781	716.134358870776	622.984757431778	814.175435276109	718.458091667546	865.609464682834	715.552760417367	851.366698032929	709.257297174071	846.887676228496	668.718836529539	784.619006842146	683.510923900332	804.489106858944	MCUR1
ENSG00000050405	-0.025286155920842	0.813627885290503	0.893857540055988	2527.85429449058	3001.98924956686	1929.68506409854	2413.40255352934	2798.24218440432	2933.20785345701	2129.5107903407	2157.82255393589	2059.73537318975	2136.11421313454	2531.19961204128	2444.27882772531	3224.13784435017	2920.33869922379	2348.83819741488	1981.85530316481	2540.85474015177	2499.21712847846	LIMA1
ENSG00000050426	-0.0116401209910696	0.903834514610975	0.947394308244784	558.954117291084	547.525240821196	714.289772932983	753.637640978552	586.698720570729	619.435198866699	767.956053186342	766.510101248869	737.119340801768	663.994940666235	687.149139393166	689.153634857424	510.4001110505	616.972964624745	822.436050783034	768.926626705303	665.661944320754	668.06895792453	LETMD1
ENSG00000050438	-0.611629941356761	0.000175338682396101	0.000997308556558715	211.439572458425	326.635229502774	219.310239030882	216.874141288792	259.536505673033	588.603582633515	183.173191257457	302.739283686528	211.105380830886	279.094485725456	204.287581981752	377.825457706921	173.668609214586	264.718314736429	193.859926256001	225.231809022922	206.838175128058	275.958472701614	SLC4A8
ENSG00000050730	-1.12766739601239	0.0177407682768828	0.0531837684066664	9.42057501052389	28.1987248491603	12.2519686609431	28.464731044154	5.48316561281055	14.0143710150837	4.89767891062718	9.01776589704551	0	9.16429654620902	4.36978784987705	12.0904146466215	2.65142914831428	7.38258248268926	9.7909053664647	2.76924355356052	6.29963985161597	10.1340682065565	TNIP3
ENSG00000050748	0.253358212658368	0.00720259904063152	0.0251651682476012	1592.07717677854	1270.11756508093	1375.89608062391	1184.67499679003	1432.02008587902	1125.35399251122	1742.59415640115	1489.86375141902	1707.50429578131	1338.82041361435	1700.93992056464	1437.75180839407	1413.21173605151	1216.01680036296	1102.45594426392	1036.62017021615	1334.47370856732	1139.6929013835	MAPK9
ENSG00000050820	-0.325755259071443	0.00807611928106146	0.0277024240759024	7404.57195827178	9270.33079416146	6307.31346665351	7793.23672087444	7272.50532445772	11617.9135715044	4459.82641601711	5355.90881670953	5724.33817192259	7013.18621145341	6516.44613112915	7413.43924748674	6785.00719053625	7895.14463791597	6321.00850458961	7334.80309219729	6817.26025942375	8518.07409946481	BCAR1
ENSG00000051009	-0.489762881498846	1.20732875804215e-14	3.80258462154313e-13	440.673564381173	636.821202843537	423.918115668631	651.977887249431	488.001739540139	735.754478291893	415.323171621185	676.332442278414	468.863884497327	678.157944419467	479.584216524006	647.844718148134	498.468679883086	639.120712072813	578.642507158063	729.234135770936	514.470587881971	660.273520842563	FAM160A2
ENSG00000051108	0.722836860969022	2.09526777784341e-14	6.40005234113496e-13	2215.92858858656	1607.32731640214	2316.84727378434	1908.49244334137	2145.74547647986	1477.11470498982	2690.78479349857	1426.7393901397	2248.68052067375	1377.14383553486	2704.89867907389	1510.2942962738	3082.28638491536	1551.39697600513	2022.80104871161	1223.08256948923	2802.28979399384	1384.46962575725	HERPUD1
ENSG00000051128	-1.37922043144187	6.60745869452776e-10	1.05476162399186e-08	2241.05012194796	6626.70033955268	2754.24255498001	12409.2672718681	2343.13943854104	6691.86215970246	1813.12073271418	4521.12134509732	1518.55914829731	4947.0538992172	1652.87225421599	4491.58904121988	2240.45763032557	4790.24137662494	4796.56453903105	7463.11137684559	3126.72124635206	6554.40349851744	HOMER3
ENSG00000051180	-0.482518776885632	0.0272844689314951	0.0757114573437604	433.346450484099	445.30486324299	243.814176352768	378.174283872331	277.813724382401	332.140593057483	578.905647236133	782.61325463645	565.669114381104	875.60687909688	642.358813931927	801.997504892558	408.3200888404	630.683474949739	290.789889384001	545.540980051422	368.528931319534	527.751090449133	RAD51
ENSG00000051341	-0.565681765401264	0.0333241265170858	0.0893489163998374	233.420914149648	318.410601421769	134.771655270374	150.4564355191	201.963266738522	291.498917113741	390.834777068049	626.09060370916	461.865916071994	609.009161388981	397.650694338812	630.716630732087	300.937208333671	480.922516015186	209.525374842344	345.232363010544	219.43745483129	321.17200777702	POLQ
ENSG00000051382	-0.463176087988204	2.14891162177296e-05	0.00015351824625946	955.664998289813	1407.58634872059	847.836231337263	1308.69989633955	862.684723082193	1072.0993826539	735.631372376203	1297.27003690355	900.40527072621	1225.5163835885	910.008319736896	1407.52577177752	870.994475221243	953.407794907298	710.819729605337	907.388804383329	760.156542094993	831.773136645827	PIK3CB
ENSG00000051523	-0.0575112605402848	0.759331778328223	0.857439432222609	1729.1988797095	1404.06150811444	1564.57639800243	2294.79950751203	1688.81500874565	1642.48428296781	1321.39377008721	1171.66544048041	1204.81689722821	1380.47630700621	1139.42218185544	1010.55715754678	933.303060206628	725.602392584316	1258.13133959071	1706.7771101778	975.394237025205	959.618304790077	CYBA
ENSG00000051596	-0.242491675661742	0.00447545265293521	0.0167840530445181	417.645492133226	477.028428698296	321.001578916709	476.445379143815	431.342361541097	510.123104949046	540.703751733241	520.453917486627	486.35880556066	605.676689917632	476.306875636599	552.128935529048	404.342945117928	487.250443857491	396.53166734182	527.079356361018	466.173349019582	508.262497744216	THOC3
ENSG00000051620	0.377483067136954	0.00373092613901949	0.0143681353923021	1924.93749381705	1391.13709255858	2098.76223161955	1985.07612448397	1870.67333490387	1547.18656006524	2202.97597400011	1348.1560016083	2036.40881177197	1562.09600219472	1826.57132124861	1567.72376584525	2390.26337720533	1823.49787322425	3009.72430965125	2163.70229651528	3013.32772902297	2291.85850209815	HEBP2
ENSG00000051825	-0.0793950796136985	0.576471747395247	0.722899190253365	593.496225663005	566.324390720637	537.861424215402	378.852015563859	611.372965828376	601.21651654709	702.327155783938	871.502661335899	733.620356589102	854.77893240095	760.343085878607	862.449578125666	648.274426762843	798.373562770824	618.785219160569	578.771902694148	557.518126868013	576.862344065522	MPHOSPH9
ENSG00000052126	-0.401734118634595	0.0010656134918911	0.00489176849724789	276.336866975368	333.684910715064	323.451972648898	342.932235912902	307.971135252859	332.140593057483	196.886692207213	382.610924488931	202.941084334664	344.077679416757	190.085771469652	400.998752446279	290.331491740414	383.894289099841	377.928947145537	378.463285653271	306.582472778644	367.165086560623	PLEKHA5
ENSG00000052723	-0.0179215647873892	0.86256154201671	0.922866077197524	645.832753499249	640.346043449682	694.686623075474	591.659766703486	740.227357729424	697.915676551167	874.725453438015	911.4384817371	888.741990017322	858.944521740136	929.672365061343	1008.54208843901	791.451600771814	874.308696878485	781.314248243883	823.388416591994	807.403840982113	834.111767770417	SIKE1
ENSG00000052749	-0.150806297079837	0.187805636706285	0.335134958005472	745.272156388112	1045.70271315636	496.204730768196	697.385910581772	655.238290730861	730.14872988586	654.329902459792	776.171993281417	733.620356589102	743.141138110768	894.714062262326	799.982435784788	741.074446953843	769.897887480451	536.541614082265	592.618120461951	764.356301996071	754.598309534358	RRP12
ENSG00000052795	0.136744081018768	0.376355602325808	0.545251963175641	500.337206114491	495.827578597736	797.603159827396	376.818820489276	474.293825508112	431.642627264577	864.930095616761	754.271704674307	833.924570685545	543.192849829844	576.811996183771	707.289256827357	624.411564428014	749.859449313152	633.471577210266	684.003157729448	604.765425755133	629.871316222894	FNIP2
ENSG00000052802	0.280415625811624	0.0137160427450186	0.0431908825787447	8653.32151244456	6520.95512136833	5646.93235582868	5329.68202217206	8211.95436611927	6103.25857706894	8900.06211639172	6987.48031793927	8328.74875421745	7325.60541189235	9126.30192446822	7141.40491793775	11236.7567305559	8210.48637539084	6311.21759922314	6591.72273865855	8694.5529352053	7629.39427212062	MSMO1
ENSG00000052841	0.0061171095348277	0.939124736921474	0.967013706366763	1623.47909348028	1694.27338468705	2068.1323099672	2069.11485423338	2006.83861428866	1983.03349863434	1607.41821846784	1815.79157598366	1677.1797659382	1784.53847290725	1529.42574745697	1740.01217455961	1533.85176229981	1553.5062852859	2067.83921339734	1672.62310635055	1881.49243568264	1617.55319450805	TTC17
ENSG00000053254	0.606099480060861	4.0752030319574e-09	5.73361049380402e-08	2372.9381720953	1519.20630124851	2922.09452563493	1200.26282569516	2955.42626530489	1764.40931079904	2473.32784986673	1623.8419876037	2634.73511213797	1542.10117336663	2289.76883333557	1776.28341849947	2257.69191978961	1867.79336812038	1775.09114294005	1348.62161058397	2168.12604893116	1716.55524544903	FOXN3
ENSG00000053371	-0.094738344621803	0.371392797155465	0.539945800959309	1180.71206798566	1225.46958406976	1190.89135384367	1324.28772524469	1097.54698349758	989.414593664908	1088.26425394136	1000.97201457205	962.220658483321	1171.36372217908	939.504387723566	1054.88867791772	1224.9602665212	1347.84863041098	1495.07124945916	1596.9304492199	1227.37983108984	1399.28095621299	AKR7A2
ENSG00000053372	-0.181080762725178	0.135409712116476	0.265040593042834	1283.2916625447	1494.5324170055	721.640954129549	998.976513311498	1051.85393672416	1192.62297338362	1264.58069472394	1216.75426996564	1159.33010246354	1492.94721916423	1428.9206269098	1402.48809900809	1254.12598715266	1374.21499642059	899.784203178105	1027.38935837095	1167.53325249949	1401.61958733758	MRTO4
ENSG00000053438	-0.469707927863785	0.395789065138036	0.56428191189524	103.626325115763	151.568146064237	171.527561253203	307.690187953474	226.637511996169	313.921910737874	18.6111798603833	39.9358204012016	34.9898421266662	28.3260075064642	37.1431967239549	34.2561748320942	51.7028683921286	39.0222216942146	35.2472593192729	36.0001661962867	40.9476590355038	48.3317099081924	NNAT
ENSG00000053501	0.204524201164786	0.0586236767774866	0.140528349464555	422.87914491685	297.261557784898	427.593706266914	485.9336228252	440.480970895781	406.416759437427	383.978026593171	308.536418906057	465.364900284661	370.737451187547	428.239209287951	342.561748320942	422.902949156128	373.347742696	572.767963938185	506.771570301575	457.773829217427	397.567291180292	USE1
ENSG00000053524	-0.487401199930757	0.0665374508451775	0.155209748199238	18.8411500210478	35.2484060614504	20.8283467236033	34.5643162679012	19.1910796448369	43.4445501467594	48.9767891062718	46.3770817562341	36.1561701975551	24.1604181672783	17.4791513995082	36.2712439398644	13.2571457415714	23.202402088452	21.5399918062223	20.3077860594438	13.6492196785013	31.9612920360627	MCF2L2
ENSG00000053702	-0.216018144835252	0.275592531899649	0.438257841641441	40.8224917122702	27.0237779804453	36.7559059828293	41.341633183176	23.760384322179	43.4445501467594	42.1200386313938	49.5977124337503	36.1561701975551	49.987072070231	45.882772423709	28.2109675087835	29.1657206314571	24.2570567288361	22.5190823428688	39.6924909343674	28.3483793322719	47.5521661999957	NRIP2
ENSG00000053747	-1.4614991719768	7.62996782165244e-08	8.78169382111491e-07	128.74785847716	293.736717178753	56.3590558403383	220.262799746429	244.000869770069	514.327416253571	102.851257123171	350.404617713769	78.1439807495545	318.251025513804	91.7655448474181	343.569282874827	206.811473568514	563.185577965152	225.190823428688	592.618120461951	213.137814979674	517.617022242576	LAMA3
ENSG00000053770	-0.194718623528435	0.00165520833696944	0.00717524779084324	980.78653165121	1132.64878144127	1090.42521082394	1022.69712251496	1040.88760549854	1285.11782208317	976.59717477906	1050.5697270058	947.058393561765	1121.37665010885	895.806509224796	1190.90584269222	909.4401978718	1280.35073342639	1141.61956572978	1122.46672037653	1078.2883546016	1183.34734904252	AP5M1
ENSG00000053900	-0.036827863168474	0.461160910823801	0.626365195241668	498.243745001041	488.777897385446	475.376384044592	510.331963720189	455.102745863276	465.277117700778	480.952069023589	537.201197009711	468.863884497327	487.373952684752	470.844640824252	523.917968020264	483.885819567357	505.179572744022	504.231626372932	509.540813855135	532.319567461549	448.237632213074	ANAPC4
ENSG00000054116	-0.11679324095656	0.0743043378348529	0.169109232702232	1838.05885760888	1850.54131822615	1556.00001993977	2103.00143880976	1583.72100116678	1830.27685456993	1600.56146799296	1476.33710257345	1559.38063077842	1611.24995639711	1492.28255073301	1758.14779652954	1631.95464078744	1590.41919769934	1696.76390000833	1886.77794115923	1708.2523397632	1800.74596593426	TRAPPC3
ENSG00000054118	0.0471719402487164	0.554025081112474	0.704941308890158	6978.55262168475	7012.0829124912	6117.40795240889	4763.0983280551	6926.15202991519	6254.61378403185	6375.79840585447	6795.5307295593	7803.90112231745	7530.5524073803	7580.48947257422	7447.69542231883	7241.05300404631	7199.07257526241	6677.39745992892	6484.64532125421	6306.98943144285	6528.67855614695	THRAP3
ENSG00000054148	-0.191296709739936	0.29150211925036	0.456168814796384	2626.24696682272	2791.67376006687	2836.33074500833	4509.62667542382	2712.33925647028	2821.09288533634	2126.57218299432	1778.43226012448	2042.24045212642	2351.89174090437	1977.32900206937	2173.25203273021	2447.26910389408	2616.59816279315	3602.07408432236	4473.25142018475	3626.49267458026	3882.90721052752	PHPT1
ENSG00000054219	0.218875108282766	0.226500343586101	0.383376264464332	496.150283887592	397.132041625675	534.185833617119	294.135554122924	523.642316023407	440.051249873628	334.021701704774	293.077391653979	312.575922998218	313.252318306781	287.313551129416	344.576817428712	213.4400464393	301.631227149875	370.096222852365	233.539539683604	250.935654089369	243.217636957355	LY75
ENSG00000054267	0.188744143933149	0.00466070099303278	0.0173714956482275	1497.8714266733	1303.01607740495	1809.6157712213	1589.95854832346	1530.71706690961	1280.91351077865	1485.95578148429	1423.51875946218	1579.20820798353	1247.17744815226	1426.73573298486	1314.83259282009	1447.6803149796	1376.32430570135	1353.10312164542	1119.69747682297	1519.26314421472	1309.63342977037	ARID4B
ENSG00000054277	-0.0665442276902196	0.563072121599	0.712511284320615	221.906878025674	205.615702025127	269.543310540748	290.069163973759	201.049405803053	196.201194211171	285.044912598502	271.177103046869	248.42787909933	289.091900139503	276.389081504723	284.124744195605	283.702918869628	322.724319957559	286.873527237416	324.00149576658	326.531332308761	321.17200777702	OPN3
ENSG00000054282	0.0717304001228814	0.426885254949195	0.594545417925113	518.131625578814	479.378322435726	638.327567235136	530.663914466013	686.309562536787	717.535795972284	511.317678269478	492.756493659987	541.176224892437	511.534370852031	509.080284510677	516.865226143068	588.617270925771	579.005397570915	663.823383846306	582.464227432229	632.063865112135	630.650859931091	SDCCAG8
ENSG00000054392	-0.180270895753366	0.48399107021433	0.647525199341125	87.9253667648897	88.121015153626	121.294489743337	105.048412186759	87.7306498049688	91.0934115980439	33.3042165922649	57.9713521952926	40.8214824811106	41.6558933918592	39.3280906488935	75.5650915413842	35.7942935022428	63.2792784230508	52.8708889789094	64.6156829164121	68.2460983925063	56.9066906983555	HHAT
ENSG00000054523	0.0801767968060332	0.46438425060205	0.62931293145556	2969.57458942848	3120.65888330708	3338.661460107	2152.47585229126	3023.96583546502	2786.05695779864	3769.25368961868	3616.12412471525	3518.81178987173	3076.70428592272	3389.86292454212	3635.18467041753	2928.50349431313	3184.00235931984	2423.24907820001	2288.31825642551	2739.29339547768	2722.9461727309	KIF1B
ENSG00000054598	1.15396105641331	7.96289171079722e-15	2.56655327094719e-13	1897.7224993422	469.978747486005	1049.99371424282	412.060868448705	1329.66766110656	419.029693351002	991.290211510942	520.453917486627	1202.48424108643	575.684446675494	1350.26444561201	482.609051310974	1173.25739812907	743.531521470847	901.742384251398	685.849320098488	939.696277866048	559.712382485195	FOXC1
ENSG00000054611	0.262569257842133	4.87371236786636e-05	0.000318090401790968	1512.52565446745	1245.44368083791	1587.85513845823	1344.61967599051	1528.88934503867	1226.25746381982	1470.28320897028	1180.03908024196	1536.05406936065	1322.15805625761	1504.29946732017	1216.09420653934	1566.99462665374	1328.86484688407	1777.04932401334	1593.23812448182	1806.94669743851	1452.28992837036	TBC1D22A
ENSG00000054654	-0.442771488073929	0.0122461880489155	0.0393209350191595	1346.09549594819	2883.31961582664	3130.37799287096	1877.99451722263	1934.64360038666	2864.5374354831	2348.9268055368	3923.3722913503	3362.52382837262	3537.41846683668	1825.47887428614	3661.38056881854	1727.40609012676	3043.73329214874	2126.58464559613	2338.1646403896	1653.65546104919	2312.90618221946	SYNE2
ENSG00000054690	-1.56528171384716	0.0011071821513847	0.00506269043378649	5.23365278362438	19.9740967681552	7.35118119656586	21.6874141288792	12.7940530965579	36.4373646392176	4.89767891062718	12.2383965745618	2.33265614177775	14.1630037532321	1.09244696246926	12.0904146466215	6.62857287078571	9.49189176345762	0.97909053664647	3.69232473808069	4.19975990107731	7.01589337376986	PLEKHH1
ENSG00000054793	-0.103213090981626	0.343173520119369	0.511210904816464	3129.72436460738	3904.34844473999	4163.21895098847	2908.82442003592	3425.15078613566	3559.65023783125	2473.32784986673	2840.59625756934	2780.52612099907	2689.30447737843	2435.06427934399	3128.39478981331	2990.81207929851	3864.25460236763	3497.31139690119	3396.93875903423	3193.91740476929	3885.24584165211	ATP9A
ENSG00000054965	0.197047392796551	0.0945266358439831	0.202085461026265	1342.95530427802	1243.09378710048	1575.60316979728	1043.02907326078	1941.04062693493	1734.97913166736	1103.93682645537	1139.45913370525	1330.7803288842	1041.39733479648	1175.47293161693	1206.01886100049	1183.86311472233	1143.24563017645	1262.0477017373	1020.92779007931	1343.92316834474	1133.45655171793	FAM168A
ENSG00000054967	0.136046736570804	0.408182867378225	0.576215743878448	663.627172963572	394.782147888245	427.593706266914	462.890745313266	390.218619445017	405.015322335918	529.928858129861	378.102041540408	513.184351191104	482.375245477729	494.878473998576	387.900803245772	279.725775147157	290.030026105649	264.354444894547	342.463119456984	303.432652852836	374.960523642589	RELT
ENSG00000054983	1.00510934339614	7.75912312767902e-13	1.88164933228906e-11	1622.43236292356	715.542643047443	1634.41261936981	800.401127693948	1834.11889748513	634.851006983291	1791.57094550742	1037.68720429574	1622.36234660642	891.436118585786	1593.88011824265	861.44204357178	1356.20600936276	651.776567757423	1107.35139694716	654.464559824802	1010.04225620909	510.601128868806	GALC
ENSG00000055044	0.00367471315753838	0.977438474240822	0.988420473091179	1678.9558129867	1777.69461236582	960.554343017939	1249.05950748514	1802.13376474373	1606.04691832859	1836.62959148519	1840.26836913279	1922.10866082486	1995.31729347005	2029.76645626789	1678.55256677262	1649.18893025149	1605.18436266472	1216.03044651492	1350.46777295301	1536.06218381903	1493.60574490478	NOP58
ENSG00000055070	0.0191391754451257	0.804051219843912	0.888377115607746	5876.34534545346	4913.62780496619	6144.36228346297	5465.22836047756	5387.21021458636	4669.58842222588	6217.11360915015	6086.34785437022	6435.7982951648	6711.59754329635	6142.82926996467	6457.28895584976	6355.47566850934	6565.22513639152	6321.00850458961	6823.41611597311	6335.33781077512	6782.03026131086	SZRD1
ENSG00000055130	-0.0310990943490529	0.627016568160694	0.762108768714771	2202.32109134914	2208.90011318423	1831.66931481099	2062.33753731811	1794.82287725999	1744.78919137792	2325.41794676579	2262.81511402292	2171.70286799508	2207.76234976854	2267.91989408619	2217.58355310116	2190.0804765076	2276.99936858944	2054.13194588429	2220.93332995553	2230.07250747205	2270.81082197684	CUL1
ENSG00000055147	-0.00596641906349339	0.90662847013379	0.948830741292024	833.197523153002	755.490836583754	687.335441878908	859.363784856838	821.560980986114	774.994717134127	745.426730197457	765.865975113365	721.957075880213	708.983305529443	775.637343353177	761.696122737153	802.057317365071	776.225815322756	839.080589906024	804.00371171707	766.456181946609	814.6231750655	FAM114A2
ENSG00000055163	-0.0389885116809307	0.879794786400273	0.933060594850734	553.72046450746	546.350293952481	749.820482049718	544.89627998809	1210.86573949566	1338.37243194049	501.522320448224	499.841881150523	475.86185292266	495.705131363124	373.616861164488	508.804949711987	730.468730360585	915.440227853468	1079.93686192106	900.004154907168	1088.78775435429	1204.39502916383	CYFIP2
ENSG00000055208	0.0409140819507007	0.39170169611971	0.560824620276649	1804.56347979369	1801.19354974012	1913.75750483931	1907.81471164984	1920.93568635463	1744.78919137792	1827.81376944606	1777.14400785347	1716.83492034842	1634.57725669655	1812.36951073651	1830.69028440927	1862.62897669079	1997.51588888764	1737.88570254748	1549.85330880937	1827.9454969439	1722.7915951146	TAB2
ENSG00000055211	0.263070157410907	0.000903284696529945	0.00423887634560158	1931.2178771574	1620.251731958	2091.41105042299	1751.258690907	2016.89108457881	1792.4380528292	1901.27895310547	1532.37607636223	1750.6584344042	1483.78292261802	1743.54535210094	1413.57097910083	1882.51469530314	1684.28346069353	2537.80267098765	1924.62426972456	2149.22712937631	1805.42322818344	GINM1
ENSG00000055332	-0.312431457895142	0.00041309631270016	0.00212799970244355	1837.01212705216	2663.60455137694	2122.04097207535	1858.34029816834	2232.56226534936	2596.86294909501	1891.48359528422	2735.60369748231	1962.93014330597	2538.5101432999	1946.74048712023	2906.73718795858	1898.42327019303	2550.15492044895	1854.39747640841	1860.00858680815	1853.14405635036	2151.54063462276	EIF2AK2
ENSG00000055483	-0.274347791584739	0.00127648460901602	0.00574512684538161	867.739631524923	1247.79357457534	743.694497719246	947.46890475541	808.766927889556	1004.8304017815	865.909631398886	1136.23850302773	1090.5167462811	1227.18261932417	986.479607109744	1142.54418410573	855.085900331357	1104.22340848224	912.51238015451	845.542365020478	860.950779720849	1011.06818953106	USP36
ENSG00000055609	-0.229026994260471	0.183635133584582	0.32995206094775	1464.3760488581	2534.36039581828	2614.57011224526	1421.88108882464	1820.4109834531	1925.5745774725	1867.97473651321	2700.17676002963	2408.46746638552	2182.76881373342	1592.78767128019	2691.12479342716	1272.68599119086	2217.93870872793	1451.99126584671	1287.69825240564	1339.72340844366	1595.72597067854	KMT2C
ENSG00000055813	0.768773183226598	9.53116834323082e-16	3.43688044224672e-14	747.365617501562	339.559645058639	521.933864956176	307.012456261946	572.076945603234	304.111851027316	591.639612403764	358.778257475311	606.490596862214	367.404979716198	663.115306218843	360.697370290874	702.628724303285	431.353747917129	647.178844723316	481.84837831953	683.510923900332	413.158165344225	CCDC85A
ENSG00000055917	0.0153870379547563	0.843637408444873	0.912783087278285	2521.57391115023	2516.73619278756	2795.89924842722	2233.80365527456	2821.08870779103	2627.69456532819	3063.00839070624	3263.14300245947	2992.79782990085	2900.91641580907	2667.75548234994	2999.43036691601	2548.02341153003	3060.60776639489	2589.69446942991	2312.31836722303	2581.80239918728	2406.45142720306	PUM2
ENSG00000055950	0.0825305388181409	0.339867986904521	0.508178460474494	1734.43253249312	1334.73964286026	1478.81261737583	1595.38040185568	1371.70526413811	1370.60548527518	1553.54375045094	1242.51931538577	1422.92024648443	1512.94204799233	1478.08074022091	1298.71203995792	1662.44607599306	1451.20478516863	1851.46020479847	1926.4704320936	1630.55678159327	1658.86901104247	MRPL43
ENSG00000056050	-0.236693452798274	0.000750483377173544	0.00361800195264261	552.673733950735	568.674284458067	503.555911964762	818.022151673663	551.972005022929	716.134358870776	676.859225448677	665.382297974858	574.999738948215	700.652126851071	588.828912770933	649.859787255905	566.0801231651	628.574165668971	590.391593597821	641.54142324152	580.616806323938	717.180211540919	HPF1
ENSG00000056097	0.0866462316277332	0.137409063942993	0.267642673815572	2790.58366422852	2758.77524774285	2510.42837862724	2426.27945566836	2892.36986075756	2661.32905576439	2597.72889419666	2446.39106264135	2567.08808402641	2326.89820486925	2535.56939989116	2569.21311240706	2459.2005350615	2278.05402322983	2452.62179429941	2057.54796029546	2360.26506440545	2306.66983255389	ZFR
ENSG00000056277	0.074036995732486	0.638262094422618	0.770962512367104	125.607666806985	139.818677377087	148.248820797412	68.450900844275	167.236551190722	148.552332759887	170.439226089826	199.034975870505	156.287961499109	163.291102096088	147.48033993335	138.032233882262	157.7600343247	147.651649653785	140.009946740445	104.308173850779	117.593277230165	155.129197931134	ZNF280C
ENSG00000056291	-1.11124377400275	0.0137816687236046	0.0433615570762782	31.4019167017463	45.8229278798855	30.6299216523578	76.5836811426047	30.157410870458	40.6416759437427	9.79535782125437	42.5123249432146	12.8296087797776	41.6558933918592	20.756492286916	58.4370041253372	5.30285829662857	7.38258248268926	7.83272429317176	10.1538930297219	7.34957982688529	14.0317867475397	NPFFR2
ENSG00000056558	-1.74664057807923	0.000720473584345779	0.00348877038734065	164.336697405806	1053.92734123737	140.897639600846	889.861710975575	145.30388873948	133.136524643295	49.9563248883973	97.2630464609909	47.8194509064438	66.6494294269747	60.0845829358095	218.634998193072	117.988597099986	204.603000234531	68.5363375652529	112.615904511461	82.9452580462769	169.160984678673	TRAF1
ENSG00000056586	0.0821108310422493	0.460824575560652	0.626020392088255	2363.51759708477	2946.76674673725	3210.01578916709	2151.79812059973	2959.99556998223	2654.32187025685	2788.73837171112	2975.86274602502	2880.83033509552	2372.7196876003	2595.65398282697	2888.60156598865	2472.45768080307	2653.5110752066	2286.17640306951	1660.62305095179	2175.47562875805	2118.7997988785	RC3H2
ENSG00000056736	-0.00494448221511561	0.975574638545205	0.987807549373358	56.5234500631434	65.7970246480408	82.0881900283188	50.1521451730332	71.2811529665371	58.8603582633515	63.6698258381534	84.3805237509259	69.9796842533324	54.9857792772541	81.9335221851947	100.753455388512	62.3085849853857	73.8258248268926	58.7454321987882	60.9233581783314	49.3471788376584	48.3317099081924	IL17RB
ENSG00000056972	-1.19337010669009	3.26769413689392e-16	1.26226118809635e-14	302.505130893489	655.620352742978	298.948035327012	722.461983168288	287.866194672554	552.166217994297	213.538800503345	627.378855980167	212.271708901775	697.319655379723	286.221104166947	754.643380859957	274.422916850529	671.815005924722	514.022531739397	922.158103335652	362.229291467918	692.234812878626	TRAF3IP2
ENSG00000057019	0.186212055042899	0.4690559397253	0.633772448537175	2278.73242199006	2833.97184734061	1781.43624330113	1379.86172394994	3222.27365846167	3448.93670681209	1613.29543316059	1181.32733251296	1579.20820798353	951.420605070064	1443.1224374219	1386.36754614593	2143.6804664121	1782.36634224926	1209.17681275839	700.618619050811	1900.39135523748	1433.58087937364	DCBLD2
ENSG00000057252	0.0755255178574085	0.389046857392597	0.558287205036111	1308.4131959061	1151.44793134071	987.508674072014	971.867245650399	1347.94487981593	1188.4186620791	1426.20409877464	1420.94225492017	1429.91821490976	1292.16581301547	1450.76956615918	1339.01342211333	1338.97171989871	1367.88706857828	1088.74867675087	1107.69742142421	1301.92556933397	1245.71084569825	SOAT1
ENSG00000057294	-0.636703552054542	0.0217545954616772	0.0627864094493768	99.4394028888633	184.466658388257	110.267717948488	115.214387559671	178.202882416343	180.785386094579	259.576982263241	566.830999242861	248.42787909933	376.569276262407	250.170354405461	481.601516757089	224.045763032557	332.216211721017	151.759033180203	188.308561642115	217.337574880751	275.958472701614	PKP2
ENSG00000057608	0.0216433142264904	0.628523602340027	0.763268283107268	11274.3348264836	10904.681888544	9133.84263673308	10464.8550488757	11561.254694611	10589.2587389972	11784.7949947511	10845.1517434682	10577.4292748912	11063.8052848778	11862.8815654537	10896.4862002676	10922.5623764807	11139.2623117377	10703.4177466192	10373.5863516377	10963.4732217623	11045.3548014383	GDI2
ENSG00000057657	-2.89331889953782	1.44864490537605e-13	3.92012091060853e-12	173.75727241633	868.285735980395	169.077167521015	1489.65425797739	92.2999544823109	368.577957696701	22.529322988885	475.365088001399	24.4928894886663	414.05958031508	38.2356436864242	620.641285193236	45.0742955213428	305.849845711412	104.762687421172	438.463562647082	49.3471788376584	364.826455436033	PRDM1
ENSG00000057663	-0.550653694779452	8.08108599189252e-15	2.59913064497712e-13	594.54295621973	869.46068284911	519.483471223988	1000.33197669455	562.024475313081	688.105616840609	624.943828996029	909.50610333059	606.490596862214	938.923837052506	621.602321645011	927.939324128199	564.754408590943	874.308696878485	591.370684134468	763.388139598182	671.96158417237	864.513972390086	ATG5
ENSG00000057704	0.386986350773201	0.00764313569892228	0.0264646059572011	2650.32176962739	2839.84658168419	1990.94490740325	1950.51180821607	2879.57580766101	2616.48306851612	1930.66502656924	1888.57782929553	4394.72417110928	2132.78174166319	4037.6839732864	2453.34663871028	2705.78344585473	2271.72609538752	3025.38975823759	2254.16425259826	2982.87946974016	1937.94565857687	TMCC3
ENSG00000057757	-0.0377347387362872	0.551508876772457	0.702826891499019	778.767534203308	801.313764463639	659.155913958739	756.348567744662	627.822462666808	693.711365246642	786.567233046726	768.442479655379	793.103088204434	881.43870417174	810.595646152193	704.266653165701	709.257297174071	732.984975067005	714.736091751923	768.003545520783	761.206482070263	705.487055917969	PITHD1
ENSG00000057935	0.0876578614108924	0.462347023147385	0.627531208712446	1068.7118984161	1097.40037537982	1364.86930882906	1106.73585226437	1516.09529194212	1315.94943831636	1066.7144667346	1022.22817704366	892.240974229988	1014.73756302569	1071.69047018235	1061.94141979492	1435.74888381219	1380.54292426289	1621.37392868655	1385.54485796478	1435.26794619317	1414.87183037692	MTA3
ENSG00000058056	0.057510313202125	0.671207333132206	0.795316775232596	967.179034413786	777.814827089339	769.423631907227	599.114815310288	1051.85393672416	849.270883514071	1170.5452596399	1223.19553132067	1209.48220951176	1145.53706827613	1216.98591619076	1264.45586512583	1114.92595686616	1184.37716115143	866.495124932126	1005.23540994247	1083.53805447795	1030.55678223597	USP13
ENSG00000058063	-0.0222998832240342	0.771227184497899	0.865739527363933	2051.59189118076	2160.72729156691	1709.14962820156	1715.33891125604	2051.61780012661	1924.17314037099	2038.41396260303	2280.20651968151	2009.58326614153	1986.98611479168	2071.27944084172	2312.29180116636	2131.74903524468	2091.38015188183	1638.99755834619	1694.77705477904	1938.18919434718	1751.63471231787	ATP11B
ENSG00000058085	-0.656644269745216	0.379092124125969	0.548042808909279	160.149775178906	294.911664047468	78.4125994300359	147.74550875299	267.761254092248	372.782269001226	14.6930367318816	25.76504542013	20.9939052759997	12.4967680175578	19.6640453244467	41.3089167092901	364.571507893214	674.978969845875	282.95716509083	356.309337224786	453.57406931635	695.352987711413	LAMC2
ENSG00000058091	0.673257241204344	4.08631142924783e-07	4.09737739811171e-06	977.646339981035	555.749868902201	891.943318516658	380.885210638441	926.654988564983	556.370529298822	668.043403409548	456.685430071805	877.078709308433	494.03889562745	854.293524650964	493.69193140371	686.7201494134	587.442634693988	463.10982383378	379.386366837791	669.861704221831	499.687516954053	CDK14
ENSG00000058262	0.384927413316885	4.41804248648615e-07	4.39229227160094e-06	19080.8513185378	14000.6668876081	15189.9907458373	12971.1068441443	16803.1610204579	13851.8043113087	14751.8088788091	11876.3976864089	17378.2882562442	12024.3901864941	19600.6834006235	12639.5209784889	17698.2895649979	13528.0550722079	12885.8105528042	11150.8207090037	16793.7899044329	12974.7254792251	SEC61A1
ENSG00000058272	-0.049135439549244	0.355972995143583	0.524459048842656	2044.26477728368	2298.19607520657	2238.43467435431	1917.30295533123	2218.85435131734	2179.23469284551	2237.2597263745	2589.38706472307	2227.68661539775	2437.7028812916	2184.89392493853	2308.26166295082	2398.21766465027	2441.52549248938	2247.01278160365	2170.16386480692	2275.21992640863	2418.14458282601	PPP1R12A
ENSG00000058404	-2.13028977565065	5.37012193489627e-12	1.15800882235313e-10	10.4673055672488	37.5982997988804	31.8551185184521	73.1950226849673	11.8801921610895	71.4732921769268	8.81582203912893	45.7329556207308	6.99796842533324	36.6571861848361	7.64712873728484	46.3465894787157	15.9085748898857	36.9129124134463	14.686358049697	88.6157937139365	16.7990396043092	106.017944314745	CAMK2B
ENSG00000058453	-0.265684740811186	0.0525772240218036	0.128574841003945	824.823678699203	965.806326083741	972.806311678882	1118.93502271186	912.947074532956	1053.88070033429	828.687271678119	1116.27059282713	912.068551435099	1323.82429199328	825.889903626763	1177.80789349171	1132.1602463302	1246.6017849341	1519.54851287532	1692.00781122548	1339.72340844366	1445.27403499659	CROCC
ENSG00000058600	-0.221779913299178	0.00764424590753751	0.0264646059572011	1081.2726650968	1113.84963154183	768.198435041133	939.336124457081	820.647120050645	1003.42896467999	989.331139946691	1147.83277346679	920.232847931321	1206.35467262824	1136.14484096803	1154.63459875235	1024.77736582347	1193.86905291489	1081.89504299435	1244.31343673319	1005.84249630802	1290.14483706546	POLR3E
ENSG00000058668	-0.241686165828635	0.0578505592544021	0.139048343895041	6017.65397061132	7294.07016098281	7212.73395069721	6456.07209349073	6790.90061146587	7765.36297945787	4116.98889227321	5197.45378737573	4779.6124345026	4711.28154261927	4657.10140100647	7107.14874310566	3932.06942695008	5960.90802745138	5712.99328133215	6026.7970537322	4703.73108920659	6152.93848879617	ATP2B4
ENSG00000058673	0.165015234742564	0.0290728675329454	0.0798688385844452	4409.87583548191	4870.15477082373	6813.31977235046	4080.62251468693	5556.27448764802	4759.28039672242	4870.25190872767	4870.88183667558	5407.09693664082	4494.6708969816	4870.12855868797	4883.51998268119	4569.73813711967	4678.44798474422	5029.58808675291	4178.78852232282	4815.02472658514	4519.01487641599	ZC3H11A
ENSG00000058729	0.0939060666936825	0.189097888462083	0.336501587708695	592.44949510628	536.950719002761	475.376384044592	513.720622177826	592.181886183539	582.997834227481	588.701005057387	494.044745930994	581.997707373548	542.359731962006	553.870609971916	521.902898912494	562.102979442628	586.387980053604	461.151642760487	435.694319093521	587.966386150824	477.860293124547	RIOK2
ENSG00000058799	-0.367742261621992	0.00173914697747088	0.00747508218147943	464.748367185845	646.220777793258	444.746462392235	742.116202222585	386.563175703144	454.065620888711	355.571488911534	488.247610711464	295.081001934885	439.886234218033	399.83558826375	499.737138727021	393.737228524671	417.643237592135	434.716198271032	485.540703057611	422.07587005827	465.387593793401	YIPF1
ENSG00000058804	-0.373418694908701	0.0229959564499319	0.0657937457343417	774.580611976409	966.981272952456	475.376384044592	606.56986391709	729.261026503803	874.496751341222	969.740424304182	1381.65056065447	901.571598797099	1321.32493838977	1021.43790990876	1166.72501339897	840.503040015628	1150.62821265914	565.914330181659	819.696091853913	790.604801377804	868.411690931069	NDC1
ENSG00000059122	0.176929481401075	0.0376150641279769	0.0983016506329519	1749.08676028727	1510.98167316751	1827.99372421271	1700.42881404244	1545.33884187711	1440.6773403506	1449.71295754565	1464.09870599889	1609.53273782665	1286.33398794061	1562.19915633105	1497.19634707329	2058.83473366604	1526.08526463591	1884.74928304445	1737.23878926696	2104.07971043973	1798.40733480967	FLYWCH1
ENSG00000059145	0.427359675495744	1.78182496784974e-09	2.69421163714411e-08	701.309473005668	511.101887891031	803.729144157868	582.171523022101	718.294695278182	573.187774516922	793.423983521604	575.204639004403	752.281605723324	549.857792772541	730.847017891937	528.95564078969	682.743005690928	505.179572744022	570.809782864892	464.309835813647	660.412244444407	476.301205708154	UNKL
ENSG00000059377	1.70485259164104	1.65401395910712e-06	1.46326258235461e-05	85.8319056514399	15.2743092932952	90.664568090979	23.7206092034616	49.3484905152949	14.0143710150837	174.357369218328	58.6154783307958	223.934989610664	74.9806081053465	188.993324507182	53.3993313559115	87.4971618943714	27.4210206499887	66.5781564919599	19.3847048749236	76.6456181946609	31.181748327866	TBXAS1
ENSG00000059378	-0.969387560726461	1.97686584701575e-14	6.06278796435274e-13	651.066406282873	1365.28826144685	604.022054984495	1402.22686977035	803.283762276745	1404.23997571138	482.91114058784	945.577166918773	410.547480952884	1004.74014861164	489.41623918623	970.255775391374	615.131562408914	1025.12431045342	555.144334278548	927.696590442773	586.916446175554	1140.4724450917	PARP12
ENSG00000059573	-0.0052882744261221	0.954503053304656	0.976176442839613	2800.00423923905	2958.5162154244	2054.65514444016	2635.69854835035	2637.40265976187	2808.47995142277	3024.80649520335	3058.31089136944	3300.70844061551	3040.04709973788	3673.89913478413	3164.66603375317	3042.51494769064	2879.20716824881	2314.57002863225	2631.70445706701	3074.22424758859	2840.6572726686	ALDH18A1
ENSG00000059588	-0.448316831267813	3.10137270865008e-05	0.000212367790212075	505.570858898116	734.341792946884	470.475596580215	640.456448493464	373.769122606586	529.743224370163	436.872958827945	612.563954863592	415.212793236439	574.851328807657	451.180595499806	653.889925471445	403.017230543771	491.469062419028	378.908037682184	488.309946611171	337.030732061454	420.174058717995	TARBP1
ENSG00000059691	-0.0397010180979608	0.648935396382919	0.779328237678118	523.365278362438	514.626728497176	498.655124500384	503.554646804914	488.915600475607	561.976277704856	536.785608604739	529.471683383672	601.825284578659	599.844864842772	600.845829358095	575.302230268405	548.845833701057	645.448639915118	686.342466189175	698.77245668177	663.562064370215	664.950783091743	GATB
ENSG00000059728	0.556974501505499	1.48476628717637e-06	1.32667669250291e-05	361.122042070083	345.434379402214	356.532288033444	225.006921587122	386.563175703144	227.032810444356	298.758413548258	264.091715556333	400.050528314884	201.614524016598	395.465800413873	275.056933210639	410.971517988714	257.33573225374	267.291716504486	190.154724011155	410.526530330307	250.233530331125	MXD1
ENSG00000059758	-0.140592323488613	0.370192359284646	0.538929547092715	3298.24798424009	3805.65290776793	2885.3386196521	3137.22000008068	2966.39259653051	3177.05790911947	3885.81844769161	4622.89327450683	4393.55784303839	5059.52481137521	3880.37161069082	4575.21440919234	2742.90345393113	2982.56332300646	2574.02902084357	2312.31836722303	2616.45041837116	2562.36016884239	CDK17
ENSG00000059769	0.00724372259492384	0.944515275951512	0.969944287642556	187.364769653753	209.140542631272	161.725986324449	193.831263776858	160.839524642443	203.208379718713	201.78437111784	185.508327024936	162.119601853553	179.953459452832	234.876096930892	165.23566683716	201.508615271886	209.876273436452	162.529029083314	130.154447017344	186.88931559794	176.95642176064	DNAJC25
ENSG00000059804	0.301608838447871	0.166815587497916	0.30811868035112	948.337884392738	524.026303446896	1540.07246068055	733.305690232728	2006.83861428866	1090.31806497351	920.763635197911	1183.90383705498	1154.66479017998	1198.85661181771	961.353326972951	994.436604684617	1250.14884343019	1390.03481602635	2329.25638668195	1745.54651992765	1531.86242391795	1397.7218687966	SLC2A3
ENSG00000059915	-0.228607426091018	0.315044265766816	0.481488749045998	70.1309473005667	54.0475559608906	73.5118119656586	132.157679847858	44.7791858379528	57.4589211618431	65.6288974024043	64.4126135503251	65.3143719697769	76.6468438410209	53.5299011609939	71.5349533258438	74.2400161528	67.4978969845875	103.783596884526	158.76996373747	100.794237625855	77.9543708196651	PSD
ENSG00000060069	-0.0611147821825202	0.166394763664964	0.307528476649356	1180.71206798566	1319.46533356696	1157.81103845912	1266.68053146485	1197.15782546364	1161.79135715044	1281.23280302007	1166.51243139639	1156.99744632176	1253.84239109496	1118.66568956853	1286.6216253113	1152.04596494256	1200.1969807572	1246.38225315096	1223.08256948923	1288.27634965547	1370.43783900971	CTDP1
ENSG00000060138	-0.188670276505057	0.13479861931295	0.264219217532589	9445.69654388529	11263.0406835021	9584.71508345579	10094.1358136102	11713.8694708343	13401.9430017245	7033.06691566064	8570.09823287076	7364.19543959235	9065.15551993639	8231.5878622059	9706.58789212928	10382.9965447987	12011.4616993354	12181.8444569554	13047.7525431926	12041.7615763639	13118.1615215332	YBX3
ENSG00000060140	0.659671964434169	8.91931678196414e-07	8.3582807448764e-06	543.253158940211	338.384698189924	586.869298859175	247.372067407528	629.650184537745	490.502985527929	404.548278017805	257.6504542013	530.679272254437	305.754257496246	539.668799459816	346.591886536482	621.7601352797	456.66545928635	454.298009003962	274.155111802491	536.519327362627	360.149193186853	STYK1
ENSG00000060237	-0.116057367908181	0.197169797861942	0.347444538751264	4359.63276875911	5526.95007043543	5694.71503360636	3708.54781603834	5262.92512736266	5513.25355733392	4632.22471367119	5788.11745363221	4828.59821347994	4788.76150432813	4258.35825970519	5683.50241846598	4189.25805433657	5663.49541886304	4733.90274468568	4460.32828360147	4290.05473895047	4664.01000614056	WNK1
ENSG00000060339	0.109393538170388	0.0448410173378873	0.113346479024834	2724.63963915485	2671.82917945794	2797.12444529331	2421.53533382767	2535.96409592488	2498.76235198942	2725.06854587296	2771.03063493499	2571.75339630997	2690.13759524627	2973.64063184133	2349.57057966011	2772.06917456258	2700.97053402388	2760.0562228064	2086.16347701559	2789.6905142906	2655.12587011779	CCAR1
ENSG00000060491	-0.262063364151708	0.0130342655820273	0.0414394106389018	1429.83394048618	1689.57359721219	1557.22521680587	2064.37073239269	1429.27850307262	1821.86823196088	1177.40201011477	1455.08094010184	1126.67291647865	1537.1024661596	1354.63423346189	1736.98957089795	1470.21746274027	1565.10748633012	1963.07652597617	2138.77910453324	1693.55318010943	1824.13227718016	OGFR
ENSG00000060642	0.321029212004987	0.00235100004429408	0.0097328965564299	230.280722479473	178.591924044682	268.318113674654	182.309825020891	244.914730705538	183.588260297596	235.088587710105	187.440705431446	247.261551028441	187.451520263366	215.212051606445	182.363754253207	258.514341960643	239.406603367209	342.681687826264	264.001218772769	247.785834163561	227.626762793422	PIGV
ENSG00000060656	0.148481521286997	0.773646818786748	0.86708987493552	480.449325536718	305.486185865904	498.655124500384	389.695722628298	519.073011346065	595.610768141056	311.492378715889	262.803463285326	257.758503666441	255.767185426015	196.640453244467	258.936380348477	60.9828704112286	43.2408402557514	87.1390577615358	78.4619006842146	82.9452580462769	62.3634966557321	PTPRU
ENSG00000060688	-0.0712541598458071	0.41835516306037	0.585988347395305	1330.39453759732	1292.44155558652	1015.68820199218	1145.36655868143	1239.19542849518	1404.23997571138	1596.64332486446	1438.33366057876	1383.2650920742	1637.07661030007	1581.86320165549	1513.31689993546	1555.06319548633	1541.90508424167	1309.04404749633	1451.08362206571	1305.07538925977	1516.21251244249	SNRNP40
ENSG00000060718	4.46502743447796	3.41677850994541e-05	0.000230738943769935	154.916122395282	4.69978747486005	45.3322840454895	4.74412184069233	25.5881061931159	2.80287420301674	16.6521082961324	0	11.6632807088887	0	28.4036210242008	0	0	0	2.93727160993941	0.923081184520172	0	0	COL11A1
ENSG00000060749	-0.228093478506839	0.080637897392736	0.179944718553451	1064.5249761892	1559.15449478482	1257.05198461276	1073.52699937952	1628.50018700473	1883.53146442725	1404.65431156788	1776.49988171797	1329.61400081332	1362.98083178163	1267.23847646435	1814.56973154711	1130.83453175604	1475.46184189747	1076.99959031112	1049.54330679944	1039.44057551663	1129.55883317695	QSER1
ENSG00000060762	-0.331141042707266	0.00912712613097987	0.0306681942882703	465.79509774257	433.55539455584	339.379531908124	551.673596903365	398.443367864233	369.979394798209	509.358606705227	684.061955904453	412.880137094661	702.318362586746	454.457936387213	572.27962660675	408.3200888404	484.086479936338	554.165243741902	696.92629431273	449.374309415272	521.51474078356	MPC1
ENSG00000060971	-0.0869758736743983	0.281977213746194	0.445538747166216	982.879992764659	988.130316589327	907.870877775884	1245.6708490275	927.568849500451	1017.44333569508	870.807310309513	868.282030658382	928.397144427543	923.927715431436	843.369055026271	843.306421601848	998.263074340328	957.626413468835	1112.24684963039	1186.15932210842	981.693876876821	1051.60446235728	ACAA1
ENSG00000060982	-0.306848200692262	0.0647190933655598	0.151737537665261	10563.6047784675	13741.0036296221	10569.7733637956	10947.4000132433	12635.0412937864	13962.5178423279	16398.4085285619	22755.0439889233	17573.0650440827	20243.0979527079	15510.5619731386	22766.2507795882	10630.9051701661	13865.5445571308	10638.7977712005	11287.4367243127	10918.3258028257	13228.077184389	BCAT1
ENSG00000061273	-0.215638624170649	0.00263542514456473	0.0107088835973333	6910.51513549764	7399.81537916716	8314.18593331599	9249.00439427545	6517.65619176081	7095.47604493687	6214.17500180377	8373.63976154226	7350.19950274168	8835.21498841333	7047.37535488921	8180.17304299332	6843.33863179917	8130.33262272164	8367.30772618073	9661.89075837264	7350.62976686056	8440.11972864514	HDAC7
ENSG00000061656	0.958321482731139	6.47081424407134e-14	1.83040759786817e-12	129.794589033885	64.6220777793258	147.023623931317	71.1618276103849	185.51376990009	71.4732921769268	153.787117793694	59.9037306018024	128.296087797776	66.6494294269747	143.110552083473	80.6027643108099	148.4800323056	69.6072062653558	172.319934449779	107.07741740434	118.643217205434	92.7657012754015	SPAG4
ENSG00000061676	-0.0881036442531916	0.163952701422263	0.304216539707077	5313.20430593547	5580.99762639632	5080.89140369311	5170.41507466311	5697.00907171016	5928.0789393804	5762.60900624394	5969.76102384413	5079.35874872104	5486.08115970785	5178.19860210431	5706.67571320534	4659.88672816236	5437.79932582083	4500.87919696382	4734.48339540396	4631.285230913	4791.07563057662	NCKAP1
ENSG00000061794	-0.105992313697089	0.182059997514545	0.32770367823907	1015.32864002313	1193.74601861445	774.324419371604	1071.49380430494	937.621319790604	1053.88070033429	1215.60390561767	1218.68664837215	1090.5167462811	1229.68197292768	1187.48984820409	1216.09420653934	1210.37740620547	1225.50869212642	1134.76593197326	1073.54341759696	1136.03505324141	1157.62240667203	MRPS35
ENSG00000061918	0.0713865503825615	0.921057349868382	0.956747693350193	5.23365278362438	2.34989373743003	4.90078746437724	2.03319507458243	0.913860935468425	2.80287420301674	27.4270018995122	48.9535862982471	33.8235140557773	55.8188971450913	26.2187270992623	40.3013821554049	91.4743056168428	65.3885877038191	102.804506347879	86.7696313448962	85.0451379968156	54.5680595737656	GUCY1B1
ENSG00000061936	-0.0517887892368645	0.341702373067922	0.509866692111669	1102.2072762313	1160.84750629043	1189.66615697758	1280.91289698693	1055.50938046603	1060.88788584183	1197.97226153941	1290.82877554852	1141.83518140021	1211.35337983526	1185.30495427915	1183.85310081502	1244.84598513356	1130.58977449184	1268.90133549382	1386.4679391493	1218.98031128769	1265.19943840316	SFSWAP
ENSG00000061938	-0.445369273941401	0.000419862953615244	0.00215627181963228	1191.17937355291	1769.46998428481	1635.6378162359	2412.72482183781	1011.64405556355	1461.69889687323	1439.91759972439	2213.21740158917	1638.69093959887	2282.74295787388	1459.50914185894	2277.02809178038	1218.33169365041	1551.39697600513	1915.10108968049	1999.39384567069	1502.46410461041	1743.05973152771	TNK2
ENSG00000061987	0.325203337880084	0.000233627955750873	0.00127901406283953	1188.03918188274	923.508238810001	1167.61261338788	779.391445256597	1178.88060675427	936.15998380759	1175.44293855052	1051.85797927681	1258.46798848909	836.450339308532	1234.46506759027	1038.76812505556	1028.75450954594	925.98677425731	854.746038492368	726.464892217375	999.5428564564	834.111767770417	MON2
ENSG00000062194	-0.141506723743799	0.00396552494728278	0.0151333922133484	1178.61860687221	1451.05938286304	1366.09450569516	1555.39423205556	1362.56665478342	1542.98224876071	1463.4264584954	1578.75315811847	1322.61603238798	1550.432352045	1355.72668042436	1352.11137131384	1427.79459636724	1622.05883691087	1451.99126584671	1392.92950744094	1382.7709474297	1530.24429919003	GPBP1
ENSG00000062282	-1.07833850757028	0.00700796648950792	0.0246211384580467	6.28038334034926	41.1231404050255	26.9543310540748	40.6639014916485	40.2098811606107	79.881914785977	10.7748936033798	16.7472795230845	10.4969526379999	25.8266539029527	9.83202266222337	21.1582256315876	5.30285829662857	14.7651649653785	13.7072675130506	22.1539484284841	14.6991596537706	33.520379452456	DGAT2
ENSG00000062370	-0.034577196947444	0.760802183655087	0.858395747254637	125.607666806985	156.267933539097	158.050395726166	120.636241091891	141.648444997606	141.545147252345	130.278259022683	134.622362320179	104.969526379999	123.301444439903	93.9504387723566	141.054837543917	110.034309655043	107.574773319186	117.490864397576	99.6927679281786	123.892917081781	113.033837688514	ZNF112
ENSG00000062485	0.0855798128080984	0.146797276021442	0.280812682369141	7422.3663777361	7230.62303007219	6127.20952733765	5577.05408957959	6891.42531436739	6340.10144722386	6844.01650971043	6378.13699375319	6818.35390241636	6171.73716493786	7199.22548267244	6641.66777921073	6920.23007710028	7046.1476524067	5969.51500193353	5614.17976425169	6694.41728231723	6391.47886350434	CS
ENSG00000062524	2.27873969215245	0.000304839698870195	0.00162606165444429	144.448816828033	31.7235654553054	148.248820797412	23.0428775119342	112.404895062616	35.0359275377092	33.3042165922649	4.50888294852276	26.8255456304441	1.66623573567437	16.3867044370389	5.03767276942562	14.5828603157286	4.21861856153672	23.4981728795153	1.84616236904034	15.7490996290399	4.67726224917991	LTK
ENSG00000062582	-0.0251792285752721	0.819635514286815	0.897755176218481	440.673564381173	451.179597586565	485.177958973347	553.706791977947	413.065142831728	399.409573929885	552.458181118746	427.699753974159	453.701619575772	534.861671151472	528.744329835123	491.67686229594	560.777264868471	537.873866595932	606.057042184165	676.618508253286	594.26602600244	637.666753304861	MRPS24
ENSG00000062598	-0.0204582805081461	0.655587066992356	0.784029247204267	1152.45034295409	1052.75239436865	1031.61576125141	1127.06780301019	1029.92127427291	1052.47926323278	996.187890421569	1078.26715083244	1064.85752872154	1114.71170716615	1137.2372879305	1108.28800927364	1220.98312279873	1206.5249085995	1109.30957802045	1064.31260575176	1099.28715410699	1164.6383000458	ELMO2
ENSG00000062650	-0.0886901387586806	0.15581876357563	0.293557290871386	2086.13399955268	2194.80075075965	2012.99845099295	1712.62798448993	2064.41185322317	2144.1987653078	2069.75910763105	2435.44091833779	2008.41693807064	2164.440220641	2007.91751701851	2314.30687027413	1954.10328230763	2124.07444573374	1757.46751328041	1869.23939865335	1926.63985461922	2066.57037042932	WAPL
ENSG00000062716	0.34991579188333	2.56313960657197e-05	0.000179230872258725	3458.39775941899	2862.17057218977	2963.75121908214	2618.07752437064	3325.5399441696	2933.20785345701	2980.7273850077	2284.71540263003	3002.12845446796	2071.13101944324	3193.22247129766	2167.2068254069	3815.40654442426	2800.10807022	2814.8852928586	2338.1646403896	3578.19543571787	2789.98693163581	VMP1
ENSG00000062725	0.11799942451471	0.0120947787584939	0.0389666460807929	1473.79662386863	1441.65980791332	1661.36695042388	1442.21303957047	1781.11496322796	1500.93913571546	1459.5083153669	1487.28724687701	1453.24477632754	1348.8178280284	1487.91276288314	1369.23945872988	1541.80604974476	1533.4678471186	1619.41574761326	1368.92939664342	1544.46170362118	1436.69905420643	APPBP2
ENSG00000062822	-0.253602856286201	0.0663326920650786	0.154827275252146	1359.70299318562	1194.92096548317	945.851980624808	1075.5601944541	1068.30343356259	1080.50800526295	1514.36231916593	1820.94458506769	1545.38469392776	2003.64847214843	1502.11457339524	1742.02724366738	1388.02315914253	1628.38676475317	1260.08952066401	1943.08589341496	1232.62953096619	1593.38733955395	POLD1
ENSG00000063046	-0.0080677410398057	0.931291675331251	0.962615845523505	15160.8453836031	16453.9559494851	20757.2853053698	17806.7224631929	19605.9725095396	19048.3330837017	20357.6921599129	20441.9870363312	19497.5063610493	19684.0758633891	17621.1695046292	18332.0912079398	19933.4443370268	22063.375076837	25576.7820888157	24362.8817030409	21550.017992403	22874.9305733225	EIF4B
ENSG00000063127	0.0145766776004845	0.958820369335732	0.978891200694157	14.6542277941483	30.5486185865904	30.6299216523578	11.5214387559671	21.9326624512422	28.0287420301674	22.529322988885	31.5621806396593	37.322498268444	14.9961216210693	22.9413862118545	28.2109675087835	9.2800020191	13.7105103249943	12.7281769764041	17.5385425058833	25.1985594064639	20.2681364131129	SLC6A16
ENSG00000063169	0.15052684393886	0.0534098065601116	0.130314090869343	699.216011892218	531.075984659186	922.573240169016	635.034594961244	721.036278084587	742.761663799435	684.69551170568	608.699198050572	622.819189854658	643.166993970306	655.468177481558	630.716630732087	709.257297174071	716.110500820858	658.927931163074	647.079910348641	775.905641724033	657.934889717973	BICRA
ENSG00000063176	0.147018926514122	0.142570540850842	0.275005749997527	639.5523701589	571.024178195497	737.568513388775	620.802229439167	605.889800215566	568.983463212397	696.449941091185	578.425269681919	788.437775920879	688.155358833514	691.518927243043	667.995409225837	803.383031939228	781.499088524677	850.829676345782	826.157660145554	927.096998162816	780.323251904848	SPHK2
ENSG00000063177	-0.0466561222128962	0.692637203174785	0.812402486393913	15227.8361392335	14398.9738761025	15229.1970455523	21148.6174341149	14533.1304567544	14730.5053739545	16762.7958395126	14185.5898821881	15737.2646605036	16659.8580031402	15121.6508544995	15146.2669485551	17018.1979884552	16036.0238070414	22817.704956546	24505.036205457	19007.0633723006	19617.9969604769	RPL18
ENSG00000063180	0.309645317792851	0.178886389289744	0.323718473692646	92.1122889917892	43.4730341424555	128.645670939903	108.437070644396	57.5732389345108	70.0718550754184	78.3628625700349	65.0567396858284	65.3143719697769	52.4864256737426	64.4543707856865	61.4596077869925	87.4971618943714	70.66186090574	163.50811961996	124.615959910223	96.5944777247782	74.8361959868785	CA11
ENSG00000063241	0.223439600998903	0.109244364268593	0.225331344288249	1288.52531532832	1023.37872265078	956.878752419656	980.000025948729	1252.90334252721	1076.30369395843	988.351604164566	784.54563304296	1146.50049368376	940.59007278818	1147.06931059273	961.187964406408	776.868740456085	594.825217176677	684.384285115882	756.926571306541	856.751019819771	679.76211354748	ISOC2
ENSG00000063244	0.0388371248502459	0.617045427893956	0.755371876530776	6112.90645127328	5390.65623366448	4306.5669843215	5160.2490992902	4924.79658123934	4867.19105353856	5610.7809600145	5166.53573287158	5726.67082806437	5687.69568372445	6386.44494259531	5708.69078231311	6521.18999027898	5775.28881074377	5559.27606707865	6269.56740526101	6215.64465359442	5969.74571736995	U2AF2
ENSG00000063245	-0.00222886114676028	0.979724649886403	0.989633369480703	4993.95148613439	4445.99895121761	4855.45518033175	5396.09972794176	4819.70257366047	4586.90363323689	4302.12115509492	4172.00497965456	4695.63681339861	4712.94777835495	4765.25365029092	4630.62880965603	5385.05260022631	5139.33206259211	5830.48414572973	6733.87724107466	5603.5296480124	5499.68086132737	EPN1
ENSG00000063322	0.00853248318976264	0.820071509109252	0.897794427694577	1140.93630683012	1083.30101295524	1190.89135384367	1201.61828907821	1200.81326920551	1191.22153628211	1167.60665229352	1201.29524271356	1174.4923673851	1213.01961557094	1194.0445299789	1110.30307838141	1230.26312481783	1214.96214572257	1230.71680456461	1184.31315973938	1242.07899074361	1292.48346819005	MED29
ENSG00000063438	0.129952915298555	0.585255912599993	0.729755236893674	420.785683803401	344.259432533499	417.79213133816	368.686040190946	471.552242701707	440.051249873628	197.866227989338	166.828669095342	160.953273782665	151.627451946367	190.085771469652	234.755551055234	241.2800524966	203.548345594147	271.208078651072	270.46278706441	312.88211263026	276.738016409811	AHRR
ENSG00000063587	0.246809075489506	0.0297088811607142	0.0814007983162847	561.047578404534	434.730341424555	421.467721936443	401.894893075793	517.245289475128	372.782269001226	443.729709302823	443.80290736174	590.16200386977	437.386880614521	569.164867446486	454.398083802191	457.371528084214	432.408402557514	318.204424410103	308.309115629738	437.82496968731	350.794668688493	ZNF275
ENSG00000063601	0.0982882765240845	0.124888049027993	0.24955009532253	615.477567354228	559.274709508347	580.743314528703	526.597524316848	641.530376698834	578.793522922956	579.885183018259	593.884296933997	604.157940720436	580.683153882517	599.753382395625	615.60361242381	668.1601453752	684.470861609332	653.053387943195	548.310223604982	751.757022292839	634.548578472074	MTMR1
ENSG00000063660	-0.199288571463728	0.497772453798033	0.658075731177214	1010.09498723951	1322.99017417311	1269.30395327371	1294.46753081748	2002.26930961132	2536.60115373015	600.455434442893	521.742169757633	723.123403951102	673.159237212444	637.98902608205	707.289256827357	575.3601251842	739.31290290931	703.966095848812	730.157216955456	1085.63793442848	1362.64240192775	GPC1
ENSG00000063761	-0.182791043928133	0.32554146854825	0.492809655208501	140.261894601133	129.244155558652	131.096064672091	157.911484125902	134.337557513858	165.369577977987	105.789864469547	148.793137301251	121.298119372443	128.300151646926	137.648317271127	126.949353789526	74.2400161528	76.9897887480451	72.4526997118387	85.846550160376	70.345978343045	102.120225773761	ADCK1
ENSG00000063854	-0.14371226868969	0.18177059181299	0.327221552746709	1375.40395153649	1254.84325578763	1034.0661549836	1564.88247573694	1018.95494304729	1013.23902439055	931.53852880129	950.086049867295	969.218626908654	1111.3792356948	961.353326972951	1053.88114336384	1096.36595282796	1075.74773319186	1141.61956572978	1504.62233076788	1234.72941091673	1253.50628278021	HAGH
ENSG00000063978	-0.156347658398483	0.00917326907358191	0.0308096012845237	2032.75074115971	2123.12899176803	1627.06143817324	1938.31263776858	1659.57145881066	1845.69266268652	1898.3403457591	2233.18531178977	1965.26279944775	2181.93569586558	2038.50603196764	2213.55341488562	1964.70899890089	2018.60898169532	1639.97664888284	2029.85552475986	1822.69579706755	1960.55242611458	RNF4
ENSG00000064012	0.112483205801851	0.505034293362818	0.665069882680512	326.579933698162	341.909538796069	343.055122506407	374.785625414694	360.061208574559	420.43113045251	388.875705503798	377.457915404905	429.208730087105	315.751671910293	410.760057888443	381.855595922462	243.931481644914	203.548345594147	290.789889384001	210.462510070599	254.085474015177	194.885927049163	CASP8
ENSG00000064042	0.397482585587117	0.0677807115196788	0.157480713434381	2076.71342454216	1107.97489719826	1823.09293674833	922.392832168894	1038.14602269213	718.937233073793	2007.06881757502	1884.06894634701	1574.54289569998	1580.42459528714	2010.10241094344	1509.28676171991	906.788768723485	1047.27205790149	1648.78846371265	1167.69769841802	888.249219077851	668.06895792453	LIMCH1
ENSG00000064102	0.0166026125484323	0.849935558032005	0.916006794440144	1104.30073734475	1073.90143800552	803.729144157868	791.590615704091	1225.48751446316	1130.95974091725	940.354350840419	960.392068035347	815.263321551323	903.099768735507	967.908008747767	900.7358911733	1012.84593465606	1044.10809398034	923.282376057621	906.465723198809	1016.34189606071	1011.06818953106	INTS13
ENSG00000064115	-0.163636562374189	0.0102777294273959	0.0339040005296169	1968.90017719949	2124.30393863674	1780.21104643503	2101.6459754267	1868.84561303293	2125.98008298819	1643.66104240648	1753.31134083985	1599.03578518865	1872.84896689799	1570.9387320308	1946.55675810606	1471.54317731443	1786.5849608108	1827.96203191896	1890.47026589731	1791.19759780947	1801.52550964246	TM7SF3
ENSG00000064199	-0.346606497063288	0.00286637273516956	0.0114965401565678	154.916122395282	212.665383237418	129.870867805997	230.428775119342	245.828591641006	292.900354215249	183.173191257457	190.661336108962	190.111475554886	242.43729954062	204.287581981752	208.559652654221	193.554327826943	253.117113692203	188.964473572769	295.385979046455	202.63841522698	235.422199875389	SPA17
ENSG00000064225	-0.687678094979505	9.86425491361283e-08	1.10997175320875e-06	477.309133866544	864.76089537425	483.952762107253	1105.38038888131	392.960202251423	672.689808724017	440.791101956447	740.745055828739	419.878105519995	621.505929406539	357.230156727449	554.144004636818	428.205807452757	508.343536665175	476.817091346831	617.541312443995	460.923649143235	653.257627468794	ST3GAL6
ENSG00000064309	0.7368046791639	7.81945251583426e-07	7.39147625422664e-06	133.981511260784	77.5464933351909	126.195277207714	105.726143878286	152.614776223227	61.6632324663682	91.0968277376656	66.9891180923381	120.131791301554	67.4825472948119	144.202999045943	64.4822114486479	95.4514493393143	70.66186090574	83.2226956149499	60.0002769938112	115.493397279626	60.8044092393388	CDON
ENSG00000064313	0.0402323794840305	0.550782171597394	0.702463592961441	1230.95513470846	1099.75026911725	1030.39056438531	1001.00970838608	1152.37863962568	1052.47926323278	1284.17141036645	1265.70785626389	1119.67494805332	1156.36760055801	1216.98591619076	1236.24489761705	1163.97739610997	1197.03301683604	990.839623086227	1005.23540994247	1097.18727415645	990.020509409747	TAF2
ENSG00000064393	0.495937709136576	0.00364913308308257	0.014085301127454	2311.18106924853	2320.52006571215	4297.99060625884	1119.61275440339	3690.1704574215	2368.42870154914	3154.10521844391	2718.21229182372	4122.96973059217	2163.60710277317	3148.43214583642	3028.64886897868	2907.29206112661	2806.4359980623	2484.93178200874	1505.5454119524	2800.1899140433	2475.83081723256	HIPK2
ENSG00000064419	-0.0156669859282319	0.739165919025576	0.845103013761656	2359.33067485787	2339.31921561159	2180.85042164787	2138.24348676918	2397.05723373368	2159.6145734244	2439.04409749234	2498.56527961711	2376.97660847152	2429.37170261323	2471.11502910547	2444.27882772531	2363.74908572219	2615.54350815277	2208.82825067444	2189.54856968185	2188.07490846128	2396.31735899651	TNPO3
ENSG00000064489	0.131892443922346	0.568930574154262	0.71705562857915	18.8411500210478	11.7494686871501	24.5039373218862	29.8201944272089	17.3633577739001	32.2330533346925	25.4679303352614	16.7472795230845	29.1582017722218	13.3298858853949	18.5715983619775	16.120552862162	25.1885769089857	15.8198196057627	21.5399918062223	18.4616236904034	20.9987995053866	28.8431172032761	BORCS8-MEF2B
ENSG00000064490	0.161323224396894	0.123996344057424	0.248139796880537	1466.46950997155	1077.42627861167	1374.67088375782	1509.98620872321	1137.75686465819	1073.50081975541	1268.49883785244	949.441923731792	1274.79658148154	1180.52801872529	1203.87655264113	1063.95648890269	1337.64600532456	1051.49067646303	1482.34307248275	1585.85347500566	1610.60792206315	1372.7764701343	RFXANK
ENSG00000064545	0.327396341710563	6.99308786542368e-06	5.50918873300451e-05	736.898311934313	465.278960011145	703.263001138134	611.313985757783	618.683853312124	570.384900313906	689.593190616307	506.283142505555	748.782621510657	576.517564543331	702.443396867736	513.842622481413	719.863013767328	526.272665551706	728.443359264973	693.233969574649	750.707082317569	629.091772514697	TMEM161A
ENSG00000064547	0.409831054621145	0.0417012973708251	0.106918999389714	33.4953778151961	28.1987248491603	68.6110245012814	53.5408036306705	52.0900733217002	32.2330533346925	28.4065376816377	23.8326670136203	37.322498268444	30.8253611099758	45.882772423709	34.2561748320942	49.0514392438143	28.4756752903728	59.7245227354346	43.3848156724481	41.9975990107731	36.6385542852426	LPAR2
ENSG00000064601	0.160964094646192	0.117564993920566	0.238253126779884	6095.11203180896	5461.15304578738	7956.42844841645	7316.79134173062	5581.86259384114	5094.22386398292	5951.65941219415	4833.5225208164	5999.59159665237	5298.62963944449	5534.33631186929	5031.62756210231	5582.58407177573	5149.87860899595	7683.90253160149	6637.87679788456	7188.93901066909	6666.65779249776	CTSA
ENSG00000064607	-0.0309640701631879	0.663120694518896	0.789560131190311	1818.17097703111	1684.87380973733	1455.53387692004	1455.08994170949	1472.22996703963	1582.22248760295	1512.40324760167	1707.57838521912	1615.36437818109	1407.136078777	1655.05714814093	1711.80120705082	1464.91460444364	1487.06304294169	1226.80044241803	1490.77611300008	1415.31908666305	1407.85593700315	SUGP2
ENSG00000064651	-1.6717100981063	1.6966296327891e-16	6.72494372202905e-15	1680.00254354343	7223.5733488599	2364.62995156202	11441.4664163668	1315.95974707453	5068.99799615577	2368.51752117931	7471.86317183771	1740.1614817662	6230.8885335543	1511.94659605746	6212.45805925567	1447.6803149796	5098.20053161712	3774.39401877214	4496.32844979776	2192.27466836236	5363.26071239296	SLC12A2
ENSG00000064652	-0.461731618968722	1.11865474327605e-06	1.02302997937793e-05	150.729200168382	195.041180206692	133.54645840428	222.973726512539	155.356359029632	236.842870154914	137.135009497561	211.273372445066	157.454289569998	199.948288280924	104.874908397049	187.401427022633	163.062892621329	183.509907426847	186.027201962829	186.462399273075	143.841776611898	212.035888629489	SNX24
ENSG00000064666	-0.489958628427087	2.49790318398433e-05	0.000175213819389104	5786.32651757512	8241.07733716711	4573.65990113006	7437.42758282251	5081.06680120444	6759.13114057486	3450.90456042791	4722.73282550984	3650.60686188217	5141.17036242326	4160.03803308295	5946.46893703	5179.56684123196	6190.82273905513	4231.62929938604	5936.33509764923	4760.42784787113	7032.26379164199	CNN2
ENSG00000064687	0.022368762924873	0.893551609550419	0.941491323194399	342.280892049035	334.859857583779	552.563786608534	437.136941035221	386.563175703144	360.169335087651	465.279496509582	502.418385692536	478.194509064438	449.883648632079	388.911118639058	496.714535065366	418.925805433657	468.266660330576	753.899713217781	764.311220782703	634.163745062674	536.326071239296	ABCA7
ENSG00000064692	-1.4136554167046	5.15593648450853e-13	1.29162164639149e-11	486.729708877068	1036.30313820664	415.341737605971	975.933635799564	291.521638414428	454.065620888711	182.193655475331	865.705526116369	186.61249134222	815.622392612603	238.153437818299	766.733795506579	263.817200257271	785.717707086214	440.590741490911	1065.23568693628	334.930852110916	799.032300901567	SNCAIP
ENSG00000064703	-0.140159754505031	0.0796075041018241	0.178142912701915	740.038503604488	764.890411533474	569.716542733854	641.134180184992	653.410568859924	692.309928145134	605.35311335352	665.382297974858	573.833410877326	644.83322970598	569.164867446486	711.319395042897	547.5201191269	618.027619265129	509.127079056164	529.848599914579	551.218487016397	603.366830144208	DDX20
ENSG00000064726	0.0494905975007585	0.266746112943704	0.428289025975502	2473.42430554088	2346.36889682388	2200.45357150538	2252.78014263733	2270.94442463904	2180.63612994702	2736.82297525847	2398.72572861411	2336.15512599041	2443.53470636646	2497.33375620473	2384.83428904609	2508.25197430531	2569.13870397586	2483.95269147209	2304.93371774687	2492.55750128938	2375.2696788752	BTBD1
ENSG00000064763	-0.739766652195169	5.29221119827773e-16	1.99357464518745e-14	695.029089665318	1201.97064669546	510.907093161327	1038.28495142009	794.145152922061	1360.79542556463	734.651836594078	1085.35253832298	674.137624973769	1177.19554725394	647.821048744273	1283.59902164965	707.931582599914	1297.22520767254	845.93422366255	1125.23596393009	884.049459176774	1291.70392448185	FAR2
ENSG00000064932	0.00358163245548489	0.970963439782991	0.985450202416144	2942.35959495363	2729.40157602498	2900.04098204523	3142.6418536129	2320.29291515433	2111.96571197311	2058.98421402767	1987.12912802753	2352.48371898286	2026.14265458003	2269.01234104866	2343.5253723368	2178.14904534018	2204.22819840294	2159.87372384211	2384.3186996156	2156.5767092032	2351.8833676293	SBNO2
ENSG00000064933	-0.179244728504202	0.0200563828136019	0.0587904899581561	401.944533782353	415.931191525115	267.09291680856	420.871380438562	400.27108973517	466.678554802286	385.937098157422	453.464799394289	352.23107740844	413.226462447243	432.608997137828	456.413152909961	417.6000908595	426.080474715209	369.117132315719	399.694152897235	418.926050132462	453.694438170451	PMS1
ENSG00000064961	-0.23037651682107	0.0207050481515299	0.0602960552442692	2728.82656138175	2731.75146976241	2815.50239828473	3557.41364882772	2677.61254092248	2886.96042910724	2776.98394232561	3003.56016985166	2677.88925076085	3419.94884747164	2675.40261108722	3032.67900719422	3065.05209545131	3230.40716349674	3583.47136412608	4761.25274975505	3039.5762284047	3918.76622110456	HMG20B
ENSG00000064989	0.520918321161969	9.2105591558418e-05	0.000559749794014549	9768.08955535655	6307.11479126219	13069.174970628	6649.90335726759	8875.41740526934	7999.40297540976	17135.9989725024	9827.4324493731	12325.7550531536	9025.16586228021	10749.6781106975	7739.88044294552	11711.3625481042	10932.5500022224	15756.5040062516	10167.7392474897	11699.4811444261	8772.20534833691	CALCRL
ENSG00000064995	0.16335775532427	0.00177557752006221	0.007612268379572	1249.7962847295	1157.32266568429	1270.5291501398	1280.91289698693	1156.94794430303	1084.71231656748	1273.39651676307	1066.02875425788	1266.63228498532	1093.88376047022	1161.27112110483	1048.84347059441	1342.94886362119	1136.91770233415	1416.74400652744	1164.00537367994	1341.8232883942	1209.07229141301	TAF11
ENSG00000064999	-0.416340356067315	0.000789794953612106	0.00377515024898784	1849.57289373286	3072.48606168976	2500.62680369849	2881.0374206833	1920.93568635463	2664.13192996741	1207.76761936066	2200.33487887911	1582.7071921962	2584.33162603094	1637.57799674143	2256.87740070268	1731.38323384923	2433.0882553663	2470.24542395904	2267.08738918154	1883.59231563317	2042.40451547523	ANKS1A
ENSG00000065000	-0.0382140505841437	0.535769775876221	0.68992458796988	6937.73012997248	7084.92961835153	6527.84890255049	6615.33904099969	6682.15116014512	6543.30982694257	5919.33473138401	7000.36284064933	7059.78381309035	7103.16294117983	7604.52330574854	7077.93024104299	7766.03597541254	7611.44253965262	7054.34731653781	8221.88411052117	7863.000474792	7850.78468524847	AP3D1
ENSG00000065029	0.124247783387849	0.0272494373422626	0.075653567719987	664.673903520297	622.721840418957	754.721269514095	669.598911229146	650.668986053518	578.793522922956	731.713229247701	647.990892316271	756.946918006879	693.987183908374	723.199889154652	701.244049504046	665.508716226885	602.207799659367	785.230610390469	711.695593265053	748.607202367031	705.487055917969	ZNF76
ENSG00000065054	-0.0125513351305375	0.951201611463353	0.974240430685816	2434.69527494206	1755.37062186023	2334.00002990966	3257.17850948105	2767.17091259839	2393.65456937629	4475.49898853112	3277.31377744054	3584.12616184151	2950.07037001147	2828.34518583292	2711.27548450487	2715.06344787383	2711.51708042773	4687.8854894633	6605.56895642635	3379.75678039197	3797.93694633408	SLC9A3R2
ENSG00000065057	-0.391686152334076	0.00329526751451302	0.0129197975562557	378.916461534405	514.626728497176	394.513390882368	745.504860680223	506.278958249507	588.603582633515	509.358606705227	591.951918527488	465.364900284661	706.483951925932	467.567299936845	629.709096178202	551.497262849371	592.715907895909	717.673363361862	948.927457686737	629.963985161597	742.125610203212	NTHL1
ENSG00000065060	0.365767462177384	0.000672633680886435	0.00329076761506187	1259.21685974003	1146.74814386585	1580.50395726166	724.495178242871	1389.06862191201	1112.74105859764	1245.96951486356	1083.42015991647	1242.13939549665	778.965206427767	1030.17748560851	979.32358637634	1173.25739812907	1041.99878469957	1051.54323635831	856.61933923472	1049.93997526933	836.450398895007	UHRF1BP1
ENSG00000065135	-0.173184842048349	0.00384425699910397	0.0147335686703856	3914.77228215104	4970.02525466451	3790.7591036958	4368.6584835861	4376.48001995829	4306.61621293521	3425.43663009265	4240.92647615341	3918.86231818662	4218.9088827275	3963.39757983849	4513.75480140535	3702.7208056209	4292.44438636361	3558.01501017327	3602.78586318223	3533.04801678129	4038.03640845865	GNAI3
ENSG00000065150	-0.312294210443482	0.00235979928322935	0.00976133866994681	5947.52302331075	7176.5754741113	4520.97643588801	5346.62531446025	5547.13587829334	6320.48132780274	6652.02749641384	8447.71426712514	6511.60961977258	8146.22651171198	6869.30650000673	8921.71847465277	6918.90436252613	8929.76084013285	5824.60960250985	7263.72584098923	6194.64585408903	7721.38042968783	IPO5
ENSG00000065154	0.318416789979092	4.19533345134819e-06	3.44266795269821e-05	3947.22092940951	2813.99775057246	2831.42995754395	2813.26425153055	3628.94177474511	2986.46246331433	3545.91953129408	2496.6329012106	3342.69625116751	2618.48945861227	3437.93059089077	2490.62541720402	3177.73783425467	2725.22759075272	2715.99714865731	2539.39633861499	3549.8470563856	2726.84389127189	OAT
ENSG00000065183	0.122424076191392	0.078920348271353	0.177125852115929	1073.94555119972	915.283610728996	855.187412533829	690.608593666497	1009.81633369261	986.611719461891	911.947813158782	894.047076078512	968.052298837765	895.601707924972	1059.67355359519	948.090015205901	947.885920522357	907.002990730394	852.787857419075	813.234523562272	934.446577989702	875.427584304839	WDR3
ENSG00000065243	0.204793774069422	0.00337203127248579	0.013183313609994	2563.44313341922	2086.70563883786	2358.50396723155	1746.5145690663	2345.88102134745	1890.53864993479	2398.88313042519	2240.27069928031	2372.31129618797	2215.26041057907	2431.78693845658	2252.84726248714	2327.95479221994	2126.18375501451	1866.14656284817	1752.93116940381	2279.41968630971	1859.99128775721	PKN2
ENSG00000065268	-0.0918460392989809	0.551703999556217	0.702871636225489	1429.83394048618	1297.14134306138	1025.48977692094	1299.8893843497	1117.65192407788	1142.17123772932	1208.74715514279	991.954248675007	1175.65869545598	1275.50345565873	1166.73335591717	1180.83049715336	1679.6803654571	1630.49607403394	1546.96304790142	2194.16397560445	1788.04777788367	1923.13432812114	WDR18
ENSG00000065308	-0.793884949249688	1.12294789414402e-08	1.49670517831435e-07	5272.3818142232	12772.8474098009	4888.5354957163	6704.79962428131	6471.04928405192	11665.5624329557	3937.73384414426	8127.58357778002	5677.68504908704	8150.39210105117	5860.9779536476	11041.5711760271	5306.83544035104	10044.5307950189	5102.04078646475	5605.87203359101	5513.23481013924	9168.21355210081	TRAM2
ENSG00000065328	-0.379442148120586	0.259066462239429	0.419779676477243	342.280892049035	405.35666970668	111.492914814582	153.845093976737	212.929597964143	199.004068414188	598.496362878642	784.54563304296	569.16809859377	866.442582550671	615.047639870195	701.244049504046	481.234390419043	644.393985274734	232.044457185213	339.693875903423	330.731092209838	448.237632213074	MCM10
ENSG00000065357	0.082618400430662	0.379320762343223	0.548216726307355	946.244423279289	942.307388709441	1101.45198261878	988.810537938586	1239.19542849518	1212.24309280474	1047.12375109209	995.174879352523	1096.34838663554	950.587487202226	969.000455710236	944.059876990361	1163.97739610997	973.446233074598	1339.39585413237	1347.69852939945	1278.82688987804	1263.64035098677	DGKA
ENSG00000065413	-0.0897258923631674	0.782512042118768	0.873875990898097	8.37384445379901	2.34989373743003	8.57637806266017	14.232365522077	8.22474841921582	21.0215565226255	10.7748936033798	9.01776589704551	12.8296087797776	7.49806081053465	7.64712873728484	11.0828800927364	7.95428744494285	6.32792784230508	14.686358049697	10.1538930297219	6.29963985161597	10.1340682065565	ANKRD44
ENSG00000065427	-0.0698781824715041	0.252453581587671	0.413089034319085	4007.93130169955	4280.3314427288	2999.28192819887	3750.56718091305	3732.20806045305	3816.11322740729	4005.32181311091	3849.29778576743	3899.0347409815	4063.11584144194	4385.08210735162	4244.74307551802	4087.17803212647	4263.96871107324	3957.48394912503	4250.78885471539	4017.07034538045	4317.89259970125	KARS
ENSG00000065457	-0.3141874928298	0.000206619906207726	0.00115313206309901	789.234839770557	1172.59697497758	735.118119656586	1040.31814649467	732.002609310208	958.582977431724	679.797832795053	860.552517032343	706.794810958657	718.147602075652	757.065744991199	801.997504892558	696.0001514325	830.013201982349	647.178844723316	810.465280008711	704.509723405719	829.434505521237	ADAT1
ENSG00000065485	0.316400023776325	0.00885555604720145	0.0299079413465106	4149.23992685741	3473.14294392158	4625.11816950602	3917.28917702881	4168.11972667149	3242.92545289036	3093.37399995213	2173.92570732347	3116.42860541507	2490.18930696534	3171.37353204827	2473.49732978798	2978.8806481311	2406.7218893567	3597.17863163913	3097.8604552497	3628.5925545308	2850.01179716696	PDIA5
ENSG00000065491	-0.265294164283559	0.0051123805411752	0.0188102396983957	532.785853372962	801.313764463639	686.110245012814	750.926714212442	682.654118794913	800.220584961278	475.074854330837	585.510657172455	506.186382765771	586.514978957377	587.736465808463	683.108427534114	522.331542217914	738.258248268926	690.258828335761	677.541589437806	632.063865112135	774.086902239274	TBC1D22B
ENSG00000065518	-0.0861130618039057	0.370334143216172	0.539077824160007	1949.01229662172	1837.61690267028	1511.89293276038	2317.16465333244	1801.21990380827	1933.98320008155	1693.61736729488	1506.6110309421	1611.86539396842	1837.85801644883	1812.36951073651	1913.30811782785	2004.4804361256	1811.89667218002	2288.1345841428	2376.01096895492	2068.38175128058	2236.51089881619	NDUFB4
ENSG00000065526	-0.0312272652561902	0.825770703466063	0.901548007861798	2320.60164425905	2665.95444511437	2692.98271167529	1724.82715493742	2449.14730705538	2462.3249873502	3281.44487012021	3480.85763625957	3139.75516683285	2822.60333623238	2660.10835361266	3440.7305015177	2320.000504775	2777.96032277193	1934.68290041342	1897.85491537347	2063.13205140423	2089.17713796702	SPEN
ENSG00000065534	-0.126891428569302	0.416044093974743	0.583946504311259	557.907386734359	814.238180019505	789.026781764736	1020.66392744038	481.60471299186	692.309928145134	919.784099415785	918.523869227636	864.249100528655	853.112696665276	644.543707856865	823.155730524146	526.308685940386	569.513505807457	857.683310102307	590.77195809291	599.515725878786	529.310177865526	MYLK
ENSG00000065548	-0.0867591683986927	0.254038479013276	0.414836094508821	2140.56398850237	2266.47250975126	1625.83624130715	2167.38594950487	2387.00476344353	2784.65552069713	1990.41670927889	2124.32799488972	1959.43115909331	2123.61744511698	2242.7936139494	2050.33281715623	2150.30903928288	2348.71588413557	2099.17011057003	1946.77821815304	2225.87274757097	2192.07690744898	ZC3H15
ENSG00000065559	0.25834531433252	3.51231087633927e-05	0.00023634925272033	964.038842743612	734.341792946884	819.656703417094	780.069176948124	926.654988564983	852.073757717088	979.535782125437	676.332442278414	881.744021591988	710.649541265117	782.192025127992	712.326929596782	909.4401978718	797.31890813044	799.916968440166	652.618397455762	872.500119448811	731.211998288459	MAP2K4
ENSG00000065600	-0.00725832299774471	0.938706884670684	0.966916264577252	525.458739475888	494.652631729021	496.204730768196	668.24344784609	488.001739540139	442.854124076644	470.17717542021	437.361646006707	408.214824811106	429.888819803987	407.482717001035	420.141908970096	441.462953194328	432.408402557514	538.499795155558	486.463784242131	514.470587881971	495.78979841307	TMEM206
ENSG00000065609	1.45975992655324	0.000132185347792277	0.000774192038902218	35.5888389286458	2.34989373743003	56.3590558403383	10.1659753729121	31.9851327413949	4.2043113045251	78.3628625700349	31.5621806396593	78.1439807495545	36.6571861848361	89.5806509224796	33.2486402782091	91.4743056168428	35.8582577730621	89.0972388348287	41.5386533034077	71.3959183183143	28.8431172032761	SNAP91
ENSG00000065613	-0.124044578934495	0.0231561634305332	0.0661897414872762	2875.36883932324	3335.67416028192	2923.31972250102	2670.94059630978	3050.4678025936	3252.73551260092	3095.33307151638	3400.98599545717	2971.80392462485	3105.86341129702	2683.04973982451	3475.99421090368	2982.85779185357	3414.97172556397	2723.82987295048	2902.16724413142	2849.53709288096	2956.0297414817	SLK
ENSG00000065615	0.156918081991716	0.113212297666501	0.231502679266589	548.486811723835	480.553269304441	438.620478061763	462.213013621738	572.076945603234	407.818196538935	640.616401510036	583.578278765945	655.476375839547	610.675397124656	635.804132157111	621.648819747121	536.914402533643	498.851644901717	503.252535836285	432.001994355441	584.816566225016	487.214817622907	CYB5R4
ENSG00000065618	-0.958141724971155	0.00439484002596498	0.0165471394926028	23.0280722479473	81.071333941336	34.3055122506407	48.7966817899782	64.8841264182582	156.960955368937	17.6316440782579	33.4945590461691	18.661249134222	34.1578325813245	14.2018105121004	49.369193140371	34.4685789280857	69.6072062653558	59.7245227354346	60.9233581783314	43.0475389860424	73.2771085704852	COL17A1
ENSG00000065621	0.497936685403891	0.0648022735363148	0.151815326320184	26.1682639181219	28.1987248491603	30.6299216523578	18.9764873627693	16.4494968384316	28.0287420301674	27.4270018995122	16.1031533875813	57.1500754735548	22.494182431604	43.6978784987705	18.1356219699322	14.5828603157286	16.8744742461469	23.4981728795153	13.8462177678026	16.7990396043092	20.2681364131129	GSTO2
ENSG00000065665	0.237512889169625	0.0249609290560847	0.0703419090403604	129.794589033885	105.745218184351	150.6992145296	138.934996763132	137.993001255732	145.74945855687	171.418761871951	146.860758894741	162.119601853553	125.800798043415	161.682150445451	159.190459513849	153.782890602229	128.66786612687	146.86358049697	111.692823326941	148.041536512975	92.7657012754015	SEC61A2
ENSG00000065675	-1.13472723058373	0.000149394788648524	0.00086398563294219	11.5140361239736	27.0237779804453	13.4771655270374	18.9764873627693	18.2772187093685	56.0574840603347	5.87721469275262	21.2561624716073	5.83164035444437	29.1591253743014	10.9244696246926	17.1280874160471	11.9314311674143	24.2570567288361	12.7281769764041	15.6923801368429	10.4993997526933	17.1499615803263	PRKCQ
ENSG00000065717	0.0972558955022919	0.503052447264609	0.663207920271301	1227.81494303828	810.713339413359	1390.59844301704	1198.22963062058	935.793597919667	690.908491043625	994.228818857318	926.897508989178	963.38698655421	1102.21493914859	989.756947997152	1141.53664955184	1091.06309453133	1127.42581057069	1508.77851697221	1628.31520949358	1394.32028715767	1180.22917420973	TLE2
ENSG00000065802	-0.30927754180341	0.00467281547066764	0.0173952946690058	705.496395232567	988.130316589327	644.453551565607	809.889371375333	813.336232566898	1024.45052120262	478.992997459339	639.617252554728	658.975360052214	718.980719943489	608.492958095379	818.11805775472	733.1201595089	744.586176111231	540.457976228851	701.541700235331	623.664345309981	758.496028075341	ASB1
ENSG00000065809	-0.129647231250491	0.158452914111453	0.296715639462929	5052.56839731098	4951.22610476507	4312.69296865197	3932.19927424241	5202.61030562174	5297.43224370163	2921.95523808018	4515.96833601329	4338.74042370661	4805.42386168487	4240.87910830568	4383.78284395417	4011.61230139951	5185.73686676901	3991.75211790766	4596.94429891046	4494.79303412799	4533.82620687172	FAM107B
ENSG00000065833	0.0976260171777409	0.385698078734574	0.554740173687311	1296.89915978212	1369.98804892171	1149.23466039646	1444.92396633658	1508.78440445837	1580.82105050144	1661.29268648474	1438.33366057876	1723.83288877376	1493.78033703207	1679.09098131526	1475.03058688782	2268.29763638287	1851.97354851462	1762.36296596365	1669.85386279699	2048.43289175046	1784.37554806213	ME1
ENSG00000065882	-0.22185922731596	4.37714977483486e-07	4.36020411625775e-06	2868.04172542616	3249.90303886573	2849.80791053537	3040.98209988378	2981.92823243347	3170.05072361193	2966.03434827582	3261.21062405296	2691.88518761152	3138.35500814267	2539.93918774104	3491.10722921195	2565.25770099407	3225.13389029482	2908.87798437666	3347.09237507014	2532.45522034962	3136.10433807513	TBC1D1
ENSG00000065883	0.0802225856109009	0.268540492284707	0.430157572816069	1895.62903822875	1754.19567499152	2212.70554016632	1734.99313031034	1709.83381026142	1660.70296528742	2006.08928179289	1885.35719861802	1969.92811173131	1800.36771239615	1688.92300397748	1952.60196542937	1580.25177239531	1730.68826487044	1674.24481766546	1478.77605760132	1705.10251983739	1552.85106672773	CDK13
ENSG00000065911	-0.00618986384921129	0.965854479141844	0.982816331379605	2036.93766338661	2501.46188349426	1570.70238233291	2155.18677905737	2629.17791134266	2414.67612589892	1868.95427229533	1866.67754068842	2035.24248370108	1966.99128596359	2476.57726391782	1948.57182721383	1859.97754754247	1725.41499166852	1204.28136007516	1299.6983078044	1692.50324013416	1575.45783426543	MTHFD2
ENSG00000065923	-0.480587386255339	0.147159110760771	0.281221357056806	363.215503183532	830.687436181515	660.381110824833	515.753817252409	1147.80933494834	1194.02441048513	179.255048128955	430.276258516172	178.448194845998	365.738743980524	152.942574745697	507.797415158102	425.554378304443	735.094284347773	568.851601791599	546.464061235942	557.518126868013	785.780057862224	SLC9A7
ENSG00000065970	-0.0987986417270881	0.1773875286188	0.322158161498026	616.524297910952	727.292111734594	795.152766095207	684.50900844275	761.246159245198	692.309928145134	727.795086119199	945.577166918773	749.948949581546	801.459388859371	784.376919052931	837.261214278537	642.971568466214	834.231820543886	721.589725508448	717.234080372174	718.15894308422	734.330173121245	FOXJ2
ENSG00000065978	-0.0281259104734819	0.750106944752635	0.85234831798576	33244.1624815821	30788.3077478082	27902.6334284318	30896.4323533545	30183.9128375866	32125.1426778763	31858.4217778477	28731.2462741225	31349.732217422	34057.8584371841	33215.8498938779	29603.3802622527	35653.7677573822	35986.925639189	39528.8222360279	44419.5896802952	36421.3678021177	38643.5407027244	YBX1
ENSG00000065989	0.882875854211166	3.45088550316425e-22	2.51864869343925e-20	472.075481082919	272.587673541883	552.563786608534	182.309825020891	448.705719314997	312.520473636366	451.565995559826	288.568508705456	551.673177530437	252.434713954667	491.601133111168	288.154882411145	436.1600948977	255.226422972971	430.799836124447	244.616513897846	478.772628722813	250.233530331125	PDE4A
ENSG00000066027	-0.810602627226774	3.25249108497785e-15	1.11072055841837e-13	917.982698247717	1784.74429357811	1041.41733618016	1721.43849647979	912.947074532956	1898.94727254384	873.74591765589	1402.90672312608	702.129498675102	1567.92782726958	884.882039600103	1468.98537956451	934.628774780785	1752.83601231851	1361.91493647524	1881.23945405211	1060.43937502202	1771.12330502279	PPP2R5A
ENSG00000066044	-0.168523145432464	0.00680481623368082	0.0240238444445365	3073.20091454424	3591.8125776618	2495.72601623411	2977.95305257173	2770.82635634026	3057.93575549126	3006.19531534297	3255.41348883343	3028.9540000984	3727.36934070356	3245.65992549618	3504.20517841246	3454.81218025351	3391.76932347552	2784.53348622256	3305.55372176674	3066.87466776171	3447.14227764559	ELAVL1
ENSG00000066056	-0.374183667736254	0.00459892379221183	0.0171665262084012	22822.9130588292	26706.5423258923	29436.5799047819	37705.6026581311	20369.9602515912	23766.9718044804	27799.2254967199	34384.7413654346	24357.5954324432	36500.5600256827	23098.6985744501	32765.0236923442	23933.1252072589	32381.0614237155	38790.5879713965	47723.2972396929	27937.8528019415	37241.9211153868	TIE1
ENSG00000066084	0.378692719099152	2.03040307353871e-06	1.76639249624018e-05	2506.91968335608	1882.26488368145	2824.07877634739	1751.93642259852	2438.18097582976	1969.01912761926	2764.24997715798	2000.6557768731	2557.7574594593	1679.56562155976	2169.59966746396	1938.49648167498	2080.04616685256	1930.01799190305	1974.82561241593	1644.00758963043	2040.0333719483	1633.92361238018	DIP2B
ENSG00000066117	-0.272294875923656	3.97292855130029e-10	6.54864585638325e-09	2679.63022521568	3464.91831584058	2745.66617691735	3155.51875575192	2549.67200995691	3118.19755085612	2835.75608925314	3466.04273514299	2948.47736320707	3464.10409446701	2858.93370078206	3386.3236356079	2672.6405815008	3578.44319482352	3157.56698068486	3429.24660049244	2848.48715290569	3486.11946305542	SMARCD1
ENSG00000066135	0.244466796036241	9.29640171288786e-05	0.000564063446855917	2126.95649126495	1836.44195580157	2607.21893104869	1985.7538561755	2293.79094802575	1952.20188240116	1983.55995880401	1677.30445685047	2162.37224342797	1702.05980399137	2023.21177449307	1684.59777409593	2289.50906956938	2145.16753854142	2058.04830803088	1826.77766416542	2195.42448828816	1854.53448179983	KDM4A
ENSG00000066136	-0.105693529396247	0.220836933476836	0.377131257252956	834.244253709727	828.337542444085	825.782687747565	803.112054460058	806.025345083151	948.772917721165	987.37206838244	1064.74050198687	1035.69932694932	1204.68843689257	949.336410385789	929.954393235969	876.297333517871	998.757944443818	1063.29232279807	1116.00515208489	965.944777247782	1080.44757956056	NFYC
ENSG00000066230	0.201546848949501	0.64998005101581	0.780212473667353	52.3365278362438	34.0734591927354	67.3858276351871	52.1853402476156	33.8128546123317	32.2330533346925	14.6930367318816	12.882522710065	20.9939052759997	8.33117867837183	21.8489392493853	11.0828800927364	64.9600141337	59.0606598615141	79.306333468364	109.8466609579	67.196158417237	47.5521661999957	SLC9A3
ENSG00000066279	-0.515020320202738	0.0189904455960233	0.056208608811314	1716.6381130288	2069.08143580714	948.302374356996	942.724782914718	1609.3091073599	1756.00068818998	2401.82173777157	3813.87084831475	2294.16731543841	3279.15192780715	2126.99423592765	3530.40107681347	1889.14326817393	2879.20716824881	1432.40945511378	2328.93382854439	1498.26434470933	2145.30428495718	ASPM
ENSG00000066322	0.00551434643600116	0.91761184157433	0.954912624550309	4109.46416570187	3809.17774837407	3261.47405754305	3968.79678558489	3361.18052065287	3492.38125695885	3776.11044009356	3645.1098008129	4041.32676562995	3888.16108919614	4098.86100318467	3554.58190610671	3852.52655250066	3597.42697835044	3622.63498559194	4057.86488715068	3941.47466716106	3910.9707840226	ELOVL1
ENSG00000066379	-0.0798318653625125	0.298272824598029	0.464085246512522	234.467644706372	263.188098592163	242.588979486673	285.325042133067	229.379094802575	266.27304928659	240.965802402857	262.159337149823	258.92483173733	278.261367857619	288.405998091885	247.85350025574	285.028633443786	290.030026105649	308.413519043638	329.539982873701	282.433853347449	279.076647534401	ZNRD1
ENSG00000066422	0.106898000576092	0.0823748984026688	0.182704054473419	574.655075641957	595.698062438512	572.166936466043	538.796694764343	578.473972151513	552.166217994297	645.514080420663	583.578278765945	573.833410877326	592.346804032238	633.619238232173	498.729604173136	564.754408590943	525.218010911321	503.252535836285	471.694485289808	591.116206076632	505.923866619626	ZBTB11
ENSG00000066427	-0.0444924577592578	0.472041557445358	0.63636114764035	653.159867396323	669.719715167558	709.388985468606	621.479961130695	727.433304632866	718.937233073793	693.511333744809	790.342768262489	734.78668465999	753.971670392651	658.745518368966	778.8242101532	633.691566447114	717.165155461242	719.631544435155	606.464338229753	629.963985161597	698.471162544199	ATXN3
ENSG00000066455	0.0803027605039546	0.0908719783947073	0.196262271163757	1290.61877644177	1324.16512104182	1156.58584159303	1308.69989633955	1317.78746894547	1241.67327193641	1297.8849113162	1165.86830526088	1306.28743939554	1204.68843689257	1378.66806663621	1233.22229395539	1301.85171182231	1203.36094467835	1167.07591968259	1130.77445103721	1325.02424878989	1113.18841530482	GOLGA5
ENSG00000066557	-0.1306131169538	0.0845845690374874	0.186312963713986	745.272156388112	754.315889715039	577.06772393042	712.973739486904	644.271959505239	665.682623216475	798.321662432231	783.901506907457	647.312079343325	818.121746216114	759.250638916138	760.688588183268	627.062993576328	735.094284347773	589.412503061175	689.541644836569	600.565665854056	636.107665888467	LRRC40
ENSG00000066583	-0.444178934007832	3.32669665292095e-05	0.000225558650683309	534.879314486412	668.544768298843	341.829925640313	894.605832816267	534.608647249029	602.617953648598	519.153964526481	687.926712717472	568.001770522881	735.643077300233	600.845829358095	644.822114486479	559.451550294314	668.65104200357	382.82439982877	627.695205473717	515.52052785724	663.39169567535	ISOC1
ENSG00000066629	1.50132873090119	9.60895579063956e-32	1.60300613030439e-29	3305.57509813716	1184.34644366473	2820.4031857491	937.302929382498	2495.75421476427	1233.26464932736	4207.10618422875	993.886627081516	3535.14038286418	933.092011977645	3038.09500262702	1034.73798684002	2634.19485885024	1020.90569189189	1761.383875427	1004.31232875795	2456.85954213023	937.011537252375	EML1
ENSG00000066651	0.260452408619089	0.0175600866600302	0.0527045621957134	123.514205693535	103.395324446921	123.744883475525	114.536655868143	157.184080900569	130.333650440278	154.766653575819	125.604596423134	138.793040435776	107.472204950997	133.27852942125	102.768524496283	117.988597099986	106.520118678802	96.9299631280005	84.9234689758558	118.643217205434	99.0020509409747	TRMT11
ENSG00000066654	0.498601054721645	3.37237611285529e-09	4.83437599331975e-08	1668.48850741945	1152.62287820943	1601.33230398526	945.435709680828	1499.64579510369	1098.72668758256	1691.65829573063	1185.19208932598	1762.32171511309	1173.02995791475	1505.39191428264	1229.19215573985	1492.75461050094	1089.45824351686	1224.84226134473	842.773121466917	1326.07418876516	1032.89541336056	THUMPD1
ENSG00000066697	-0.377332656199854	0.000672262246104173	0.00329001068926739	1623.47909348028	2476.78799925125	1386.92285241876	2178.22965656931	1608.39524642443	2022.27373747657	1270.45790941669	1504.03452640009	1197.81892880287	1456.2900329794	1387.40764233596	1731.95189812853	1407.90887775489	1606.23901730511	1246.38225315096	1398.46799454806	1236.82929086727	1694.72802161952	MSANTD3
ENSG00000066735	0.0159119310452273	0.936008128456337	0.965453145678465	706.543125789292	462.929066273715	813.530719086622	796.334737544783	544.661117539181	461.072806396253	564.212610504252	730.439037660687	760.445902219546	642.333876102468	669.669987993658	724.417344243404	841.828754589785	924.932119616925	1284.56678408017	1409.5449687623	801.104201130497	754.598309534358	KIF26A
ENSG00000066739	0.00876349417586664	0.939892062377762	0.967178939081455	989.160376105009	1058.62712871223	1177.41418831663	818.022151673663	1222.74593165675	1149.17842323686	1066.7144667346	1151.05340414431	1043.86362344554	926.427069034948	962.445773935421	1108.28800927364	828.571608848214	1050.43602182264	749.004260534549	718.157161556694	810.553660907921	822.418612147467	ATG2B
ENSG00000066777	-0.0156864207324049	0.827965601628208	0.903040063706806	2343.629716507	2328.74469379316	2511.65357549334	1930.17985747025	2457.37205547459	2288.54678676316	2560.50653447589	2631.89938966628	2347.8184066993	2176.93698865856	2330.18937094694	2618.58230554744	2109.21188748401	2641.90987416237	2013.01014334514	2087.08655820011	2072.58151118165	2273.14945310143	ARFGEF1
ENSG00000066827	0.245240341243832	0.00343966584183101	0.0134148790448546	451.140869948422	327.810176371489	421.467721936443	300.912871038199	360.061208574559	294.301791316757	276.229090559373	266.024093962843	356.896389691995	289.92501800734	348.490581027695	328.45626456655	343.3600747067	329.052247799864	376.949856608891	313.847602736859	338.080672036724	313.376570695054	ZFAT
ENSG00000066855	0.122726437996614	0.0506357333125735	0.124931101481908	1044.63709561143	871.81057658654	813.530719086622	867.496565155168	1042.71532736947	943.167169315132	1048.10328687422	943.00066237676	991.378860255543	853.945814533113	998.496523696906	835.246145170767	1035.38308241673	963.95434131114	818.519688636449	888.927180692926	1059.38943504675	965.075110747454	MTFR1
ENSG00000066923	-0.276129027719645	0.176942640827367	0.321619519923403	45.0094139391697	54.0475559608906	74.7370088317529	63.7067790035827	36.554437418737	51.8531727558096	56.8130753632753	61.1919828728089	15.1622649215554	44.1552469953707	56.8072420484017	66.4972805564181	42.4228663730286	56.9513505807457	59.7245227354346	67.3849264699726	37.7978391096958	48.3317099081924	STAG3
ENSG00000066926	-0.203577564504404	3.68918871446509e-05	0.000247471529809026	767.253498079335	857.71121416196	768.198435041133	955.60168505374	809.680788825024	908.131241777422	934.477136147667	943.00066237676	832.758242614656	1047.22915987134	816.057880964539	990.406466469076	859.063044053828	910.166954651547	818.519688636449	1001.54308520439	854.651139869233	968.193285580241	FECH
ENSG00000066933	0.159399400029709	0.1163072522346	0.236266974802164	1107.44092901492	1332.38974912283	1671.16852535264	931.881075850278	1384.49931723466	1135.16405222178	1308.65980491958	1393.88895722904	1616.53070625198	1249.67680175578	1384.13030144856	1394.42782257701	1213.02883535379	1217.07145500334	1162.18046699936	988.619948621104	1162.28355262315	1110.07024047203	MYO9A
ENSG00000067048	0.118724934911746	0.967179859361862	0.98371514138245	0	0	0	0	0	0	0	0	0	0	0	0	2013.7604381447	1892.05042484922	1885.7283735811	1709.54635373136	2126.12844992039	1948.07972678343	DDX3Y
ENSG00000067057	-0.293805141474366	0.00703767379228198	0.0246969315396747	15377.5186088452	14342.5764264042	7993.18435439928	11697.6489957642	14256.2305933074	14965.9468070079	10960.0258662015	12201.0372587026	10695.228410051	13912.2352750131	11896.7474212903	15372.9622231792	12121.0083515188	14386.5439494806	9110.4374434954	15155.1468874522	11937.8175188123	15890.2189478805	PFKP
ENSG00000067064	0.569637971320614	7.41258247630773e-05	0.00046247810159571	6331.67313762878	3611.78667442995	4067.65359543311	3466.59760216304	5843.22682138511	3388.67491144723	7350.43650906928	4697.61190622521	7729.25612578057	5360.28036166444	7014.60194601514	4251.79581739522	8255.22465327653	5065.50623776521	3878.17761565667	3950.78746974634	6077.05257685887	4303.86081295371	IDI1
ENSG00000067066	-0.133131395231468	0.124898335041208	0.24955009532253	2426.32143048826	3061.91153987133	3058.0913777714	3112.82165918569	3167.44200233356	3346.63179840198	2293.09326595565	2571.99565906448	2193.86310134197	2467.69512453374	2272.28968193607	2558.13023231433	2305.41764445927	2579.6852503797	2705.2271527542	2630.78137588249	2511.45642084423	2829.74366075384	SP100
ENSG00000067082	-1.00534009663577	8.45356888610673e-17	3.44057987292188e-15	5961.13052054817	17361.014932133	8300.70876778895	18010.0419706511	6754.34617404713	12116.8251796413	6242.58153948541	13984.6225279111	5885.29144570526	14192.1628786064	5871.90242327229	13590.6335973564	6725.35003469918	11493.6262709068	10661.3168535434	14255.142732545	7536.46914248324	13347.3473717431	KLF6
ENSG00000067113	0.640760616821104	1.36664147094072e-07	1.49797719641523e-06	483.589517206893	314.885760815624	482.727565241158	399.86169800121	460.585911476086	320.929096245416	775.792339443346	389.696311979467	614.654893358436	434.88752701101	596.476041508218	306.290504381077	607.177274963971	358.582577730621	645.220663650023	513.233138593216	556.468186892744	307.14022102948	PLPP1
ENSG00000067167	0.269315349865257	3.11746416262656e-05	0.000213277257561216	8207.41429527976	6674.87316116999	6334.26779770758	6348.31275453786	6882.28670501271	5902.85307155325	8585.63113032945	6450.92324706506	7841.2236205859	6174.23651854137	9045.4608492455	6586.25337874705	7504.87020430358	6584.20891991843	6829.15649310913	6002.79694293468	7258.23504903686	6101.48860405519	TRAM1
ENSG00000067177	0.53491755818503	0.00117173634554906	0.00531782644597318	353.794928173008	254.963470511158	254.840948147617	170.788386264924	524.556176958876	355.965023783125	315.410521844391	240.259048542713	333.569828274218	207.446349091459	431.516550175359	282.109675087835	524.982971366228	361.746541651774	301.559885287113	260.308894034689	457.773829217427	286.092540908171	PHKA1
ENSG00000067182	0.175187310102032	0.159689304521844	0.298331692338926	3580.8652345558	3681.10853968414	3957.38587748462	4206.68060931104	4185.48308444539	3479.76832304528	2449.81899109572	2432.86441379578	2746.7026069433	2653.48040906143	3091.62490378801	2692.13232798105	3556.89220246361	2847.56752903728	4206.17294543323	3121.86056604722	4111.56494315469	3127.52935728496	TNFRSF1A
ENSG00000067191	0.116187684601386	0.430718450803325	0.597932424986161	145.495547384758	125.719314952506	132.321261538186	134.868606613968	158.097941836037	159.763829571954	235.088587710105	251.209192846268	228.600301894219	184.952166659855	192.27066539459	165.23566683716	214.765761013457	205.657654874915	227.149004501981	200.308617040877	209.987995053866	177.735965468836	CACNB1
ENSG00000067208	0.50810933172416	1.38630366745853e-05	0.000103417572362103	934.730387155315	815.41312688822	1255.82678774667	578.782864564464	1395.46564846028	818.439267280887	1159.77036603652	990.665996404	1393.7620447122	881.43870417174	1179.8427194668	1018.61743397786	1232.91455396614	895.401789686168	991.818713622874	590.77195809291	1066.73901487364	871.529865763856	EVI5
ENSG00000067221	0.356926467199697	5.79703034332917e-07	5.60539602815797e-06	471.028750526195	314.885760815624	384.711815953613	359.875528201089	390.218619445017	309.717599433349	419.241314749687	316.265932532096	454.867947646661	362.406272509175	463.197512086967	318.380919027699	436.1600948977	343.817412765243	421.988021294628	377.54020446875	521.820167708856	384.315048140949	STOML1
ENSG00000067225	-0.357241278065002	2.86020445518607e-05	0.000197456861456024	29411.0351828556	36007.4217386403	18660.9734674824	29843.2373047208	29701.3942636593	38091.0604189974	26082.099270654	30140.5942586036	26808.0507093808	35235.8871023058	28837.3224683011	34299.4988179113	30089.7436896447	36405.6235314215	25211.5813186466	35862.6270997932	30180.5245891168	37940.392277931	PKM
ENSG00000067248	0.341525262272604	0.000412378544432176	0.0021250233139935	1930.17114660067	1636.70098812001	1558.45041367196	1143.33336360685	1866.10403022652	1573.8138649939	1760.22580047941	1387.447695874	1861.45960113864	1284.66775220494	1986.06857776912	1440.77441205573	1881.18898072899	1541.90508424167	1259.11043012736	1091.08196010284	1666.25474075242	1353.28787742939	DHX29
ENSG00000067334	-0.00167246679174492	0.993637921156683	0.996684560535957	1368.07683763941	1505.10693882393	1203.14332250461	1226.69436166473	1157.86180523849	1149.17842323686	1428.16317033889	1390.66832655152	1534.88774128976	1523.77258027421	1547.99734581895	1468.98537956451	774.217311307771	743.531521470847	660.886112236367	624.925961920157	723.408642960567	777.984620780258	DNTTIP2
ENSG00000067365	0.0467693848930192	0.589778690893909	0.73376744029343	477.309133866544	462.929066273715	431.269296865197	454.080233323408	463.327494282491	416.226819147985	488.788355280593	410.308348315571	517.84966347466	434.88752701101	463.197512086967	425.179581739522	584.6401272033	480.922516015186	447.444375247437	594.464282830991	523.920047659395	572.964625524539	METTL22
ENSG00000067369	0.242899529639627	1.33532409170442e-06	1.20592236978969e-05	2453.53642496311	2010.33409237139	2677.05515241607	1800.7331043885	2529.5670693766	2095.14846675501	2248.03461997788	2012.25004731216	2386.30723303864	1991.15170413087	2510.44311975437	2294.15617919643	2390.26337720533	2301.25642531828	2431.08180249318	2028.00936239082	2518.80600067112	2189.73827632439	TP53BP1
ENSG00000067445	1.06417148288553	0.00026047727644601	0.00141376672639502	258.542447511045	116.319740002786	254.840948147617	128.76902139022	149.873193416822	79.881914785977	581.844254582509	284.703751892437	651.97739162688	302.421786024898	599.753382395625	235.763085609119	646.948712188685	264.718314736429	486.607996713295	300.001384969056	386.377910899113	205.799538963916	TRO
ENSG00000067533	-0.224664364996656	0.151460103399419	0.287306738686315	562.094308961259	675.594449511133	303.848822791389	541.507621530453	534.608647249029	625.040947272732	534.826537040488	667.314676381368	615.821221429325	647.332583309492	660.930412293904	697.213911288505	572.708696035886	611.699691422824	324.078967629981	348.924687748625	451.474189365811	515.278391117986	RRP15
ENSG00000067560	-0.0622580033562244	0.241873516442521	0.400598063835251	20782.8352037724	21385.207957482	18727.1340982515	24416.6396506603	19252.3083275133	18873.1534460132	21691.8198951678	20641.6661383372	20176.3092983066	21971.81752847	20865.7369831629	20041.8773458829	21085.4903019694	21961.0735767198	22511.2496185756	23863.4947822155	21891.2484843655	22062.6460293816	RHOA
ENSG00000067596	-0.0663350626038989	0.360798040598213	0.529611574210784	1960.52633274569	2017.38377358368	1868.42522079382	1598.76906031331	1789.33971164718	1753.19781398697	2055.06607089917	2123.03974261872	2143.71099429375	2146.11162754858	2004.6401761311	2267.96028079541	1764.52609820316	2037.59276522223	1741.80206469407	1892.31642826635	1615.8576219395	1903.64573541622	DHX8
ENSG00000067601	0.483164110235919	0.00482713386841303	0.0179082891633378	52.3365278362438	41.1231404050255	29.4047247862635	30.4979261187364	49.3484905152949	21.0215565226255	47.017717542021	40.5799465367048	53.6510912608882	49.987072070231	64.4543707856865	28.2109675087835	59.6571558370714	32.6942938519096	58.7454321987882	43.3848156724481	49.3471788376584	41.3158165344225	PMS2P4
ENSG00000067606	-0.340803355928135	0.516528503920722	0.674685280988064	3.14019167017463	3.52484060614504	11.0267717948488	10.1659753729121	37.4682983542054	50.4517356543012	13.7135009497561	10.306018168052	5.83164035444437	13.3298858853949	6.55468177481558	5.03767276942562	27.8400060573	41.131530974983	33.28907824598	32.307841458206	12.5992797032319	27.2840297868828	PRKCZ
ENSG00000067646	0.295518197523038	0.91361130383102	0.952316204576951	0	0	0	0	0	0	0	0	0	0	0	1.00753455388512	383.131511931414	317.451046755638	309.392609580284	234.462620868124	328.6312122593	279.076647534401	ZFY
ENSG00000067704	-0.0816872424128076	0.0131041430280143	0.0416005845479477	3408.1546926962	3509.56629685175	3055.64098403921	3305.2974595795	3307.26272546023	3385.87203724422	3618.40517917136	3539.47311459036	3187.57461773929	3519.9229916121	3274.06354652038	3563.64971709168	3248.000706685	3591.09905050813	3169.31606712462	3425.55427575436	3296.81152234569	3459.61497697674	IARS2
ENSG00000067715	-0.743268789632057	3.85810681376265e-05	0.000256772992282906	315.065897574188	747.266208502749	438.620478061763	775.325055107432	249.48403538288	419.029693351002	487.808819498467	758.78058762283	540.009896821549	885.604293510926	551.685716046978	1033.73045228614	299.611493759514	500.960954182485	470.942548126952	560.310279003745	439.924849637848	664.950783091743	SYT1
ENSG00000067798	-0.859682872249694	5.51194591675188e-06	4.4203112088999e-05	546.393350610386	984.605475983182	448.422052990518	479.834037601452	575.732389345108	1070.69794555239	641.595937292161	1355.24138909884	816.429649622212	1161.36630776503	659.837965331435	1399.46549534644	631.0401372988	1294.06124375139	391.636214658588	596.310445200031	547.01872711532	1199.71776691465	NAV3
ENSG00000067829	0.0463460831098784	0.543678983866059	0.696564322227247	1557.53506840662	1341.78932407255	1554.77482307368	1711.9502527984	1480.45471545885	1463.10033397474	1514.36231916593	1352.02075842132	1320.28337624621	1432.96273267996	1417.9961572851	1244.30517404813	1441.05174210881	1435.38496556287	1696.76390000833	1753.85425058833	1793.29747776001	1602.74186405231	IDH3G
ENSG00000067836	0.284616626500146	0.00590468482980476	0.0212364416965804	603.963531230254	440.60507576813	515.807880625705	469.66806222854	509.934401991381	430.241190163069	427.07760100669	332.369085919678	502.687398553105	425.723230464801	481.769110448945	380.848061368577	601.874416667343	395.495490144067	548.290700522023	536.31016820622	638.363504963751	551.916945403229	ROGDI
ENSG00000067900	-0.258832087631472	6.32118679339107e-05	0.00040050891782333	2640.90119461686	3567.13869341878	2906.1669663757	3138.57546346374	3267.96670523509	3671.76520595192	2817.14490939276	3683.11324280759	2787.52408942441	3354.1325359125	2782.46241340921	3629.13946309421	2606.35485279294	3395.98794203706	2650.39808270199	2734.16646854875	2740.34333545295	2989.55012093416	ROCK1
ENSG00000067955	0.49819292434431	0.000629300995882285	0.00311287664336558	3662.51021798034	1850.54131822615	2435.69136979549	1686.19644852036	2560.63834118253	1740.58488007339	4398.11566174321	2678.92059755802	3743.91310755328	2818.43774689319	3257.67684208334	2389.87196181551	2691.200585539	2148.33150246257	1955.243801683	2012.31698225398	2773.94141466156	2126.59523596046	CBFB
ENSG00000067992	-0.0355198498755521	0.86050119318522	0.921828076051231	131.888050147334	132.768996164797	164.176380056638	119.280777708836	203.790988609459	235.441433053406	137.135009497561	142.996002081722	124.797103585109	159.958630624739	104.874908397049	146.092510313343	216.091475587614	237.29729408644	273.166259724365	227.077971391962	236.236494435599	233.863112458995	PDK3
ENSG00000068001	0.0786811856370443	0.518867628547427	0.676247378861477	8733.91976531237	8008.43785716153	8584.95444072283	10590.2354118083	10031.4514886369	8784.20775225445	7173.14053250457	6626.12555592194	7870.38182235812	8157.8901618617	8054.61145428587	7278.42961726613	6062.49274762061	5119.29362442481	7139.52819322606	6327.72151988578	7637.26338010909	6613.64882034039	HYAL2
ENSG00000068024	0.166406991554708	0.172858349004782	0.316164808295458	939.964039938939	891.784673354695	1271.75434700589	689.93086197497	710.983807794434	686.7041797391	705.265763130314	682.773703633446	759.279574148657	723.979427150512	798.578729565031	782.854348368741	662.857287078571	765.679268918914	816.561507563156	660.003046931923	615.264825507826	604.925917560601	HDAC4
ENSG00000068028	-0.416009654367585	0.000804236311995246	0.00383331599761376	625.944872921476	922.333291941286	520.708668090082	912.226856795982	452.36116305687	507.320230746029	611.230328046272	866.349652251873	658.975360052214	911.430947413879	736.309252704283	941.037273328705	619.108706131385	676.033624486259	531.646161399033	733.849541693537	561.71788676909	617.398616891748	RASSF1
ENSG00000068078	3.72303891999794	7.04223262418464e-34	1.42544177956996e-31	340.187430935585	8.2246280810051	328.352760113275	12.876902139022	170.891994932595	16.8172452181004	250.761160224112	12.882522710065	244.928894886663	16.6623573567437	146.387892970881	12.0904146466215	103.405736784257	17.9291288865311	64.619975418667	16.6154613213631	94.4945977742395	17.929505288523	FGFR3
ENSG00000068079	-0.16317996643491	0.229524172065405	0.386210232399723	356.935119843183	417.10613839383	319.776382050615	407.316746608013	385.649314767675	413.423944944969	244.883945531359	254.429823523784	257.758503666441	341.578325813245	231.598756043484	281.102140533949	343.3600747067	316.396392115254	399.46893895176	420.925020141199	271.934453594756	300.903871363907	IFI35
ENSG00000068097	-0.151303623962974	0.0970284548253166	0.206300976569066	383.103383761305	515.801675365891	284.24567293388	374.107893723166	424.945334992818	441.452686975136	386.916633939548	463.126691426838	397.717872173106	431.555055539661	457.735277274621	538.023451774656	434.834380323543	396.550144784452	402.406210561699	402.463396450795	402.127010528153	412.378621636028	HEATR6
ENSG00000068120	0.0661721554915595	0.180106284926893	0.325150851644092	1908.18980490945	1620.251731958	1678.51970654921	1696.36242389327	1887.1228317423	1601.84260702406	1650.51779288136	1589.70330242202	1679.51242207998	1699.56045038785	1879.00877544713	1727.92175991299	1854.67468924584	1806.6233989781	1833.83657513884	1782.46976730845	1845.79447652348	1961.33196982277	COASY
ENSG00000068137	0.223541919223344	0.123006045483916	0.246482943042678	485.682978320343	313.710813946909	573.392133332137	487.289086208255	434.99780528297	360.169335087651	508.379070923102	461.838439155831	541.176224892437	442.385587821544	535.299011609939	476.563843987663	592.594414648243	492.523717059412	748.025169997903	757.849652491061	682.460983925063	572.185081816342	PLEKHH3
ENSG00000068305	-0.0208110452130201	0.847187304516691	0.914451637033774	1517.75930725107	1577.95364468426	1668.71813162045	1692.29603374411	1244.67859410799	1126.75542961273	2019.80278274265	1726.25804314871	1625.86133081909	1595.42071690821	1314.21369585052	1571.75390406079	1214.35454992794	1390.03481602635	1373.664022915	1382.77561441122	1228.42977106511	1329.90156618349	MEF2A
ENSG00000068308	0.0457681752939009	0.307853810248137	0.473556458949941	2187.66686355499	2018.55872045239	2131.8425470041	2175.5187298032	2018.71880644975	2053.10535370976	1945.35806330112	1820.94458506769	2013.0822503542	1858.68596314476	2064.72475906691	1953.60949998325	2086.67473972334	2099.8173890049	2217.64006550425	2163.70229651528	2190.17478841182	2126.59523596046	OTUD5
ENSG00000068323	0.0457800035178628	0.566657448955529	0.715616565393386	1835.96539649543	1890.48951176246	2031.37640398437	2148.4094621421	1961.14556751524	2012.46367776602	1580.97075235045	1433.82477763024	1660.85117294576	1552.93170564851	1664.88917080316	1585.85938781518	1988.57186123571	1812.9513268204	1905.31018431403	1817.54685232022	1900.39135523748	1763.32786794082	TFE3
ENSG00000068354	0.223713447263505	0.000581910040921365	0.00291070060336977	754.692731398636	704.968121229008	802.503947291773	698.741373964827	679.912535988508	585.800708430498	667.063867627422	546.218962906757	674.137624973769	559.02208931875	694.796268130451	631.724165285972	715.885870044857	590.606598615141	819.498779173095	646.15682916412	704.509723405719	615.059985767158	TBC1D25
ENSG00000068366	0.0287068733076461	0.78796198953253	0.877523530118735	4206.81010747728	3990.11956615619	3051.96539344093	2826.14115366957	4088.61382528573	4092.19633640443	4081.72560411669	3740.44046886738	3757.90904440395	3888.99420706397	4345.75401670273	4100.66563431245	4223.72663326466	4255.53147395016	2682.70807041133	2855.09010372089	3610.74357495122	3635.79185502918	ACSL4
ENSG00000068383	-0.287119880279812	0.0149689811732021	0.0461878258517034	949.384614949463	1196.09591235188	1167.61261338788	1337.16462738371	890.100551146246	964.188725837757	1539.83024950119	1583.90616720249	1214.14752179532	1597.92007051172	1071.69047018235	1386.36754614593	1027.42879497179	1424.83841915903	1340.37494466902	1703.08478543972	1268.32749012535	1573.89874684904	INPP5A
ENSG00000068394	-0.076216154433236	0.242586207074896	0.401603185343948	924.263081588066	741.391474159174	691.011032477191	830.899053812685	755.762993632387	756.776034814519	702.327155783938	762.645344435849	681.135593399102	773.133381352906	718.830101304775	759.681053629383	775.543025881928	753.023413234304	748.025169997903	941.542808210576	740.207682564876	780.323251904848	GPKOW
ENSG00000068400	0.119880717291591	0.0190852525229112	0.0564452013540455	1357.60953207217	1341.78932407255	1602.55750085136	1440.17984449588	1423.79533745981	1369.20404817368	1477.13995944516	1182.61558478397	1424.08657455531	1339.65353148219	1482.45052807079	1411.55590999306	1646.53750110317	1345.73932113021	1550.87941004801	1434.46816074435	1482.51524508029	1505.29890052773	GRIPAP1
ENSG00000068438	-0.0058803775662171	0.947509344581243	0.972032663879433	1065.57170674592	1109.14984406697	681.209457548437	902.060881423069	961.381704112783	982.407408157366	930.558993019165	884.385184045964	986.713547971987	901.433532999833	1109.92611386877	921.894116804888	900.1601958527	928.096083538078	723.547906581741	857.54242041924	976.444177000475	890.238914760575	FTSJ1
ENSG00000068489	-0.371248758654627	0.0288220266506366	0.0792945245710971	1930.17114660067	2441.5395931898	1222.74647236212	1457.12313678407	2491.18491008693	2591.25720068897	2703.51875866621	3866.68919142602	2730.37401395085	3649.8893789947	2720.19293654846	3284.5626456655	2603.70342364463	3224.07923565444	2107.98192539985	3121.86056604722	2010.63505264076	2905.35940044892	PRR11
ENSG00000068615	0.227218031919835	0.555453373555779	0.705930319292614	16.747688907598	22.3239905055853	39.2062997150179	28.464731044154	25.5881061931159	33.6344904362008	39.1814312850175	10.306018168052	22.1602333468886	18.328593092418	6.55468177481558	8.06027643108099	3.97714372247143	15.8198196057627	21.5399918062223	17.5385425058833	14.6991596537706	9.35452449835981	REEP1
ENSG00000068650	-0.530209565342934	4.98031791272494e-08	5.91597857848805e-07	2978.995164439	4306.18027384053	3072.79374016453	3318.17436171852	2772.6540782112	3384.47060014271	2343.04959084404	4128.84852857584	2265.00911366619	3568.24382794666	2236.23893217458	4365.64722198424	2180.8004744885	3495.12547823317	2441.8517983963	3079.39883155929	2255.27106687852	2917.83209978006	ATP11A
ENSG00000068654	-0.10316122005301	0.463325883911063	0.628459001418848	2277.68569143333	2737.62620410598	2050.97955384188	1447.63489310269	2534.13637405394	2780.4512093926	1997.27345975377	2494.70052280409	2460.95222957552	2411.04310952081	2458.00566555584	2820.08921632446	2025.69186931211	2343.44261093365	1414.78582545415	1547.08406525581	1918.24033481706	1980.04101881949	POLR1A
ENSG00000068697	0.171881090711662	0.00497488407018716	0.0183711299123112	7600.31057237933	6349.41287853593	8115.70404100871	8639.72360359225	7712.9862953535	6906.28203623324	7895.05840393102	6548.18629352605	7059.78381309035	6922.37636385916	7599.06107093619	5991.80799195483	7726.26453818783	6517.76567757423	8438.78133535592	7214.80253820967	7984.79351192324	7155.43169753706	LAPTM4A
ENSG00000068724	-0.684468179736664	1.85659684225657e-16	7.32077835384337e-15	432.299719927374	760.190624058614	395.738587748462	588.948839937376	484.346295798265	798.81914785977	395.732455978676	717.556514950622	417.545449378217	740.641784507256	433.701444100297	712.326929596782	365.897222467371	549.475067640157	399.46893895176	593.541201646471	438.874909662579	601.028199019618	TTC7A
ENSG00000068745	0.307010634135612	5.63189694640433e-06	4.50462737320148e-05	1738.61945472002	1475.73326710606	1990.94490740325	1581.1480363336	1703.43678371314	1488.32620180189	1720.06483341227	1151.05340414431	1600.20211325953	1291.33269514763	1692.20034486489	1273.5236761108	1795.01753340877	1498.66424398592	1858.313838555	1508.31465550596	1831.09531686971	1611.31684484248	IP6K2
ENSG00000068784	0.249176584863519	0.00670454505370992	0.0237308693076172	615.477567354228	545.175347083766	577.06772393042	413.41633183176	732.916470245677	671.288371622508	642.575473074286	538.489449280718	636.815126705325	541.526614094169	745.048828404037	585.377575807257	650.925855911157	538.928521236316	495.419811543114	471.694485289808	607.915245680941	504.364779203233	SRBD1
ENSG00000068796	-0.311933101172449	0.00075220623389006	0.00362515645609047	1273.87108753418	1552.10481357253	1421.2283646694	1475.42189245531	1444.81413897558	1535.97506325317	1534.93257059056	2295.02142079808	1427.58555876798	2127.78303445617	1547.99734581895	2176.27463639187	1532.52604772566	1923.69006406074	1642.91392049278	1635.69985896975	1397.47010708348	1686.93258453755	KIF2A
ENSG00000068831	0.693822543506652	0.0774885071029116	0.174766457633235	24.0748028046722	11.7494686871501	44.1070871793952	34.5643162679012	43.8653249024844	33.6344904362008	38.201895502892	25.76504542013	17.4949210633331	14.1630037532321	26.2187270992623	5.03767276942562	10.6057165932571	9.49189176345762	52.8708889789094	22.1539484284841	10.4993997526933	9.35452449835981	RASGRP2
ENSG00000068878	-0.0638296686315325	0.492566350412954	0.653697855198798	2861.76134208581	3292.20112613947	2632.94806523667	2529.29467278054	3543.95270774655	3824.52185001634	3350.01237486899	3496.31666351165	3222.56445986596	3141.68747961402	3361.45930351792	3336.95444246753	3172.43497595804	3468.75911222357	2406.60453907702	2525.55012084719	2889.43481194119	3076.07947254399	PSME4
ENSG00000068885	0.145483356411103	0.012218408913473	0.0392566488286631	314.019167017463	245.563895561438	349.181106836878	307.012456261946	321.679049284886	301.308976824299	309.533307151638	309.824671177064	311.409594927329	284.09319293248	321.179406965963	266.996656779558	327.451499816814	293.193990026802	335.828054069739	308.309115629738	306.582472778644	292.328890573744	IFT80
ENSG00000068903	0.117039847195513	0.233741226922728	0.391113768079757	1841.19904927906	1449.88443599433	1951.73860768824	1995.24209985689	1627.58632606926	1613.05410383613	1596.64332486446	1327.5439652722	1601.36844133042	1423.79843613375	1579.67830773055	1333.9757493439	1687.63465290204	1623.11349155125	2098.19102003338	2095.39428886079	1889.89195548479	1772.68239243918	SIRT2
ENSG00000068912	0.694807300786595	8.65334329656965e-18	4.00507331052512e-16	2623.10677515254	1547.40502609767	2349.92758916889	1760.06920289685	2458.28591641006	1575.21530209541	2430.22827545321	1492.44025596103	2641.7330805633	1542.93429123446	2987.84244235343	1465.96277590285	2355.79479827724	1375.26965106097	1775.09114294005	1375.39096493506	2315.11764546887	1415.65137408512	ERLEC1
ENSG00000068971	-0.0428186400129241	0.755496452625149	0.854673962753782	787.141378657107	941.132441840726	867.439381194772	1093.85895012535	817.90553724424	826.847889889937	615.148471174774	589.375413985475	562.170130168437	536.527906887146	687.149139393166	676.055685656918	613.805847834757	548.420412999773	703.966095848812	686.772401283008	778.005521674572	729.652910872065	PPP2R5B
ENSG00000069020	-0.530321228274216	2.32772674029618e-07	2.43537006508865e-06	3616.45407348445	5584.52246700246	4245.30714101679	4442.5312379626	3278.93303646071	4708.82866106812	2916.07802338743	5103.41137159226	3587.62514605418	4867.07458390483	3330.87078856878	5506.1763369822	2313.37193190421	4499.15669587891	3353.38508801416	3816.01761680639	2897.83433174334	4138.59754681602	MAST4
ENSG00000069122	-0.642904050401836	0.0870503891725396	0.190227718155797	14249.1430686957	13728.0792140662	10872.3969897209	11579.7236814384	4002.7108973517	4641.55968019571	5121.01306895178	11518.9076812046	6210.69697748325	11658.6514425135	7425.36200390358	17211.7127840196	1700.89179864361	4840.86479936338	4032.87392044681	6400.64493346287	2893.63457184227	6655.74418058301	ADGRF5
ENSG00000069248	0.0079424324927908	0.921938925268992	0.957174469229422	1543.92757116919	1344.13921780998	1393.04883674923	1125.71233962714	1307.73499865532	1279.51207367714	1612.31589737847	1647.67465461732	1501.06422723398	1556.26417711986	1601.52724697994	1630.19090818613	1484.800323056	1650.53451220124	1247.3613436876	1335.69847400069	1416.36902663832	1462.42399657692	NUP133
ENSG00000069275	-0.256856851546896	0.0562099145895344	0.135857779554804	9109.6960351766	11471.0062792647	8304.38435838724	7935.56037609521	10625.4610966914	10701.3737071179	12585.0757287476	16948.2468773615	13153.8479834847	15982.5331765885	12914.9079903116	15963.3774717559	12528.002725785	15291.4376309302	10802.3058908205	12547.4425411827	10947.7241221333	13804.1599847463	NUCKS1
ENSG00000069329	-0.213070967426004	8.77407178493143e-07	8.2323352142796e-06	4206.81010747728	5103.96919769802	3637.60949543401	4611.96416084447	4021.90197699654	4806.9292581737	4357.95469467607	4915.97066616081	4136.96566744284	4942.05519201017	4151.2984573832	4914.75355385163	4461.02954203878	5117.18431514404	4311.91472339105	4449.25130938723	4510.54213375703	4956.33889671431	VPS35
ENSG00000069345	-0.0135342539219926	0.718354479737479	0.831326372685979	2003.44228557141	2145.45298227362	1917.4330954376	2087.41360990462	2172.24744360845	2197.45337516512	2249.99369154213	2073.44203018497	1966.42912751864	2069.46478370756	2050.52294855481	2040.25747161737	1962.05756975257	1989.07865176456	2119.73101183961	1955.08594881372	2043.18319187411	2124.25660483587	DNAJA2
ENSG00000069399	0.383500305156193	0.0445855703738008	0.112846539487274	1125.23534847924	637.996149712253	784.125994300359	660.110667547761	707.328364052561	505.918793644521	331.083094358398	298.874526873509	555.172161743104	360.7400367735	593.19870062081	438.277530940029	574.034410610043	517.835428428632	605.077951647518	585.233470985789	547.01872711532	459.930787836024	BCL3
ENSG00000069424	0.319016467185629	0.0402975442794797	0.103738834938367	88.9720973216145	75.1965995977609	133.54645840428	105.048412186759	127.026670030111	109.312093917653	110.687543380174	97.9071725964942	120.131791301554	79.9793153123696	87.395756997541	68.5123496641884	111.3600242292	80.1537526691976	171.340843913132	142.154502416107	115.493397279626	95.8838761081881	KCNAB2
ENSG00000069482	-0.660761196505113	0.0703320920407907	0.162044542308581	142.355355714583	266.712939198308	74.7370088317529	172.143849647979	323.506771155822	473.685740309828	49.9563248883973	81.1598930734096	81.6429649622212	120.802090836392	77.5637343353177	148.107579421113	95.4514493393143	108.62942795957	71.4736091751923	98.7696867436584	93.4446577989702	132.522430393431	GAL
ENSG00000069493	-0.321709419242173	0.412149890089555	0.580035921150415	16.747688907598	41.1231404050255	55.133858974244	50.8298768645606	14.6217749674948	35.0359275377092	44.0791101956447	47.0212078917373	27.991873701333	36.6571861848361	26.2187270992623	33.2486402782091	5.30285829662857	5.2732732019209	27.4145350261011	20.3077860594438	13.6492196785013	18.7090489967196	CLEC2D
ENSG00000069509	0.0533378388288616	0.597996975381323	0.740504376617746	386.24357543148	426.50571334355	409.2157532755	389.695722628298	397.529506928765	402.212448132902	338.919380615401	313.689427990083	344.066780912218	343.24456154892	337.566111403002	308.305573488848	318.171497797714	294.248644667186	305.476247433699	291.693654308374	306.582472778644	266.603948203255	FUNDC1
ENSG00000069667	0.745826695243429	4.12231510778909e-06	3.39007939606425e-05	527.552200589338	391.2573072821	659.155913958739	218.907336363374	901.980743307335	441.452686975136	389.855241285924	293.077391653979	602.991612649548	262.432128368713	428.239209287951	275.056933210639	505.097252753871	358.582577730621	523.813437105861	380.309448022311	522.870107684125	403.024097137669	RORA
ENSG00000069702	0.788047018481562	1.07988204960624e-05	8.20504974728347e-05	832.150792596277	492.302737991591	1285.23151253293	528.630719391431	1094.80540069117	542.356158283738	456.463674470453	412.884852857584	543.508881034215	294.923725214363	785.4693660154	440.292600047799	580.662983480828	486.195789217107	696.13337155564	439.386643831602	639.413444939021	369.503717685213	TGFBR3
ENSG00000069812	-0.888770387036257	0.0130945716330306	0.0415854102096702	95.2524806619638	128.069208689936	49.0078746437724	120.636241091891	249.48403538288	484.897237121895	45.0586459777701	99.8395510030039	75.8113246077768	114.970265761531	62.269476860748	174.303477822126	47.7257246696571	93.864262994192	86.1599672248893	125.539041094743	119.693157180703	201.901820422933	HES2
ENSG00000069849	-0.280542971941175	0.00992400389083954	0.0329303394681607	5310.0641142653	6342.36319732364	5132.34967206907	8862.01959841327	4049.31780506059	4983.51033296376	4834.98862057116	4784.56893451815	4601.16423965661	5119.50929785949	4903.99441452452	5020.54468200957	4343.0409449388	5153.0425729171	5398.70521906863	6012.9508359644	4854.92244564537	6466.31505949122	ATP1B3
ENSG00000069869	0.632263807374066	3.33138286200512e-09	4.78464741987698e-08	2054.73208285093	1573.2538572094	2194.32758717491	1633.33337658122	2256.32264967154	1505.14344701999	3232.46808101394	1572.31189676344	2842.34150875619	1510.44269438881	2381.53437818299	1686.6128432037	2278.90335297613	1433.2756562821	1732.99024986425	1323.69841860193	1899.34141526221	1228.56088411792	NEDD4
ENSG00000069943	0.201573859137665	0.0225857347510934	0.064778771822473	302.505130893489	245.563895561438	265.867719942465	264.993091387243	257.708783802096	239.645744357931	272.310947430871	267.312346233849	313.742251069107	245.769771011969	269.834399729908	229.717878285808	247.908625367386	239.406603367209	234.981728795153	178.154668612393	258.285233916255	194.106383340966	PIGB
ENSG00000069956	0.163816948401176	0.117598154285855	0.238288518448153	1831.77847426853	1791.7939747904	1220.29607862993	1705.17293588313	1686.07342593924	1523.3621293396	1575.0935376577	1359.75027204736	1859.12694499686	1306.3288167687	1852.79004834787	1427.67646285522	1836.11468520764	1470.18856869555	1199.38590739193	1170.46694197158	1643.1560612965	1372.7764701343	MAPK6
ENSG00000069966	0.255315939890319	0.00364796937746825	0.0140843904169241	743.178695274663	615.672159206667	666.507095155305	563.195035659332	674.429370375698	713.331484667759	880.602668130768	654.432153671303	874.746053166655	720.646955679164	903.45363796208	789.907090245937	928.00020191	794.154944209287	798.937877903519	665.541534039044	940.746217841318	694.573444003216	GNB5
ENSG00000069974	-0.525205128588778	3.69431079003514e-16	1.41983119249427e-14	767.253498079335	1230.16937154462	671.407882619682	1022.01939082343	790.489709180187	1140.76980062781	764.037910057841	980.359978235948	647.312079343325	1048.89539560701	684.964245468228	1104.2578710581	762.285880140357	1087.34893423609	885.097845128408	1121.54363919201	769.606001872417	990.020509409747	RAB27A
ENSG00000069998	0.0570611183054324	0.372650588027607	0.54138929964446	976.59960942431	865.935842242965	768.198435041133	997.621049928443	901.066882371867	985.210282360383	1005.0037124607	851.534751135298	985.547219901098	880.605586303903	930.764812023812	772.77900282989	945.234491374043	878.527315440022	906.637836934631	1006.15849112699	998.492916481131	856.718535308119	HDHD5
ENSG00000070010	0.050683552188056	0.492110586138804	0.6534928978458	2871.18191709634	2614.25678289091	2346.2519985706	3024.71653928712	2800.06990627525	2893.96761461478	2651.60336221356	2044.45635408732	2329.15715756508	2294.4066080236	2724.56272439834	2323.37468125909	2583.81770503227	2372.9729408644	2468.28724288575	2648.31991838837	2765.54189485941	2521.04435230797	UFD1
ENSG00000070018	0.581907796928627	3.60784545654284e-05	0.000242455519591753	1838.05885760888	1400.5366675083	2073.03309743157	995.587854853861	2235.30384815577	1362.19686266613	2055.06607089917	1586.48267174451	2771.19549643196	1343.81912082138	2102.96040275333	1615.07788987785	1511.31461453914	1364.72310465713	1443.1794510169	963.69675663906	1414.26914668778	1024.3204325704	LRP6
ENSG00000070047	-0.0713306757073765	0.152280497944141	0.288538472202946	2341.53625539355	2279.39692530713	1922.33388290197	2025.74002597562	2256.32264967154	2385.24594676724	2072.69771497742	2201.62313115011	2238.18356803575	2383.55021988218	2208.92775811285	2413.04525655487	2133.07474981884	2132.51168285681	1952.30653007306	2167.39462125336	2033.73373209669	2155.43835316374	PHRF1
ENSG00000070061	-0.1506433564056	0.0395026887108839	0.102161893921623	1265.49724308038	1502.7570450865	1024.26458005484	1227.37209335626	1160.6033880449	1287.92069628619	1115.69125584087	1198.07461203605	1160.49643053443	1222.18391211715	1245.38953721496	1430.69906651688	1254.12598715266	1301.44382623408	919.366013911035	1112.31282734681	1158.08379272207	1161.52012521301	ELP1
ENSG00000070081	0.504678303630591	4.42351761666037e-07	4.39485739126447e-06	3570.39792898856	2738.8011509747	3459.95594985033	2681.10657168269	4603.11753195446	3688.58245117002	3267.73136917046	2315.63345713419	3690.2620162924	2406.04440231379	4214.66038120642	2368.71373618392	3632.45793319057	2510.07804411435	3227.08240878676	2156.31764703912	3262.1635031618	2355.00154246208	NUCB2
ENSG00000070087	0.173360289793131	0.0919298468209654	0.198011777041583	2432.60181382861	2172.47676025406	2482.24885070707	2035.22826965701	2286.480060542	2313.77265459032	3467.55666872405	2818.05184282672	3571.29655306173	3030.88280319167	3375.66111403002	2780.79536872294	3038.53780396817	2725.22759075272	2852.09073325117	2680.62775984658	2785.49075438953	2753.34837735057	PFN2
ENSG00000070214	0.935889803782982	6.01201590009131e-33	1.08652873070579e-30	4561.65176620701	2485.01262733225	5147.0520344622	2386.97101755977	4501.67896811746	2417.47900010193	5346.30629884063	2789.71029286458	5694.01364207948	2666.81029494682	5100.63486776899	2576.26585428426	5590.53835922067	3337.98193681593	5547.5269806389	3240.93803885032	5912.21200074159	2872.61856470466	SLC44A1
ENSG00000070269	0.316615418093839	2.39902846576305e-06	2.05993501916e-05	388.337036544929	274.937567279313	410.440950141594	309.723383028056	424.945334992818	336.344904362008	338.919380615401	287.28025643445	431.541386228883	301.58866815706	406.390270038566	306.290504381077	360.594364170743	324.833629238327	373.033494462305	308.309115629738	364.329171418457	360.928736895049	TMEM260
ENSG00000070366	-0.0896675628454151	0.295345056365913	0.460757712536319	1416.22644324876	1666.07465983789	1601.33230398526	1256.51455609194	1633.98335261754	1555.59518267429	1088.26425394136	1404.83910153259	1356.43954644376	1373.81136406352	1245.38953721496	1603.99500978512	1285.94313693243	1461.75133157247	1205.2604506118	1211.08251409047	1283.02664977912	1367.31966417693	SMG6
ENSG00000070367	-0.244718745184224	6.45903373242346e-06	5.12034418234572e-05	3260.56568419799	3903.17349787128	3178.16067064864	3237.52429042675	3607.92297322934	4068.37190567879	3278.50626277384	4022.5677162178	3164.24805632151	4035.62295180332	3145.15480494901	4239.7054027486	2998.76636674346	3834.72427243688	3346.53145425763	3441.2466558912	3117.27178657463	3712.18713843245	EXOC5
ENSG00000070371	-0.0843056398071928	0.570173148536201	0.718085164088939	194.691883550827	170.367295963677	205.833073503844	134.868606613968	185.51376990009	190.595445805138	202.763906899965	219.647012206609	202.941084334664	208.279466959296	173.699067032613	194.454168899829	220.068619310086	309.013809632565	274.145350261011	315.693765105899	214.187754954943	243.997180665552	CLTCL1
ENSG00000070404	0.663765169397217	0.000188252006671101	0.00106398127821071	453.234331061872	158.617827276527	267.09291680856	196.542190542968	298.832525898175	169.573889282513	382.01895502892	215.138129258086	338.235140557773	229.940531523063	352.860368877572	208.559652654221	327.451499816814	261.554350815277	136.093584593859	132.923690570905	262.484993817332	204.240451547523	FSTL3
ENSG00000070413	0.110455394290303	0.0377638868003682	0.0986396361865777	3935.70689328554	3106.5595208825	4116.66147007688	3374.4260921153	3329.19538791147	3020.09695375053	3323.56490875161	3146.55617193338	3447.66577754751	3272.48698486446	3272.97109955791	3348.03732256026	3197.62355286703	3212.47803461021	3447.37777953222	3517.86239420638	3408.10515972424	3151.69521223906	DGCR2
ENSG00000070423	-0.225761951928925	0.0027047588728132	0.0109320938360429	1181.75879854239	1307.71586487981	915.22205897245	1339.87555414982	920.257962016704	1094.52237627804	1174.4634027684	1332.05284822072	1169.82705510154	1511.27581225665	1232.28017366533	1317.85519648174	1243.5202705594	1282.46004270716	1216.03044651492	1442.77589140503	1210.58079148553	1363.42194563594	RNF126
ENSG00000070444	-0.0414337196293197	0.645023733040591	0.776596501807377	737.945042491038	869.46068284911	797.603159827396	740.76073883953	814.250093502366	892.71543366083	594.57821975014	726.574280847667	963.38698655421	928.093304770622	863.033100350718	847.336559817389	661.531572504414	717.165155461242	777.397886097297	728.311054586416	739.157742589607	707.046143334362	MNT
ENSG00000070476	-0.0726880025407053	0.433639495416508	0.601029962559848	614.430836797503	620.371946681527	717.965363531266	524.564329242266	517.245289475128	599.815079445581	607.312184917771	663.449919568349	609.989581074881	705.650834058094	524.374541985246	631.724165285972	515.702969347128	586.387980053604	494.440721006467	496.617677271853	474.572868821736	508.262497744216	ZXDC
ENSG00000070495	-0.0543209809093832	0.468621105072121	0.633437538607415	775.627342533134	855.36132042453	604.022054984495	828.188127046575	687.223423472255	685.302742637592	718.97926408007	705.962244511563	724.289732021991	744.807373846442	918.74789543665	731.470086120599	794.103029920128	799.428217411208	687.321556725822	802.15754934803	818.953180710076	831.773136645827	JMJD6
ENSG00000070501	-0.0400992326766474	0.616719750089135	0.755196800744087	285.757441985891	293.736717178753	309.974807121861	389.017990936771	330.81765863957	320.929096245416	352.632881565157	376.813789269402	341.73412477044	339.078972209734	345.213240140287	379.840526814691	342.034360132543	345.926722046011	428.841655051154	389.540259867513	379.028331072227	362.487824311443	POLB
ENSG00000070540	0.560938821824789	1.25259404239387e-17	5.67630750972579e-16	2270.35857753626	1471.0334796312	2022.80002592171	1475.42189245531	2128.38211870596	1450.48740006116	1910.0947751446	1209.0247563396	2203.19372590908	1315.49311331491	2306.15553777261	1380.32233882262	1920.9604179537	1355.23121289367	1625.29029083314	1437.23740429791	2048.43289175046	1407.85593700315	WIPI1
ENSG00000070610	-0.408020096893665	1.94721780983125e-06	1.70280608128158e-05	1927.0309549305	1839.96679640771	1252.15119714839	1978.2988075687	1179.79446768974	1702.74607833267	1572.15493031133	1924.64889288371	1471.90602546176	1970.32375743494	1605.89703482982	2151.08627254474	1254.12598715266	1751.78135767812	1399.1203768678	1974.47065368865	1336.57358851785	1951.97744532441	GBA2
ENSG00000070614	-1.31767019826949	3.37407963120669e-27	3.82253006577229e-25	5513.12984226993	15797.1606498734	6204.39692990159	14633.5826834612	6109.16035360642	15034.6172249818	3919.12266428387	12301.5209358411	4700.30212568216	11681.978742813	4383.98966038915	15548.2732355552	4209.14377294893	10387.2935531438	7246.24906172052	11916.9780921554	6002.50683861475	13072.1684427496	NDST1
ENSG00000070669	-0.362892336886249	0.100878308208854	0.212758210185971	367.402425410432	654.445405874263	419.017328204254	662.821594313871	593.095747119008	667.084060317983	267.413268520244	344.607482494239	338.235140557773	357.407565302152	325.54919481584	371.780250383611	275.748631424686	380.730325178689	220.295370745456	230.770296130043	282.433853347449	307.14022102948	ASNS
ENSG00000070718	-0.0587217024467866	0.580409314117342	0.726576548001597	514.991433908639	368.933316776514	545.212605411968	454.757965014936	457.844328669681	500.313045238487	557.355860029374	646.702640045264	486.35880556066	565.687032261448	396.558247376342	485.631654972629	454.7200989359	466.157351049807	564.935239645013	643.38758561056	454.624009291619	480.198924249137	AP3M2
ENSG00000070731	-0.275146157514505	0.502840009138579	0.662985424590304	30.3551861450214	58.7473434357507	62.4850401708098	100.304290346066	42.951463967016	44.8459872482678	13.7135009497561	17.3914056585878	13.9959368506665	23.3273002994411	10.9244696246926	13.0979492005066	27.8400060573	30.5849845711412	67.5572470286064	37.8463285653271	24.1486194311945	29.6226609114727	ST6GALNAC2
ENSG00000070756	0.0160900366916529	0.748532864630174	0.851009365067786	42839.541495079	43825.51820307	49716.0384323749	49305.6582903153	49636.3567099675	49542.2029754223	45751.1777757328	43268.5290262954	42650.2848962643	44248.5561965685	42215.4279706997	39870.1573663421	43874.5238317306	45756.1915730676	46457.845963875	42291.8875499762	43879.0914464557	44405.1482500058	PABPC1
ENSG00000070759	0.324406213607175	0.0218271120996523	0.0629478322159615	183.177847426853	104.570271315636	236.462995156202	170.110654573396	152.614776223227	137.34083594782	244.883945531359	177.778813398897	177.281866775109	160.791748492576	208.657369831629	143.069906651688	178.971467511214	157.143541417243	268.270807041133	238.154945606204	191.089075499018	176.95642176064	TESK2
ENSG00000070761	-0.11755359102696	0.181381920873126	0.326783019842761	1017.42210113658	941.132441840726	778.000009969887	1196.19643554599	725.605582761929	815.63639307787	1015.77860606408	979.071725964942	993.71151639732	1154.70136482234	994.126735847029	1051.86607425607	1020.800222101	929.150738178462	836.143318296085	975.696812037822	993.243216604784	1029.77723852778	CFAP20
ENSG00000070770	-0.412916473479846	1.94728124273294e-14	5.98414504978314e-13	3611.22042070083	5297.835431036	4199.9748569713	4668.21589124125	3815.36940558067	4700.42003845907	3678.15686188101	5109.85263294729	3412.67593542084	4428.02146755463	3360.36685655545	5197.87076349335	3619.200787449	5322.84197001895	4190.50749684689	4908.02265809376	3680.03961331899	5063.13638473725	CSNK2A2
ENSG00000070778	-0.38241148604475	0.00109599940888291	0.00501608894369957	799.702145337806	1069.20165053066	693.46142620938	956.279416745267	707.328364052561	852.073757717088	629.841507906656	847.025868186775	515.517007332882	699.819008983234	550.593269084509	805.020108554213	641.645853892057	786.772361726598	540.457976228851	597.233526384551	508.170948030355	671.966676465513	PTPN21
ENSG00000070785	-0.205940347189488	0.068475938652951	0.158610501173398	905.421931567018	845.96174547481	638.327567235136	891.21717435863	774.040212341756	672.689808724017	996.187890421569	1134.95025075673	826.926602260211	1112.21235356264	1007.23609939666	994.436604684617	973.074497431343	1048.32671254187	865.516034395479	1278.46744056044	850.451379968155	1053.94309348187	EIF2B3
ENSG00000070814	-0.409771265336322	8.70396283769815e-05	0.000533447153165505	1767.92791030832	2532.01050208085	1367.31970256125	1625.87832797441	1798.47832100186	2200.25624936814	1907.15616779823	2616.44036241421	1964.09647137686	2765.95132121945	2184.89392493853	2933.94062091348	2027.01758388627	2589.17714214316	1681.09845142199	2214.47176166389	1866.79327602886	2528.83978938994	TCOF1
ENSG00000070831	-0.0344316426917618	0.331911521648451	0.499281491294604	12478.0749667173	12371.0155807004	10602.8536791802	11660.3737527302	12221.0622900192	11801.501831802	11992.4565805617	11526.6371948307	11523.3213403821	12079.3759657713	12250.7002371303	12221.3941386265	12162.1055033176	11979.8220601239	11810.7691435664	12718.2125603189	11741.4787434369	13012.1435772185	CDC42
ENSG00000070882	-1.45409836403878	4.18710178742139e-30	6.29350418166773e-28	508.71105056829	1937.48738651106	558.689770939006	1619.77874275067	710.069946858966	1402.83853860988	401.609670671429	1320.45857778166	454.867947646661	1238.84626947389	440.256125875113	1754.117658314	475.931532122414	1214.96214572257	705.924276922105	1203.6978646143	549.118607065858	1482.69213299003	OSBPL3
ENSG00000070950	-0.366191259021951	0.0521414911027926	0.127712161411987	269.009753078293	348.959220008359	173.977954985392	250.082994173638	228.465233867106	297.104665519774	417.282243185436	559.745611752325	416.379121307328	528.196728208774	387.818671676588	520.895364358609	347.337218429171	413.424619030598	251.626267918143	307.386034445217	317.081872531337	392.110485222915	RAD18
ENSG00000070961	0.470030070048013	0.00370752943185563	0.0142997978417176	2579.1440917701	1555.62965417868	3708.67091366748	1968.13283219579	1901.74460670979	1114.14249569915	1769.04162251854	1668.28669095342	1620.02969046465	1342.1528850857	1564.38405025598	1362.18671685269	1740.66323586833	1581.98196057627	1616.47847600332	1305.23679491152	1734.50083914493	1262.08126357038	ATP2B1
ENSG00000071051	-0.0670090075404871	0.290969726472081	0.45555406045731	1407.85259879496	1234.86915901948	1415.10238033893	1609.61276737775	1383.5854562992	1464.50177107624	1285.15094614857	1182.61558478397	1179.15767966865	1322.15805625761	1302.19677926336	1349.08876765218	1275.33742033917	1407.96394491288	1418.70218760073	1552.62255236293	1343.92316834474	1460.86490916052	NCK2
ENSG00000071054	-0.399571097058409	7.68880581956029e-05	0.000478376070273544	15300.0605476475	22570.7293480154	16877.0868304491	20773.8318087002	18438.0582340109	26519.3942718428	13067.9868693355	16906.3786785538	13668.1986627467	16687.3508927788	13155.2463220549	18287.7596875689	12476.2998573929	17465.080844762	16273.463809601	17633.6198678888	14215.1373251714	19234.4614560442	MAP4K4
ENSG00000071073	-0.750041262435946	1.75234486759707e-07	1.87076986181372e-06	1066.61843730265	2176.00160086021	959.329146151845	1724.1494232459	1841.42978496888	3293.37718854466	1317.47562695871	2445.10281037034	1415.92227805909	2271.912425592	1367.74359701152	2591.37887259254	1136.13739005267	1829.82580106655	1353.10312164542	1543.39174051773	1254.67827044685	1834.26634538672	MGAT4A
ENSG00000071082	-0.0601552840000804	0.616802920257291	0.755196800744087	12520.990919543	12116.0521101892	12265.4458264701	19070.0143362001	14121.8930357936	13697.6462301428	12294.1536014564	10511.4944052776	11821.9013265296	12471.7744815226	12828.6046802766	12979.0601231482	13151.0885756389	12159.1133489892	18498.9365993984	18878.8563858066	14543.7685374307	15358.5701388904	RPL31
ENSG00000071127	-0.208685381780104	0.00114350552384598	0.00521151526793932	22744.4082670749	26703.0174852861	17973.6380256035	25346.487531436	19263.2746587389	22888.2707418347	19245.9190472006	19074.5072506578	18905.0117010378	21444.4539181291	20741.1980294414	22405.5534092974	20258.2444076953	21002.3925086106	18251.2266936268	22561.950312042	18713.0801792252	22082.9141657947	WDR1
ENSG00000071189	0.317311516558388	7.74090537755785e-06	6.03878132254398e-05	1104.30073734475	828.337542444085	1097.7763920205	760.414957893827	947.673790080756	690.908491043625	1182.2996890254	995.819005488026	1105.67901120265	910.597829546042	1085.89228069445	1021.64003763952	1076.4802342156	853.215604070801	1009.44234328251	876.004044109643	1102.43697403279	846.584467101563	SNX13
ENSG00000071205	-0.687536928818609	2.68485483144433e-25	2.68149876290503e-23	700.262742448943	1223.11969033233	688.560638745003	1158.92119251198	662.549178214608	1030.05626960865	782.649089918224	1172.30956661592	727.788716234657	1173.02995791475	711.18297256749	1179.82296259948	710.583011748228	1218.12610964373	636.408848820205	865.850151079921	709.759423282066	1167.75647487858	ARHGAP10
ENSG00000071242	-0.272459371927462	0.00674562335697379	0.0238484648770887	7340.72139431156	8795.65225920059	8675.61900881381	10929.7789892636	6577.05715256625	6959.53664609056	6737.24710945875	8307.29476958543	6697.05578304391	7361.42948020935	5700.38825016461	8144.90933360734	5636.93836931617	7059.8581627317	6876.15283886816	7971.72910951621	5726.37262511891	6896.62318641577	RPS6KA2
ENSG00000071243	-0.262696101854835	0.00128095271642698	0.00575840781405922	360.075311513358	482.903163041871	289.146460398257	366.652845116364	345.439433607065	357.366460884634	363.407775168537	416.1054835351	353.397405479329	477.376538270706	305.885149491394	462.458360233272	381.805797357257	425.025820074824	347.577140509497	372.92479854615	347.530131814148	353.91284352128	ING3
ENSG00000071246	-1.141688250788	1.39359428151736e-08	1.82640235813589e-07	13713.2170236526	18261.0242335687	10574.67415126	22890.3878813405	7305.40431813459	11689.3868636813	10467.3193677924	28813.6944194669	12242.9457601205	28268.5223735835	13656.6794778283	30313.6921227417	5477.85262041731	15807.1637500781	9192.6810485737	24579.8057814031	6772.11284048716	16630.7854706674	VASH1
ENSG00000071282	-0.748624574509163	0.035154261459757	0.0933164614828766	132.934780704059	203.265808287697	85.7637806266017	212.1300194481	205.618710480396	229.835684647372	478.013461677213	696.944478614518	312.575922998218	663.161822798398	287.313551129416	513.842622481413	377.828653634786	610.64503678244	691.237918872407	1032.00476429355	257.235293940985	590.114587104865	LMCD1
ENSG00000071462	0.30759269278007	0.000553793465616122	0.00278289923916529	1705.12407690482	1209.02032790775	1253.37639401448	1276.84650683776	1303.16569397797	1185.61578787608	1719.08529763014	1183.90383705498	1839.29936779175	1432.96273267996	1743.54535210094	1236.24489761705	1852.02326009753	1318.31830048022	1519.54851287532	1559.08412065457	1794.34741773528	1493.60574490478	BUD23
ENSG00000071537	0.607761222402598	7.06131616245076e-06	5.55717162582504e-05	6208.15893193524	4650.43970637402	5703.29141166902	3448.97657818332	6676.66799453231	4434.14698917248	5229.74154076771	3267.00775927249	5414.09490506615	3015.05356370277	5751.73325740067	3998.90464437005	4671.81815932977	3346.419173939	3298.55601796196	2424.93427173449	4996.66434230673	2887.4298951604	SEL1L
ENSG00000071539	-0.674181390979227	0.00100490319670123	0.00465003464960322	750.505809171737	1096.22542851111	308.749610255766	593.692961778068	587.612581506197	803.023459164295	872.766381873764	1444.13079579829	878.245037379322	1582.92394889065	1021.43790990876	1504.24908895049	856.411614905514	1231.83661996872	557.102515351841	1050.46638798396	666.711884296023	1063.29761798023	TRIP13
ENSG00000071553	0.274457735715656	0.000768472513480281	0.00369299817256858	8850.10685710883	7141.32706804985	9021.12452505241	8088.05000668889	7482.69333961546	6073.82839793727	6961.56080356548	5404.21827687228	7086.6093587208	5918.46933311535	7308.47017891937	6112.71213842104	7348.43588455304	5911.33925935333	8550.39765653362	7158.49458595393	8290.32604472661	6806.19611626496	ATP6AP1
ENSG00000071564	-0.256739383592417	2.70170212250293e-05	0.000187881538807682	4704.0071219216	4700.96242172877	4051.72603617388	5228.70000013447	3857.40700861222	4528.04327497354	4079.76653255244	4419.34941568781	3775.40396546728	5025.36697879389	4000.54077656244	5271.42078592697	4140.20661509276	4743.83657244804	4638.93096263097	5709.25712625726	4433.89651556237	5390.54474217984	TCF3
ENSG00000071575	0.20897436527905	0.311921493566319	0.478095053486589	379.96319209113	366.583423039084	428.818903133009	350.387284519705	458.758189605149	560.574840603347	242.924873967108	164.252164553329	275.253424729774	196.615816809575	301.515361641517	199.491841669254	364.571507893214	355.418613809469	305.476247433699	231.693377314563	413.676350256115	324.290182609807	TRIB2
ENSG00000071626	-0.0775780338235889	0.40522729994574	0.573162735533055	4871.48401099758	4914.8027518349	3516.31500569067	4008.78295538502	4115.11579241432	4015.11729582147	4663.5698586992	4705.34141985125	5176.16397860482	5572.72541796292	5198.95509439122	5271.42078592697	5276.34400514543	5079.21674809021	4655.57550175396	5997.25845582756	5113.20767956163	5371.05614947493	DAZAP1
ENSG00000071655	-0.0703743989533255	0.356618928208297	0.525155878274338	4008.97803225628	3864.40025120368	3774.83154443657	3973.54090742559	3175.66675075278	3434.92233579701	4073.88931785969	4065.72416729652	4245.4341780355	4687.95424231983	4069.364935198	4072.45466680367	4303.26950771408	4374.70744831358	4029.93664883687	4897.86876506403	4573.53853227319	4683.49859884548	MBD3
ENSG00000071794	0.571605023267493	4.69750606091352e-06	3.81964860796615e-05	1022.6557539202	580.423753145217	1068.37166723424	509.654232028661	1020.78266491823	669.886934521	1229.31740656742	903.064841975558	1202.48424108643	878.106232700391	1225.72549189051	869.502320002861	1028.75450954594	708.727918338169	793.06333468364	640.618342056999	836.802160289654	581.539606314702	HLTF
ENSG00000071859	-0.0774301671238784	0.379207169632215	0.548104735997968	3423.85565104707	3565.96374655007	3033.58744044951	4183.6377317991	3484.5517469411	3443.33095840606	2778.94301388986	2544.94236137334	3006.79376675152	3067.53998937651	2934.31254119244	3105.22149507395	3249.32642125916	3229.35250885636	3706.83677174353	4008.01850318659	3438.55341900705	3514.1830365505	FAM50A
ENSG00000071889	0.0930403321373443	0.36974889091983	0.538690778604025	925.309812144791	797.788923857494	872.340168659149	946.791173063883	883.703524597967	903.926930472897	1242.05137173505	1152.34165641532	1288.79251833221	1192.19166887501	1197.32187086631	1165.71747884509	1067.2002321965	822.63061949966	1068.1877754813	1077.23574233504	1035.24081561556	916.743400839262	FAM3A
ENSG00000071894	-0.10943393612689	0.244765078052705	0.404064663975437	3968.15554054401	3892.59897605284	3539.59374614646	3690.92679205863	3356.61121597552	3782.47873697108	3496.94274218781	3800.34419946918	3673.93342329995	4036.45606967115	3893.48097424045	4037.19095741769	4406.67524449834	4532.9056443712	4682.01094624342	5582.795003978	4538.8905130893	4999.99334437332	CPSF1
ENSG00000071967	0.634155429253426	0.00566631382423106	0.020515218260351	2114.39572458425	1248.96852144406	3050.74019657483	1486.26559951975	2906.07777478959	1933.98320008155	1329.23005634422	970.053960067896	1113.84330769887	758.970377599674	1176.5653785794	761.696122737153	2305.41764445927	1786.5849608108	2593.6108315765	1655.08456384467	2424.31140289688	1651.8531176687	CYBRD1
ENSG00000071994	0.171230726779417	0.00336138852562577	0.0131452737328191	1593.12390733526	1236.04410588819	1201.91812563852	1377.82852887536	1450.29730458839	1264.09626556055	1468.32413740603	1261.84309945087	1540.7193816442	1262.17356977333	1568.75383810586	1239.2675012787	1581.57748696947	1416.40118203595	1432.40945511378	1422.46810534559	1588.55918258249	1438.25814162282	PDCD2
ENSG00000072042	0.180541756835441	0.0327991628439817	0.0883000693623846	4019.44533782353	3202.90516411713	3055.64098403921	2811.90878814749	3763.27933225897	3402.68928246232	4088.58235459157	3567.81466455251	4239.60253768106	3828.17660271186	4353.40114544001	3605.96616835486	4496.82383554103	3982.37592209066	3265.26693971598	3157.86073224351	4186.11068139881	3735.57344967835	RDH11
ENSG00000072062	0.188978447553308	0.000595597811824092	0.00296893530377118	4411.96929659536	3577.71321523722	3936.55753076102	2959.65429690048	4193.7078328646	3517.607124786	3803.53744199307	3285.68741720208	4065.81965511861	3557.41329566477	4133.81930598369	3949.53545122968	4079.22374468153	3804.13928786574	4098.47298640212	3856.63318892528	4245.95725998916	3932.01846414391	PRKACA
ENSG00000072071	1.41130859489196	1.99340534430755e-28	2.58648602837033e-26	474.168942196369	131.594049296082	704.488198004228	165.366532732704	393.874063186891	179.383948993071	582.823790364635	226.088273561641	558.67114595577	189.950873866878	451.180595499806	157.175390406079	490.514392438143	226.750747682599	487.587087249942	233.539539683604	427.325569934616	204.240451547523	ADGRL1
ENSG00000072110	0.180963282828195	0.225684085469159	0.38235230082441	20708.517334245	18114.1558749794	15294.1324794553	14199.8344008837	24010.7822184974	21419.5646594539	12445.0021119037	10490.2382428059	13956.2816962563	11337.0679455284	15599.0501770986	12846.0655620353	16677.4893428968	14256.8214287133	12264.0880620337	12313.9030014991	15338.5730987096	14079.3389137397	ACTN1
ENSG00000072121	0.0534715604028804	0.542260202732785	0.695274673791082	1648.60062684168	1604.97742266471	2015.44884472514	1349.3637978312	1731.76647271267	1753.19781398697	1509.4646402553	1603.22995126759	1439.24883947687	1351.31718163191	1475.89584629597	1711.80120705082	1423.81745264477	1544.01439352244	1372.68493237835	1254.46732976291	1412.16926673725	1354.06742113758	ZFYVE26
ENSG00000072133	0.0152213850511072	0.952097417557554	0.974901436036341	24.0748028046722	25.8488311117303	20.8283467236033	14.232365522077	47.5207686443581	36.4373646392176	37.2223597207666	28.341549962143	24.4928894886663	31.658478977813	33.8658558365471	66.4972805564181	27.8400060573	28.4756752903728	37.2054403925658	30.4616790891657	31.4981992580798	23.3863112458995	RPS6KA6
ENSG00000072134	-0.0559605900533229	0.28987056824746	0.454318097931518	1573.23602675749	1593.22795397756	1445.73230199129	1701.10654573396	1656.82987600425	1582.22248760295	1410.53152626063	1575.53252744095	1541.88570971509	1667.0688535422	1721.69641285156	1901.21770318123	1631.95464078744	1567.21679561089	1540.1094141449	1669.85386279699	1749.1999987987	1577.01692168182	EPN2
ENSG00000072135	-0.248596829834853	0.0371542946684454	0.0974329499674675	871.926553751822	1076.25133174295	846.611034471169	958.31261181985	1004.3331680798	1205.2359072972	1129.40475679063	1323.03508232368	1119.67494805332	1364.64706751731	1170.01069680458	1368.231924176	760.9601655662	919.658846415005	840.059680442671	1003.38924757343	753.856902243377	878.545759137626	PTPN18
ENSG00000072163	0.416446595773123	0.00716961234562654	0.0250556825550084	1037.30998171435	775.464933351909	1057.34489543939	845.809151026289	2060.7564094813	1290.72357048921	1411.51106204275	899.200085162538	1048.5289357291	975.581023237342	951.521304310728	778.8242101532	1113.600242292	723.493083303547	933.073281424086	892.619505431006	942.846097791856	733.550629413049	LIMS2
ENSG00000072195	2.14653498820578	0.000187460332782014	0.00105990141972579	47.1028750526195	3.52484060614504	154.374805127883	33.8865845763738	131.595974707453	39.2402388422343	17.6316440782579	5.79713521952926	6.99796842533324	5.83182507486028	10.9244696246926	3.02260366165537	129.9200282674	21.0930928076836	112.595411714344	16.6154613213631	82.9452580462769	28.0635734950794	SPEG
ENSG00000072201	-0.0791530888395197	0.736202992571861	0.842667392764338	126.65439736371	132.768996164797	153.149608261789	152.489630593682	109.663312256211	134.537961744803	53.874468016899	114.010325984075	79.3103088204434	148.294980475019	87.395756997541	109.821266373478	140.525744860657	153.97957749609	260.438082747961	187.385480457595	207.888115103327	154.349654222937	LNX1
ENSG00000072210	-0.233802457093446	3.17472584638937e-05	0.000216220336805909	862.505978741299	954.056857396591	749.820482049718	978.644562565674	1046.37077111135	1122.5511183082	873.74591765589	1081.48778150996	880.5776935211	1098.88246767725	904.54608492455	1088.13731819593	918.7201998909	1050.43602182264	895.86784103152	1030.15860192451	938.646337890779	1095.25891001629	ALDH3A2
ENSG00000072274	0.0922267629995071	0.61327612160714	0.752274143674692	2625.20023626599	2031.48313600826	2591.29137178947	2712.95996118448	3336.50627539522	3334.01886448841	2160.85593536871	2155.24604939388	2371.14496811708	2168.60580998019	2852.37901900725	2222.62122587058	2048.22901707279	1879.39456916461	982.027808256409	1378.16020848862	2621.70011824751	2372.15150404241	TFRC
ENSG00000072310	0.254524663467869	0.000916185264430418	0.0042888092813192	4014.2116850399	3241.67841078472	4070.1039891653	3375.78155549835	3402.30426274895	2626.29312822668	4147.3545015191	3391.32410342462	4293.25362894194	3734.03428364626	3993.98609478763	3355.09006443746	3454.81218025351	2795.88945165846	3158.54607122151	3182.78392422555	3636.99207433295	2930.30479911121	SREBF1
ENSG00000072364	0.149098706618537	0.196408548428284	0.346384546200021	4205.76337692055	4183.98579949416	4655.74809115838	2883.74834744941	4143.44548141384	3596.08760247047	4202.20850531812	4132.06915925336	4701.46845375305	3631.56078590228	3863.98490625378	4331.39104715214	3521.09790896137	3772.49964865421	2893.21253579032	2532.93477032335	3391.30612011993	3023.07050038661	AFF4
ENSG00000072401	-0.0915782955049216	0.118192645182246	0.2391780729609	654.206597953048	636.821202843537	503.555911964762	647.233765408739	627.822462666808	669.886934521	565.192146286377	618.361090083121	538.84356875066	627.337754481399	592.106253658341	591.422783130567	613.805847834757	645.448639915118	558.081605888488	533.540924652659	607.915245680941	643.123559262237	UBE2D1
ENSG00000072415	0.183377417492802	0.0311522195179559	0.0846165404369455	1085.4595873237	921.158345072571	909.096074641978	824.12173689741	1191.67465985083	979.604533954349	973.658567432684	866.349652251873	1057.85956029621	843.11528225123	925.302577211466	932.976996897624	922.697343613371	882.745934001558	816.561507563156	647.079910348641	865.150539621926	815.402718773697	MPP5
ENSG00000072422	-0.126741471249979	0.311638379754393	0.477912568277428	1466.46950997155	1660.19992549431	1962.76537948309	1670.60861961523	1035.40443988573	1386.02129339178	2200.03736665373	1829.96235096474	1953.59951873886	1760.37805473997	1332.7852942125	1828.6752153015	1250.14884343019	1665.29967716662	1477.44761979952	1765.85430598709	1309.27514916085	1700.96437128509	RHOBTB1
ENSG00000072501	-0.139861530277178	0.455411134852118	0.620888768584644	4296.82893535562	4005.39387544948	3255.34807321258	2698.72759566241	3969.81190367484	3667.5608946474	4658.67217978858	5989.08480790923	4970.89023812838	6118.41762139628	4953.15452783564	5709.69831686699	3228.11498807264	3799.9206693042	2419.33271605343	2988.0137942918	2701.49555636798	2983.31377126858	SMC1A
ENSG00000072506	0.335474074626339	0.000118191686756661	0.000700065546879777	1934.35806882757	1265.41777760607	1333.01419031061	1412.39284514326	1315.95974707453	1173.0028539625	1595.66378908234	1064.74050198687	1620.02969046465	1317.15934905059	1829.84866213602	1179.82296259948	1736.68609214586	1307.77175407638	1626.26938136979	1560.93028302361	1741.85041897181	1392.26506283922	HSD17B10
ENSG00000072518	-0.021212775513894	0.74654348400653	0.850069474859347	1293.75896811195	1333.56469599154	1446.95749885738	1209.07333768502	1692.47045248752	1643.88572006932	1288.08955349495	1351.37663228582	1342.44360959309	1354.64965310326	1314.21369585052	1478.05319054948	1280.6402786358	1356.28586753405	1398.14128633116	1437.23740429791	1375.42136760282	1468.66034624249	MARK2
ENSG00000072571	-0.541089277614529	0.0111030411700635	0.0362220888175481	708.636586902742	835.387223656375	278.119688603408	502.876915113387	562.024475313081	741.360226697927	861.991488270384	1352.66488455683	893.407302300877	1406.30296090917	908.915872774427	1267.47846878749	951.863064244828	1249.76574885525	681.447013505943	1196.31321513814	747.557262391761	1040.69085044253	HMMR
ENSG00000072609	0.0818865551614523	0.160259559744874	0.29921293524621	1774.20829364867	1539.18039801667	1766.733880908	1749.22549583241	1595.60119332787	1538.77793745619	1643.66104240648	1579.39728425397	1567.54492727465	1406.30296090917	1593.88011824265	1423.64632463968	1437.07459838634	1338.35673864752	1481.36398194611	1565.54568894621	1517.16326426418	1438.25814162282	CHFR
ENSG00000072682	0.521843498707459	1.46982905615261e-05	0.000108634249763646	2415.85412492102	1572.07891034069	2438.14176352768	2090.80226836226	2133.86528431877	1524.7635664411	1745.53276374753	1078.91127696795	1903.44741169064	1331.32235280382	1912.87463128368	1237.25243217093	1671.72607801216	1048.32671254187	1942.5156247066	1428.92967363723	1998.03577293753	1336.91745955726	P4HA2
ENSG00000072736	0.246881463267119	0.0461511625592773	0.115919884107124	681.421592427895	586.298487488792	746.144891451435	380.885210638441	714.639251536308	514.327416253571	826.728200113869	837.363976154226	804.766368913323	711.482659132955	860.848206425779	769.756399168234	703.954438877443	665.487078082417	641.304301503438	521.540869253897	722.358702985298	657.934889717973	NFATC3
ENSG00000072756	0.0700522559924703	0.492364719955296	0.653550560358561	334.953778151961	378.332891726234	287.921263532163	334.121723923045	365.54437418737	364.373646392176	504.4609277946	450.244168716772	358.062717762884	356.574447434315	470.844640824252	406.036425215705	379.154368208943	321.669665317175	379.88712821883	332.309226427262	407.376710404499	379.637785891769	TRNT1
ENSG00000072778	0.0854714024325102	0.344815183800081	0.512903591207925	6030.21473729202	4954.75094537121	4998.80321366479	5397.45519132481	4903.77777972357	4659.77836251532	4128.74332165872	3589.07082702411	4139.29832358461	3943.14686847339	4734.66513534179	4211.49443523982	4674.46958847808	4122.64498926176	4905.24358859881	5451.71747577614	5033.41224144116	4716.23943458974	ACADVL
ENSG00000072786	-0.300466760726932	0.00410385509915762	0.0155827029089849	3350.58451207633	3805.65290776793	3849.56855326832	4656.01672079375	2673.95709718061	2972.44809229925	3680.11593344527	4426.43480317834	3505.98218109195	4496.33713271728	3146.24725191148	4157.08756933002	2635.5205734244	3296.85040584095	3642.21679632487	4669.86771248755	2804.38967394437	3580.44425174722	STK10
ENSG00000072803	0.0470801449202413	0.425251100728532	0.593085618756072	1630.80620737736	1488.65768266192	1556.00001993977	1536.41774469279	1471.31610610416	1388.82416759479	1626.02939832822	1612.89184330014	1588.53883255065	1531.27064108474	1655.05714814093	1716.83887982025	1568.3203412279	1547.17835744359	1372.68493237835	1276.6212781914	1451.01704582221	1366.54012046873	FBXW11
ENSG00000072818	0.382557723496068	0.136919528671358	0.266963185815552	21.9813416912224	28.1987248491603	45.3322840454895	27.109267661099	28.3296889995212	28.0287420301674	24.4883945531359	27.0532976911365	47.8194509064438	22.494182431604	26.2187270992623	16.120552862162	15.9085748898857	12.6558556846102	22.5190823428688	25.8462731665648	25.1985594064639	10.1340682065565	ACAP1
ENSG00000072832	-0.0212080915832456	0.85458556767748	0.918800531367692	344.374353162485	390.082360413385	547.662999144157	431.037355811474	360.061208574559	344.753526971058	287.983519944878	390.984564250473	349.898421266662	374.069922658895	290.590892016824	341.554213767057	320.822926946028	317.451046755638	400.448029488406	356.309337224786	308.682352729182	307.14022102948	CRMP1
ENSG00000072840	-0.208583528803129	0.132685930341852	0.261292659037444	1288.52531532832	1636.70098812001	1716.50080939813	1202.97375246127	1356.16962823514	1585.02536180596	903.131991119653	1346.22362320179	1060.19221643799	1068.89022443511	906.730978849488	1429.69153196299	863.0401877763	1411.12790883403	1169.03410075588	987.696867436584	952.29555756928	1142.03153250809	EVC
ENSG00000072849	0.296527618986005	0.000150457263499129	0.000867816001968189	1436.11432382653	1160.84750629043	1086.74962022565	1082.33751136938	1262.04195188189	1174.40429106401	1123.52754209788	899.844211298042	1277.12923762332	976.414141105179	1409.25658158535	989.398931915191	1392.000302865	978.719506276519	1049.58505528502	888.927180692926	1208.480911535	1011.84773323925	DERL2
ENSG00000072864	-0.201375613726215	0.0191367340395972	0.0565644002054371	1196.41302633653	1310.06575861724	1247.25040968401	1080.3043162948	1149.63705681928	1290.72357048921	1502.60788978042	1704.3577545416	1286.45986219043	1570.42718087309	1255.22155987718	1590.89706058461	1169.2802544066	1421.67445523787	1349.18675949884	1691.08473004096	1196.93157180703	1392.26506283922	NDE1
ENSG00000072952	-1.51195710996726	4.87897708554465e-08	5.81836222589579e-07	53.3832583929687	118.669633740216	83.3133868944131	156.556020742847	56.6593779990423	214.41987653078	30.3656092458885	119.807461203605	18.661249134222	129.133269514763	29.4960679866701	112.843870035134	26.5142914831428	133.941139328791	104.762687421172	208.616347701559	74.5457382441223	172.27915951146	MRVI1
ENSG00000072954	0.771649594210992	0.00344262536168495	0.0134178422633477	41.8692222689951	22.3239905055853	74.7370088317529	39.986169800121	84.0752060630951	44.8459872482678	69.547040530906	39.2916942656983	54.8174193317771	37.4903040526733	39.3280906488935	19.1431565238173	104.731451358414	58.0060052211299	114.553592787637	69.2310888390129	93.4446577989702	65.4816714885187	TMEM38A
ENSG00000072958	-0.113891230107952	0.0794160230551491	0.177924239374294	2675.44330298879	2399.24150591606	2058.33073503844	2536.07198969581	2291.96322615481	2179.23469284551	2001.19160288227	2356.8575298064	2156.54060307353	2586.83097963445	2223.12956862495	2397.93223824659	2505.600545157	2468.94651313936	2242.11732892042	2837.55156121501	2549.25425995393	2632.51910258009	AP1M1
ENSG00000073008	1.31662740901581	3.7780326100339e-09	5.36021617317052e-08	14597.7043440851	5360.10761507789	9117.91507747386	3137.89773177221	9817.60802973729	3848.34628074198	7174.1200682867	3123.36763105526	9318.9612864021	3125.85824012511	10053.7893956046	4129.88413637512	7534.03592493504	3406.5344884409	2921.60616135307	1764.93122480257	6571.57430521072	3062.04768579644	PVR
ENSG00000073050	0.145596060459856	0.061544347578679	0.145765960679866	1233.0485958219	976.380847902176	1172.51340085226	1144.01109529838	1186.19149423802	1079.10656816144	1189.15643950028	980.359978235948	1207.14955336998	1151.36889335099	1241.01974936508	1097.2051291809	1289.9202806549	1189.65043435335	1508.77851697221	1484.31454470844	1351.27274817162	1183.34734904252	XRCC1
ENSG00000073060	0.386253354571768	0.00173285846553141	0.00745227319128395	4609.80137181636	3110.08436148864	3745.42681965031	2640.44267019104	3956.10398964281	2858.93168707707	4705.6898973306	4005.17631055921	5519.06443144615	4512.16637220619	5467.69704715866	4214.51703890147	5891.47556755434	4314.59213381168	4381.43015149295	3948.9413073773	5965.75893948032	4240.71777258978	SCARB1
ENSG00000073111	-0.521651402085346	0.0287997980522881	0.0792477314177607	1384.82452654701	1387.61225195243	611.373236181061	836.320907344904	910.205491726551	1251.48333164697	1924.78781187648	2727.87418385627	1728.49820105731	2976.73014178226	1793.79791237453	2605.48435634693	1637.25749908407	2323.40417276635	1054.48050796825	1821.2391770583	1264.12773022427	1739.16201298673	MCM2
ENSG00000073146	1.09207651259802	1.24667424788974e-11	2.56794596434384e-10	364.262233740257	128.069208689936	437.395281195669	153.167362285209	342.697850800659	182.186823196088	476.054390112962	230.597156510164	579.66505123177	220.776234976854	501.433155773392	218.634998193072	596.571558370714	297.412608588339	342.681687826264	272.308949433451	536.519327362627	253.351705163912	MOV10L1
ENSG00000073150	1.04522705618437	2.46149888179374e-09	3.62796257519522e-08	238.654566933272	74.0216527290459	387.162209685802	141.645923529242	271.416697834122	134.537961744803	379.080347682544	171.337552043865	352.23107740844	189.950873866878	265.464611880031	119.89661191233	302.262922907828	140.269067171096	361.284408022547	260.308894034689	342.280431937801	169.160984678673	PANX2
ENSG00000073169	-0.234798382663649	0.00957967342021696	0.0319764780545984	675.141209087546	782.514614564199	621.174811109815	778.713713565069	680.826396923977	759.578909017535	772.85373209697	899.844211298042	700.963170604213	821.454217687463	705.720737755144	821.140661416375	803.383031939228	840.559748386191	834.185137222792	1151.08223709665	876.699879349889	990.800053117943	SELENOO
ENSG00000073331	0.160224185443761	0.377063110989853	0.545941353165185	206.205919674801	145.693411720662	189.905514244618	124.702631241055	249.48403538288	215.821313632289	153.787117793694	135.266488455683	172.616554491553	124.13456230774	144.202999045943	139.039768436147	249.234339941543	288.975371465265	245.751724698264	236.308783237164	196.338775375364	211.256344921292	ALPK1
ENSG00000073350	-0.346360046581006	0.250104706328413	0.410513520031531	74.3178695274663	99.8704838407762	113.943308546771	153.167362285209	74.0227357729424	98.1005971055857	92.076363519791	95.9747941899844	85.1419491748878	89.9767297264158	68.8241586355636	105.791128157938	90.1485910426857	163.471469259548	257.500811138022	316.616846290419	191.089075499018	208.138170088506	LLGL2
ENSG00000073417	0.74687412828741	9.50145014987557e-10	1.48856052348051e-08	2177.19955798774	1198.44580608931	1791.23781822988	1237.53806872917	1792.99515538905	1042.66920352223	2329.33608989429	1277.30212670295	2491.27675941863	1246.34433028443	2281.02925763582	1307.77985094289	1634.60606993576	982.938124838055	1276.734059787	988.619948621104	1490.91476488245	1004.05229615729	PDE8A
ENSG00000073464	1.27124057857206	6.47473078226209e-14	1.83040759786817e-12	1656.97447129548	522.851356578181	938.500799428242	431.715087503002	1334.2369657839	455.46705799022	1100.99821910899	485.671106169451	1543.05203778598	488.20707055259	1515.22393694487	512.835087927528	1140.11453377514	594.825217176677	498.357083153053	420.001938956678	928.146938138086	503.585235495037	CLCN4
ENSG00000073536	-0.315224427820108	1.01315806545951e-05	7.73073277408497e-05	439.626833824448	484.078109910586	335.703941309841	431.715087503002	428.600778734691	511.524542050554	421.200386313938	544.286584500247	400.050528314884	560.688325054424	478.491769561537	580.339903037831	444.114382342643	545.256449078621	449.40255632073	541.848655313341	418.926050132462	551.916945403229	NLE1
ENSG00000073578	0.00798516650939043	0.899290856659157	0.945176855091572	5042.10109174373	4630.46560960587	4149.74178546143	4622.13013621738	4668.00165837271	4364.07513409706	4542.10742171565	4392.94024413217	4450.70791851194	4922.06036318208	4753.23673370376	4719.29185039792	5416.86975000608	4809.22516015186	4864.12178605966	5554.17948725788	5548.9327692984	5176.94976613396	SDHA
ENSG00000073584	-0.298987787048114	3.47868907112002e-05	0.000234398485524514	1555.44160729317	1756.54556872895	1752.03151851486	2233.12592358303	1647.69126664957	1990.04068414188	1859.15891447408	2299.53030374661	1625.86133081909	2376.88527693948	1625.56108015426	2060.40816269508	1686.30893832789	2166.2606313491	2186.30916833157	2349.24161460384	1789.09771785893	2110.22481808833	SMARCE1
ENSG00000073605	0.171262976414957	0.379146917587585	0.548069830117799	83.7384445379901	66.9719715167558	131.096064672091	115.214387559671	98.6969810305899	134.537961744803	70.5265763130314	77.9392623958934	76.9776526786657	69.1487830304862	66.639264710625	51.3842622481413	96.7771639134714	56.9513505807457	91.0554199081217	61.8464393628515	70.345978343045	64.702127780322	GSDMB
ENSG00000073614	0.155499132104741	0.0498672460525753	0.123396032978671	2261.98473308246	2227.69926308367	2681.95593988045	1780.40115364268	2621.86702385891	2163.81888472892	2313.66351738028	2251.86496971937	2471.44918221352	2087.79337679998	2216.57488685013	2299.19385196585	2041.600444202	2047.08465698569	1923.91290451031	1702.1617042552	2045.28307182465	1920.79569699655	KDM5A
ENSG00000073670	1.09459123457821	1.29149530274759e-07	1.42383371031308e-06	34.5421083719209	16.4492561620102	53.9086621081497	24.3983408949891	52.0900733217002	21.0215565226255	45.0586459777701	21.2561624716073	46.6531228355549	29.9922432421386	30.5885149491394	11.0828800927364	60.9828704112286	21.0930928076836	41.1218025391517	32.307841458206	46.1973589118504	13.2522430393431	ADAM11
ENSG00000073711	-1.25935317479332	5.34968404129915e-30	7.8848110127148e-28	481.496056093443	1284.21692750551	618.724417377627	1090.47029166771	470.638381766239	962.787288736249	480.952069023589	1392.60070495803	430.375058157994	1261.3404519055	418.407186625728	1502.23401984272	414.948661711186	1100.0047899207	673.614289212771	1068.00493048984	491.371908426045	1064.85670539663	PPP2R3A
ENSG00000073712	0.0431895537342306	0.546562662421837	0.69902003186402	4171.22126854863	3745.73061746346	3472.20791851128	3701.09276743154	3522.93390623078	2926.20066794947	3742.80622350129	3500.82554646017	3580.62717762884	3616.56466428121	3528.60368877572	3650.2976887258	3567.49791905687	3400.20656059859	2881.46344935056	3092.32196814258	3126.72124635206	3023.07050038661	FERMT2
ENSG00000073734	1.43724143642664	9.28297860325262e-06	7.15718121767283e-05	18.8411500210478	15.2743092932952	22.0535435896976	8.1327802983297	7.3108874837474	5.60574840603347	15.672572514007	6.44126135503251	25.6592175595552	5.83182507486028	32.7734088740779	4.03013821554049	26.5142914831428	8.43723712307344	15.6654485863435	5.53848710712103	12.5992797032319	6.23634966557321	ABCB11
ENSG00000073737	0.594975898822732	0.389607350006278	0.558827398001257	14.6542277941483	10.5745218184351	1.22519686609431	2.03319507458243	23.760384322179	4.2043113045251	3.91814312850175	0.644126135503251	9.33062456711099	0.833117867837183	4.36978784987705	5.03767276942562	33.1428643539286	26.3663660096045	3.91636214658588	6.46156829164121	31.4981992580798	27.2840297868828	DHRS9
ENSG00000073756	3.40901179458524	2.93981137118193e-48	1.48764254753043e-45	2697.42464468001	136.293836770942	2075.48349116376	100.982022037594	1120.39350688429	138.742273049328	1330.20959212634	128.82522710065	1578.04187991265	114.970265761531	1267.23847646435	157.175390406079	1211.70312077963	223.586783761446	525.771618179154	90.4619560829769	1131.83529334034	128.624711852447	PTGS2
ENSG00000073792	0.200714554132236	0.00868805128457567	0.0294470432130259	4257.05317420007	3681.10853968414	3863.04571879536	3127.05402470777	4888.2421438206	4116.02076713008	3596.8553919646	3284.39916493108	3768.40599704195	3366.62930393006	4198.27367676938	3338.9695115753	4182.62948146578	3741.91466408307	3262.32966810604	3029.5524475952	3818.63169005455	3507.94668688493	IGF2BP2
ENSG00000073803	0.142584298559985	0.229401811487937	0.386177522754311	438.580103267723	387.732466675955	433.719690597386	458.824355164101	484.346295798265	438.649812772119	320.308200755018	275.685985995391	361.561701975551	331.580911399199	364.877285464734	325.433660904895	445.4400969168	391.276871582531	482.691634566709	420.001938956678	528.119807560472	470.064856042581	MAP3K13
ENSG00000073849	0.981356924059095	3.93004064939753e-08	4.76152810043926e-07	7195.2258469268	3039.58754936574	10883.4237615158	3743.11213230625	8454.1275140184	3572.26317174483	3917.16359271962	2549.45124432187	4397.05682725105	2250.25136102823	4835.17025588896	2666.94396413392	5672.73266281841	4086.7867314887	6719.49835300472	4111.40359585285	6257.64225260519	3526.65573588165	ST6GAL1
ENSG00000073910	0.780453482224218	2.38236502212644e-07	2.48397550830367e-06	2629.38715849289	1475.73326710606	3331.31027891043	1331.06504215996	3158.30339297888	1872.31996761518	2887.67148570579	1551.69986042733	2492.44308748952	1677.89938582409	2247.16340179927	1426.66892830133	3289.09785848387	2369.80897694325	4507.73283072035	2596.62737205524	3737.78631195881	2164.7928776621	FRY
ENSG00000073921	-0.0592012594138421	0.544315767009084	0.697027217120616	6777.58035479358	6782.96827309177	5019.63156038839	6833.56864567153	6851.21543320678	6141.09737880967	5661.71682068502	5721.12833553988	5767.49231054548	5450.25709139085	5605.34536442979	6576.1780332082	5268.38971770048	5239.5242534286	4436.25922154515	4484.328394399	5022.91284168846	5297.77904090444	PICALM
ENSG00000073969	0.138026856362298	0.0364973345626369	0.0961085925403973	1167.10457074824	848.31163921224	954.428358687468	871.562955304333	1111.2548975296	1137.96692642479	1063.77585938822	981.648230506955	1096.34838663554	979.746612576528	1197.32187086631	1056.90374702549	1130.83453175604	1011.41380012843	949.717820547075	953.542863609338	977.494116975744	935.452449835981	NSF
ENSG00000074047	2.54533724593261	0.00253128102323826	0.0103466282212655	55.4767195064185	11.7494686871501	89.4393712248847	4.06639014916485	286.038472801617	88.2905373950272	80.3219341342858	0.644126135503251	48.9857789773327	0.833117867837183	49.1601133111168	5.03767276942562	15.9085748898857	4.21861856153672	10.7699959031112	0.923081184520172	40.9476590355038	2.33863112458995	GLI2
ENSG00000074054	0.165973796470983	0.0296822881605665	0.0813516549134429	2523.66737226368	2580.18332369817	3372.96697235764	2088.76907328768	2627.35018947172	2355.81576763557	2398.88313042519	2514.02430686919	3023.12235974396	2315.23455471953	2669.94037627488	2872.48101312649	2498.97197228621	2426.760327524	2595.56901264979	2108.31742544407	2477.85834163561	2298.87439547192	CLASP1
ENSG00000074071	-0.223777093297825	0.00280864480737941	0.0112918529716173	1595.21736844871	1677.82412852504	1254.60159088057	1891.54915105318	1330.58152204203	1629.87134905423	1529.05535589781	1543.32622066579	1393.7620447122	1862.01843461611	1547.99734581895	1733.9669672363	1720.77751725597	1763.38255872235	1697.74299054498	2082.47115227751	1707.20239978793	1899.74801687524	MRPS34
ENSG00000074181	2.21408840976457	1.41641839598728e-07	1.54473043602607e-06	52.3365278362438	9.39957494972011	169.077167521015	25.0760725865166	116.06033880449	29.4301791316757	28.4065376816377	3.22063067751626	33.8235140557773	4.16558933918592	36.0507497614857	7.05274187719586	58.3314412629143	17.9291288865311	54.8290700522023	15.6923801368429	64.046338491429	21.0476801213096	NOTCH3
ENSG00000074201	-0.0210556086652439	0.793444649516662	0.881018375095995	1603.59121290251	1498.05725761164	1481.26301110802	1850.20751787001	2003.18317054679	2020.87230037507	1588.80703860746	1570.37951835693	1552.38266235309	1698.72733252002	1598.24990609253	1490.1436051961	1817.55468116944	1713.81379062429	2007.13560012526	1970.77832895057	1752.34981872451	1824.13227718016	CLNS1A
ENSG00000074211	-2.69478719675592	1.02406820422705e-07	1.14733427368051e-06	5.23365278362438	76.3715464664759	2.45039373218862	56.9294620883079	19.1910796448369	61.6632324663682	2.93860734637631	17.3914056585878	1.16632807088887	17.4954752245809	1.09244696246926	48.3616585864859	2.65142914831428	16.8744742461469	13.7072675130506	19.3847048749236	4.19975990107731	35.0794668688493	PPP2R2C
ENSG00000074219	0.312528317028729	5.24539352021998e-05	0.000339864784594364	2897.35018101446	2060.85680772613	3138.95437093362	2070.47031761644	2669.38779250327	2184.84044125155	2352.8449486653	1746.87007948482	2351.31739091197	1964.49193236008	2296.32351511039	1926.40606702836	2590.44627790306	2210.55612624524	2773.76349031945	2395.39567382985	2573.40287938512	2481.28762318994	TEAD2
ENSG00000074266	-0.0299442879430159	0.704578764992321	0.82133227607682	484.636247763618	408.881510312825	355.30709116735	391.051186011353	471.552242701707	521.334601761113	510.338142487353	472.788583459386	456.03427571755	467.37912385666	478.491769561537	453.390549248305	413.622947137028	486.195789217107	392.615305195234	467.079079367207	415.776230206654	404.583184554062	EED
ENSG00000074276	-0.407363914375141	0.186145465712094	0.332931316611903	9.42057501052389	21.1490436368702	14.7023623931317	12.876902139022	14.6217749674948	12.6129339135753	14.6930367318816	7.72951362603901	9.33062456711099	13.3298858853949	3.27734088740779	23.1732947393578	10.6057165932571	12.6558556846102	7.83272429317176	10.1538930297219	7.34957982688529	10.1340682065565	CDHR2
ENSG00000074317	-2.60095642677145	2.8672693468547e-09	4.15740362508131e-08	13.6074972374234	89.295962022341	2.45039373218862	63.0290473120552	5.48316561281055	51.8531727558096	3.91814312850175	31.5621806396593	0	33.3247147134873	3.27734088740779	39.2938476015198	5.30285829662857	22.1477474480678	24.4772634161617	48.9233027795691	9.44945977742395	38.9771854098326	SNCB
ENSG00000074319	0.103494783832481	0.106420521556669	0.221098937696975	1179.66533742894	1149.09803760328	1236.22363788916	1499.8202333503	1392.72406565388	1173.0028539625	1336.0868068191	1136.23850302773	1242.13939549665	1160.5331898972	1230.09527974039	1070.001696226	1300.52599724816	1055.70929502456	1227.77953295467	1217.54408238211	1224.23001116404	1113.18841530482	TSG101
ENSG00000074356	-0.0872099649221607	0.0800489226093888	0.17900279824897	1700.93715467792	1838.791849539	1933.36065469682	1603.51318215401	1803.96148661467	1798.04380123524	1731.81926279777	1998.07927233108	1741.32780983709	1898.67562080094	1777.41120793749	2102.72461395825	1727.40609012676	1982.75072392226	1732.99024986425	1830.4699889035	1692.50324013416	1777.35965468836	NCBP3
ENSG00000074370	1.12766672382091	0.000721331342140396	0.0034907654144193	20.9346111344975	7.04968121229008	17.1527561253203	9.48824368138465	219.326624512422	177.982511891563	14.6930367318816	4.50888294852276	15.1622649215554	7.49806081053465	8.7395756997541	6.04520732331074	30.4914352056143	15.8198196057627	36.2263498559194	7.38464947616138	32.5481392333492	15.590874163933	ATP2A3
ENSG00000074410	2.05299649543558	7.4801411285649e-14	2.09512956591778e-12	228.187261366023	51.6976622234606	243.814176352768	27.7869993526265	192.824657383838	116.319279425195	185.132262821708	30.918054504156	215.770693114442	31.658478977813	228.321415156076	29.2185020626686	186.925754956157	68.5525516249717	88.1181482981823	29.5385979046455	139.642016710821	31.9612920360627	CA12
ENSG00000074416	-1.46976103183445	1.16977473020324e-21	7.96338573058986e-20	2002.39555501469	7490.28628805821	1230.09765355869	4918.29888541489	2376.0384322179	6104.66001417045	1570.19585874708	4425.14655090734	1639.85726766976	4335.5453842247	2090.94348616617	6027.07170134081	1967.3604280492	4391.58192255972	1473.53125765294	3012.93698627384	2041.08331192357	4703.76673525859	MGLL
ENSG00000074527	-0.792192310497094	2.88762801493316e-06	2.4421772086184e-05	5474.40081167111	9692.13672003015	4781.94336836609	7891.50781614592	3066.00343849657	5677.2216982104	3452.86363199216	5209.69218395029	2232.3519276813	5090.35017248519	4191.71899499456	6808.91851515566	3075.65781204457	5898.68340366872	3243.72694790975	4596.02121772594	2960.8307302595	5381.96976138968	NTN4
ENSG00000074582	0.138288600059693	0.136126577454303	0.265758432656092	927.403273258241	755.490836583754	574.617330198232	649.266960483321	862.684723082193	760.980346119044	688.613654834182	560.389737887828	787.27144784999	737.309313035907	805.133411339847	646.837183594249	851.108756608885	730.875665786236	653.053387943195	781.849763288586	750.707082317569	654.816714885187	BCS1L
ENSG00000074590	0.649929515224175	3.7624829427305e-05	0.000251179655028988	5004.41879170164	4158.13696838243	6772.88827576935	3388.65845763738	3309.09044733117	2264.72235603752	3747.70390241192	2159.1108062069	3665.76912680373	2132.78174166319	3596.33540044881	2518.83638471281	4157.4409045568	2451.01738425283	3436.60778362911	2302.16447419331	3510.99927730063	2333.17431863258	NUAK1
ENSG00000074603	-0.0157295746126365	0.852693037916909	0.918001064365406	1662.2081240791	1714.24748145521	1712.82521879985	1382.57265071605	1483.19629826525	1446.28308875664	1717.12622606589	1858.94802706238	1786.81460460175	1775.37417636104	1752.2849278007	1969.73005284542	1390.67458829084	1624.16814619164	1408.91128223427	1383.69869559574	1504.56398456095	1420.3286363343	DPP8
ENSG00000074621	-0.0969955274787434	0.194187530326474	0.343265125510735	359.028580956633	385.382572938525	448.422052990518	461.535281930211	376.510705412991	371.380831899717	383.978026593171	489.535862982471	348.732093195773	433.221291275335	357.230156727449	427.194650847292	403.017230543771	434.517711838282	466.04709544372	401.540315266275	416.826170181923	391.330941514719	SLC24A1
ENSG00000074657	-0.175086627506992	0.0787423135489242	0.176910916380971	2031.70401060299	2224.17442247752	2550.85987520835	2298.18816596967	1548.99428561898	1799.44523833674	2343.04959084404	2738.82432815982	2237.01723996486	2438.53599915944	1998.08549435628	2337.48016501349	1703.54322779193	2083.99756939914	1965.03470704946	2423.08810936545	1697.7529400105	2054.87721480637	ZNF532
ENSG00000074660	-0.125138732839584	0.139196389113665	0.270257115121441	2935.03248105655	3732.8062019076	3212.46618289928	3537.75942977342	3447.99730952237	3954.85550045661	2397.90359464307	2899.85586203564	2886.66197544996	3033.38215679518	2864.39593559441	3176.75644839979	2685.89772724237	2652.45642056621	3315.20055708495	3179.09159948747	2992.32892951758	3005.14099509809	SCARF1
ENSG00000074695	0.725258585869799	4.04916167693131e-11	7.69340718616948e-10	9462.44423279289	5625.64560740749	7577.84261679331	4186.34865856521	9115.76283129754	6019.17235097844	7606.09534820402	4587.46633705415	8359.07328406056	4698.78477460172	9636.47465594137	5332.88039371396	7475.70448367213	4782.85879414225	5408.4961244351	3898.17184222869	7076.59543331527	4259.4268215865	LMAN1
ENSG00000074696	0.139394016484051	0.0184390689856553	0.054865446152731	3317.08913426113	2608.38204854733	2554.53546580664	2508.96272203471	2704.11450805107	2389.45025807177	2774.04533497924	2474.73261260349	2901.82424037152	2729.29413503461	3065.40617668875	2750.56933210639	3094.21781608277	2878.15251360843	2547.59357635411	2387.08794316917	2884.18511206484	2732.30069722926	HACD3
ENSG00000074755	0.311104412131459	0.000798889857812965	0.00381262085239189	3025.05130893489	2629.5310921842	3175.71027691645	1807.51042130378	2928.01043724083	2294.1525351692	2889.63055727004	2584.87818177455	3431.33718455507	2210.26170337205	2947.42190474207	2895.65430786584	2577.18913216148	2411.99516255862	2282.26004092292	1982.77838434933	2767.64177480995	2163.23379024571	ZZEF1
ENSG00000074800	-0.159694036602109	0.173334102173817	0.316805322068471	46414.1263462945	44941.7177283493	23191.7514782992	33664.2885815527	36012.5178840042	43741.6548122792	42317.9048593831	41163.5248154708	41616.9182254568	47319.4286574163	47463.5431784021	45564.7426649008	45144.5583937732	47978.3489003571	31661.8297740735	45648.2107368916	42319.9305831808	47810.1951674088	ENO1
ENSG00000074842	0.17061575145311	0.0974683878118542	0.207033383989332	9342.07021876953	7766.39880220624	6629.54024243631	9140.56732363106	6921.58272523785	6101.85713996743	7194.69031971133	5156.87384083903	7484.3272308939	6257.54830532509	8818.23188105189	6389.78414073945	7853.53313730691	6214.02514114359	7189.46181059503	7983.72916491497	8611.60767715903	7219.35428160918	MYDGF
ENSG00000074855	-0.0662265797173372	0.65402532063791	0.783333995471724	401.944533782353	318.410601421769	426.36850940082	452.724769940353	243.087008834601	232.638558850389	330.103558576272	407.731843773558	347.565765124884	408.22775524022	344.120793177818	439.285065493914	277.074345998843	277.374170421039	437.653469880972	473.540647658848	361.179351492649	301.683415072104	ANO8
ENSG00000074935	0.0819797175473695	0.434405255532807	0.601596988163067	198.878805777727	191.516339600547	216.859845298693	201.964044075188	243.087008834601	228.434247545864	232.149980363729	224.800021290635	204.107412405553	211.611938430645	274.204187579785	209.567187208106	200.182900697729	193.001799190305	152.738123716849	186.462399273075	186.88931559794	158.24737276392	TUBE1
ENSG00000074964	-0.12171404523278	0.69933993736011	0.817527361396528	165.383427962531	179.766870913397	156.825198860072	181.632093329363	186.427630835559	239.645744357931	137.135009497561	80.5157669379064	129.462415868665	81.645551048044	83.025969147664	81.610298864695	217.417190161771	280.538134342192	315.267152800163	377.54020446875	281.38391337218	318.053832944234	ARHGEF10L
ENSG00000075089	0.0690879066737755	0.265558122345227	0.426833018033127	458.467983845496	417.10613839383	409.2157532755	443.236526258969	372.855261671117	426.036878858544	413.364100056934	421.258492619126	451.368963433994	411.560226711569	402.020482188689	354.652162967563	478.582961270728	363.855850932542	422.967111831275	426.46350724832	447.274429464734	402.244553429472	ACTR6
ENSG00000075131	-0.285237942672034	0.0296753809538087	0.0813474103033172	220.860147468949	229.114639399428	137.222049002563	184.343020095473	167.236551190722	208.814128124747	174.357369218328	253.141571252778	229.766629965108	265.764599840062	214.119604643976	264.981587671787	182.948611233686	196.165763111457	130.21904137398	167.077694398151	156.44105631513	194.885927049163	TIPIN
ENSG00000075142	-0.221763477527594	0.00957442031406956	0.031965972022848	2354.09702207425	2831.62195360318	1911.30711110712	3323.59621525074	2334.91469012183	2526.79109401959	2757.3932266831	2570.70740679348	2457.45324536286	3078.37052165839	2886.24487484379	2950.06117377564	2815.81775550977	2856.00476616036	2676.83352719145	3268.63047438593	2848.48715290569	3459.61497697674	SRI
ENSG00000075151	0.321869416106795	7.07668185998575e-07	6.74394898408309e-06	4818.10075260461	3454.34379402214	4519.75123902191	3036.91570973462	4289.66323108879	3363.44904362008	4054.29860221718	3435.12468063884	4418.05073252705	3282.4843992785	4217.93772209382	3572.71752807665	3783.58939464448	3408.64379772167	3358.28054069739	3000.01384969056	3752.48547161258	3221.07460226856	EIF4G3
ENSG00000075188	-0.0902409354801	0.275467170399481	0.438257841641441	623.851411808027	634.471309106107	427.593706266914	581.493791330574	591.268025248071	668.485497419491	704.286227348189	637.040748012715	650.811063555991	692.320948172699	686.056692430697	629.709096178202	705.2801534516	700.290681215095	569.830692328245	645.2337479796	565.917646670168	694.573444003216	NUP37
ENSG00000075213	-0.720805113243966	0.0419553828621288	0.107463509060292	19.8878805777727	68.1469183854708	22.0535435896976	19.6542190542968	74.9365967084108	81.2833518874853	18.6111798603833	36.0710635881821	10.4969526379999	29.9922432421386	21.8489392493853	40.3013821554049	31.8171497797714	86.4816805115027	46.9963457590305	60.9233581783314	50.3971188129277	70.9384774458952	SEMA3A
ENSG00000075218	-0.454985723611521	0.0328066379255573	0.088304533749625	1104.30073734475	1180.82160305859	536.636227349308	688.575398591915	926.654988564983	1181.41147657155	1552.56421466882	2013.53829958316	1450.91212018576	2247.75200742472	1471.5260584461	1950.5868963216	1329.69171787961	1700.1032802993	842.017861515964	1668.00770042795	1038.39063554137	1421.88772375069	GTSE1
ENSG00000075234	0.148041574740406	0.000118064730535445	0.000699586523910457	841.571367606801	747.266208502749	920.122846436827	813.955761524498	859.029279340319	746.96597510396	861.011952488259	745.253938777262	861.916444386878	822.2873355553	908.915872774427	832.223541509112	841.828754589785	796.264253490056	877.265120835237	802.15754934803	909.248018583238	797.473213485174	TTC38
ENSG00000075239	-0.181165268803485	0.0206652253599597	0.0602610038781306	1558.58179896334	1872.86530873173	1226.4220629604	1797.34444593086	2036.08216422365	2044.69673110071	1619.17264785335	1621.26548306168	1420.58759034265	1735.38451870485	1550.18223974388	1675.52996311096	1694.26322577283	1771.81979584542	1456.88671852995	1746.46960111217	1629.506841618	1838.1640639277	ACAT1
ENSG00000075240	0.609971535722381	2.92748740398895e-14	8.76571721498152e-13	723.29081469689	454.70443819271	906.64568090979	426.970965662309	767.643185793477	542.356158283738	681.756904359304	451.532420987779	642.646767059769	473.21094893152	609.585405057849	462.458360233272	684.068720265086	490.414407778643	814.603326489863	512.310057408696	811.60360088319	543.341964613066	GRAMD4
ENSG00000075275	-0.643496737113582	0.0617676803711667	0.146149494344558	136.074972374234	196.216127075407	144.573230199129	184.343020095473	347.267155478001	535.348972776197	84.2400772627876	95.9747941899844	75.8113246077768	109.138440686671	57.8996890108709	98.7383862807421	141.851459434814	306.904500351796	156.654485863435	237.231864421684	143.841776611898	253.351705163912	CELSR1
ENSG00000075292	0.102801070117899	0.0738703287316955	0.168382201272653	2857.57441985891	2583.70816430432	3415.84886267094	2534.71652631276	3148.25092268872	3011.68833114148	2887.67148570579	3060.24326977595	2750.20159115596	2644.31611251522	2890.61466269367	2944.01596645233	3018.65208535581	3148.14410154678	3112.52881599913	2530.16552676979	3078.42400748967	2839.0981852522	ZNF638
ENSG00000075303	-0.168344850772059	0.20934281689472	0.362805402181831	339.14070037886	374.808051120089	384.711815953613	428.326429045364	298.832525898175	301.308976824299	517.194892962231	605.478567373056	464.198572213772	564.85391439361	473.029534749191	545.076193651852	464.000100955	470.375969611344	384.782580902063	420.925020141199	375.878511146419	439.662651422911	SLC25A40
ENSG00000075336	-0.0974836885072722	0.236896103574004	0.394878881180292	625.944872921476	640.346043449682	439.845674927857	532.697109540596	588.526442441666	675.492682927033	631.800579470907	581.001774223932	591.328331940659	663.161822798398	683.871798505759	706.281722273471	599.222987519028	660.213804880496	492.482539933174	578.771902694148	606.865305705672	599.469111603225	TIMM21
ENSG00000075391	-0.247451730365657	0.0490456418057754	0.121803877603646	1035.2165206009	1197.2708592206	928.699224499487	813.27802983297	1210.86573949566	1203.83447019569	1063.77585938822	1339.78236184676	1189.65463230665	1279.66904499791	940.596834686035	1476.03812144171	693.348722284185	1032.50689293611	768.586071267479	974.773730853302	859.900839745579	1004.83183986548	RASAL2
ENSG00000075399	0.196375310401034	0.0840513894161442	0.185435858556385	695.029089665318	680.294236985993	878.466152989621	868.852028538223	654.324429795392	591.406456836531	608.291720699896	517.233286809111	688.133561824435	536.527906887146	629.249450382295	522.910433466379	645.622997614528	508.343536665175	868.453306005418	716.310999187654	739.157742589607	646.241734095024	VPS9D1
[truncated: 14,145 more rows]

## Sheet: 1vs3 Differential_expression_an
ID	log2FoldChange	pvalue	padj	1-1a-B10	1-1a-NS	1-1b-B10	1-1b-NS	1-1c-B10	1-1c-NS	2-1a-B10	2-1a-NS	2-1b-B10	2-1b-NS	2-1c-B10	2-1c-NS	3-1a-B10	3-1a-NS	3-1b-B10	3-1b-NS	3-1c-B10	3-1c-NS	Gene.name
[truncated: 15,323 more rows]

[truncated: 25 more sheets: 1vs4 Differential_expression_an, 1vs5 Differential_expression_a, 1vs6 Differential_expression, 2vs3 Differential_expression, 2vs4 Differential_expression, 2vs5 Differential_expression, 2vs6 Differential_expression, 3vs4 Differential_expression, 3vs5 Differential_expression, 3vs6 Differential_expression, 4vs5 Differential_expression, 4vs6 Differential_expression, 5vs6 Differential_expression, ECFC CTL-H (BMP9 vs NS), ECFC CTL-H (BMP10 vs NS), ECFC CTL-H (BMP10 vs BMP9), ECFC MUT-H (BMP9 vs NS), ECFC MUT-H (BMP10 vs NS), ECFC MUT-H (BMP10 vs BMP9), ECFC (MUT-H vs CTL-H) NS …]
