# Supplementary material for: Impact of heterozygous ALK1 mutations on the transcriptomic response to BMP9 and BMP10 in endothelial cells from hereditary hemorrhagic telangiectasia and pulmonary arterial hypertension donors
Source: Angiogenesis. 2024 Jan 31;27(2):211–27. doi: 10.1007/s10456-023-09902-8 (PMC11021321; doi:10.1007/s10456-023-09902-8)
Supplement: Supplementary file 13 — Supplementary file13 (XLSX 25 kb) [file 10456_2023_9902_MOESM13_ESM.xlsx]

## Sheet: ECFC CTL-H (BMP9 vs NS)
Results of GSEA using Hallamark database for ECFC CTL-H (BMP9 vs NS)
Description	NES	p adjust	set Size	enrichment Score	p value	q value	DEGs (LFC)
HALLMARK_E2F_TARGETS	-2.35546	2.5e-09	200	-0.544283	1e-10	1e-09	NA
HALLMARK_EPITHELIAL_MESENCHYMAL_TRANSITION	2.21246	2.5e-09	175	0.544082	1e-10	1e-09	IGFBP3(2.52)/TGFBI(1.73)/ITGAV(1.22)/COL11A1(4.38)/BGN(1.29)/POSTN(5.34)/TFPI2(2.94)/NID2(-1.4)/LOXL1(1.74)/FBLN5(2.52)/COL12A1(-2.23)/INHBA(2.76)/MGP(2.87)/VEGFA(1.27)/WNT5A(1.75)/RHOB(1.27)/MEST(3.19)/MATN2(1.91)/SERPINE2(2.1)/GADD45B(1.46)/VEGFC(1.95)/ID2(5.46)/TGFB1(1.19)/APLP1(1.93)/FZD8(1.41)/DKK1(2)/LRP1(1.25)/SAT1(2.03)/ITGB3(1.95)/IL15(-1.18)/FOXC2(2.28)/BDNF(2.87)/PVR(1.34)/CXCL12(6.15)…
HALLMARK_G2M_CHECKPOINT	-2.05572	1.11196e-07	196	-0.476549	6.67176e-09	4.44784e-08	CCND1(-1.25)/SLC38A1(-1.1)/TGFB1(1.19)/RPS6KA5(1.45)/SLC12A2(-1.72)
HALLMARK_MITOTIC_SPINDLE	-1.81065	3.21458e-05	197	-0.418352	2.97804e-06	1.28583e-05	ARHGAP27(-1.26)/BCL2L11(-2.65)/PDLIM5(1.16)
HALLMARK_PROTEIN_SECRETION	2.02809	3.21458e-05	94	0.549148	3.21458e-06	1.28583e-05	TPD52(-1.11)/KRT18(-1.47)/CTSC(1.1)
HALLMARK_TGF_BETA_SIGNALING	2.02779	0.00021986	53	0.603102	3.0213e-05	8.79439e-05	SMAD7(6.09)/TGFB1(1.19)/BMPR2(1.53)/SMAD1(-2.28)/SMAD6(7.07)/FURIN(1.13)/ENG(2.46)/ID1(4.59)/LEFTY2(-5.45)/ID3(1.65)/ID2(5.46)
HALLMARK_XENOBIOTIC_METABOLISM	1.78233	0.00021986	152	0.449473	3.07804e-05	8.79439e-05	UPB1(2.03)/MAOA(2.66)/KYNU(3.33)/PAPSS2(1.33)/CA2(3.6)/SLC6A6(1.58)/ALDH3A1(-1.44)/ID2(5.46)/PTGDS(4.98)/MPP2(1.07)/IGFBP1(3.16)/JUP(-1.35)/PDLIM5(1.16)/ATOH8(2.74)/NINJ1(-1.07)
HALLMARK_MYC_TARGETS_V1	-1.62331	0.000721729	199	-0.375451	0.000115477	0.000288692	HDDC2(-2.34)
HALLMARK_IL6_JAK_STAT3_SIGNALING	1.87591	0.000839689	64	0.538056	0.000151144	0.000335876	IL6ST(1.25)/STAT1(1.79)/IL13RA1(1.37)/ITGB3(1.95)/IL15RA(1.16)/TNFRSF1B(1.2)/CD14(3.22)/IL18R1(1.59)/TGFB1(1.19)/LTB(-5.09)
HALLMARK_MTORC1_SIGNALING	1.59594	0.00206409	195	0.385609	0.000456848	0.000825635	CTSC(1.1)/SLC7A11(1.18)/SLC6A6(1.58)/BTG2(-1.31)/NIBAN1(-2.27)/EEF1E1(1.22)/LTA4H(1.27)/CXCR4(-4.23)
HALLMARK_COAGULATION	1.78684	0.00206409	95	0.481759	0.000514249	0.000825635	FURIN(1.13)/MMP10(1.72)/PLAU(-1.72)/CFH(1.09)/LTA4H(1.27)/ITGB3(1.95)/CSRP1(-1.12)/TFPI2(2.94)/MAFF(-1.47)/LRP1(1.25)/MMP15(-1.02)/MMP7(2.88)/LEFTY2(-5.45)/P2RY1(1.51)
HALLMARK_INTERFERON_GAMMA_RESPONSE	-1.58575	0.00206409	171	-0.372496	0.000517228	0.000825635	STAT1(1.79)/OAS2(-1.6)/OAS3(-1.49)/PSMB9(-1.44)/IL10RA(2.66)/PLA2G4A(2.59)/PTGS2(3.43)/IL15(-1.18)/NLRC5(-2.33)/CASP1(-1.37)/ISG20(-1.02)/SELP(2.64)/SOD2(-1.39)/LAP3(-1.07)/CASP7(-1.07)/IL15RA(1.16)/CFH(1.09)/ARL4A(1.16)/ST3GAL5(-1.43)/ARID5B(1.26)/STAT4(4.43)
HALLMARK_CHOLESTEROL_HOMEOSTASIS	1.74325	0.00206409	71	0.489223	0.000558471	0.000825635	ALDOC(1.11)/ATF3(-1.09)/JAG1(2.45)/ANTXR2(1.15)/NIBAN1(-2.27)/FABP5(-1.14)
HALLMARK_KRAS_SIGNALING_DN	1.67269	0.00206409	96	0.44908	0.000577944	0.000825635	FGFR3(3.71)/SIDT1(2.97)/SCN10A(-1.9)/YPEL1(-1.38)/CAMK1D(2.25)/LFNG(1.85)/EDN1(1.01)/SNCB(-2.55)/ARHGDIG(3.25)/ABCB11(1.41)/CD207(-1.98)/ZBTB16(1.03)/PRKN(1.77)/SLC30A3(1.68)/KCND1(1.62)/MFSD6(-1.48)/BTG2(-1.31)/EPHA5(2.93)/LYPD3(1.77)/HTR1B(1.15)/SGK1(3.44)
HALLMARK_UNFOLDED_PROTEIN_RESPONSE	1.69329	0.00304579	112	0.444555	0.000913736	0.00121831	ATF3(-1.09)/WFS1(-1.53)/TSPYL2(1.6)/IGFBP1(3.16)/VEGFA(1.27)
HALLMARK_KRAS_SIGNALING_UP	1.57306	0.00469711	152	0.396699	0.00150307	0.00187884	ETV4(-1.06)/INHBA(2.76)/TFPI(1.42)/MMP10(1.72)/PRDM1(-3)/IGFBP3(2.52)/TSPAN7(1.81)/ALDH1A3(-1.65)/SATB1(1.42)/APOD(-2.13)/SNAP25(1.31)/TRAF1(-1.83)/ID2(5.46)/TMEM100(12.2)/PTPRR(-2.11)/CCL20(-3.05)/KLF4(3.44)/TRIB1(-1.49)/CFH(1.09)/RELN(2)/PTGS2(3.43)/IL33(2.41)/MAFB(2.86)/CA2(3.6)/IL10RA(2.66)/GPRC5B(-1.31)/JUP(-1.35)/PLVAP(2.8)/IL7R(3.97)/ENG(2.46)/PLAU(-1.72)/CXCR4(-4.23)/TNFRSF1B(1.2)
HALLMARK_ESTROGEN_RESPONSE_LATE	1.53573	0.00693604	154	0.384243	0.00235825	0.00277442	TPD52L1(-1.46)/CA12(2.14)/PDCD4(1.32)/CXCL12(6.15)/ISG20(-1.02)/WFS1(-1.53)/PAPSS2(1.33)/NAB2(1.23)/BCL2(-1.4)/CA2(3.6)/HSPB8(1.09)/CLIC3(2.48)/CCND1(-1.25)/CAV1(-1.2)/HR(3.95)/FOXC1(1.16)/GFUS(-1.1)/FGFR3(3.71)/SGK1(3.44)/ID2(5.46)/FABP5(-1.14)/MEST(3.19)/IL6ST(1.25)/LARGE1(2.05)/TFPI2(2.94)/KLF4(3.44)/DUSP2(1.94)
HALLMARK_UV_RESPONSE_DN	1.5681	0.00787781	144	0.396387	0.00283601	0.00315112	TFPI(1.42)/IRS1(2.39)/SDC2(1.57)/PLPP3(1.49)/NR3C1(1.01)/ADGRL2(-1.2)/LTBP1(1.96)/AMPH(3.33)/SMAD7(6.09)/NEK7(1.39)/GRK5(-1.06)/CAV1(-1.2)/COL11A1(4.38)/CELF2(-1.4)/SCHIP1(-1.75)/PDGFRB(2.64)/MGLL(-1.42)/FBLN5(2.52)/PDLIM5(1.16)/ITGB3(1.95)/BDNF(2.87)/ID1(4.59)/FHL2(-1.32)/KIT(-3.21)/MT1E(-1.07)/DBP(1.15)/HAS2(6.85)
HALLMARK_TNFA_SIGNALING_VIA_NFKB	1.49009	0.0154314	181	0.362821	0.00596631	0.00617254	ATF3(-1.09)/PTGS2(3.43)/CD83(-1.98)/CCL20(-3.05)/MAFF(-1.47)/KLF6(-1.02)/SOD2(-1.39)/IL1A(-2.25)/TRAF1(-1.83)/BTG2(-1.31)/JAG1(2.45)/DUSP2(1.94)/PHLDA1(-2.27)/IER5(-1.12)/TNFSF9(1.02)/TRIB1(-1.49)/INHBA(2.76)/PLAU(-1.72)/SGK1(3.44)/ID2(5.46)/IL7R(3.97)/GADD45B(1.46)/KYNU(3.33)/VEGFA(1.27)/RHOB(1.27)/NINJ1(-1.07)/PLPP3(1.49)/KLF4(3.44)/SAT1(2.03)/DNAJB4(1.43)/CCND1(-1.25)/IL6ST(1.25)/HES1(1.48)/IR…
HALLMARK_INTERFERON_ALPHA_RESPONSE	-1.56345	0.0154314	93	-0.399457	0.00617254	0.00617254	ISG20(-1.02)/PSMB9(-1.44)/CASP1(-1.37)/LAP3(-1.07)/LAMP3(-1.11)/IL15(-1.18)/SELL(2.36)
HALLMARK_WNT_BETA_CATENIN_SIGNALING	1.70833	0.0216553	36	0.545124	0.00942493	0.00866213	JAG2(1.15)/FZD1(1.96)/JAG1(2.45)/DKK1(2)/FZD8(1.41)/HEY2(7.08)/HEY1(3.27)
HALLMARK_ANDROGEN_RESPONSE	1.52981	0.0216553	92	0.41391	0.00952835	0.00866213	CAMKK2(-1.09)/ABCC4(1.56)/ALDH1A3(-1.65)/SAT1(2.03)/TPD52(-1.11)/ITGAV(1.22)/LIFR(1.43)/IQGAP2(2.22)/SGK1(3.44)/SLC38A2(1.81)/ARID5B(1.26)/PDLIM5(1.16)/ADAMTS1(3)/CCND1(-1.25)
HALLMARK_GLYCOLYSIS	1.45801	0.0221787	176	0.35731	0.0102022	0.00887146	VEGFA(1.27)/IGFBP3(2.52)/CHPF(2.72)/CHST1(-3.09)/GFUS(-1.1)/CXCR4(-4.23)/FUT8(1.37)/IRS2(1.3)/SDC2(1.57)/ISG20(-1.02)/IL13RA1(1.37)/TGFBI(1.73)
HALLMARK_MYC_TARGETS_V2	-1.49937	0.0292094	58	-0.4145	0.0140205	0.0116837	DUSP2(1.94)
HALLMARK_BILE_ACID_METABOLISM	1.40341	0.0635487	85	0.385255	0.0317743	0.0254195	ABCD1(1.18)/LCK(-2.53)/SULT1B1(1.91)/ABCA4(-2.73)/BMP6(1.19)/EFHC1(-1.09)/CH25H(3.3)
HALLMARK_APICAL_JUNCTION	-1.32109	0.0725081	159	-0.313487	0.0377042	0.0290033	CLDN14(-1.17)/NEXN(1.54)/IRS1(2.39)/TGFBI(1.73)/JUP(-1.35)/ADRA1B(1.86)/CD34(-2.4)/TRAF1(-1.83)/SLIT2(1.32)/ICAM2(-1.13)/SLC30A3(1.68)/PPP2R2C(-2.58)
HALLMARK_ANGIOGENESIS	1.58476	0.0726094	28	0.531431	0.039209	0.0290437	POSTN(5.34)/VEGFA(1.27)/ITGAV(1.22)/JAG1(2.45)/SLCO2A1(2.56)/JAG2(1.15)
HALLMARK_IL2_STAT5_SIGNALING	1.33386	0.0744829	168	0.329395	0.0417104	0.0297932	SOCS2(-2.01)/TNFRSF4(-5.37)/PHLDA1(-2.27)/CD83(-1.98)/ADAM19(-1.59)/GADD45B(1.46)/TNFRSF1B(1.2)/BMPR2(1.53)/RHOB(1.27)/TRAF1(-1.83)/BCL2(-1.4)/ITGAV(1.22)/MAFF(-1.47)/GPR65(5.46)/KLF6(-1.02)/ARL4A(1.16)/GPR83(3.2)/ITGA6(-1.48)/DRC1(-7.71)/SELP(2.64)/FURIN(1.13)/LTB(-5.09)/IL1RL1(4.83)/IL18R1(1.59)/TNFRSF8(4.57)/IL10RA(2.66)/SPRED2(-1.55)/SELL(2.36)/CA2(3.6)/APLP1(1.93)/SCN9A(-1.69)/LRIG1(-1.23)/E…
HALLMARK_HEME_METABOLISM	1.30258	0.078125	171	0.321457	0.0453125	0.03125	OSBP2(-1.52)/SPTA1(-3.33)/CA2(3.6)/TNS1(-1.04)/DMTN(-1.19)/RNF19A(-1.45)/BTG2(-1.31)/NR3C1(1.01)/UCP2(-1.45)/ALDH6A1(1)/NEK7(1.39)/SLC7A11(1.18)
HALLMARK_NOTCH_SIGNALING	1.52731	0.0797872	29	0.507245	0.0478723	0.0319149	JAG1(2.45)/NOTCH3(2.18)/HES1(1.48)/CCND1(-1.25)/FZD1(1.96)/WNT5A(1.75)/LFNG(1.85)
HALLMARK_ESTROGEN_RESPONSE_EARLY	1.29682	0.08	164	0.322511	0.0496	0.032	CA12(2.14)/HSPB8(1.09)/LRIG1(-1.23)/TPD52L1(-1.46)/ABAT(1.88)/FHL2(-1.32)/BCL2(-1.4)/CXCL12(6.15)/CCND1(-1.25)/WFS1(-1.53)/TMEM164(1.15)/KRT18(-1.47)/FOXC1(1.16)/KLF4(3.44)/OLFML3(-2.39)/PAPSS2(1.33)/TBC1D30(1.09)/HR(3.95)/HES1(1.48)/INHBB(-2.82)/RAB17(-2.4)/IL6ST(1.25)/SH3BP5(-1.57)/CLIC3(2.48)
HALLMARK_INFLAMMATORY_RESPONSE	1.29201	0.0814332	144	0.326597	0.0521173	0.0325733	CCL20(-3.05)/IL1A(-2.25)/EDN1(1.01)/IL15(-1.18)/INHBA(2.76)/IL15RA(1.16)/IL7R(3.97)/CD82(-1.61)/TNFSF9(1.02)/IRAK2(-1.15)/SELL(2.36)/IL10RA(2.66)/TNFRSF1B(1.2)/KLF6(-1.02)/LCK(-2.53)/ICOSLG(-1.86)/KCNJ2(-1.25)/IL18R1(1.59)/HAS2(6.85)/LAMP3(-1.11)/PVR(1.34)/CD14(3.22)/BTG2(-1.31)/MSR1(-2.37)/RNF144B(1.12)/PCDH7(2.89)/ITGB3(1.95)
HALLMARK_PANCREAS_BETA_CELLS	1.45755	0.0911606	17	0.555165	0.060166	0.0364642	MAFB(2.86)
HALLMARK_ADIPOGENESIS	1.2576	0.0953159	187	0.305652	0.0648148	0.0381264	SORBS1(1.32)/LIFR(1.43)/ARL4A(1.16)/PDCD4(1.32)/HSPB8(1.09)/MGLL(-1.42)/ANGPT1(2.77)/UCP2(-1.45)
HALLMARK_APOPTOSIS	-1.23736	0.0993125	148	-0.296431	0.0695187	0.039725	CASP7(-1.07)/BCL2L11(-2.65)/IL1A(-2.25)/IGFBP6(-1.03)/CCND1(-1.25)/F2R(1.52)/SATB1(1.42)/RHOB(1.27)/PDGFRB(2.64)/BTG2(-1.31)/CASP1(-1.37)/ATF3(-1.09)/GADD45B(1.46)/SMAD7(6.09)/BCL2L10(2.63)/SOD2(-1.39)/KRT18(-1.47)/CD14(3.22)/BGN(1.29)/CAV1(-1.2)/ISG20(-1.02)/SAT1(2.03)/PDCD4(1.32)
HALLMARK_HEDGEHOG_SIGNALING	1.41708	0.109912	28	0.475202	0.0791367	0.0439648	NRCAM(1.67)/HEY1(3.27)/HEY2(7.08)/RTN1(2.07)/VEGFA(1.27)
HALLMARK_HYPOXIA	1.24558	0.11175	178	0.304566	0.0826953	0.0447001	ALDOC(1.11)/VEGFA(1.27)/MAFF(-1.47)/IGFBP3(2.52)/ISG20(-1.02)/PGF(-2.13)/BCAN(-1.24)/ATF3(-1.09)/CAV1(-1.2)/NDST1(-1.29)/IRS2(1.3)/IGFBP1(3.16)/LARGE1(2.05)/PPP1R3C(3.62)/NR3C1(1.01)/KLF6(-1.02)/CA12(2.14)/BGN(1.29)/MT1E(-1.07)/CXCR4(-4.23)/CHST3(2.11)/TPD52(-1.11)/LXN(-1.59)/BCL2(-1.4)/SDC2(1.57)/TGFBI(1.73)/SLC6A6(1.58)
HALLMARK_P53_PATHWAY	1.22832	0.128519	183	0.299409	0.0976744	0.0514076	BTG2(-1.31)/ATF3(-1.09)/SAT1(2.03)/NINJ1(-1.07)/S100A10(-1.29)/KLF4(3.44)/TNFSF9(1.02)/CASP1(-1.37)/TGFB1(1.19)/IER5(-1.12)/JAG2(1.15)/INHBB(-2.82)/ABAT(1.88)/SLC7A11(1.18)/IL1A(-2.25)/TPD52L1(-1.46)/CD82(-1.61)/RHBDF2(-1.21)/F2R(1.52)/ZBTB16(1.03)/TSPYL2(1.6)
HALLMARK_PI3K_AKT_MTOR_SIGNALING	-1.2174	0.133358	91	-0.314234	0.104019	0.053343	VAV3(-1.78)/GNA14(1.33)/LCK(-2.53)/CXCR4(-4.23)
HALLMARK_COMPLEMENT	1.20945	0.134281	155	0.301538	0.107425	0.0537125	CASP1(-1.37)/MMP15(-1.02)/LAP3(-1.07)/SPOCK2(1.52)/CTSC(1.1)/CFH(1.09)/CA2(3.6)/PSMB9(-1.44)/LRP1(1.25)/CASP7(-1.07)/CALM1(-1.08)/KYNU(3.33)/LCK(-2.53)/LTA4H(1.27)/MAFF(-1.47)/PLA2G4A(2.59)/PRCP(1.48)/PHEX(-1.03)/CSRP1(-1.12)/PCSK9(1.54)/GNG2(-4.32)/TFPI2(2.94)/PIK3CG(-1.38)
HALLMARK_ALLOGRAFT_REJECTION	-1.15929	0.1809	120	-0.286748	0.148338	0.0723598	TGFB1(1.19)/IL12A(-1.42)/LCK(-2.53)/STAT1(1.79)/INHBA(2.76)/LTB(-5.09)/INHBB(-2.82)/IL15(-1.18)/STAT4(4.43)/ICOSLG(-1.86)/GPR65(5.46)/F2R(1.52)/TPD52(-1.11)
HALLMARK_APICAL_SURFACE	1.29061	0.184843	36	0.411831	0.155268	0.0739372	LYPD3(1.77)/CRYBG1(-2.28)/PCSK9(1.54)/EPHB4(1.27)/SLC2A4(1.58)/RTN4RL1(2.43)/SULF2(-1.27)
HALLMARK_MYOGENESIS	-1.11526	0.228989	140	-0.268417	0.196931	0.0915958	CRYAB(5.92)/IGFBP3(2.52)/CHRNB1(-1.07)/CHRNA1(-5.63)/SCHIP1(-1.75)/TPD52L1(-1.46)/SORBS1(1.32)/PTP4A3(-1.59)/HSPB8(1.09)/PPP1R3C(3.62)/LARGE1(2.05)/DAPK2(-2.33)/MAPRE3(1.34)/TGFB1(1.19)/CAMK2B(-2.19)/GADD45B(1.46)/APOD(-2.13)
HALLMARK_SPERMATOGENESIS	-1.10015	0.310661	81	-0.286135	0.273381	0.124264	ARL4A(1.16)/SLC12A2(-1.72)/SEPTIN4(1.53)/GRM8(3.55)
HALLMARK_OXIDATIVE_PHOSPHORYLATION	1.06809	0.335525	199	0.257905	0.301973	0.13421	CASP7(-1.07)/ALDH6A1(1)
HALLMARK_FATTY_ACID_METABOLISM	-1.03794	0.394261	135	-0.251067	0.36272	0.157705	MGLL(-1.42)/S100A10(-1.29)/CA2(3.6)/MAOA(2.66)/ALDH3A1(-1.44)/ACSS1(-1.96)
HALLMARK_REACTIVE_OXYGEN_SPECIES_PATHWAY	-1.00014	0.498438	47	-0.293753	0.468531	0.199375	SOD2(-1.39)/MGST1(1.04)/IPCEF1(-2.3)
HALLMARK_UV_RESPONSE_UP	0.966613	0.536102	144	0.244342	0.514658	0.214441	ATF3(-1.09)/BCL2L11(-2.65)/TGFBRAP1(-1.02)/SOD2(-1.39)/RHOB(1.27)/NPTXR(1.22)/IL6ST(1.25)/FURIN(1.13)/BTG2(-1.31)/MAOA(2.66)/PTPRD(1.32)/CA2(3.6)
HALLMARK_PEROXISOME	0.906473	0.664784	88	0.248493	0.651489	0.265914	ABCD1(1.18)/SOD2(-1.39)
HALLMARK_DNA_REPAIR	0.783923	0.934084	149	0.197231	0.934084	0.373633	PDE6G(-2.2)

## Sheet: ECFC CTL-H (BMP10 vs NS)
Results of GSEA using Hallamark database for ECFC CTL-H (BMP9 vs NS)
Description	NES	p adjust	set Size	enrichment Score	p value	q value	DEGs (LFC)
HALLMARK_EPITHELIAL_MESENCHYMAL_TRANSITION	2.08256	1.1488e-07	175	0.516251	2.2976e-09	5.32076e-08	IGFBP3(2.59)/TGFBI(1.85)/ITGAV(1.19)/THBS1(1.01)/POSTN(5.21)/TFPI2(2.86)/NID2(-1.52)/LOXL1(1.68)/FBLN5(2.44)/COL12A1(-2.19)/INHBA(2.94)/MGP(2.8)/WNT5A(1.67)/RHOB(1.14)/MEST(3.11)/MATN2(2.12)/SERPINE2(1.93)/GADD45B(1.11)/VEGFC(1.94)/ID2(5.19)/TGFB1(1)/APLP1(1.71)/FZD8(1.1)/DKK1(2.02)/LRP1(1.23)/SAT1(1.75)/ITGB3(1.91)/FOXC2(2.05)/BDNF(2.99)/PVR(1.27)/CXCL12(5.68)/PDGFRB(2.25)/SLIT2(1.32)
HALLMARK_E2F_TARGETS	-2.02761	1.16466e-07	200	-0.47493	4.65863e-09	5.3942e-08	NA
HALLMARK_MYC_TARGETS_V1	-1.7279	0.000101374	199	-0.404971	6.08241e-06	4.6952e-05	HDDC2(-2.32)
HALLMARK_PROTEIN_SECRETION	1.98129	0.000162404	94	0.526667	1.29923e-05	7.52187e-05	TPD52(-1.1)/KRT18(-1.52)/CTSC(1.11)
HALLMARK_G2M_CHECKPOINT	-1.63413	0.00134548	196	-0.384723	0.000134548	0.000623172	CCND1(-1.24)/TGFB1(1)/RPS6KA5(1.58)/SLC12A2(-1.72)
HALLMARK_TGF_BETA_SIGNALING	1.90137	0.0016883	53	0.555411	0.000202596	0.000781949	SMAD7(5.62)/TGFB1(1)/BMPR2(1.51)/SMAD1(-2.46)/SMAD6(6.71)/ENG(2.31)/ID1(4.33)/LEFTY2(-7.62)/ID3(1.54)/ID2(5.19)/THBS1(1.01)
HALLMARK_INTERFERON_GAMMA_RESPONSE	-1.60505	0.00197652	171	-0.384917	0.000276713	0.000915441	STAT1(1.67)/OAS2(-1.7)/OAS3(-1.43)/PSMB9(-1.62)/PLA2G4A(2.54)/PTGS2(3.38)/NLRC5(-2.46)/CASP1(-1.16)/ISG20(-1.16)/SELP(2.6)/SOD2(-1.3)/LAP3(-1.25)/CASP7(-1.11)/CFH(1.01)/ARL4A(1.17)/ST3GAL5(-1.58)/ARID5B(1.41)/STAT4(4.35)
HALLMARK_XENOBIOTIC_METABOLISM	1.67446	0.00307602	152	0.417646	0.000492163	0.00142468	UPB1(2.15)/MAOA(2.59)/KYNU(3.3)/PAPSS2(1.32)/SLC6A6(1.49)/ALDH3A1(-1.54)/ID2(5.19)/PTGDS(4.68)/IGFBP1(3.32)/JUP(-1.49)/HSD17B2(-2.98)/PDLIM5(1.18)/ATOH8(2.56)/NINJ1(-1.18)
HALLMARK_KRAS_SIGNALING_DN	1.74326	0.00345721	96	0.461993	0.000629881	0.00160124	FGFR3(3.44)/SIDT1(2.91)/YPEL1(-1.3)/CAMK1D(2.21)/LFNG(1.53)/SNCB(-3.74)/ARHGDIG(3.01)/ABCB11(1.44)/CD207(-2.78)/ZBTB16(1.09)/PRKN(1.75)/SLC30A3(1.59)/TEX15(1.4)/KCND1(1.58)/MFSD6(-1.43)/BTG2(-1.44)/EPHA5(2.73)/HTR1B(1.31)/SGK1(3.13)
HALLMARK_MITOTIC_SPINDLE	-1.54166	0.00345721	197	-0.362161	0.000783848	0.00160124	ARHGAP27(-1.38)/BCL2L11(-2.94)/PDLIM5(1.18)
HALLMARK_IL6_JAK_STAT3_SIGNALING	1.75462	0.00345721	64	0.496296	0.000790274	0.00160124	IL6ST(1.38)/STAT1(1.67)/IL13RA1(1.35)/ITGB3(1.91)/TNFRSF1B(1.01)/CD14(3.15)/IL18R1(1.6)/TGFB1(1)/LTB(-5.17)
HALLMARK_CHOLESTEROL_HOMEOSTASIS	1.75449	0.00345721	71	0.488251	0.000829731	0.00160124	ALDOC(1.02)/JAG1(2.19)/NIBAN1(-2)/FABP5(-1.14)
HALLMARK_MTORC1_SIGNALING	1.5518	0.00416152	195	0.378855	0.001082	0.00192744	CTSC(1.11)/EGLN3(-1.43)/SLC7A11(1.31)/SLC6A6(1.49)/ADD3(-1.06)/BTG2(-1.44)/CFP(-1.01)/NIBAN1(-2)/EEF1E1(1.21)/LTA4H(1.22)/CXCR4(-4.79)
HALLMARK_UV_RESPONSE_DN	1.55544	0.00677793	144	0.390041	0.00189782	0.00313925	TFPI(1.38)/IRS1(2.59)/ADD3(-1.06)/PLPP3(1.45)/ADGRL2(-1.18)/LTBP1(1.9)/AMPH(3.16)/SMAD7(5.62)/NEK7(1.42)/GRK5(-1.23)/CAV1(-1.14)/CELF2(-1.37)/SCHIP1(-2.13)/PDGFRB(2.25)/MGLL(-1.29)/FBLN5(2.44)/PDLIM5(1.18)/ITGB3(1.91)/BDNF(2.99)/ID1(4.33)/FHL2(-1.38)/KIT(-4.14)/DBP(1.01)/HAS2(6.23)
HALLMARK_COAGULATION	1.63163	0.00881367	95	0.432669	0.0026441	0.00408212	MMP10(1.67)/PLAU(-1.8)/CFH(1.01)/LTA4H(1.22)/ITGB3(1.91)/CSRP1(-1.01)/TFPI2(2.86)/MAFF(-1.71)/LRP1(1.23)/MMP15(-1.03)/THBS1(1.01)/MMP7(2.89)/LEFTY2(-7.62)/P2RY1(1.47)
HALLMARK_INTERFERON_ALPHA_RESPONSE	-1.57306	0.00989381	93	-0.405441	0.00331763	0.0045824	ISG20(-1.16)/PSMB9(-1.62)/CASP1(-1.16)/LAP3(-1.25)/SELL(2.16)
HALLMARK_UNFOLDED_PROTEIN_RESPONSE	1.58393	0.00989381	112	0.408057	0.0033639	0.0045824	WFS1(-1.74)/TSPYL2(1.53)/IGFBP1(3.32)
HALLMARK_MYC_TARGETS_V2	-1.67054	0.0103177	58	-0.463473	0.00371437	0.00477872	NA
HALLMARK_KRAS_SIGNALING_UP	1.54026	0.0113705	152	0.384173	0.00432078	0.00526633	INHBA(2.94)/TFPI(1.38)/MMP10(1.67)/PRDM1(-3.05)/IGFBP3(2.59)/TSPAN7(1.77)/ALDH1A3(-1.75)/SATB1(1.32)/APOD(-2.42)/IGF2(1.07)/SNAP25(1.45)/TRAF1(-2.02)/ID2(5.19)/TMEM100(11.4)/GADD45G(-1.76)/CCL20(-2.56)/KLF4(2.97)/TRIB1(-1.31)/CFH(1.01)/RELN(2.04)/PTGS2(3.38)/IL33(2.6)/MAFB(2.8)/GPRC5B(-1.47)/JUP(-1.49)/PLVAP(2.57)/IL7R(3.73)/ENG(2.31)/PLAU(-1.8)/CXCR4(-4.79)/TNFRSF1B(1.01)
HALLMARK_ANDROGEN_RESPONSE	1.52121	0.0202919	92	0.405755	0.00811674	0.00939833	CAMKK2(-1.11)/ABCC4(1.47)/ALDH1A3(-1.75)/SAT1(1.75)/TPD52(-1.1)/ITGAV(1.19)/LIFR(1.56)/IQGAP2(2.23)/SGK1(3.13)/SLC38A2(1.71)/ARID5B(1.41)/PDLIM5(1.18)/ADAMTS1(2.9)/CCND1(-1.24)
HALLMARK_APICAL_JUNCTION	-1.41454	0.0229667	159	-0.343088	0.00964603	0.0106372	CLDN14(-1.04)/NEXN(1.51)/IRS1(2.59)/TGFBI(1.85)/JUP(-1.49)/ADRA1B(1.85)/CD34(-2.54)/TRAF1(-2.02)/SLIT2(1.32)/ICAM2(-1.06)/CDH15(2.01)/SLC30A3(1.59)/PPP2R2C(-2.81)
HALLMARK_ESTROGEN_RESPONSE_LATE	1.40603	0.0262203	154	0.350521	0.0115369	0.0121441	TPD52L1(-1.57)/CA12(2.25)/PDCD4(1.26)/CXCL12(5.68)/ISG20(-1.16)/WFS1(-1.74)/PAPSS2(1.32)/BCL2(-1.43)/HSPB8(1.04)/CLIC3(2.63)/CCND1(-1.24)/CAV1(-1.14)/HR(3.04)/FOXC1(1.02)/GFUS(-1.28)/FGFR3(3.44)/SGK1(3.13)/ID2(5.19)/FABP5(-1.14)/MEST(3.11)/IL6ST(1.38)/UNC13B(-1.02)/LARGE1(1.82)/TFPI2(2.86)/KLF4(2.97)/ADD3(-1.06)
HALLMARK_PI3K_AKT_MTOR_SIGNALING	-1.45517	0.0388066	91	-0.375472	0.017851	0.0179736	VAV3(-1.74)/GNA14(1.15)/LCK(-2.34)/CXCR4(-4.79)
HALLMARK_MYOGENESIS	-1.28763	0.0583079	140	-0.315955	0.0279878	0.0270057	CRYAB(5.65)/IGFBP3(2.59)/CHRNB1(-1.18)/CHRNA1(-7.27)/SCHIP1(-2.13)/TPD52L1(-1.57)/SORBS1(1.23)/VIPR1(-2.26)/FST(1.5)/PTP4A3(-1.81)/HSPB8(1.04)/PPP1R3C(3.56)/LARGE1(1.82)/DAPK2(-2.48)/MAPRE3(1.21)/TGFB1(1)/CAMK2B(-2.05)/GADD45B(1.11)/APOD(-2.42)
HALLMARK_APOPTOSIS	-1.2773	0.0661457	148	-0.313069	0.0330729	0.0306359	CASP7(-1.11)/BCL2L11(-2.94)/IGFBP6(-1.01)/CCND1(-1.24)/F2R(1.48)/SATB1(1.32)/RHOB(1.14)/PDGFRB(2.25)/BTG2(-1.44)/CASP1(-1.16)/GADD45B(1.11)/SMAD7(5.62)/BCL2L10(2.62)/SOD2(-1.3)/KRT18(-1.52)/CD14(3.15)/CAV1(-1.14)/ISG20(-1.16)/SAT1(1.75)/PDCD4(1.26)
HALLMARK_BILE_ACID_METABOLISM	1.38253	0.0729285	85	0.374426	0.0379228	0.0337774	LCK(-2.34)/SULT1B1(2.01)/ABCA4(-2.74)/BMP6(1.17)/EFHC1(-1.15)/CH25H(3.15)
HALLMARK_PANCREAS_BETA_CELLS	1.54305	0.085296	17	0.579687	0.0460598	0.0395055	MAFB(2.8)
HALLMARK_ANGIOGENESIS	1.4309	0.0877667	28	0.479517	0.0491493	0.0406498	POSTN(5.21)/ITGAV(1.19)/JAG1(2.19)/SLCO2A1(2.37)
HALLMARK_WNT_BETA_CATENIN_SIGNALING	1.44897	0.0902165	36	0.463206	0.0523256	0.0417845	FZD1(1.81)/JAG1(2.19)/DKK1(2.02)/FZD8(1.1)/HEY2(6.56)/HEY1(2.82)
HALLMARK_ALLOGRAFT_REJECTION	-1.25542	0.0989327	120	-0.312559	0.0608108	0.0458215	TGFB1(1)/IL12A(-2.28)/LCK(-2.34)/STAT1(1.67)/INHBA(2.94)/LTB(-5.17)/INHBB(-3.6)/STAT4(4.35)/CFP(-1.01)/ICOSLG(-1.92)/GPR65(5.06)/F2R(1.48)/TPD52(-1.1)
HALLMARK_NOTCH_SIGNALING	1.43361	0.0989327	29	0.476385	0.0613383	0.0458215	JAG1(2.19)/NOTCH3(2.16)/HES1(1.09)/CCND1(-1.24)/FZD1(1.81)/WNT5A(1.67)/LFNG(1.53)
HALLMARK_IL2_STAT5_SIGNALING	1.24435	0.108623	168	0.308879	0.0695187	0.0503096	SOCS2(-2.18)/TNFRSF4(-5.38)/PHLDA1(-2.42)/CD83(-1.84)/ADAM19(-1.8)/GADD45B(1.11)/TNFRSF1B(1.01)/BMPR2(1.51)/RHOB(1.14)/TRAF1(-2.02)/BCL2(-1.43)/ITGAV(1.19)/MAFF(-1.71)/GPR65(5.06)/KLF6(-1.03)/ARL4A(1.17)/GPR83(3.24)/ITGA6(-1.35)/DRC1(-7.2)/SELP(2.6)/LTB(-5.17)/IL1RL1(4.7)/IL18R1(1.6)/TNFRSF8(4.01)/SPRED2(-1.52)/SELL(2.16)/APLP1(1.71)/SCN9A(-1.68)/LRIG1(-1.33)
HALLMARK_ESTROGEN_RESPONSE_EARLY	1.22729	0.116822	164	0.30614	0.0791367	0.0541072	CA12(2.25)/HSPB8(1.04)/LRIG1(-1.33)/TPD52L1(-1.57)/ABAT(1.95)/FHL2(-1.38)/BCL2(-1.43)/CXCL12(5.68)/CCND1(-1.24)/WFS1(-1.74)/TMEM164(1.07)/KRT18(-1.52)/TTC39A(1.09)/FOXC1(1.02)/KLF4(2.97)/OLFML3(-2.52)/PAPSS2(1.32)/ADD3(-1.06)/TBC1D30(1.02)/HR(3.04)/HES1(1.09)/INHBB(-3.6)/IL6ST(1.38)/SH3BP5(-1.72)/CLIC3(2.63)
HALLMARK_INFLAMMATORY_RESPONSE	1.23714	0.116822	144	0.310226	0.0827465	0.0541072	CCL20(-2.56)/INHBA(2.94)/IL7R(3.73)/CD82(-1.64)/IRAK2(-1.18)/SELL(2.16)/TNFRSF1B(1.01)/KLF6(-1.03)/LCK(-2.34)/ICOSLG(-1.92)/IL18R1(1.6)/HAS2(6.23)/PVR(1.27)/CD14(3.15)/BTG2(-1.44)/MSR1(-2.12)/RNF144B(1.18)/PCDH7(2.89)/ITGB3(1.91)
HALLMARK_TNFA_SIGNALING_VIA_NFKB	1.21747	0.116822	181	0.300845	0.0836364	0.0541072	PTGS2(3.38)/CD83(-1.84)/CCL20(-2.56)/MAFF(-1.71)/NFKB2(-1.03)/KLF6(-1.03)/SOD2(-1.3)/TRAF1(-2.02)/BTG2(-1.44)/JAG1(2.19)/PHLDA1(-2.42)/IER5(-1.14)/PLK2(-1.12)/TRIB1(-1.31)/INHBA(2.94)/PLAU(-1.8)/SGK1(3.13)/ID2(5.19)/IL7R(3.73)/GADD45B(1.11)/KYNU(3.3)/RHOB(1.14)/NINJ1(-1.18)/PLPP3(1.45)/KLF4(2.97)/SAT1(1.75)/DNAJB4(1.49)/CCND1(-1.24)/IL6ST(1.38)/SLC16A6(-1.8)/HES1(1.09)/IRS2(1.18)/CEBPD(1.32)/PDLI…
HALLMARK_COMPLEMENT	-1.20011	0.116822	155	-0.293589	0.0841121	0.0541072	CASP1(-1.16)/MMP15(-1.03)/LAP3(-1.25)/SPOCK2(1.51)/CTSC(1.11)/CFH(1.01)/PSMB9(-1.62)/LRP1(1.23)/CASP7(-1.11)/CALM1(-1.08)/KYNU(3.3)/LCK(-2.34)/LTA4H(1.22)/MAFF(-1.71)/PLA2G4A(2.54)/PRCP(1.38)/CSRP1(-1.01)/PCSK9(1.59)/GNG2(-4.32)/TFPI2(2.86)/PIK3CG(-1.19)
HALLMARK_REACTIVE_OXYGEN_SPECIES_PATHWAY	-1.27903	0.124428	47	-0.370594	0.0920771	0.05763	SOD2(-1.3)/PDLIM1(-1.05)/MGST1(1.05)/IPCEF1(-2.45)
HALLMARK_GLYCOLYSIS	1.20126	0.128952	176	0.297869	0.0980036	0.0597252	EGLN3(-1.43)/IGFBP3(2.59)/CHPF(2.49)/CHST1(-3.39)/GFUS(-1.28)/CXCR4(-4.79)/FUT8(1.31)/IRS2(1.18)/ISG20(-1.16)/IL13RA1(1.35)/TGFBI(1.85)
HALLMARK_HEDGEHOG_SIGNALING	1.32213	0.145412	28	0.443065	0.113422	0.0673488	NRCAM(1.68)/HEY1(2.82)/HEY2(6.56)
HALLMARK_ADIPOGENESIS	1.14927	0.203252	187	0.282379	0.164855	0.0941378	SORBS1(1.23)/LIFR(1.56)/ARL4A(1.17)/PDCD4(1.26)/HSPB8(1.04)/MGLL(-1.29)/ANGPT1(2.81)/UCP2(-1.61)
HALLMARK_APICAL_SURFACE	1.22329	0.203252	36	0.391062	0.166667	0.0941378	CRYBG1(-2.37)/PCSK9(1.59)/EPHB4(1.16)/RTN4RL1(2.74)/SULF2(-1.37)
HALLMARK_UV_RESPONSE_UP	-1.13312	0.20847	144	-0.277867	0.175115	0.0965548	BCL2L11(-2.94)/TGFBRAP1(-1.08)/SOD2(-1.3)/RHOB(1.14)/NPTXR(1.19)/IL6ST(1.38)/BTG2(-1.44)/MAOA(2.59)/PTPRD(1.33)
HALLMARK_HYPOXIA	1.11595	0.235502	178	0.275824	0.202532	0.109075	ALDOC(1.02)/MAFF(-1.71)/IGFBP3(2.59)/ISG20(-1.16)/PGF(-2.51)/CAV1(-1.14)/NDST1(-1.28)/IRS2(1.18)/IGFBP1(3.32)/LARGE1(1.82)/PPP1R3C(3.56)/KLF6(-1.03)/CA12(2.25)/CXCR4(-4.79)/CHST3(1.94)/TPD52(-1.1)/LXN(-1.73)/BCL2(-1.43)/TGFBI(1.85)/SLC6A6(1.49)
HALLMARK_HEME_METABOLISM	1.10938	0.247748	171	0.275529	0.218018	0.114746	OSBP2(-1.68)/SPTA1(-3.35)/TNS1(-1.06)/DMTN(-1.3)/EPOR(-1.15)/RNF19A(-1.51)/BTG2(-1.44)/UCP2(-1.61)/NEK7(1.42)/SLC7A11(1.31)
HALLMARK_FATTY_ACID_METABOLISM	-1.07186	0.333843	135	-0.263839	0.300459	0.154622	MGLL(-1.29)/S100A10(-1.28)/MAOA(2.59)/ALDH3A1(-1.54)/ACSS1(-2.06)
HALLMARK_DNA_REPAIR	-1.03786	0.394116	149	-0.254592	0.362587	0.182538	ADA(-1.2)/PDE6G(-2.32)
HALLMARK_P53_PATHWAY	1.01767	0.423244	183	0.250788	0.397849	0.196029	BTG2(-1.44)/SAT1(1.75)/NINJ1(-1.18)/S100A10(-1.28)/KLF4(2.97)/ADA(-1.2)/PRKAB1(-1.02)/PLK2(-1.12)/CASP1(-1.16)/TGFB1(1)/IER5(-1.14)/INHBB(-3.6)/ABAT(1.95)/SLC7A11(1.31)/TPD52L1(-1.57)/CD82(-1.64)/RHBDF2(-1.33)/F2R(1.48)/ZBTB16(1.09)/TSPYL2(1.53)
HALLMARK_SPERMATOGENESIS	-0.977442	0.52784	81	-0.255367	0.506726	0.244473	CLGN(-1.42)/ARL4A(1.17)/SLC12A2(-1.72)/SEPTIN4(1.85)/GRM8(2.69)
HALLMARK_PEROXISOME	0.796369	0.888031	88	0.214933	0.87027	0.411299	SOD2(-1.3)
HALLMARK_OXIDATIVE_PHOSPHORYLATION	0.734341	0.992754	199	0.179329	0.992754	0.459802	CASP7(-1.11)
