# Supplementary material for: Impact of heterozygous ALK1 mutations on the transcriptomic response to BMP9 and BMP10 in endothelial cells from hereditary hemorrhagic telangiectasia and pulmonary arterial hypertension donors
Source: Angiogenesis. 2024 Jan 31;27(2):211–27. doi: 10.1007/s10456-023-09902-8 (PMC11021321; doi:10.1007/s10456-023-09902-8)
Supplement: Supplementary file 14 — Supplementary file14 (XLSX 33358 kb) [file 10456_2023_9902_MOESM14_ESM.xlsx]

## Sheet: Sample sequencing statistics
Project	Sample ID	Barcode Sequence	# Reads	Yield (Mbases)	Mean Quality Score	% Bases >= 30
50-375448248	H226-2-B10	AAGCGACT+GGATTCGT	27504780	8251	35.84	93.36
50-375448248	C64-3-NS	AAGGAGAC+GTTGTGAG	25843859	7753	35.98	94.15
50-375448248	C96-3-NS	TGTGTCAG+TACAGGTG	26375393	7913	36.1	94.77
50-375448248	H226-2-B9	ATCCGCAG+AGTCGTGT	20528088	6158	35.83	93.28
50-375448248	H226-2-CTL	ACGATATG+GAATTGTC	22006919	6602	35.8	93.17
50-375448248	C96-3-B9	AGAACCAG+AGAGTCGG	21392698	6418	35.8	93.17
50-375448248	H225-B9	TCTTGTTT+GTGAAAGG	22487327	6746	35.79	93.08
50-375448248	C96-2-B10	CGCTCTTA+ACGGTATG	19996653	5999	35.8	93.16
50-375448248	H180-1-B9	ACGAATCC+TGGGTAAT	26567490	7970	36.12	94.9
50-375448248	C96-2-B9	GAGGACCA+ACCGGCAT	22768023	6830	35.89	93.75
50-375448248	H226-3-B9	AACACCAC+CTCACACC	21512983	6454	35.79	93.09
50-375448248	C64-1-NS	GTTTGCTC+CTGTTGGT	20585258	6176	35.86	93.45
50-375448248	H226-NS	CATTATGG+ATGTGACT	21519179	6456	35.76	92.92
50-375448248	C96-3-B10	ATTGGACA+TCCAGCAA	26233348	7870	35.77	92.97
50-375448248	C21-2-B10	CTTGACGA+TTGTGTGC	65886692	19766	36.16	95.16
50-375448248	C64-3-B10	ACCGTAAG+TGGATATG	22453637	6736	35.84	93.34
50-375448248	C21-1-CTL	ATTACCCA+CTACAGTG	24686862	7406	35.87	93.63
50-375448248	C96-2-CTL	GTCCGATC+GGATTGGC	24367595	7310	35.95	94.1
50-375448248	H180-1-B10	GTCTGAGT+CACAAGTC	20833329	6250	35.78	93.03
50-375448248	C64-3-B9	AGTCAGGT+GTGGTTAC	23664718	7099	35.84	93.41
50-375448248	H180-1-CTL	CTGAGCTC+GCTCTGAT	20306378	6092	35.88	93.59
50-375448248	C21-2-B9	ACCGGAGT+CCTTCCTT	22988867	6897	35.82	93.26
50-375448248	C64-1-B10	CTAGGTTG+GCTCGAAT	24164314	7249	35.84	93.36
50-375448248	C21-1-B10	CAGGTAAG+ATTTCGAG	19946302	5984	35.7	92.63
50-375448248	C796-NS	CACTGTAG+AGTCGCTT	60061491	18018	35.6	92.16
50-375448248	H180-3-B9	GTTGGCGT+GACTGCTG	22170909	6651	35.85	93.44
50-375448248	C64-2-B10	TTCAATAG+TCGTGGGA	22437836	6731	35.79	93.12
50-375448248	H226-B10	GGCTTACT+AGGGAAAG	21799416	6540	35.62	92.14
50-375448248	H226-3-CTL	TGATAGGC+ACTCAGAC	22580092	6774	35.8	93.15
50-375448248	C21-2-NS	ACCCGTTG+CGAAGCTG	52917491	15875	36.19	95.29
50-375448248	H180-2-CTL	CCTAAACT+CTCCTCGT	20210799	6063	35.7	92.71
50-375448248	C64-2-B9	TTGGGTAC+GTTGGAAG	26641454	7992	36.01	94.3
50-375448248	C21-1-B9	GACTTGTG+TCGTGCAC	19193698	5758	35.78	93.03
50-375448248	H180-3-B10	TAGCTGGC+AGCCGGTA	131966871	39590	35.72	92.74
50-375448248	H180-2-B9	TGTCACAC+CGAGATTA	21163438	6349	35.74	92.86
50-375448248	H180-2-B10	GATATGAA+CTGCCGTA	26248109	7874	35.9	93.78
50-375448248	C64-2-NS	TATGACGT+GATTAGCG	28629651	8589	35.96	94.06
50-375448248	C64-1-B9	AGAAGCCT+ATACTGAC	24358668	7308	36.02	94.39
50-375448248	H226-3-B10	ACCTCTTC+TATGCAAG	24978034	7493	35.82	93.23
50-375448248	H180-3-CTL	AAGTGTGG+GATGGGCA	25062627	7519	35.93	93.92

## Sheet: Alignment statistics
Sample ID	Total Reads	Total Mapped Reads	% Total Mapped Reads	Unique Mapped Reads	% Unique Mapped Reads
C21-1-B10	19494705	19250012	98.7448232738069	16818711	86.2732264991956
C21-1-B9	18840374	18655131	99.0167764185573	16647601	88.3613085387795
C21-1-CTL	24244426	23523946	97.0282653835566	20561721	84.8100961433362
C21-2-B10	65039636	64249393	98.7849824374786	56255183	86.4936928613807
C21-2-B9	22568525	22286769	98.7515533248185	17983135	79.6823673678275
C21-2-NS	52289577	51506997	98.5033728614787	47512085	90.8633952039811
C64-1-B10	23729331	23483422	98.9636918124662	20746460	87.4296034725969
C64-1-B9	24004454	23475245	97.7953716422794	20527393	85.5149340201614
C64-1-NS	20231981	20023985	98.971944467524	17702040	87.4953372089466
C64-2-B10	22023805	21805714	99.00974876957	16889412	76.6870756438318
C64-2-B9	26246717	25656755	97.7522445950097	22694753	86.4670160462354
C64-2-NS	28157694	27544151	97.8210467092937	25113740	89.1896190078634
C64-3-B10	22042735	21399764	97.0830706806574	18901220	85.7480707362312
C64-3-B9	23233064	22717982	97.7829786032527	18282869	78.693318281222
C64-3-NS	25428043	24926151	98.0262263989407	22474468	88.3845760367795
C796-NS	59015307	58368534	98.9040589079711	38505222	65.2461606274453
C96-2-B10	19606719	19364041	98.7622712397724	16177133	82.5081085723726
C96-2-B9	22357527	22084042	98.776765426695	18998181	84.9744294169923
C96-2-CTL	23963340	23700225	98.902010320765	16468911	68.7254406105326
C96-3-B10	25691298	25339988	98.6325720094018	21871626	85.1324288870107
C96-3-B9	20999520	20761462	98.8663645645234	18524294	88.2129401052976
C96-3-NS	26038838	25532846	98.0567796458506	21852644	83.9232687725927
H180-1-B10	20405920	20173909	98.8630211232819	18767737	91.9720208645334
H180-1-B9	26236459	25959500	98.9443735528487	23555303	89.7808008313927
H180-1-CTL	19952713	19631792	98.3915921609257	18093263	90.6807159507582
H180-2-B10	25805409	25513061	98.8671057296554	21608979	83.7381767520135
H180-2-B9	20727479	20483241	98.8216704983756	17132395	82.6554690997395
H180-2-CTL	35626267	35230869	98.8901503488985	27515944	77.2349906881908
H180-3-B10	129158038	127234080	98.5103846188806	96755200	74.9122559449223
H180-3-B9	21753256	21493811	98.8073279696612	16270768	74.7969315490058
H180-3-CTL	24639705	24332255	98.7522172038991	20912132	84.871681702358
H225-B9	22054358	21750597	98.6226713105863	20113774	91.2009046012584
H226-2-B10	27005349	26714864	98.9243427292867	23258473	86.1254301879231
H226-2-B9	20166128	19815407	98.2608411490793	17599217	87.2711757061147
H226-2-CTL	21595707	21204113	98.1867044223188	19580484	90.6684092352244
H226-3-B10	24509447	24206024	98.7620161319837	21833225	89.0808552310462
H226-3-B9	21072146	20791716	98.6691910733724	19541877	92.7379536948918
H226-3-CTL	22167328	21908378	98.8318393628677	20141108	90.859430599845
H226-B10	21293557	20988431	98.5670501175543	18916526	88.8368533261023
H226-NS	21091615	20782301	98.5334740843695	18866097	89.4483281626372

## Sheet: Legend of analysis
1	HMVEC CTL-P NS
2	HMVEC CTL-P BMP9
3	HMVEC CTL-P BMP10
4	HMVEC -MUT-P NS
5	HMVEC CTL-P BMP9
6	HMVEC CTL-P BMP10

## Sheet: raw_counts 1vs2
	A-collapse	B-collapse	C-collapse	D-collapse	E-collapse	F-collapse
ENSG00000223972	2	3	0	0	0	1
ENSG00000227232	296	114	267	140	178	280
ENSG00000243485	0	0	0	0	0	0
ENSG00000237613	0	0	0	0	0	0
ENSG00000268020	0	0	0	0	0	0
ENSG00000240361	0	0	0	0	0	0
ENSG00000186092	0	0	0	0	0	0
ENSG00000238009	0	0	1	0	4	1
ENSG00000239945	0	0	0	0	0	0
ENSG00000233750	3	0	2	3	4	7
ENSG00000237683	7	1	4	4	5	2
ENSG00000268903	2	0	1	0	0	1
ENSG00000269981	0	0	0	0	0	0
ENSG00000239906	0	0	0	0	0	0
ENSG00000241860	3	0	3	3	1	4
ENSG00000222623	0	0	0	0	0	0
ENSG00000241599	0	0	0	0	0	0
ENSG00000228463	7	5	13	6	1	2
ENSG00000241670	0	0	0	0	0	0
ENSG00000237094	1	4	7	0	1	2
ENSG00000250575	0	0	1	2	0	4
ENSG00000233653	1	1	4	0	1	3
ENSG00000224813	0	0	0	0	0	0
ENSG00000235249	0	0	0	0	0	0
ENSG00000269732	0	0	0	0	0	0
ENSG00000256186	0	0	0	0	0	0
ENSG00000236601	2	0	0	1	0	0
ENSG00000236743	0	0	1	0	0	0
ENSG00000236679	0	0	0	2	0	0
ENSG00000231709	0	0	0	0	0	0
ENSG00000235146	0	0	0	0	0	0
ENSG00000239664	0	0	0	1	0	1
ENSG00000230021	0	0	0	1	0	0
ENSG00000223659	0	0	0	0	0	0
ENSG00000225972	4	0	3	4	2	8
ENSG00000225630	108	52	155	69	67	208
ENSG00000237973	303	51	495	170	145	709
ENSG00000229344	5	4	18	4	4	10
ENSG00000240409	2	3	5	1	1	3
ENSG00000248527	5322	1789	6332	2896	2445	8429
ENSG00000198744	6	4	19	3	1	16
ENSG00000268663	0	0	0	0	0	0
ENSG00000185097	0	0	0	0	0	1
ENSG00000229376	3	0	0	0	0	2
ENSG00000224956	24	10	22	9	8	25
ENSG00000235373	5	3	1	2	0	2
ENSG00000223181	0	0	0	0	0	0
ENSG00000240618	2	0	0	3	0	1
ENSG00000229905	1	0	1	1	0	0
ENSG00000228327	11	4	2	3	4	18
ENSG00000237491	11	5	19	8	6	14
ENSG00000230092	10	1	4	3	1	2
ENSG00000269831	0	0	0	0	0	0
ENSG00000240453	3	0	3	2	1	0
ENSG00000177757	5	3	9	4	4	1
ENSG00000225880	18	9	17	10	8	11
ENSG00000228794	1774	388	876	200	175	289
ENSG00000230368	0	0	2	0	0	0
ENSG00000234711	0	0	0	0	0	0
ENSG00000269308	0	0	0	0	0	0
ENSG00000272438	0	0	0	0	2	0
ENSG00000230699	0	0	0	3	1	0
ENSG00000241180	0	0	0	0	1	0
ENSG00000223764	0	0	0	14	12	20
ENSG00000187634	420	142	421	317	224	490
ENSG00000268179	0	0	0	1	4	1
ENSG00000188976	2844	888	2285	2024	1578	2491
ENSG00000187961	306	126	386	153	196	354
ENSG00000187583	78	22	52	30	23	40
ENSG00000187642	26	14	36	13	12	23
ENSG00000272512	57	20	81	19	20	55
ENSG00000188290	1784	404	1234	672	787	1681
ENSG00000231702	1	1	4	1	4	0
ENSG00000224969	0	1	2	3	0	2
ENSG00000187608	833	218	1008	486	349	1050
ENSG00000188157	8889	3173	6563	3200	3410	4277
ENSG00000242590	0	0	0	0	0	0
ENSG00000217801	87	28	70	25	15	21
ENSG00000273443	18	0	7	2	2	0
ENSG00000237330	1	2	0	0	5	0
ENSG00000131591	435	125	363	222	206	340
ENSG00000223823	0	0	0	1	0	0
ENSG00000207730	0	0	0	0	0	1
ENSG00000207607	0	0	0	2	0	0
ENSG00000198976	0	0	0	0	0	0
ENSG00000272141	0	0	0	0	0	0
ENSG00000205231	0	0	0	0	0	0
ENSG00000162571	1	0	0	0	0	1
ENSG00000186891	16	4	5	0	25	0
ENSG00000186827	657	291	364	35	18	23
ENSG00000078808	11808	3109	9964	6248	5708	9579
ENSG00000176022	1700	420	1321	723	538	1130
ENSG00000184163	2	7	16	11	5	14
ENSG00000260179	7	3	4	0	3	2
ENSG00000160087	2655	800	2489	1309	1087	1915
ENSG00000230415	7	5	6	5	6	4
ENSG00000162572	47	23	46	16	17	46
ENSG00000131584	1208	435	1168	892	588	1094
ENSG00000169972	427	138	431	199	226	421
ENSG00000127054	3687	999	3495	1963	1537	2858
ENSG00000240731	34	9	57	20	16	38
ENSG00000224051	2407	641	1958	1022	959	1702
ENSG00000169962	21	8	32	12	12	20
ENSG00000107404	1572	585	1423	675	822	1280
ENSG00000162576	79	21	18	126	21	41
ENSG00000175756	3428	924	3067	2153	1552	3144
ENSG00000223663	1	1	3	0	0	2
ENSG00000221978	2929	1216	4131	1808	1501	3056
ENSG00000224870	954	235	801	602	438	772
ENSG00000242485	2077	431	1645	1373	796	1476
ENSG00000264293	0	0	0	0	0	0
ENSG00000272455	27	15	17	38	18	32
ENSG00000235098	4	1	2	6	3	3
ENSG00000225905	0	0	1	1	0	2
ENSG00000205116	0	1	0	2	0	2
ENSG00000225285	10	10	14	1	8	14
ENSG00000179403	402	222	721	943	3073	3221
ENSG00000215915	35	7	19	7	8	17
ENSG00000160072	895	313	1069	566	447	768
ENSG00000197785	1734	458	1482	957	677	1136
ENSG00000205090	106	11	115	19	25	51
ENSG00000160075	4248	1086	3888	2680	1824	3494
ENSG00000215791	0	0	0	0	0	0
ENSG00000215014	35	8	23	14	11	14
ENSG00000236684	0	0	0	0	0	0
ENSG00000228594	251	31	154	48	26	86
ENSG00000272106	119	25	113	76	45	93
ENSG00000197530	1590	528	1401	731	737	1370
ENSG00000189409	0	0	4	5	1	1
ENSG00000248333	1210	382	1314	826	632	1506
ENSG00000272004	363	66	410	153	81	319
ENSG00000189339	2059	331	1575	837	574	1323
ENSG00000269737	18	6	20	15	9	19
ENSG00000269227	12	1	4	1	2	3
ENSG00000215914	10	1	9	4	3	3
ENSG00000008128	574	188	528	323	315	641
ENSG00000268575	162	31	123	81	48	132
ENSG00000227775	134	62	99	65	66	114
ENSG00000215790	102	24	56	47	58	50
ENSG00000008130	1918	466	1565	1051	747	1132
ENSG00000078369	21224	4729	17814	10632	8833	14684
ENSG00000231050	11	0	1	1	1	3
ENSG00000169885	1	3	11	4	4	5
ENSG00000178821	7	0	8	4	6	7
ENSG00000142609	1	0	1	0	1	2
ENSG00000233542	44	6	90	14	5	9
ENSG00000187730	96	4	114	7	14	12
ENSG00000226969	0	0	0	0	0	0
ENSG00000067606	1225	498	745	476	662	500
ENSG00000271806	168	50	85	68	63	41
ENSG00000182873	23	16	30	19	15	22
ENSG00000162585	2203	690	1488	970	936	1400
ENSG00000269554	88	29	104	62	42	78
ENSG00000203301	46	15	21	26	17	17
ENSG00000243558	0	0	0	0	0	0
ENSG00000234396	21	3	5	3	6	9
ENSG00000157933	3342	1052	2205	2116	2820	4872
ENSG00000116151	56	25	57	35	23	53
ENSG00000272161	0	0	0	0	0	0
ENSG00000269753	0	0	0	1	0	0
ENSG00000269896	29	3	8	1	9	13
ENSG00000238240	0	0	0	0	0	0
ENSG00000272420	1	1	0	0	0	3
ENSG00000271921	1	0	2	1	2	6
ENSG00000271847	1	1	3	1	2	1
ENSG00000178642	54	13	31	23	21	18
ENSG00000157916	4947	1276	4209	2746	2086	3516
ENSG00000157911	1684	512	1383	850	841	1396
ENSG00000149527	12	1	11	8	0	6
ENSG00000224387	0	0	0	0	0	0
ENSG00000229393	0	0	0	0	0	0
ENSG00000157881	806	229	858	517	436	728
ENSG00000197921	0	0	0	0	1	4
ENSG00000272449	311	35	198	83	46	164
ENSG00000238164	1275	268	913	396	429	596
ENSG00000157873	5226	1308	4552	1902	2003	3175
ENSG00000225931	3	3	10	1	3	3
ENSG00000228037	18	1	15	10	6	13
ENSG00000157870	5715	1532	4700	2525	2370	4972
ENSG00000142606	1637	517	1538	723	796	1627
ENSG00000237058	0	0	1	0	0	1
ENSG00000215912	13	1	8	9	4	8
ENSG00000233234	0	0	0	0	0	0
ENSG00000231630	0	0	0	0	0	0
ENSG00000169717	0	0	0	0	0	0
ENSG00000177133	0	0	0	1	0	0
ENSG00000256761	0	0	0	0	0	0
ENSG00000142611	1	0	0	14	16	1
ENSG00000226286	0	0	0	0	0	0
ENSG00000272235	0	0	0	0	0	0
ENSG00000130762	11	8	22	21	32	14
ENSG00000272088	1	0	3	1	2	0
ENSG00000162591	3971	893	2145	1283	928	1026
ENSG00000207776	0	0	1	0	0	0
ENSG00000238260	2	4	9	1	1	5
ENSG00000158109	3761	837	2958	1696	1399	2046
ENSG00000116213	586	146	571	289	223	444
ENSG00000078900	21	7	26	14	34	13
ENSG00000227589	0	1	0	0	0	0
ENSG00000235131	0	0	0	0	0	0
ENSG00000227372	498	150	410	287	219	393
ENSG00000162592	0	0	0	0	0	0
ENSG00000235169	8	6	1	12	6	13
ENSG00000130764	1466	296	1211	797	559	818
ENSG00000266075	1	1	1	1	0	0
ENSG00000272153	161	33	149	94	73	69
ENSG00000116198	1388	329	1296	609	667	1055
ENSG00000169598	150	46	181	96	74	131
ENSG00000264428	0	0	0	0	0	0
ENSG00000198912	592	155	755	363	309	517
ENSG00000236423	20	7	38	14	10	31
ENSG00000233304	0	0	0	0	0	0
ENSG00000226374	0	0	1	0	0	1
ENSG00000229280	0	0	1	0	0	0
ENSG00000235054	0	0	0	0	0	0
ENSG00000227169	0	0	0	0	0	0
ENSG00000232596	0	0	0	0	0	1
ENSG00000196581	1	0	0	2	0	1
ENSG00000231510	0	0	0	0	0	1
ENSG00000260972	0	0	0	0	0	0
ENSG00000264341	0	0	0	0	0	0
ENSG00000236948	0	0	0	0	0	0
ENSG00000216045	0	0	0	0	0	0
ENSG00000264101	0	0	0	0	0	0
ENSG00000131697	269	51	231	143	149	211
ENSG00000266687	0	0	0	0	0	1
ENSG00000069424	112	27	80	85	107	130
ENSG00000268332	10	1	2	6	14	13
ENSG00000116254	3	1	1	9	17	5
ENSG00000116251	16890	5568	17120	9073	8998	15901
ENSG00000226944	8	2	4	4	2	9
ENSG00000158286	293	109	241	98	75	198
ENSG00000116237	4870	1044	3972	1968	1592	2549
ENSG00000225077	3	0	15	3	3	14
ENSG00000173673	0	0	0	0	0	0
ENSG00000158292	89	59	54	102	79	86
ENSG00000097021	2620	733	2768	2089	1319	2530
ENSG00000271746	64	11	43	26	28	32
ENSG00000069812	181	189	201	51	96	107
ENSG00000187017	78	48	142	27	85	112
ENSG00000265392	0	0	0	0	0	1
ENSG00000231868	0	0	0	0	3	0
ENSG00000215788	440	246	758	196	169	424
ENSG00000171680	1708	686	1705	681	776	1212
ENSG00000162408	1117	256	923	608	453	655
ENSG00000253022	0	0	0	0	0	4
ENSG00000229519	4	1	10	3	1	10
ENSG00000173662	0	1	2	1	0	0
ENSG00000204859	318	117	360	182	187	294
ENSG00000162413	967	238	890	439	442	678
ENSG00000116273	737	203	672	343	405	604
ENSG00000041988	1191	352	988	643	563	1118
ENSG00000007923	1609	500	1290	1025	852	1365
ENSG00000228750	0	0	0	0	0	0
ENSG00000239166	0	0	0	0	0	0
ENSG00000237436	11	1	5	6	1	7
ENSG00000171735	1194	355	1376	1002	877	1703
ENSG00000227950	0	0	0	2	0	1
ENSG00000237365	0	0	0	0	0	0
ENSG00000207056	0	0	0	0	0	0
ENSG00000237402	3	0	1	0	0	1
ENSG00000237728	0	0	0	1	0	0
ENSG00000225126	1	0	2	0	0	1
ENSG00000270171	0	0	0	2	0	0
ENSG00000270035	0	0	0	0	0	1
ENSG00000269978	0	0	1	0	1	0
ENSG00000049245	7142	1495	5881	3593	2956	4787
ENSG00000269925	6	0	13	5	1	4
ENSG00000049246	190	75	144	90	165	159
ENSG00000236266	23	9	18	9	15	16
ENSG00000049247	33	6	29	14	21	32
ENSG00000049249	1	3	0	0	1	0
ENSG00000270330	0	0	0	0	0	0
ENSG00000116288	8312	2518	7695	5078	4148	8020
ENSG00000200344	0	1	3	1	1	0
ENSG00000116285	840	490	523	329	987	376
ENSG00000238290	0	0	0	1	3	3
ENSG00000232848	0	0	0	0	0	1
ENSG00000229305	0	0	0	0	0	0
ENSG00000200975	1	0	0	0	0	0
ENSG00000227634	0	0	0	0	0	1
ENSG00000233645	0	2	0	0	0	0
ENSG00000265414	0	0	0	0	0	0
ENSG00000251977	0	0	0	0	0	0
ENSG00000162426	53	29	36	36	71	62
ENSG00000252254	0	0	0	0	0	1
ENSG00000142599	5168	1469	3195	2200	2323	3698
ENSG00000232912	3	0	3	0	1	2
ENSG00000221083	0	0	2	3	0	3
ENSG00000270282	2	1	1	0	0	4
ENSG00000234619	1	0	1	1	0	1
ENSG00000224315	4	1	1	0	2	3
ENSG00000222511	0	1	1	0	0	0
ENSG00000226545	2	1	5	1	1	2
ENSG00000228423	9	0	2	0	3	6
ENSG00000229716	0	0	2	0	0	0
ENSG00000074800	38585	9952	35127	27717	15420	27613
ENSG00000236269	4	3	5	4	2	3
ENSG00000230679	6	2	3	5	5	3
ENSG00000201725	0	0	0	2	0	0
ENSG00000238249	1	0	0	0	0	2
ENSG00000232208	0	0	0	0	0	0
ENSG00000232663	0	0	0	0	0	0
ENSG00000131686	0	0	0	0	0	0
ENSG00000265141	0	0	0	0	0	0
ENSG00000197241	17	2	2	1	1	0
ENSG00000142583	70	1	3	29	0	1
ENSG00000252404	0	0	0	0	0	0
ENSG00000180758	120	44	112	88	72	137
ENSG00000207865	1	1	0	0	1	0
ENSG00000228526	41	21	69	23	34	47
ENSG00000234546	159	63	176	68	93	178
ENSG00000049239	3286	1062	1796	1449	1651	1859
ENSG00000252841	0	0	0	0	0	0
ENSG00000171621	2401	684	1387	486	782	693
ENSG00000235263	0	0	0	0	0	0
ENSG00000171612	242	72	265	143	144	246
ENSG00000231181	0	1	1	1	0	1
ENSG00000188807	520	140	444	279	311	465
ENSG00000171608	372	139	376	186	250	486
ENSG00000179840	0	0	0	0	0	0
ENSG00000233268	0	0	0	0	0	0
ENSG00000231789	15	5	6	4	15	10
ENSG00000171603	5761	1352	4843	2896	2525	4597
ENSG00000271264	0	0	0	0	0	0
ENSG00000178585	1057	256	904	548	532	1011
ENSG00000223989	260	74	235	97	103	209
ENSG00000162441	562	151	507	321	299	466
ENSG00000228150	15	2	11	3	3	5
ENSG00000173614	632	171	657	354	322	556
ENSG00000202415	3	0	5	0	1	2
ENSG00000265521	0	0	0	0	0	0
ENSG00000241326	0	0	0	0	0	0
ENSG00000162444	17	1	14	9	31	25
ENSG00000225786	0	0	0	0	0	0
ENSG00000130939	2244	496	1893	1116	1196	1835
ENSG00000224340	1	1	0	0	0	0
ENSG00000233623	2	1	2	1	1	0
ENSG00000201746	0	0	0	1	1	3
ENSG00000054523	2428	496	1857	1493	1153	2272
ENSG00000264881	0	0	0	0	0	0
ENSG00000199562	5	5	9	2	5	24
ENSG00000264501	0	0	0	0	0	0
ENSG00000265945	0	1	5	2	1	2
ENSG00000142657	8242	1907	8571	3788	2472	5250
ENSG00000271989	64	15	58	26	20	47
ENSG00000175279	199	40	218	77	90	197
ENSG00000251503	0	0	0	0	0	0
ENSG00000241563	11	1	13	6	5	13
ENSG00000160049	3748	1225	3333	1746	1693	3208
ENSG00000203469	415	180	398	215	178	394
ENSG00000142655	1351	416	1200	662	660	1143
ENSG00000243267	0	0	1	1	0	0
ENSG00000130940	257	31	352	47	36	139
ENSG00000272078	202	18	198	18	29	75
ENSG00000225158	0	0	0	0	0	0
ENSG00000175262	1	0	1	0	0	1
ENSG00000215785	1	0	0	0	0	2
ENSG00000264181	0	0	0	0	0	0
ENSG00000207213	0	0	0	0	0	0
ENSG00000120948	4059	1142	3693	2353	2077	3975
ENSG00000009724	22	11	52	15	16	39
ENSG00000271895	19	17	71	35	21	36
ENSG00000116649	3266	852	2705	2473	1688	3525
ENSG00000171824	3301	915	3386	2068	2172	3284
ENSG00000226849	1205	367	1433	844	875	1401
ENSG00000230337	114	33	105	96	91	119
ENSG00000198793	4366	1020	3338	2352	2154	2912
ENSG00000225602	133	29	76	72	50	78
ENSG00000253086	0	0	0	0	0	1
ENSG00000271794	2	0	0	0	0	0
ENSG00000171819	8	0	4	3	3	7
ENSG00000207451	0	0	0	0	0	2
ENSG00000238173	0	0	0	0	2	0
ENSG00000120942	1536	307	1025	594	417	626
ENSG00000238199	3	0	1	0	3	1
ENSG00000224338	0	0	0	0	0	0
ENSG00000204624	7	0	5	16	5	11
ENSG00000235643	0	0	0	0	0	0
ENSG00000116661	57	46	55	91	79	45
ENSG00000132879	341	137	373	193	228	337
ENSG00000116663	70	24	109	35	68	125
ENSG00000116670	961	267	897	609	500	851
ENSG00000162490	25	3	9	260	107	242
ENSG00000177674	1784	373	1424	713	561	908
ENSG00000215910	873	191	537	328	308	456
ENSG00000177553	1	0	0	0	0	0
ENSG00000177000	3198	748	2139	1244	1267	1834
ENSG00000011021	1512	399	1085	622	565	866
ENSG00000242349	150	37	110	59	24	69
ENSG00000175206	150	33	77	32	26	36
ENSG00000120937	0	0	0	1	1	1
ENSG00000224904	0	0	0	0	0	0
ENSG00000199347	5	0	3	0	0	2
ENSG00000201801	0	0	0	2	2	3
ENSG00000116685	3563	901	2928	1926	1734	2785
ENSG00000083444	10724	2891	10088	6769	6067	10415
ENSG00000116688	4076	1038	2711	2243	1843	2916
ENSG00000270914	0	0	0	0	0	0
ENSG00000116691	797	237	703	473	343	649
ENSG00000202461	3	1	0	1	2	2
ENSG00000243539	0	0	0	0	0	0
ENSG00000120949	1	1	2	17	23	53
ENSG00000201135	0	0	0	0	0	0
ENSG00000227875	0	0	0	0	0	0
ENSG00000028137	652	288	666	2809	3183	5526
ENSG00000263676	0	0	0	0	0	0
ENSG00000225196	0	0	0	0	0	0
ENSG00000252969	0	0	0	0	0	0
ENSG00000048707	2035	429	1199	843	886	1373
ENSG00000239149	4	1	6	3	1	5
ENSG00000229484	0	0	0	0	0	0
ENSG00000162496	3680	767	2251	2530	2254	3341
ENSG00000221340	6	0	3	2	3	13
ENSG00000272482	35	4	18	21	25	32
ENSG00000204518	0	0	0	0	0	0
ENSG00000226166	0	0	0	0	0	0
ENSG00000188984	0	0	0	0	0	0
ENSG00000238771	0	0	0	0	0	0
ENSG00000157330	0	0	0	3	0	0
ENSG00000116726	0	0	0	0	2	0
ENSG00000116721	0	0	0	0	0	1
ENSG00000228338	0	0	0	0	0	0
ENSG00000204513	0	0	0	0	0	0
ENSG00000231103	0	0	0	0	0	0
ENSG00000179172	1	0	0	0	0	1
ENSG00000120952	0	0	0	0	0	0
ENSG00000243073	0	0	0	0	0	1
ENSG00000187545	0	0	0	0	0	0
ENSG00000204510	0	0	0	0	0	1
ENSG00000207434	0	0	0	0	0	0
ENSG00000234064	0	0	0	0	0	0
ENSG00000232423	0	0	0	0	0	0
ENSG00000250894	0	0	0	0	0	0
ENSG00000204508	0	0	0	0	0	0
ENSG00000239810	0	0	0	0	0	0
ENSG00000270601	0	0	0	0	0	0
ENSG00000250113	0	0	0	0	0	0
ENSG00000204505	0	0	0	0	0	0
ENSG00000233336	0	0	0	0	0	0
ENSG00000229978	0	0	0	0	0	0
ENSG00000236179	0	0	0	0	0	0
ENSG00000179412	0	0	0	0	0	0
ENSG00000224199	0	0	0	0	0	0
ENSG00000229571	0	0	0	0	0	0
ENSG00000204503	0	0	0	0	0	0
ENSG00000233394	0	0	0	0	0	0
ENSG00000204502	0	0	0	0	0	0
ENSG00000231219	0	0	0	0	0	0
ENSG00000207511	0	0	0	0	0	0
ENSG00000182330	0	0	0	0	0	0
ENSG00000237700	0	0	0	0	0	0
ENSG00000204501	0	0	0	0	0	0
ENSG00000228229	0	0	0	0	0	0
ENSG00000204495	0	0	0	0	0	0
ENSG00000204491	0	0	0	0	0	0
ENSG00000204488	0	0	0	0	0	0
ENSG00000204486	0	0	0	0	0	0
ENSG00000204485	0	0	0	0	0	0
ENSG00000224581	0	0	0	0	0	0
ENSG00000157358	0	0	0	0	0	0
ENSG00000204481	0	0	0	0	0	0
ENSG00000204480	0	0	0	0	0	0
ENSG00000204479	0	0	0	0	0	0
ENSG00000204478	0	0	0	0	0	0
ENSG00000162494	84	19	119	13	11	35
ENSG00000259961	13	2	10	3	0	2
ENSG00000215909	0	0	0	0	0	0
ENSG00000162493	33123	5870	27458	6978	3993	6126
ENSG00000266358	0	0	0	0	0	0
ENSG00000237445	0	0	0	0	0	0
ENSG00000253085	0	0	0	0	0	0
ENSG00000116731	1958	345	1219	688	648	1209
ENSG00000252151	0	0	0	0	0	0
ENSG00000231606	0	0	0	0	0	0
ENSG00000234593	0	0	0	0	0	0
ENSG00000189337	76	16	30	179	92	104
ENSG00000235829	0	0	0	0	0	0
ENSG00000175147	3	1	0	5	6	12
ENSG00000171729	917	234	812	237	227	432
ENSG00000204464	7	2	1	0	1	1
ENSG00000215720	1	4	1	0	0	1
ENSG00000142621	8	4	9	7	7	18
ENSG00000233485	2	1	1	2	6	6
ENSG00000236045	0	0	0	0	0	1
ENSG00000228140	0	0	0	0	0	0
ENSG00000142634	2970	1068	2341	1513	1430	2721
ENSG00000162438	2	1	9	0	0	1
ENSG00000142615	0	0	1	0	0	0
ENSG00000215704	9	4	4	6	2	8
ENSG00000132906	381	122	284	201	178	256
ENSG00000116138	873	170	618	443	362	512
ENSG00000251866	0	0	1	0	1	0
ENSG00000272510	34	6	19	16	5	27
ENSG00000116771	34	9	32	56	17	23
ENSG00000237301	2	0	0	2	0	0
ENSG00000235084	7	3	7	1	0	4
ENSG00000252417	0	0	0	0	0	0
ENSG00000236500	0	0	0	0	0	0
ENSG00000197312	1210	261	964	496	555	940
ENSG00000215695	0	0	0	0	0	0
ENSG00000271742	0	0	0	0	0	0
ENSG00000116786	3808	973	2968	2351	2311	4008
ENSG00000264048	0	0	0	0	0	0
ENSG00000237938	479	165	501	314	312	568
ENSG00000162461	33	4	60	36	36	150
ENSG00000224459	6	2	30	16	18	109
ENSG00000162460	0	0	1	1	2	12
ENSG00000162458	6167	3041	6337	4979	6539	12172
ENSG00000224321	11	14	10	3	10	7
ENSG00000233954	286	90	282	170	145	229
ENSG00000178715	6	1	4	5	5	5
ENSG00000179743	258	35	183	134	114	144
ENSG00000065526	2872	517	1543	1026	1238	1571
ENSG00000238818	0	0	0	0	1	0
ENSG00000270620	2	0	0	0	2	3
ENSG00000116809	1479	432	1326	607	555	890
ENSG00000234607	0	1	1	0	0	1
ENSG00000231353	0	0	0	0	0	0
ENSG00000224966	0	0	0	0	0	0
ENSG00000183888	189	56	68	43	22	24
ENSG00000233078	130	48	55	25	14	11
ENSG00000173641	6	0	2	12	1	0
ENSG00000186510	1	0	0	0	0	1
ENSG00000232456	0	0	0	1	1	1
ENSG00000184908	1	0	1	2	2	2
ENSG00000185519	5	4	9	5	16	6
ENSG00000142627	4963	2284	3965	3000	2727	3831
ENSG00000227959	34	14	34	4	2	9
ENSG00000224621	15	5	12	3	1	7
ENSG00000234166	39	13	29	18	27	18
ENSG00000142632	243	57	118	104	134	121
ENSG00000237276	63	8	32	21	26	21
ENSG00000204377	34	17	45	15	20	31
ENSG00000132881	136	25	89	63	40	54
ENSG00000233929	1	0	2	0	3	0
ENSG00000037637	595	169	548	351	352	567
ENSG00000055070	7143	1884	5472	3433	3295	5614
ENSG00000226457	2	0	3	1	2	7
ENSG00000187144	2457	523	1910	1151	1058	1686
ENSG00000157191	5253	1179	4208	2649	2134	3474
ENSG00000226029	68	12	55	24	20	56
ENSG00000080947	118	42	106	59	44	107
ENSG00000206652	0	0	0	2	0	2
ENSG00000261135	1	0	3	3	1	1
ENSG00000224174	6	2	9	1	4	9
ENSG00000233421	3	0	4	3	1	4
ENSG00000268674	0	0	0	0	0	0
ENSG00000225710	0	0	0	0	0	0
ENSG00000266584	0	0	0	0	0	0
ENSG00000219481	1194	238	1213	545	401	895
ENSG00000271732	0	0	2	0	0	3
ENSG00000215908	489	122	695	279	215	659
ENSG00000186301	33	11	49	27	28	61
ENSG00000207513	0	0	0	0	0	0
ENSG00000237847	0	0	0	0	0	0
ENSG00000264742	0	0	0	0	0	0
ENSG00000236698	21	5	21	5	6	8
ENSG00000268869	0	1	0	2	4	0
ENSG00000268991	0	0	0	0	0	0
ENSG00000058453	1519	512	1410	556	527	1270
ENSG00000207389	0	0	0	0	0	0
ENSG00000227684	4	0	0	1	0	0
ENSG00000186715	23	4	19	7	10	22
ENSG00000223643	0	0	0	0	0	0
ENSG00000230239	0	0	0	0	0	0
ENSG00000263811	0	0	0	0	0	0
ENSG00000228549	5	1	0	1	6	2
ENSG00000238142	111	32	128	43	42	105
ENSG00000235241	68	25	105	37	35	82
ENSG00000207005	2	0	1	0	0	1
ENSG00000272426	2	0	5	1	0	1
ENSG00000117122	2446	1458	2538	633	1506	1172
ENSG00000226526	395	82	233	112	100	122
ENSG00000159363	4592	1290	3718	1509	1387	2168
ENSG00000117118	1932	435	1719	1139	793	1180
ENSG00000117115	360	34	27	71	4	4
ENSG00000252180	0	0	0	0	0	0
ENSG00000204362	0	1	0	0	0	0
ENSG00000142623	8	4	1	0	0	1
ENSG00000142619	4	0	0	0	2	0
ENSG00000266634	0	0	0	0	0	0
ENSG00000159339	0	0	0	0	0	0
ENSG00000269468	0	0	0	0	0	0
ENSG00000256049	0	0	1	0	0	0
ENSG00000227751	1402	529	1454	1100	1493	3205
ENSG00000179051	5567	1819	4743	3808	5163	8517
ENSG00000266727	0	0	0	0	0	0
ENSG00000239020	0	0	0	0	0	0
ENSG00000074964	173	51	151	164	106	140
ENSG00000236648	0	0	0	0	0	0
ENSG00000117148	0	0	0	0	4	0
ENSG00000261781	0	0	0	0	0	0
ENSG00000117154	3	0	0	13	0	0
ENSG00000230035	0	0	0	0	0	0
ENSG00000225387	0	0	0	0	0	0
ENSG00000179023	9	0	0	0	0	0
ENSG00000235282	0	0	0	0	0	0
ENSG00000225478	0	0	0	0	0	0
ENSG00000009709	0	0	0	0	2	0
ENSG00000179002	0	0	0	0	0	0
ENSG00000255275	0	0	0	0	0	0
ENSG00000159423	864	159	481	372	201	437
ENSG00000265606	0	0	0	0	0	0
ENSG00000221662	0	0	0	0	0	0
ENSG00000169991	709	230	575	320	446	796
ENSG00000272084	9	1	9	8	8	12
ENSG00000127481	5126	1253	3196	2682	2206	2902
ENSG00000266098	1	0	2	0	0	2
ENSG00000230424	98	27	93	72	54	77
ENSG00000127463	2668	670	2302	1703	1250	2000
ENSG00000053372	1491	517	1305	1017	745	1733
ENSG00000211454	2	1	9	1	0	1
ENSG00000162482	8	3	7	5	1	11
ENSG00000270728	23	6	18	5	9	16
ENSG00000053371	1659	317	1368	821	557	916
ENSG00000200403	2	0	1	1	0	2
ENSG00000040487	629	151	514	328	320	523
ENSG00000265192	0	0	0	0	0	0
ENSG00000077549	13183	4504	11446	6845	6374	10914
ENSG00000240490	0	5	1	0	0	5
ENSG00000201609	0	0	0	0	0	0
ENSG00000239027	0	0	0	0	0	0
ENSG00000235185	0	0	0	0	0	0
ENSG00000270136	4	1	1	3	2	3
ENSG00000173436	1160	328	1252	748	529	1109
ENSG00000226396	5	3	13	9	3	10
ENSG00000158747	2067	653	1478	438	502	1082
ENSG00000158748	1	1	0	0	1	0
ENSG00000162542	427	85	299	184	163	208
ENSG00000178828	0	0	0	0	0	0
ENSG00000235434	0	0	0	0	0	0
ENSG00000169914	212	53	188	131	158	220
ENSG00000188784	0	0	0	0	0	2
ENSG00000242688	0	0	0	0	0	0
ENSG00000188257	4	0	0	30	0	0
ENSG00000127472	35	11	13	20	10	8
ENSG00000117215	0	0	0	0	0	0
ENSG00000158786	2	0	1	0	0	0
ENSG00000227066	0	0	0	0	0	0
ENSG00000187980	1	0	1	0	0	0
ENSG00000225986	3	0	0	0	3	0
ENSG00000162543	11	0	0	0	0	1
ENSG00000228105	0	0	0	0	0	0
ENSG00000158816	2	0	0	0	0	0
ENSG00000226664	0	0	0	0	0	0
ENSG00000236963	2	0	0	2	0	0
ENSG00000226487	0	0	0	0	0	0
ENSG00000162545	191	13	57	160	20	50
ENSG00000090432	1047	252	1145	552	366	740
ENSG00000215520	0	0	0	0	0	0
ENSG00000183114	3	0	0	18	0	0
ENSG00000158825	13	36	68	2	36	84
ENSG00000158828	2961	701	2343	1552	1430	2602
ENSG00000117242	2550	645	2085	1277	1205	2289
ENSG00000257033	0	0	0	0	0	0
ENSG00000244038	12421	3359	12053	7402	6443	9570
ENSG00000117245	1454	275	1120	654	722	1165
ENSG00000235432	0	0	0	0	0	0
ENSG00000189410	35	5	17	12	11	5
ENSG00000233069	0	2	1	0	0	0
ENSG00000127483	5845	1519	5439	2627	2597	3821
ENSG00000203394	1442	466	1554	723	684	1099
ENSG00000075151	3967	1161	3032	2208	2118	3526
ENSG00000251914	0	0	2	0	0	0
ENSG00000221808	0	0	0	2	0	0
ENSG00000233072	5	2	5	0	3	10
ENSG00000236073	2	0	0	0	1	0
ENSG00000235112	1	1	1	2	1	7
ENSG00000266867	21	0	9	4	1	9
ENSG00000117298	23464	5860	20278	10030	11100	19990
ENSG00000236936	0	0	0	2	0	0
ENSG00000231105	8	7	13	7	10	7
ENSG00000236216	0	0	0	1	0	0
ENSG00000228823	0	0	0	0	0	0
ENSG00000236009	0	0	0	0	0	0
ENSG00000227001	0	1	8	4	3	10
ENSG00000187952	2	0	2	2	1	6
ENSG00000186543	0	0	0	0	0	0
ENSG00000142794	165	4	69	93	31	81
ENSG00000176378	0	0	0	0	0	1
ENSG00000162551	27	6	19	520	2333	2267
ENSG00000233431	0	0	0	0	0	0
ENSG00000221781	0	0	0	0	0	0
ENSG00000076864	13	1	3	35	23	6
ENSG00000090686	3723	1310	3527	1962	1680	2838
ENSG00000231978	3	0	0	1	1	2
ENSG00000187942	40645	17529	40725	35160	44334	73347
ENSG00000142798	95001	29755	69817	68811	79575	112770
ENSG00000232037	2	3	1	2	1	2
ENSG00000219073	1	0	1	0	1	2
ENSG00000264385	0	0	0	0	0	0
ENSG00000263991	0	0	0	0	0	0
ENSG00000201919	0	0	0	0	0	0
ENSG00000142789	4	0	2	0	0	1
ENSG00000263582	1	0	0	0	0	0
ENSG00000263929	0	0	0	0	0	0
ENSG00000201273	0	0	0	0	0	0
ENSG00000228397	2	1	4	2	5	5
ENSG00000218510	269	74	311	157	137	240
ENSG00000070831	14416	3441	12886	7540	6337	11196
ENSG00000230068	6	5	2	1	2	8
ENSG00000271428	1	1	4	1	2	6
ENSG00000271840	1	1	2	0	1	1
ENSG00000162552	7	2	8	5	1	7
ENSG00000266564	0	0	0	0	0	0
ENSG00000234397	0	0	1	0	0	0
ENSG00000184677	1118	306	910	495	518	725
ENSG00000237200	0	1	2	0	0	1
ENSG00000070886	1	0	0	0	0	0
ENSG00000173372	150	0	0	149	0	1
ENSG00000159189	187	0	0	203	0	0
ENSG00000173369	148	0	0	204	0	0
ENSG00000133216	679	482	696	201	336	372
ENSG00000265422	0	0	0	0	0	0
ENSG00000216157	0	0	0	0	0	0
ENSG00000225952	0	0	0	0	0	2
ENSG00000264014	21	12	14	3	12	9
ENSG00000272796	20	21	24	9	22	10
ENSG00000215906	0	0	0	0	0	0
ENSG00000227868	0	1	2	0	0	0
ENSG00000004487	2099	581	2225	1174	1099	1652
ENSG00000240553	0	0	2	0	0	0
ENSG00000263793	0	0	0	0	0	0
ENSG00000266802	0	0	0	0	1	0
ENSG00000169641	3633	874	2290	1591	1718	2754
ENSG00000229010	1	0	3	0	2	2
ENSG00000206935	2	1	2	0	0	0
ENSG00000252578	4	0	3	0	0	0
ENSG00000179546	4	7	12	4	9	4
ENSG00000215381	2	0	0	1	1	0
ENSG00000261326	20	8	41	14	19	47
ENSG00000125944	3334	808	3227	2247	1763	2738
ENSG00000125945	438	56	317	239	205	368
ENSG00000249087	27	6	52	25	27	39
ENSG00000201405	0	0	0	0	0	0
ENSG00000271420	2	0	0	0	0	0
ENSG00000204219	22	9	17	9	3	11
ENSG00000232482	0	0	0	0	0	0
ENSG00000088280	105	50	143	208	208	326
ENSG00000007968	122	10	101	108	114	166
ENSG00000235052	4	1	0	3	7	3
ENSG00000117318	8800	2025	7563	8382	7507	10630
ENSG00000197880	37	7	33	0	0	1
ENSG00000229239	0	0	0	0	0	0
ENSG00000142676	34110	11404	31934	18949	17352	30102
ENSG00000203589	3	4	0	0	0	6
ENSG00000244609	2	1	0	0	0	0
ENSG00000011007	2623	547	1997	1105	870	1712
ENSG00000236810	395	83	315	121	121	217
ENSG00000057757	1076	298	1014	639	572	940
ENSG00000011009	3014	932	2345	1821	1313	2280
ENSG00000117308	884	288	1002	574	505	1096
ENSG00000117305	1440	346	982	706	640	853
ENSG00000179163	353	114	522	146	183	281
ENSG00000188822	0	0	0	0	2	0
ENSG00000264347	0	0	0	0	0	0
ENSG00000238538	0	0	0	0	0	0
ENSG00000229106	0	0	0	0	0	0
ENSG00000232557	0	0	0	0	0	0
ENSG00000264926	0	0	0	0	0	0
ENSG00000230228	0	0	0	0	0	0
ENSG00000189266	244	93	245	84	145	210
ENSG00000188529	274	62	275	177	155	235
ENSG00000215905	0	0	0	0	0	0
ENSG00000225315	0	0	0	0	0	1
ENSG00000142661	0	0	2	3	20	7
ENSG00000230703	0	0	0	0	0	0
ENSG00000142677	0	0	0	0	1	0
ENSG00000185436	4	1	0	3	9	0
ENSG00000230023	0	0	0	0	0	0
ENSG00000221032	0	0	0	0	0	0
ENSG00000266511	0	0	0	0	0	0
ENSG00000232298	0	0	0	0	0	0
ENSG00000158055	0	0	0	4	5	1
ENSG00000001460	242	68	212	125	151	231
ENSG00000001461	1371	312	903	780	594	1009
ENSG00000117602	149	33	133	91	90	166
ENSG00000266551	0	0	0	0	0	0
ENSG00000264443	15	2	18	4	17	13
ENSG00000184454	0	1	1	0	1	0
ENSG00000227312	0	0	0	0	0	0
ENSG00000239106	0	0	0	0	0	0
ENSG00000133226	2795	797	2494	1727	1427	2845
ENSG00000238986	0	0	0	0	1	2
ENSG00000169504	13798	2679	11954	7823	6081	10700
ENSG00000238482	0	0	1	0	0	0
ENSG00000020633	3	0	0	6	16	0
ENSG00000229162	0	0	0	0	0	0
ENSG00000261025	0	0	0	0	0	0
ENSG00000264371	0	0	0	0	0	0
ENSG00000233755	0	0	0	0	0	0
ENSG00000233419	0	0	0	0	0	0
ENSG00000231953	0	0	0	0	0	0
ENSG00000117614	2059	593	2221	957	977	2064
ENSG00000117616	1505	419	2212	881	729	1883
ENSG00000272432	4	1	4	5	0	6
ENSG00000261349	1	0	3	0	0	1
ENSG00000187010	160	0	102	42	0	74
ENSG00000224183	31	0	33	17	1	19
ENSG00000259984	5	0	1	0	3	0
ENSG00000183726	6274	1397	5645	3760	2442	4936
ENSG00000252515	1	0	0	2	0	0
ENSG00000238889	1	1	2	1	0	0
ENSG00000188672	387	121	341	232	159	518
ENSG00000238084	6	1	5	2	0	1
ENSG00000266468	0	0	0	0	0	0
ENSG00000204178	2137	455	2003	962	785	1647
ENSG00000157978	1456	416	1258	675	531	929
ENSG00000225643	6	2	1	0	1	3
ENSG00000117643	280	44	137	161	10	11
ENSG00000233478	0	0	0	0	0	0
ENSG00000162430	15578	4384	11329	5374	5617	8557
ENSG00000255054	0	0	0	0	0	0
ENSG00000228172	4278	1365	3668	1556	1653	3069
ENSG00000117640	1239	331	1098	711	586	990
ENSG00000223474	136	28	102	70	44	83
ENSG00000272478	123	38	127	77	78	118
ENSG00000127423	223	62	217	110	118	187
ENSG00000236528	187	46	108	77	54	50
ENSG00000182749	785	202	437	277	200	325
ENSG00000207302	0	0	0	0	0	0
ENSG00000117632	12997	3145	11209	5269	4136	7405
ENSG00000229786	2	0	0	0	0	0
ENSG00000223624	0	1	1	0	0	0
ENSG00000264021	0	0	0	0	0	0
ENSG00000266763	0	0	0	0	0	0
ENSG00000158006	963	229	459	249	179	322
ENSG00000207237	1	0	0	0	0	0
ENSG00000252190	0	0	0	0	0	0
ENSG00000252691	1	0	0	0	0	0
ENSG00000158008	4	0	2	15	1	0
ENSG00000158014	0	0	0	0	0	0
ENSG00000158022	2	0	2	1	2	0
ENSG00000265320	0	0	0	0	0	0
ENSG00000175087	195	26	184	71	59	108
ENSG00000197245	162	99	144	123	207	273
ENSG00000142684	562	148	427	368	249	453
ENSG00000236782	583	145	405	390	229	449
ENSG00000142675	0	0	0	3	15	5
ENSG00000188782	0	0	0	0	0	0
ENSG00000236155	2	0	5	4	2	2
ENSG00000130695	393	72	326	240	202	241
ENSG00000270733	0	0	2	0	1	3
ENSG00000142669	11300	4034	9885	6292	5587	13749
ENSG00000158062	3623	1248	3032	2078	1744	4562
ENSG00000169442	1	0	0	3	0	0
ENSG00000176092	3	1	0	1	8	3
ENSG00000225854	0	0	0	0	0	0
ENSG00000265143	0	0	0	0	0	0
ENSG00000176083	1	0	0	0	0	0
ENSG00000131914	0	0	0	0	0	0
ENSG00000117682	1371	319	1047	730	488	762
ENSG00000223583	3	2	0	2	2	1
ENSG00000225891	7	1	2	0	1	2
ENSG00000198830	9916	2249	11182	6037	4402	7901
ENSG00000224129	0	0	0	0	0	0
ENSG00000117676	500	139	402	310	283	532
ENSG00000238705	0	0	0	0	0	0
ENSG00000243905	0	0	0	0	0	1
ENSG00000252802	0	0	0	0	0	0
ENSG00000229247	0	0	0	0	0	0
ENSG00000238316	0	0	0	0	0	0
ENSG00000235069	0	0	0	0	0	0
ENSG00000260063	11	0	6	5	9	8
ENSG00000117713	2554	592	1516	1240	1286	2025
ENSG00000266138	3	0	1	2	0	0
ENSG00000060642	270	53	198	143	106	184
ENSG00000241188	2	0	0	0	0	0
ENSG00000204160	1030	302	876	398	397	730
ENSG00000175793	84	26	60	10	100	17
ENSG00000226698	53	17	64	18	30	60
ENSG00000142751	988	288	971	598	438	831
ENSG00000198746	523	104	432	317	157	367
ENSG00000090273	3521	1042	3370	2299	1627	3005
ENSG00000131910	0	0	3	0	0	0
ENSG00000175707	1	0	0	0	15	1
ENSG00000172746	0	0	1	0	0	0
ENSG00000224064	0	0	0	0	0	0
ENSG00000225294	0	0	0	0	0	0
ENSG00000253368	376	201	522	1325	1938	4076
ENSG00000158246	9	1	7	26	13	63
ENSG00000090020	3233	897	2369	1016	942	1669
ENSG00000229985	0	0	0	0	0	0
ENSG00000214973	0	0	2	0	0	0
ENSG00000225159	16	0	12	6	4	13
ENSG00000225990	0	0	0	0	0	0
ENSG00000224311	0	0	0	0	0	0
ENSG00000142784	2638	775	1796	1088	1227	2079
ENSG00000252098	0	0	0	0	0	0
ENSG00000243659	2	0	0	3	1	2
ENSG00000186501	1228	315	842	666	533	869
ENSG00000206888	0	0	1	0	0	2
ENSG00000241547	3	4	6	1	1	5
ENSG00000142765	6	1	3	2	23	4
ENSG00000142733	417	132	443	524	444	939
ENSG00000142748	1	0	4	61	108	374
ENSG00000174950	0	0	0	0	2	0
ENSG00000231207	0	0	0	0	0	0
ENSG00000181773	38	18	39	20	15	41
ENSG00000158195	15311	4025	9838	3848	3431	6219
ENSG00000241169	4	3	7	0	5	2
ENSG00000237429	0	0	2	2	0	0
ENSG00000126705	1384	491	915	443	412	681
ENSG00000000938	27	1	8	7	0	6
ENSG00000235912	6	9	2	6	4	11
ENSG00000233975	0	0	0	0	0	1
ENSG00000126709	765	186	1101	542	385	712
ENSG00000225886	0	0	2	0	0	1
ENSG00000206767	0	0	0	0	0	0
ENSG00000226662	0	0	0	0	0	0
ENSG00000207095	0	0	0	0	0	0
ENSG00000009780	304	51	278	103	80	172
ENSG00000231344	9	2	4	1	1	10
ENSG00000230833	0	0	1	0	0	1
ENSG00000117758	2697	693	2160	1493	1353	2100
ENSG00000269971	0	1	5	5	1	5
ENSG00000270031	2	0	3	4	0	1
ENSG00000223062	0	0	0	0	0	0
ENSG00000117751	1217	347	1137	768	646	1061
ENSG00000252947	2	0	0	0	0	0
ENSG00000268552	270	96	252	169	172	228
ENSG00000130775	2302	586	1727	305	236	320
ENSG00000117748	966	230	935	619	477	803
ENSG00000130768	14	3	9	6	15	6
ENSG00000227050	65	11	44	18	13	33
ENSG00000158156	855	156	655	362	296	624
ENSG00000158161	1002	244	731	640	530	967
ENSG00000238231	3	1	2	2	2	6
ENSG00000240750	2	1	2	1	5	8
ENSG00000228589	10	5	8	9	7	9
ENSG00000228943	0	0	0	0	0	0
ENSG00000214812	0	0	0	1	0	0
ENSG00000253005	0	0	0	0	0	0
ENSG00000252429	0	0	0	0	0	0
ENSG00000169403	34	3	6	25	1	6
ENSG00000126698	4229	1377	4246	2604	2426	4014
ENSG00000215902	2	0	0	0	0	3
ENSG00000269804	1009	262	932	629	481	1080
ENSG00000130770	4185	1227	4174	1984	1705	3723
ENSG00000270605	21	7	17	15	10	19
ENSG00000271398	0	4	2	1	1	2
ENSG00000130766	593	143	481	270	265	334
ENSG00000130772	595	198	524	388	333	607
ENSG00000204138	2723	730	2336	1875	1737	3693
ENSG00000206779	1	0	1	0	0	1
ENSG00000229820	1	1	0	2	0	1
ENSG00000221216	2	0	2	1	0	1
ENSG00000180198	3270	1000	4187	1469	1573	3260
ENSG00000242125	1744	326	2042	868	401	933
ENSG00000200087	339	41	30	28	72	41
ENSG00000238821	0	0	2	0	0	2
ENSG00000231468	4	2	5	0	0	8
ENSG00000180098	1042	293	1161	546	479	947
ENSG00000197989	422	160	601	203	162	319
ENSG00000221539	18	7	25	5	3	7
ENSG00000120656	683	257	732	335	388	768
ENSG00000188060	159	46	42	39	13	37
ENSG00000229388	8	0	1	11	2	5
ENSG00000270103	5	5	7	4	1	2
ENSG00000162419	715	192	622	456	415	769
ENSG00000252777	1	0	0	0	0	0
ENSG00000198492	3224	980	3297	1609	1633	2755
ENSG00000116329	0	0	0	2	0	0
ENSG00000226852	4	0	4	6	6	9
ENSG00000233427	1	1	11	5	11	8
ENSG00000199756	0	0	0	0	0	0
ENSG00000159023	1475	325	1091	645	597	970
ENSG00000225616	4	0	2	1	1	1
ENSG00000206704	0	0	0	0	0	1
ENSG00000253304	357	102	299	201	141	296
ENSG00000225750	0	0	3	0	0	0
ENSG00000116350	3459	1148	3920	2019	2065	3190
ENSG00000227637	3	1	1	2	3	1
ENSG00000116353	530	172	490	423	272	478
ENSG00000237934	0	0	1	1	0	0
ENSG00000060656	73	12	44	130	258	285
ENSG00000221550	0	0	0	0	0	0
ENSG00000230523	0	0	0	0	0	0
ENSG00000266678	0	0	0	0	0	0
ENSG00000225011	0	0	0	0	0	0
ENSG00000221126	0	0	0	0	0	0
ENSG00000228176	1	0	1	0	0	0
ENSG00000222787	0	0	0	0	0	0
ENSG00000270927	0	0	0	0	0	0
ENSG00000233399	0	0	0	0	0	0
ENSG00000233372	0	0	0	0	0	0
ENSG00000231251	0	0	0	0	0	0
ENSG00000236335	0	0	0	0	0	0
ENSG00000231949	0	0	0	0	0	0
ENSG00000162510	11	3	2	6	9	11
ENSG00000186056	25	7	10	5	9	10
ENSG00000162511	11624	3731	10829	2110	3146	5184
ENSG00000264773	1	0	2	0	0	0
ENSG00000229607	0	0	0	0	0	0
ENSG00000223382	1	0	0	3	0	0
ENSG00000222784	0	0	0	0	0	0
ENSG00000235143	0	1	0	0	0	0
ENSG00000162512	8128	2588	5005	2413	2504	3768
ENSG00000134644	2015	527	1708	1132	1000	1795
ENSG00000200154	1	0	1	0	0	0
ENSG00000202107	0	0	1	3	0	0
ENSG00000200181	0	0	3	0	0	0
ENSG00000237329	0	0	1	2	0	1
ENSG00000232768	0	1	0	0	0	2
ENSG00000215900	0	0	0	0	0	0
ENSG00000225142	0	0	0	0	0	2
ENSG00000084628	3	0	1	9	7	2
ENSG00000060688	1120	231	1034	786	492	675
ENSG00000229447	4	0	3	5	2	1
ENSG00000121766	1446	364	1441	1143	972	2313
ENSG00000229044	453	150	537	422	365	767
ENSG00000121769	354	64	234	53	44	91
ENSG00000168528	4006	1234	2152	2478	2252	3301
ENSG00000268950	1281	389	741	822	777	1004
ENSG00000215899	0	0	0	0	0	0
ENSG00000206981	0	0	0	0	0	0
ENSG00000228682	0	0	1	0	0	0
ENSG00000223907	1	0	0	0	0	0
ENSG00000229167	3	1	11	13	7	16
ENSG00000142910	10747	3661	9421	25080	21938	43882
ENSG00000121764	628	137	464	301	238	416
ENSG00000162517	3665	881	2963	1685	1516	2616
ENSG00000235790	12	0	8	5	2	6
ENSG00000264078	1	0	3	3	0	4
ENSG00000084636	40	6	11	241	24	15
ENSG00000121753	69	4	9	178	26	9
ENSG00000266580	0	0	0	0	0	0
ENSG00000254545	10	8	2	2	7	5
ENSG00000134668	189	25	39	116	35	59
ENSG00000203620	0	0	0	0	0	0
ENSG00000269967	3	5	7	1	4	3
ENSG00000184007	6827	1723	5114	3067	2430	4536
ENSG00000212673	12	1	15	5	3	12
ENSG00000228634	0	0	4	2	1	4
ENSG00000121774	6663	1963	6701	3613	3487	5732
ENSG00000203325	3	2	8	2	3	7
ENSG00000121775	1031	253	1031	525	453	801
ENSG00000266203	0	1	3	2	0	1
ENSG00000025800	4278	1286	3336	2392	2088	4065
ENSG00000250135	0	0	0	0	0	0
ENSG00000084652	3617	840	2525	1484	1271	2215
ENSG00000160050	476	137	418	327	197	443
ENSG00000224066	152	58	152	96	90	164
ENSG00000160051	49	13	59	30	24	48
ENSG00000222046	52	16	50	15	19	49
ENSG00000160055	313	100	326	202	198	282
ENSG00000084623	7953	2443	7274	4737	3818	7136
ENSG00000220785	825	201	1168	179	84	254
ENSG00000183615	32	8	169	13	7	33
ENSG00000182866	10	4	3	1	4	1
ENSG00000252450	0	0	0	0	0	0
ENSG00000116478	6858	1689	6861	3129	2490	3643
ENSG00000175130	14910	3568	11094	4743	3554	5794
ENSG00000233775	3	0	0	1	0	0
ENSG00000162526	135	45	154	55	34	90
ENSG00000225828	211	75	238	76	61	186
ENSG00000160058	2761	556	1873	1196	1071	1844
ENSG00000224333	1	0	0	0	0	0
ENSG00000270850	0	0	0	0	0	0
ENSG00000229259	0	0	0	0	0	0
ENSG00000263529	0	0	0	0	0	0
ENSG00000254553	0	0	0	0	0	1
ENSG00000273274	1	0	0	5	2	7
ENSG00000160062	435	135	357	209	287	484
ENSG00000176261	609	227	593	396	361	718
ENSG00000200591	2	0	7	0	0	1
ENSG00000162521	5644	1655	5917	2904	3063	5765
ENSG00000162520	3096	993	3324	1593	1780	3727
ENSG00000224409	3	0	1	0	1	0
ENSG00000162522	4918	1014	2790	583	659	786
ENSG00000134684	3460	888	2889	1721	1335	2211
ENSG00000116497	629	138	603	324	254	486
ENSG00000160097	222	12	106	3	6	19
ENSG00000121905	161	66	157	89	166	149
ENSG00000121900	255	130	258	214	296	298
ENSG00000221423	0	0	0	0	0	2
ENSG00000116514	741	152	647	282	223	290
ENSG00000267885	0	0	0	0	1	0
ENSG00000217644	0	0	0	0	0	0
ENSG00000239670	0	0	3	0	0	0
ENSG00000236065	11	6	19	11	9	15
ENSG00000004455	2939	810	2439	1917	1493	2204
ENSG00000142920	44	4	21	27	19	27
ENSG00000116525	274	83	211	143	178	237
ENSG00000160094	987	299	663	350	476	741
ENSG00000270115	4	0	3	1	0	1
ENSG00000256142	0	0	0	0	0	0
ENSG00000184389	1	1	0	1	0	0
ENSG00000225313	32	7	19	6	10	21
ENSG00000134686	5373	1362	3593	2197	2277	3323
ENSG00000266239	2	0	2	1	0	2
ENSG00000222112	1	1	3	0	1	2
ENSG00000233246	4	0	1	0	0	0
ENSG00000221225	0	0	0	0	0	0
ENSG00000234512	0	0	0	0	0	0
ENSG00000121903	133	29	96	72	74	122
ENSG00000235907	0	0	0	0	1	1
ENSG00000121904	19	0	2	47	1	5
ENSG00000227000	0	0	0	0	0	0
ENSG00000176256	0	0	0	0	0	0
ENSG00000231163	0	0	0	0	0	0
ENSG00000142698	1	0	0	3	0	0
ENSG00000221053	0	0	0	0	0	0
ENSG00000270241	0	0	0	0	0	0
ENSG00000207941	0	0	0	0	0	0
ENSG00000163866	2066	406	1695	1474	897	1475
ENSG00000189280	4	1	0	4	16	8
ENSG00000189433	0	0	1	0	1	0
ENSG00000255811	0	0	0	0	3	3
ENSG00000216162	0	0	0	0	0	0
ENSG00000188910	2	0	0	0	15	3
ENSG00000187513	371	181	319	10753	9888	7659
ENSG00000230163	81	18	52	36	39	64
ENSG00000116544	21	2	11	6	5	2
ENSG00000252728	0	0	0	0	0	0
ENSG00000241014	59	27	68	34	27	31
ENSG00000271741	4	3	11	5	4	6
ENSG00000243749	292	56	243	150	168	147
ENSG00000163867	288	86	338	179	144	279
ENSG00000233940	0	0	0	0	0	0
ENSG00000197056	357	89	330	155	169	244
ENSG00000228348	1	0	0	0	1	1
ENSG00000116560	9432	2884	9792	5864	5280	10038
ENSG00000201868	0	0	0	0	0	0
ENSG00000263591	0	0	0	0	0	0
ENSG00000146463	1592	426	1375	960	1005	1528
ENSG00000240374	0	0	0	0	0	1
ENSG00000201542	0	0	0	0	0	1
ENSG00000229994	11	6	10	6	9	14
ENSG00000227409	61	12	37	27	19	44
ENSG00000202129	1	1	0	0	1	0
ENSG00000142687	3071	705	2256	1266	1053	1697
ENSG00000236274	1	0	2	0	0	2
ENSG00000020129	834	168	633	452	295	542
ENSG00000239636	3	0	5	0	9	14
ENSG00000116819	10	1	16	5	13	10
ENSG00000126067	3729	937	3292	2706	1851	3110
ENSG00000239859	0	0	0	0	0	0
ENSG00000142686	844	183	580	412	349	470
ENSG00000092853	917	161	965	819	611	1802
ENSG00000232335	111	30	98	72	65	115
ENSG00000134698	1010	300	878	430	541	777
ENSG00000092847	1880	428	1230	937	937	1486
ENSG00000271164	0	0	0	0	0	1
ENSG00000271914	10	2	3	3	5	11
ENSG00000126070	694	206	568	340	316	602
ENSG00000271554	29	4	20	10	13	13
ENSG00000232862	0	0	0	0	0	1
ENSG00000092850	10	7	1	5	0	3
ENSG00000116863	1420	393	1130	648	507	940
ENSG00000171812	80	21	28	30	14	34
ENSG00000054116	2497	677	2360	1415	1008	1948
ENSG00000116871	8764	2435	7524	5077	4144	7268
ENSG00000264592	0	0	0	0	0	0
ENSG00000054118	6527	1699	5423	3531	3178	5089
ENSG00000231849	0	0	2	1	0	1
ENSG00000214193	1472	491	1277	694	813	1426
ENSG00000142694	1740	536	1652	930	1061	1897
ENSG00000116883	37	19	39	23	20	35
ENSG00000196182	2277	485	1456	1223	846	1311
ENSG00000181817	734	216	673	480	371	713
ENSG00000222821	0	0	0	0	0	0
ENSG00000116885	126	24	143	51	54	94
ENSG00000201448	1	1	0	2	0	1
ENSG00000116898	2451	856	2480	1456	1354	2987
ENSG00000119535	40	0	3	35	0	1
ENSG00000230214	0	0	0	0	0	0
ENSG00000234481	0	0	0	0	0	0
ENSG00000163873	24	0	2	255	0	2
ENSG00000264698	0	0	0	0	0	0
ENSG00000207328	0	0	0	0	0	0
ENSG00000223944	0	0	0	0	0	0
ENSG00000230451	1	0	0	0	0	0
ENSG00000233621	28	15	31	22	25	35
ENSG00000163874	233	62	214	60	79	133
ENSG00000163875	1486	411	1549	631	716	1090
ENSG00000263675	0	0	1	2	0	0
ENSG00000163877	506	134	414	289	239	364
ENSG00000232273	0	1	1	0	1	4
ENSG00000237749	2	0	6	0	0	2
ENSG00000163879	122	23	77	83	46	82
ENSG00000134697	1344	575	1650	940	886	2042
ENSG00000169218	0	0	1	0	1	1
ENSG00000116922	213	62	205	139	153	191
ENSG00000134690	779	125	586	530	334	593
ENSG00000183317	2	1	1	0	5	0
ENSG00000200421	0	0	0	0	0	0
ENSG00000238871	0	0	0	0	0	0
ENSG00000214141	0	0	0	0	0	0
ENSG00000227416	0	0	0	0	0	0
ENSG00000185090	45	2	54	26	24	28
ENSG00000233728	28	9	26	10	21	18
ENSG00000196449	703	131	678	503	324	511
ENSG00000197982	1208	215	869	647	398	656
ENSG00000188786	586	127	445	276	209	436
ENSG00000230610	0	0	0	0	0	0
ENSG00000235673	2	0	0	1	0	2
ENSG00000230955	158	47	133	97	98	155
ENSG00000204084	683	158	460	368	261	377
ENSG00000252448	3	0	0	0	0	1
ENSG00000222282	0	0	0	0	0	0
ENSG00000183431	2145	610	2251	1379	1114	1791
ENSG00000212541	14	1	5	5	4	6
ENSG00000183386	2121	631	1501	554	674	1187
ENSG00000183520	1718	442	1610	913	764	1298
ENSG00000185668	0	0	2	1	1	0
ENSG00000224592	0	0	1	1	0	0
ENSG00000223589	0	0	0	0	0	1
ENSG00000265596	0	0	0	0	0	0
ENSG00000237290	0	0	0	0	0	0
ENSG00000200796	0	0	0	0	0	0
ENSG00000238063	0	0	0	0	0	0
ENSG00000215895	7	5	4	0	2	3
ENSG00000116954	2270	389	1944	987	909	1540
ENSG00000228436	84	21	58	19	34	48
ENSG00000214114	396	116	359	267	234	298
ENSG00000131233	2	0	1	1	3	1
ENSG00000158315	34	7	23	7	19	40
ENSG00000199963	0	0	0	0	0	0
ENSG00000207466	0	0	0	0	0	0
ENSG00000235549	0	0	0	0	0	0
ENSG00000174574	1370	323	1326	723	564	932
ENSG00000168653	5157	1652	4869	3289	2836	6168
ENSG00000127603	17883	4635	10970	7477	7740	11381
ENSG00000206654	2	1	0	0	1	2
ENSG00000270040	0	4	0	0	0	0
ENSG00000226438	66	19	29	27	22	53
ENSG00000217897	0	1	2	1	0	1
ENSG00000255103	1227	176	331	213	229	295
ENSG00000183682	20	3	13	3	5	5
ENSG00000237624	188	22	54	47	26	39
ENSG00000182109	32	6	24	15	7	10
ENSG00000243970	4	2	2	4	1	2
ENSG00000090621	11538	3651	9806	6252	6476	10344
ENSG00000228060	2388	722	1893	1279	1340	1771
ENSG00000201457	1	1	2	0	4	1
ENSG00000163909	6	2	4	23	25	20
ENSG00000225903	0	0	0	0	0	0
ENSG00000116981	0	0	0	3	0	0
ENSG00000116983	2	0	0	8	14	0
ENSG00000084072	1378	425	1160	760	631	1073
ENSG00000225333	0	0	0	0	0	0
ENSG00000252413	0	0	0	0	0	0
ENSG00000116985	58	8	28	41	19	22
ENSG00000198754	44	12	49	8	11	23
ENSG00000261798	1	0	0	0	1	0
ENSG00000229213	0	0	0	0	0	0
ENSG00000043514	327	109	355	146	143	259
ENSG00000202222	1	0	0	0	0	0
ENSG00000116990	19	7	14	11	10	4
ENSG00000236546	7	0	2	1	1	1
ENSG00000207356	0	0	0	0	0	0
ENSG00000168389	28	1	7	72	16	13
ENSG00000228477	3	0	2	1	0	0
ENSG00000131236	15260	3229	12775	8665	8731	11864
ENSG00000131238	4282	968	4914	2682	1939	3537
ENSG00000226745	0	0	0	0	0	0
ENSG00000117000	441	111	406	195	222	312
ENSG00000207508	0	0	1	0	0	0
ENSG00000188800	0	0	0	2	0	0
ENSG00000259943	82	21	92	68	36	55
ENSG00000084073	1763	363	1621	1030	708	1303
ENSG00000231296	2	0	1	1	0	3
ENSG00000049089	31	3	18	70	43	40
ENSG00000227311	0	0	0	0	0	0
ENSG00000084070	449	100	410	317	232	488
ENSG00000213172	0	0	0	0	0	0
ENSG00000187801	40	6	26	22	16	25
ENSG00000260920	33	9	21	22	18	23
ENSG00000187815	87	25	112	51	53	78
ENSG00000238287	17	9	27	15	10	45
ENSG00000164002	227	47	257	124	86	193
ENSG00000227278	70	13	82	50	25	65
ENSG00000238186	50	9	54	41	27	64
ENSG00000117010	78	18	103	48	49	103
ENSG00000236505	0	0	0	0	0	0
ENSG00000233910	0	0	0	0	0	0
ENSG00000117016	33	8	16	27	23	8
ENSG00000237899	3	2	3	5	0	0
ENSG00000272145	171	34	123	69	76	91
ENSG00000066136	1402	400	1499	618	648	1226
ENSG00000198974	0	0	0	0	0	0
ENSG00000207962	0	0	0	0	0	0
ENSG00000117013	4	0	0	18	10	1
ENSG00000264582	0	0	0	0	0	0
ENSG00000179862	547	166	580	98	60	179
ENSG00000229528	0	0	0	0	0	1
ENSG00000228940	0	0	0	0	0	0
ENSG00000233118	0	0	0	0	0	0
ENSG00000171793	886	250	1020	771	417	655
ENSG00000171790	7	7	20	3	8	5
ENSG00000010803	869	305	701	361	510	861
ENSG00000215893	0	0	0	0	0	0
ENSG00000235358	0	0	0	0	0	0
ENSG00000213987	0	0	0	0	0	0
ENSG00000204060	2	1	1	3	8	10
ENSG00000229901	1	0	0	0	0	0
ENSG00000127129	0	0	0	0	0	2
ENSG00000127124	275	80	213	86	96	129
ENSG00000230881	0	0	0	0	0	0
ENSG00000230638	1	1	0	0	2	0
ENSG00000264896	0	0	0	0	0	0
ENSG00000227538	0	0	0	0	0	0
ENSG00000228776	0	0	0	0	0	0
ENSG00000044012	0	0	0	0	0	0
ENSG00000197273	0	0	0	0	0	0
ENSG00000198815	1847	535	1244	607	743	869
ENSG00000227527	42	6	28	4	2	4
ENSG00000177181	17	1	4	5	3	0
ENSG00000235002	0	0	0	0	0	0
ENSG00000066185	19	2	16	2	7	9
ENSG00000127125	1149	354	1310	689	617	1053
ENSG00000186409	26	5	29	13	14	20
ENSG00000230116	0	0	0	0	0	0
ENSG00000236876	3	0	2	0	3	0
ENSG00000200254	0	0	1	0	0	0
ENSG00000236180	1	0	0	1	0	0
ENSG00000171960	571	201	610	410	360	641
ENSG00000234917	1	0	1	0	1	1
ENSG00000065978	38854	12842	41285	19971	18767	30294
ENSG00000164007	0	0	0	0	0	0
ENSG00000117385	3989	1088	4263	2199	2163	3709
ENSG00000164008	327	91	310	197	140	222
ENSG00000228452	36	3	19	19	7	14
ENSG00000177868	574	132	512	255	178	387
ENSG00000164010	714	175	535	332	291	430
ENSG00000228192	274	69	192	97	107	142
ENSG00000164011	164	50	166	96	106	186
ENSG00000233708	0	0	0	0	0	0
ENSG00000237090	0	0	0	0	0	0
ENSG00000225099	3	0	0	1	0	2
ENSG00000117394	435	79	479	266	404	268
ENSG00000227533	4	1	12	3	10	18
ENSG00000207256	0	0	0	0	0	0
ENSG00000252803	0	0	1	0	0	0
ENSG00000186973	3	0	1	1	0	2
ENSG00000117395	1975	541	2152	1428	934	1617
ENSG00000243710	414	129	426	250	192	254
ENSG00000179178	1	0	0	1	3	0
ENSG00000253313	1	0	0	0	0	0
ENSG00000066056	32098	9413	32244	11510	15098	21360
ENSG00000117400	5	0	5	0	2	2
ENSG00000234694	3	4	7	1	3	9
ENSG00000117399	2186	386	2609	1242	890	2000
ENSG00000066322	6122	1410	5518	3025	2273	3812
ENSG00000159479	1161	359	1205	664	498	1085
ENSG00000229431	225	67	220	139	104	201
ENSG00000198198	4189	1886	4579	1263	1171	2260
ENSG00000229372	109	53	118	52	57	120
ENSG00000178922	4153	1982	5146	1120	878	1933
ENSG00000229348	112	48	133	43	44	63
ENSG00000142949	11621	3906	8776	3394	2779	3873
ENSG00000066135	1793	460	1213	986	908	1453
ENSG00000236200	587	176	495	353	347	614
ENSG00000126091	505	134	392	238	221	331
ENSG00000229444	0	0	3	0	0	2
ENSG00000252201	0	0	0	0	1	0
ENSG00000233674	3	0	3	3	1	8
ENSG00000224751	0	0	1	0	0	0
ENSG00000117407	1	0	1	0	2	8
ENSG00000237950	2	1	3	0	0	2
ENSG00000117408	983	198	836	514	465	735
ENSG00000132768	630	151	465	403	277	391
ENSG00000117410	2488	514	2382	1383	1125	1913
ENSG00000117411	2173	705	1991	1223	1015	1751
ENSG00000159214	129	45	129	50	51	85
ENSG00000196517	61	10	20	62	15	18
ENSG00000230615	3	1	7	4	0	1
ENSG00000227163	0	0	0	0	0	0
ENSG00000271647	0	0	0	0	0	0
ENSG00000239560	0	0	0	0	0	0
ENSG00000171872	0	0	0	0	1	0
ENSG00000233514	0	0	1	1	0	1
ENSG00000239275	0	0	0	0	0	0
ENSG00000226804	0	0	0	0	0	0
ENSG00000200171	0	0	0	0	0	0
ENSG00000238037	0	0	0	0	0	0
ENSG00000227994	0	0	0	0	0	0
ENSG00000271329	0	0	0	0	0	1
ENSG00000178028	1018	256	995	592	487	972
ENSG00000117419	1238	361	1151	745	637	1117
ENSG00000233602	0	2	0	0	3	0
ENSG00000252146	0	0	0	0	0	0
ENSG00000199385	0	0	0	0	0	0
ENSG00000187147	2499	781	2108	1207	1305	1960
ENSG00000263381	0	0	0	0	0	0
ENSG00000126106	1629	297	1031	678	560	894
ENSG00000198520	12	2	10	14	11	10
ENSG00000199377	0	0	0	0	0	0
ENSG00000200169	2	0	1	0	0	3
ENSG00000142945	726	112	846	480	381	622
ENSG00000225721	7314	2215	7128	3838	3660	5629
ENSG00000142937	52896	17571	54255	29914	28739	55155
ENSG00000264294	0	0	0	0	0	0
ENSG00000200913	15	1	7	4	3	4
ENSG00000202031	3	1	2	1	1	5
ENSG00000207421	0	0	0	0	0	0
ENSG00000234093	1	2	1	3	3	1
ENSG00000142959	2	6	6	3	2	3
ENSG00000173846	1070	278	823	599	589	998
ENSG00000188396	56	29	58	33	49	121
ENSG00000222009	473	226	380	248	318	531
ENSG00000117425	23	8	37	25	56	92
ENSG00000202444	0	0	0	0	0	0
ENSG00000226499	0	0	2	0	0	5
ENSG00000070785	750	196	760	532	485	717
ENSG00000266294	0	0	0	0	0	0
ENSG00000229815	3	1	2	0	0	3
ENSG00000232369	2	0	1	0	0	0
ENSG00000268949	0	0	1	0	2	2
ENSG00000126107	3990	1059	3076	1820	2009	3773
ENSG00000126088	5455	1530	4471	3995	3410	5741
ENSG00000162415	237	99	84	813	999	1182
ENSG00000264650	0	0	0	4	1	3
ENSG00000234315	0	0	1	0	1	3
ENSG00000221707	0	0	0	0	0	0
ENSG00000186603	40	7	39	43	15	43
ENSG00000132781	392	93	272	186	154	227
ENSG00000132773	480	113	424	284	197	308
ENSG00000070759	323	63	251	117	110	166
ENSG00000238945	0	0	0	0	0	0
ENSG00000236872	1	0	0	0	0	3
ENSG00000236624	39	27	76	50	37	73
ENSG00000132763	653	241	682	407	338	725
ENSG00000117450	17893	5801	18563	10469	8897	17462
ENSG00000234379	0	0	0	0	0	0
ENSG00000117448	4662	1262	3860	1865	1462	2748
ENSG00000132780	3380	1066	3888	2632	2381	5101
ENSG00000159588	41	6	57	12	20	43
ENSG00000159592	3110	843	3060	1371	1460	2287
ENSG00000225447	16	3	17	2	3	12
ENSG00000234329	6	6	15	6	2	7
ENSG00000159596	923	359	932	470	479	834
ENSG00000197429	334	100	279	227	182	295
ENSG00000230896	39	13	38	25	18	44
ENSG00000236111	0	0	1	0	0	0
ENSG00000086015	1513	534	1508	589	556	972
ENSG00000232467	0	0	0	0	1	0
ENSG00000117461	1380	442	854	1835	1447	2670
ENSG00000226957	2	1	0	1	0	4
ENSG00000233114	2	0	0	0	0	0
ENSG00000227857	4	5	2	1	0	2
ENSG00000117472	14	5	20	6	9	15
ENSG00000250719	0	0	0	0	0	0
ENSG00000085998	2085	545	1877	1198	919	1523
ENSG00000171357	10	4	23	13	7	24
ENSG00000085999	319	70	366	258	223	340
ENSG00000132128	2407	605	2207	1311	1082	1789
ENSG00000173660	4715	1452	5028	2706	2454	4097
ENSG00000117481	1096	268	780	524	338	653
ENSG00000225779	2	0	2	0	0	0
ENSG00000117480	34	7	39	29	26	51
ENSG00000232022	0	0	0	2	0	0
ENSG00000224863	0	0	0	0	0	0
ENSG00000225667	0	0	0	0	1	1
ENSG00000197587	0	0	0	0	0	0
ENSG00000269956	225	54	193	119	91	160
ENSG00000162456	0	0	0	0	0	0
ENSG00000079277	1086	298	1004	590	448	788
ENSG00000142961	653	118	454	250	242	342
ENSG00000123472	1325	370	1262	593	510	993
ENSG00000159658	10724	1628	6296	3044	2975	4411
ENSG00000233647	0	2	0	0	0	0
ENSG00000186118	6	2	0	2	4	2
ENSG00000228237	489	70	278	114	130	160
ENSG00000236476	0	0	0	0	0	0
ENSG00000142973	1	0	3	1	0	0
ENSG00000154198	0	0	0	0	0	0
ENSG00000238145	0	0	0	0	0	0
ENSG00000187048	2	0	0	0	0	0
ENSG00000186377	228	26	214	13	2	4
ENSG00000259832	0	0	0	0	0	0
ENSG00000261196	0	0	0	0	0	0
ENSG00000261593	0	0	0	0	0	0
ENSG00000261290	0	0	0	0	0	0
ENSG00000186160	0	0	0	0	0	1
ENSG00000225154	0	0	1	0	0	0
ENSG00000225506	6	0	2	5	0	1
ENSG00000162365	0	0	0	0	0	0
ENSG00000225514	0	0	0	0	0	0
ENSG00000224805	4	0	1	0	4	3
ENSG00000162366	6	0	1	0	0	4
ENSG00000162367	2643	834	2373	1178	1391	2062
ENSG00000226252	247	57	198	113	107	212
ENSG00000123473	563	95	520	302	268	381
ENSG00000162368	3547	1107	3675	2039	2164	3562
ENSG00000225762	5	4	6	2	1	8
ENSG00000186790	0	1	0	1	1	1
ENSG00000237424	77	20	58	32	46	86
ENSG00000186564	23	7	15	20	17	19
ENSG00000271355	0	0	0	0	0	0
ENSG00000229554	0	0	0	0	0	0
ENSG00000221346	0	0	0	0	0	0
ENSG00000227883	0	0	0	0	0	0
ENSG00000221447	0	0	0	0	0	0
ENSG00000227947	0	0	0	0	0	0
ENSG00000269113	1	0	1	3	0	0
ENSG00000223814	0	0	0	0	0	0
ENSG00000273395	0	0	0	0	0	0
ENSG00000225028	0	0	0	0	0	0
ENSG00000226133	0	0	0	0	0	0
ENSG00000231413	0	0	0	0	0	0
ENSG00000237180	0	0	0	0	0	0
ENSG00000242267	1	0	1	0	0	0
ENSG00000269709	0	0	0	0	0	1
ENSG00000223720	0	0	0	0	0	0
ENSG00000117834	15	0	2	0	0	3
ENSG00000272491	0	0	0	2	0	1
ENSG00000132122	78	13	75	68	9	42
ENSG00000224986	1	0	0	0	0	0
ENSG00000206700	0	0	0	0	0	0
ENSG00000235105	1	1	1	4	2	0
ENSG00000223175	0	0	0	0	0	0
ENSG00000232514	0	0	0	0	0	0
ENSG00000186094	15	3	8	4	1	0
ENSG00000162373	31	11	15	11	3	5
ENSG00000229846	0	0	0	0	0	0
ENSG00000239144	0	0	0	0	0	0
ENSG00000230114	0	0	0	0	0	0
ENSG00000225623	1	0	0	0	0	0
ENSG00000237478	0	0	0	0	0	0
ENSG00000215887	0	0	1	0	0	0
ENSG00000221746	0	0	0	0	0	0
ENSG00000227839	1	0	0	0	0	0
ENSG00000233595	0	0	0	0	0	0
ENSG00000162374	3	1	4	35	0	0
ENSG00000230828	0	0	0	0	0	0
ENSG00000237337	0	0	0	0	0	0
ENSG00000233407	0	0	0	0	0	0
ENSG00000234080	0	0	0	0	0	0
ENSG00000229316	0	0	0	1	0	0
ENSG00000225671	0	0	0	0	0	0
ENSG00000142700	7	0	0	34	1	0
ENSG00000271782	4	2	3	2	2	1
ENSG00000185104	1266	341	1098	730	511	852
ENSG00000225767	1	0	2	0	1	1
ENSG00000202140	0	0	0	1	1	0
ENSG00000207194	0	0	0	0	0	0
ENSG00000252825	1	0	1	0	1	6
ENSG00000230585	0	0	1	1	0	0
ENSG00000237130	2	0	0	0	0	0
ENSG00000123080	839	159	951	705	520	901
ENSG00000265538	0	0	0	0	0	0
ENSG00000204006	0	0	0	0	0	0
ENSG00000200262	0	0	0	0	0	0
ENSG00000213478	1	2	4	0	1	2
ENSG00000239101	0	0	0	0	0	0
ENSG00000221492	0	0	0	0	0	0
ENSG00000203356	7	2	10	4	2	9
ENSG00000238618	0	0	0	0	0	0
ENSG00000123091	4856	1338	4602	2646	2455	3918
ENSG00000233406	6	0	2	1	3	4
ENSG00000236434	1	2	1	2	0	0
ENSG00000085831	108	25	85	34	46	71
ENSG00000261664	1	0	1	0	0	1
ENSG00000085832	3496	975	2585	1550	1669	2300
ENSG00000232027	6	2	11	3	7	13
ENSG00000206595	1	0	2	1	0	4
ENSG00000238140	4	0	1	0	3	5
ENSG00000227070	6	4	3	7	6	4
ENSG00000252032	0	0	0	0	0	1
ENSG00000227742	4	0	0	0	3	0
ENSG00000117859	2153	692	2148	1244	1270	2061
ENSG00000236973	0	0	0	1	0	1
ENSG00000232846	0	0	1	0	0	0
ENSG00000212624	0	1	0	0	1	0
ENSG00000078618	4233	1074	4000	2661	2214	3788
ENSG00000266993	671	157	674	423	331	432
ENSG00000272175	1	0	4	0	0	5
ENSG00000212076	0	0	0	0	0	0
ENSG00000230604	0	0	2	0	0	3
ENSG00000212174	0	0	0	0	0	0
ENSG00000265769	0	0	0	0	0	0
ENSG00000169213	313	169	164	668	818	553
ENSG00000229032	0	0	0	0	0	0
ENSG00000264613	0	0	0	0	0	0
ENSG00000117862	2090	562	2213	1325	1168	2054
ENSG00000198841	332	92	305	189	165	225
ENSG00000223390	120	20	84	65	55	69
ENSG00000228369	0	0	0	0	0	0
ENSG00000134717	1313	354	1217	786	572	1114
ENSG00000157077	1148	272	918	381	440	708
ENSG00000241745	2	0	1	0	0	0
ENSG00000228407	4	5	9	5	3	13
ENSG00000223429	0	1	0	0	0	4
ENSG00000224255	1	1	0	0	1	0
ENSG00000236004	0	0	1	0	0	0
ENSG00000237663	2	0	2	0	0	2
ENSG00000213735	0	0	0	0	0	0
ENSG00000154222	1808	505	1645	873	791	1706
ENSG00000272100	235	61	262	146	120	278
ENSG00000224680	3	0	7	2	2	11
ENSG00000085840	192	30	196	142	88	110
ENSG00000134748	1290	330	1281	668	645	958
ENSG00000134744	773	158	564	338	327	529
ENSG00000239063	0	0	0	0	0	0
ENSG00000272371	0	0	3	0	0	0
ENSG00000236290	0	0	0	0	1	0
ENSG00000116157	300	100	421	242	391	668
ENSG00000182183	3	0	0	0	2	0
ENSG00000162377	413	101	336	168	172	222
ENSG00000233664	0	0	0	0	0	0
ENSG00000239640	0	0	0	0	0	0
ENSG00000162378	1556	306	1318	669	692	1233
ENSG00000252018	0	0	0	0	0	0
ENSG00000228929	10	3	13	10	10	9
ENSG00000206627	0	0	3	1	1	0
ENSG00000203995	0	0	2	0	1	3
ENSG00000242391	0	0	0	0	1	1
ENSG00000121310	73	102	110	37	126	91
ENSG00000230953	1	3	1	1	1	1
ENSG00000231866	0	0	0	0	0	0
ENSG00000116171	2486	917	2946	1561	1941	3050
ENSG00000264834	0	0	0	0	0	0
ENSG00000266188	0	0	0	0	0	0
ENSG00000265815	0	0	2	0	0	0
ENSG00000237279	0	0	0	0	0	0
ENSG00000236360	6	2	6	3	1	1
ENSG00000226147	0	0	0	0	0	0
ENSG00000174348	1	0	3	23	4	1
ENSG00000232993	0	0	0	0	0	0
ENSG00000227644	0	0	1	0	0	0
ENSG00000162383	0	0	0	0	0	0
ENSG00000235563	0	0	0	0	0	0
ENSG00000157184	602	142	489	407	259	506
ENSG00000236723	266	55	183	142	118	186
ENSG00000162384	1566	444	1491	877	791	1570
ENSG00000259818	0	0	0	0	0	2
ENSG00000162385	1513	496	1736	971	956	2141
ENSG00000226754	41	13	42	29	22	65
ENSG00000270172	143	21	199	99	49	113
ENSG00000157193	554	143	626	417	264	630
ENSG00000234578	0	0	0	2	0	1
ENSG00000228838	31	3	28	16	13	25
ENSG00000225030	0	1	0	0	0	0
ENSG00000232762	1	1	1	0	0	5
ENSG00000225675	4	0	0	1	0	0
ENSG00000226938	0	0	0	0	0	0
ENSG00000230138	0	0	2	0	0	0
ENSG00000236253	0	0	0	0	0	0
ENSG00000143006	0	0	0	0	0	0
ENSG00000174332	0	0	2	1	1	0
ENSG00000239007	0	0	0	0	0	0
ENSG00000058804	610	95	544	348	217	308
ENSG00000201003	0	0	0	0	0	0
ENSG00000264454	1	0	0	0	0	0
ENSG00000229687	0	0	0	0	0	0
ENSG00000058799	583	111	578	273	209	316
ENSG00000211452	3	0	2	1	0	3
ENSG00000081870	661	216	617	459	339	572
ENSG00000116212	1033	182	870	547	328	446
ENSG00000219102	6	0	4	4	6	5
ENSG00000203985	0	0	0	0	0	1
ENSG00000197015	0	0	0	0	0	0
ENSG00000272091	86	25	105	34	48	96
ENSG00000116209	4269	918	4207	2418	1891	2627
ENSG00000203276	3	0	3	3	2	3
ENSG00000116205	318	70	276	152	150	285
ENSG00000264208	0	0	0	0	0	0
ENSG00000225183	1	0	0	0	0	0
ENSG00000237611	25	19	26	13	8	32
ENSG00000212670	14	11	16	10	25	18
ENSG00000157211	5	0	1	0	0	0
ENSG00000256407	3	0	0	0	0	0
ENSG00000248835	126	34	79	42	45	88
ENSG00000215883	110	29	64	46	63	72
ENSG00000116221	2739	669	2246	1545	1012	1591
ENSG00000157216	1360	538	1143	833	991	1765
ENSG00000198711	4	0	3	2	3	2
ENSG00000225632	0	0	0	0	0	0
ENSG00000232245	0	0	0	0	0	0
ENSG00000265404	0	0	0	0	0	1
ENSG00000235741	0	0	0	0	0	0
ENSG00000237173	0	0	0	0	0	0
ENSG00000252646	0	0	0	0	0	0
ENSG00000227453	0	0	0	0	0	0
ENSG00000162390	188	30	189	306	301	469
ENSG00000162391	59	24	78	140	140	277
ENSG00000230728	0	0	0	0	2	1
ENSG00000271723	0	0	1	0	1	2
ENSG00000184313	3	0	1	2	2	7
ENSG00000243725	63	14	64	42	41	43
ENSG00000162396	147	24	102	58	58	83
ENSG00000006555	0	0	0	0	1	0
ENSG00000237453	0	0	0	0	0	0
ENSG00000162398	0	0	0	1	0	0
ENSG00000116133	14786	3198	11219	8917	5531	10128
ENSG00000242396	642	118	379	362	211	272
ENSG00000233203	1	1	1	0	1	2
ENSG00000143001	1	4	0	0	3	2
ENSG00000233271	0	1	0	0	0	0
ENSG00000162399	0	0	2	0	0	0
ENSG00000169174	28	4	20	12	37	30
ENSG00000162402	2099	471	1551	797	722	1177
ENSG00000231090	0	0	1	0	0	0
ENSG00000231095	0	0	0	0	0	0
ENSG00000265822	0	0	0	0	0	0
ENSG00000231900	0	0	0	0	0	0
ENSG00000232198	0	0	0	0	0	0
ENSG00000199831	0	0	0	0	0	0
ENSG00000252162	0	0	0	0	0	0
ENSG00000272051	0	0	0	0	0	0
ENSG00000234810	0	0	0	0	0	0
ENSG00000233147	0	0	0	0	0	0
ENSG00000230250	0	0	0	0	0	0
ENSG00000227104	0	0	0	0	0	0
ENSG00000233079	0	0	0	0	0	0
ENSG00000235612	0	0	0	0	0	0
ENSG00000229871	0	0	1	0	0	0
ENSG00000260971	7	1	6	1	1	3
ENSG00000223307	0	0	0	0	0	0
ENSG00000223956	6	0	0	1	0	3
ENSG00000162407	1973	255	1381	635	251	385
ENSG00000236776	0	0	1	0	0	0
ENSG00000224980	0	0	0	0	0	0
ENSG00000225475	0	0	0	1	0	0
ENSG00000162409	122	13	81	39	15	23
ENSG00000187889	7	0	0	1	0	0
ENSG00000229913	0	0	0	0	0	0
ENSG00000157131	0	0	0	0	0	0
ENSG00000021852	0	0	0	0	0	0
ENSG00000236341	0	0	0	0	0	0
ENSG00000221591	0	0	0	0	0	0
ENSG00000173406	13	2	3	25	0	7
ENSG00000227935	0	0	0	0	0	0
ENSG00000236888	0	0	0	0	0	0
ENSG00000238773	0	0	0	0	0	0
ENSG00000226759	0	0	0	0	0	0
ENSG00000229887	0	0	0	1	1	0
ENSG00000223416	1	0	0	0	0	0
ENSG00000235038	0	0	0	0	0	0
ENSG00000230546	0	0	0	0	0	0
ENSG00000233216	0	0	0	0	0	0
ENSG00000162600	230	91	242	135	183	196
ENSG00000270209	0	0	0	0	0	0
ENSG00000264128	0	0	0	0	0	0
ENSG00000184292	1339	966	1395	189	269	283
ENSG00000185839	6	2	3	7	0	2
ENSG00000162601	817	172	741	323	321	568
ENSG00000222168	0	0	0	0	0	0
ENSG00000264081	0	0	2	0	0	0
ENSG00000177606	6276	1577	3405	3825	4673	5398
ENSG00000234807	4	1	5	2	1	4
ENSG00000272226	3	1	1	0	0	0
ENSG00000231740	0	0	1	0	0	0
ENSG00000232453	10	2	11	1	2	15
ENSG00000228121	0	0	0	0	0	0
ENSG00000230812	12	7	13	6	8	9
ENSG00000241042	0	0	0	0	0	2
ENSG00000235215	0	0	0	0	0	0
ENSG00000237352	3	0	4	3	0	0
ENSG00000224609	0	0	0	0	2	2
ENSG00000270457	0	0	0	0	0	2
ENSG00000172456	224	57	165	119	104	128
ENSG00000266150	0	0	0	0	0	0
ENSG00000226883	0	0	0	0	0	0
ENSG00000231816	0	0	0	0	1	0
ENSG00000134709	3	0	0	0	34	0
ENSG00000134716	3	0	3	19	5	4
ENSG00000265535	0	0	0	0	0	0
ENSG00000162598	2	0	0	0	0	0
ENSG00000229332	0	0	0	0	0	0
ENSG00000238242	0	0	0	0	0	0
ENSG00000226476	3	5	3	5	0	1
ENSG00000231252	10	3	10	4	0	1
ENSG00000162599	2847	791	2186	1213	1210	2235
ENSG00000237928	142	45	160	11	1	1
ENSG00000263380	0	0	0	0	0	0
ENSG00000270742	0	0	4	0	0	2
ENSG00000237853	0	0	0	0	1	5
ENSG00000264551	0	0	0	0	0	0
ENSG00000223920	0	0	0	0	0	2
ENSG00000162604	666	127	628	409	218	362
ENSG00000271200	16	4	7	2	6	0
ENSG00000132849	263	68	212	95	111	138
ENSG00000200575	0	0	0	0	0	0
ENSG00000212360	0	0	1	0	0	0
ENSG00000236646	0	2	0	0	0	0
ENSG00000242860	0	0	0	0	0	1
ENSG00000263908	0	0	0	0	0	0
ENSG00000234204	0	0	0	0	0	0
ENSG00000234088	0	0	0	0	0	0
ENSG00000240563	0	0	0	0	0	0
ENSG00000237227	0	0	0	0	0	0
ENSG00000200174	0	0	0	0	0	0
ENSG00000132854	2	0	0	3	0	0
ENSG00000201153	0	0	0	0	0	0
ENSG00000162607	1149	184	1137	623	466	830
ENSG00000116641	249	36	219	314	194	243
ENSG00000270549	0	0	0	0	0	0
ENSG00000132855	1	0	0	0	1	0
ENSG00000269624	0	0	0	0	0	0
ENSG00000213703	0	0	2	0	1	0
ENSG00000235545	1	0	1	3	0	0
ENSG00000125703	255	70	326	150	164	282
ENSG00000234318	0	0	0	0	0	0
ENSG00000237163	0	0	1	0	0	0
ENSG00000229537	0	0	0	0	0	1
ENSG00000227485	0	0	0	0	0	0
ENSG00000229225	0	0	0	0	0	0
ENSG00000203605	0	0	0	0	0	0
ENSG00000271593	0	0	0	0	0	0
ENSG00000224209	0	0	0	0	0	1
ENSG00000228734	0	0	0	0	0	0
ENSG00000223683	0	0	0	0	0	0
ENSG00000230798	1	0	0	11	3	0
ENSG00000187140	1	0	0	12	0	0
ENSG00000252784	0	0	0	0	0	0
ENSG00000236674	0	1	0	0	0	1
ENSG00000088035	380	101	401	236	165	298
ENSG00000142856	557	140	575	253	266	503
ENSG00000203965	129	30	140	81	78	98
ENSG00000264271	0	0	0	0	0	0
ENSG00000251720	1	0	2	0	0	1
ENSG00000116652	1	1	1	0	0	0
ENSG00000079739	1264	164	760	381	186	247
ENSG00000244256	1	0	1	0	0	0
ENSG00000185483	8	0	13	10	7	17
ENSG00000177452	1	0	1	0	0	0
ENSG00000228056	0	0	0	0	0	0
ENSG00000207190	0	0	0	0	0	0
ENSG00000200508	0	0	0	0	0	0
ENSG00000223949	0	0	1	0	0	0
ENSG00000177414	7	0	7	0	0	0
ENSG00000238653	0	0	0	0	0	0
ENSG00000158966	306	81	275	346	341	429
ENSG00000264470	0	0	0	0	0	0
ENSG00000162437	586	108	769	602	851	1469
ENSG00000162434	8806	1633	8138	4394	4182	6744
ENSG00000234784	2	0	0	1	0	0
ENSG00000233877	1	1	3	1	1	1
ENSG00000226891	5	1	10	0	2	5
ENSG00000185031	0	0	0	0	2	1
ENSG00000272506	1	0	0	0	1	2
ENSG00000212257	0	0	1	0	1	3
ENSG00000265996	2	1	1	0	1	2
ENSG00000199135	0	0	0	0	0	0
ENSG00000231485	0	0	2	2	3	0
ENSG00000235804	0	0	0	0	0	0
ENSG00000234496	0	0	0	0	0	0
ENSG00000162433	352	152	188	312	326	298
ENSG00000231622	0	0	0	0	0	0
ENSG00000116675	151	33	142	271	220	296
ENSG00000229294	0	1	0	0	0	0
ENSG00000234144	0	0	0	0	0	0
ENSG00000222624	0	0	0	0	1	0
ENSG00000116678	2296	295	2311	919	572	1211
ENSG00000213625	4309	1032	3833	2285	2384	3168
ENSG00000237852	5	1	2	1	0	8
ENSG00000238931	1	0	0	0	0	2
ENSG00000224570	2	0	2	0	0	0
ENSG00000239319	0	0	0	0	0	0
ENSG00000184588	5326	1198	4058	2789	1066	2176
ENSG00000227466	0	0	0	0	0	0
ENSG00000223152	0	0	0	0	0	0
ENSG00000118473	1884	566	1800	393	429	694
ENSG00000264720	6	2	5	1	2	5
ENSG00000248458	140	40	113	15	36	36
ENSG00000221655	2	0	0	0	3	0
ENSG00000152760	15	1	13	6	7	8
ENSG00000172410	0	0	0	0	0	0
ENSG00000152763	62	9	36	29	18	25
ENSG00000231080	3	0	2	2	0	2
ENSG00000198160	1417	341	1241	621	616	1119
ENSG00000116704	237	38	223	128	94	210
ENSG00000203963	0	0	0	0	0	0
ENSG00000252433	0	0	0	0	0	0
ENSG00000162594	1	0	0	0	0	0
ENSG00000253074	0	0	0	0	0	0
ENSG00000221733	0	0	0	0	0	0
ENSG00000252116	0	0	0	0	0	0
ENSG00000228523	0	0	1	0	0	0
ENSG00000081985	1	0	3	1	1	1
ENSG00000142864	10741	2971	10863	6160	5319	8118
ENSG00000223263	2	3	3	1	0	0
ENSG00000235200	0	0	0	0	0	0
ENSG00000207504	0	0	0	0	0	0
ENSG00000238139	0	0	0	0	0	0
ENSG00000242482	0	0	0	0	0	0
ENSG00000232048	0	0	0	0	0	0
ENSG00000116717	2683	958	2836	769	948	1486
ENSG00000172380	6075	1650	3960	3243	3136	4471
ENSG00000238778	1	0	0	1	0	0
ENSG00000232284	138	40	110	85	104	185
ENSG00000235055	0	0	0	0	0	0
ENSG00000162595	40	28	17	19	3	10
ENSG00000228431	2	0	1	0	0	0
ENSG00000263542	0	0	0	0	0	0
ENSG00000116729	2001	653	2231	1553	1296	1991
ENSG00000234383	3	0	7	3	1	3
ENSG00000221203	0	0	0	0	0	0
ENSG00000229133	0	0	0	0	0	3
ENSG00000225242	0	0	0	0	0	0
ENSG00000237622	0	0	0	0	0	0
ENSG00000229440	0	0	0	0	0	0
ENSG00000116745	15	0	0	12	7	0
ENSG00000024526	511	84	578	314	207	355
ENSG00000233589	63	3	58	20	27	30
ENSG00000234264	15	3	5	5	1	7
ENSG00000225167	0	0	0	0	0	0
ENSG00000223883	0	0	0	0	0	0
ENSG00000235446	0	0	0	0	0	0
ENSG00000229639	0	0	0	0	0	0
ENSG00000033122	24	7	23	28	20	20
ENSG00000270615	0	0	0	0	0	0
ENSG00000240692	0	0	0	0	0	0
ENSG00000229359	0	0	0	0	0	0
ENSG00000237919	0	0	0	0	0	0
ENSG00000066557	596	145	699	316	325	476
ENSG00000244389	0	0	0	0	1	0
ENSG00000116754	4395	1424	5264	2849	2196	5767
ENSG00000228988	1	0	0	1	0	0
ENSG00000118454	622	149	621	334	279	476
ENSG00000197568	93	24	57	49	44	85
ENSG00000226088	0	0	0	0	1	3
ENSG00000116761	33	13	35	28	41	37
ENSG00000271992	0	0	5	1	2	1
ENSG00000233020	0	0	0	0	0	0
ENSG00000237033	0	0	0	0	0	0
ENSG00000229051	0	0	0	0	0	0
ENSG00000226208	0	0	0	0	0	0
ENSG00000050628	0	0	0	0	1	0
ENSG00000235782	0	0	0	0	0	0
ENSG00000269933	0	0	0	0	0	0
ENSG00000235079	154	49	144	96	93	169
ENSG00000132485	1347	478	1535	871	732	1468
ENSG00000207721	0	2	3	1	3	4
ENSG00000229956	11	4	5	3	1	6
ENSG00000264239	0	0	0	0	0	0
ENSG00000237726	0	0	0	1	0	0
ENSG00000226324	0	0	0	0	0	0
ENSG00000172260	19	38	38	6	42	48
ENSG00000231985	0	0	0	0	0	0
ENSG00000271618	0	0	0	0	0	0
ENSG00000228853	0	0	0	0	0	0
ENSG00000233994	6	7	5	2	0	0
ENSG00000227207	0	0	0	0	0	0
ENSG00000212366	0	0	0	0	0	0
ENSG00000225087	0	0	0	0	0	0
ENSG00000227016	0	0	0	0	0	0
ENSG00000229636	0	0	0	0	0	0
ENSG00000251825	0	0	0	0	0	0
ENSG00000233973	0	0	0	0	0	0
ENSG00000223479	0	0	0	0	0	0
ENSG00000252005	0	0	0	0	0	0
ENSG00000162620	7	2	10	10	6	9
ENSG00000254685	216	68	255	171	158	227
ENSG00000259030	0	0	0	3	1	5
ENSG00000116783	0	0	0	0	0	0
ENSG00000237324	0	1	0	1	2	1
ENSG00000233894	0	0	0	0	0	0
ENSG00000162621	0	0	0	0	0	0
ENSG00000178965	12	0	0	1	0	0
ENSG00000234497	0	0	0	0	0	0
ENSG00000272864	2	0	0	2	0	1
ENSG00000116791	1088	308	631	545	554	497
ENSG00000162623	603	147	560	388	291	473
ENSG00000229943	0	0	0	0	0	0
ENSG00000261213	0	0	0	0	0	0
ENSG00000224127	0	0	0	0	0	0
ENSG00000162624	0	0	0	0	0	0
ENSG00000224149	0	0	0	0	0	0
ENSG00000206999	0	0	0	0	0	0
ENSG00000137968	33	13	7	33	36	20
ENSG00000224493	0	0	0	0	0	0
ENSG00000252338	0	0	0	0	1	0
ENSG00000213579	0	0	0	0	0	0
ENSG00000230863	0	0	0	0	0	0
ENSG00000178193	0	0	0	0	0	2
ENSG00000117054	1107	236	1051	646	497	651
ENSG00000181227	14	2	11	5	4	7
ENSG00000137955	1274	420	1817	1077	940	1657
ENSG00000206620	0	0	0	0	0	0
ENSG00000207241	0	0	0	0	0	0
ENSG00000201487	0	0	0	0	0	0
ENSG00000057468	4	0	6	2	0	5
ENSG00000266832	0	0	0	0	0	0
ENSG00000154007	0	0	0	0	0	0
ENSG00000225605	0	0	0	0	0	1
ENSG00000230027	0	0	0	0	0	0
ENSG00000184005	2306	446	2111	1110	829	1559
ENSG00000223905	0	0	2	0	0	1
ENSG00000272855	5	2	3	1	3	3
ENSG00000226415	33	6	31	19	15	20
ENSG00000264686	0	0	0	0	0	0
ENSG00000199921	0	0	0	0	0	0
ENSG00000237552	0	0	0	0	0	0
ENSG00000117069	2	0	0	1	0	0
ENSG00000221720	0	0	0	0	0	0
ENSG00000230498	0	0	0	0	0	0
ENSG00000142892	1205	281	1251	699	666	913
ENSG00000226084	66	18	64	37	31	58
ENSG00000228187	0	0	4	0	0	0
ENSG00000154027	1021	281	615	871	377	666
ENSG00000233099	0	0	0	0	0	0
ENSG00000221664	0	0	0	0	0	0
ENSG00000251767	0	0	0	0	0	0
ENSG00000036549	1035	284	936	477	438	671
[truncated: 61,110 more rows]

## Sheet: raw_counts 1vs3
	A-collapse	B-collapse	C-collapse	G-collapse	H-collapse	I-collapse
ENSG00000223972	2	3	0	2	0	4
ENSG00000227232	296	114	267	151	102	226
ENSG00000243485	0	0	0	0	0	0
ENSG00000237613	0	0	0	0	0	0
ENSG00000268020	0	0	0	0	0	0
ENSG00000240361	0	0	0	0	0	0
ENSG00000186092	0	0	0	0	0	0
ENSG00000238009	0	0	1	2	0	1
ENSG00000239945	0	0	0	0	0	0
ENSG00000233750	3	0	2	0	1	4
ENSG00000237683	7	1	4	0	2	0
ENSG00000268903	2	0	1	1	0	0
ENSG00000269981	0	0	0	0	0	0
ENSG00000239906	0	0	0	0	0	0
ENSG00000241860	3	0	3	2	1	3
ENSG00000222623	0	0	0	0	0	0
ENSG00000241599	0	0	0	0	0	0
ENSG00000228463	7	5	13	4	6	5
ENSG00000241670	0	0	0	0	0	0
ENSG00000237094	1	4	7	4	1	5
ENSG00000250575	0	0	1	3	0	0
ENSG00000233653	1	1	4	2	0	2
ENSG00000224813	0	0	0	0	0	0
ENSG00000235249	0	0	0	0	0	0
ENSG00000269732	0	0	0	0	0	0
ENSG00000256186	0	0	0	0	0	0
ENSG00000236601	2	0	0	2	0	0
ENSG00000236743	0	0	1	0	0	0
ENSG00000236679	0	0	0	0	1	0
ENSG00000231709	0	0	0	0	0	0
ENSG00000235146	0	0	0	0	0	0
ENSG00000239664	0	0	0	0	0	0
ENSG00000230021	0	0	0	0	0	1
ENSG00000223659	0	0	0	0	0	0
ENSG00000225972	4	0	3	1	0	6
ENSG00000225630	108	52	155	77	42	105
ENSG00000237973	303	51	495	197	72	343
ENSG00000229344	5	4	18	6	5	7
ENSG00000240409	2	3	5	5	4	4
ENSG00000248527	5322	1789	6332	3409	1030	4463
ENSG00000198744	6	4	19	9	1	13
ENSG00000268663	0	0	0	0	0	0
ENSG00000185097	0	0	0	0	0	0
ENSG00000229376	3	0	0	0	0	1
ENSG00000224956	24	10	22	10	6	22
ENSG00000235373	5	3	1	0	4	1
ENSG00000223181	0	0	0	0	0	1
ENSG00000240618	2	0	0	4	1	1
ENSG00000229905	1	0	1	0	0	0
ENSG00000228327	11	4	2	2	4	15
ENSG00000237491	11	5	19	10	7	11
ENSG00000230092	10	1	4	4	3	3
ENSG00000269831	0	0	0	0	0	1
ENSG00000240453	3	0	3	0	1	1
ENSG00000177757	5	3	9	6	0	7
ENSG00000225880	18	9	17	8	3	11
ENSG00000228794	1774	388	876	231	99	271
ENSG00000230368	0	0	2	0	0	0
ENSG00000234711	0	0	0	0	0	0
ENSG00000269308	0	0	0	0	0	0
ENSG00000272438	0	0	0	0	0	0
ENSG00000230699	0	0	0	0	0	0
ENSG00000241180	0	0	0	0	0	0
ENSG00000223764	0	0	0	5	6	17
ENSG00000187634	420	142	421	235	91	407
ENSG00000268179	0	0	0	0	1	1
ENSG00000188976	2844	888	2285	1601	649	2502
ENSG00000187961	306	126	386	143	87	300
ENSG00000187583	78	22	52	18	22	34
ENSG00000187642	26	14	36	8	6	11
ENSG00000272512	57	20	81	34	8	63
ENSG00000188290	1784	404	1234	599	215	1236
ENSG00000231702	1	1	4	0	1	1
ENSG00000224969	0	1	2	1	0	3
ENSG00000187608	833	218	1008	406	161	841
ENSG00000188157	8889	3173	6563	3488	1750	4659
ENSG00000242590	0	0	0	0	0	0
ENSG00000217801	87	28	70	41	9	32
ENSG00000273443	18	0	7	9	1	3
ENSG00000237330	1	2	0	0	0	0
ENSG00000131591	435	125	363	176	81	341
ENSG00000223823	0	0	0	0	0	0
ENSG00000207730	0	0	0	2	0	0
ENSG00000207607	0	0	0	0	1	0
ENSG00000198976	0	0	0	0	0	0
ENSG00000272141	0	0	0	0	0	0
ENSG00000205231	0	0	0	0	0	0
ENSG00000162571	1	0	0	0	0	2
ENSG00000186891	16	4	5	1	0	0
ENSG00000186827	657	291	364	59	12	43
ENSG00000078808	11808	3109	9964	6175	2586	9376
ENSG00000176022	1700	420	1321	682	229	1108
ENSG00000184163	2	7	16	2	7	15
ENSG00000260179	7	3	4	1	5	3
ENSG00000160087	2655	800	2489	1187	476	1906
ENSG00000230415	7	5	6	2	4	4
ENSG00000162572	47	23	46	15	17	46
ENSG00000131584	1208	435	1168	579	333	1046
ENSG00000169972	427	138	431	219	73	359
ENSG00000127054	3687	999	3495	1806	736	2774
ENSG00000240731	34	9	57	10	7	29
ENSG00000224051	2407	641	1958	1122	430	1628
ENSG00000169962	21	8	32	13	3	21
ENSG00000107404	1572	585	1423	642	356	1286
ENSG00000162576	79	21	18	30	22	30
ENSG00000175756	3428	924	3067	1657	634	2698
ENSG00000223663	1	1	3	1	0	1
ENSG00000221978	2929	1216	4131	1765	1020	2714
ENSG00000224870	954	235	801	485	203	706
ENSG00000242485	2077	431	1645	1261	344	1302
ENSG00000264293	0	0	0	0	0	0
ENSG00000272455	27	15	17	17	15	27
ENSG00000235098	4	1	2	4	2	4
ENSG00000225905	0	0	1	0	0	0
ENSG00000205116	0	1	0	0	1	1
ENSG00000225285	10	10	14	3	3	9
ENSG00000179403	402	222	721	674	989	2708
ENSG00000215915	35	7	19	6	3	14
ENSG00000160072	895	313	1069	556	177	799
ENSG00000197785	1734	458	1482	763	272	1218
ENSG00000205090	106	11	115	21	13	33
ENSG00000160075	4248	1086	3888	2377	798	3258
ENSG00000215791	0	0	0	0	0	0
ENSG00000215014	35	8	23	12	7	20
ENSG00000236684	0	0	0	0	0	0
ENSG00000228594	251	31	154	50	9	78
ENSG00000272106	119	25	113	51	22	107
ENSG00000197530	1590	528	1401	690	361	1385
ENSG00000189409	0	0	4	1	0	3
ENSG00000248333	1210	382	1314	690	297	1291
ENSG00000272004	363	66	410	164	41	280
ENSG00000189339	2059	331	1575	984	274	1315
ENSG00000269737	18	6	20	13	4	21
ENSG00000269227	12	1	4	1	2	1
ENSG00000215914	10	1	9	2	0	3
ENSG00000008128	574	188	528	325	166	519
ENSG00000268575	162	31	123	71	43	115
ENSG00000227775	134	62	99	48	71	112
ENSG00000215790	102	24	56	45	28	65
ENSG00000008130	1918	466	1565	1076	372	1310
ENSG00000078369	21224	4729	17814	10554	4046	14155
ENSG00000231050	11	0	1	5	2	4
ENSG00000169885	1	3	11	5	2	6
ENSG00000178821	7	0	8	9	3	4
ENSG00000142609	1	0	1	0	0	3
ENSG00000233542	44	6	90	16	1	15
ENSG00000187730	96	4	114	7	0	20
ENSG00000226969	0	0	0	0	0	0
ENSG00000067606	1225	498	745	502	296	475
ENSG00000271806	168	50	85	55	30	44
ENSG00000182873	23	16	30	12	16	24
ENSG00000162585	2203	690	1488	893	395	1235
ENSG00000269554	88	29	104	51	18	89
ENSG00000203301	46	15	21	17	4	6
ENSG00000243558	0	0	0	0	0	0
ENSG00000234396	21	3	5	2	0	10
ENSG00000157933	3342	1052	2205	1888	1053	4188
ENSG00000116151	56	25	57	27	13	55
ENSG00000272161	0	0	0	0	0	0
ENSG00000269753	0	0	0	0	0	0
ENSG00000269896	29	3	8	2	4	10
ENSG00000238240	0	0	0	0	0	0
ENSG00000272420	1	1	0	1	0	1
ENSG00000271921	1	0	2	0	0	1
ENSG00000271847	1	1	3	4	0	1
ENSG00000178642	54	13	31	14	4	28
ENSG00000157916	4947	1276	4209	2419	975	3499
ENSG00000157911	1684	512	1383	735	340	1162
ENSG00000149527	12	1	11	3	1	11
ENSG00000224387	0	0	0	1	0	0
ENSG00000229393	0	0	0	0	0	0
ENSG00000157881	806	229	858	462	206	706
ENSG00000197921	0	0	0	0	0	2
ENSG00000272449	311	35	198	83	20	167
ENSG00000238164	1275	268	913	475	185	649
ENSG00000157873	5226	1308	4552	1983	914	3213
ENSG00000225931	3	3	10	2	2	6
ENSG00000228037	18	1	15	6	1	14
ENSG00000157870	5715	1532	4700	2417	1006	5123
ENSG00000142606	1637	517	1538	680	339	1718
ENSG00000237058	0	0	1	0	0	2
ENSG00000215912	13	1	8	1	2	8
ENSG00000233234	0	0	0	0	0	0
ENSG00000231630	0	0	0	0	0	0
ENSG00000169717	0	0	0	0	0	0
ENSG00000177133	0	0	0	0	0	0
ENSG00000256761	0	0	0	0	0	0
ENSG00000142611	1	0	0	0	0	0
ENSG00000226286	0	0	0	0	0	0
ENSG00000272235	0	0	0	0	1	0
ENSG00000130762	11	8	22	5	7	21
ENSG00000272088	1	0	3	0	1	0
ENSG00000162591	3971	893	2145	1378	726	1179
ENSG00000207776	0	0	1	0	0	0
ENSG00000238260	2	4	9	1	1	7
ENSG00000158109	3761	837	2958	1625	631	2327
ENSG00000116213	586	146	571	315	108	465
ENSG00000078900	21	7	26	11	8	10
ENSG00000227589	0	1	0	0	0	0
ENSG00000235131	0	0	0	0	0	0
ENSG00000227372	498	150	410	255	130	414
ENSG00000162592	0	0	0	0	0	0
ENSG00000235169	8	6	1	10	3	11
ENSG00000130764	1466	296	1211	804	287	994
ENSG00000266075	1	1	1	0	0	2
ENSG00000272153	161	33	149	98	35	93
ENSG00000116198	1388	329	1296	574	253	1062
ENSG00000169598	150	46	181	58	43	136
ENSG00000264428	0	0	0	0	0	0
ENSG00000198912	592	155	755	389	151	588
ENSG00000236423	20	7	38	11	0	30
ENSG00000233304	0	0	0	0	0	0
ENSG00000226374	0	0	1	0	0	0
ENSG00000229280	0	0	1	0	0	0
ENSG00000235054	0	0	0	0	0	0
ENSG00000227169	0	0	0	0	0	0
ENSG00000232596	0	0	0	0	0	0
ENSG00000196581	1	0	0	0	0	1
ENSG00000231510	0	0	0	0	0	0
ENSG00000260972	0	0	0	0	0	0
ENSG00000264341	0	0	0	0	0	0
ENSG00000236948	0	0	0	0	0	0
ENSG00000216045	0	0	0	0	0	0
ENSG00000264101	0	0	0	0	0	0
ENSG00000131697	269	51	231	144	64	261
ENSG00000266687	0	0	0	0	0	0
ENSG00000069424	112	27	80	46	48	104
ENSG00000268332	10	1	2	3	1	7
ENSG00000116254	3	1	1	1	2	6
ENSG00000116251	16890	5568	17120	8395	3724	12296
ENSG00000226944	8	2	4	7	1	3
ENSG00000158286	293	109	241	121	47	159
ENSG00000116237	4870	1044	3972	2158	788	2887
ENSG00000225077	3	0	15	2	0	15
ENSG00000173673	0	0	0	0	0	0
ENSG00000158292	89	59	54	49	38	103
ENSG00000097021	2620	733	2768	1721	623	2552
ENSG00000271746	64	11	43	26	14	43
ENSG00000069812	181	189	201	71	93	140
ENSG00000187017	78	48	142	47	26	72
ENSG00000265392	0	0	0	0	0	0
ENSG00000231868	0	0	0	1	3	1
ENSG00000215788	440	246	758	162	111	364
ENSG00000171680	1708	686	1705	677	403	1280
ENSG00000162408	1117	256	923	590	231	758
ENSG00000253022	0	0	0	0	0	0
ENSG00000229519	4	1	10	1	3	8
ENSG00000173662	0	1	2	0	0	0
ENSG00000204859	318	117	360	160	86	288
ENSG00000162413	967	238	890	390	153	698
ENSG00000116273	737	203	672	363	169	669
ENSG00000041988	1191	352	988	551	279	1006
ENSG00000007923	1609	500	1290	957	359	1512
ENSG00000228750	0	0	0	0	0	0
ENSG00000239166	0	0	0	0	0	0
ENSG00000237436	11	1	5	3	2	6
ENSG00000171735	1194	355	1376	831	387	1324
ENSG00000227950	0	0	0	0	2	2
ENSG00000237365	0	0	0	0	0	0
ENSG00000207056	0	0	0	0	0	0
ENSG00000237402	3	0	1	0	0	0
ENSG00000237728	0	0	0	0	0	0
ENSG00000225126	1	0	2	0	0	0
ENSG00000270171	0	0	0	0	0	0
ENSG00000270035	0	0	0	0	0	0
ENSG00000269978	0	0	1	0	0	0
ENSG00000049245	7142	1495	5881	3818	1422	4701
ENSG00000269925	6	0	13	3	1	6
ENSG00000049246	190	75	144	91	68	134
ENSG00000236266	23	9	18	14	7	18
ENSG00000049247	33	6	29	19	15	24
ENSG00000049249	1	3	0	0	0	3
ENSG00000270330	0	0	0	0	0	0
ENSG00000116288	8312	2518	7695	4224	1942	6186
ENSG00000200344	0	1	3	0	0	1
ENSG00000116285	840	490	523	354	462	431
ENSG00000238290	0	0	0	0	0	1
ENSG00000232848	0	0	0	0	0	0
ENSG00000229305	0	0	0	0	0	0
ENSG00000200975	1	0	0	0	0	0
ENSG00000227634	0	0	0	0	0	0
ENSG00000233645	0	2	0	0	0	0
ENSG00000265414	0	0	0	0	0	0
ENSG00000251977	0	0	0	0	0	0
ENSG00000162426	53	29	36	40	35	65
ENSG00000252254	0	0	0	0	0	0
ENSG00000142599	5168	1469	3195	2099	1149	3605
ENSG00000232912	3	0	3	2	0	0
ENSG00000221083	0	0	2	1	1	4
ENSG00000270282	2	1	1	1	0	1
ENSG00000234619	1	0	1	1	0	3
ENSG00000224315	4	1	1	1	0	0
ENSG00000222511	0	1	1	0	0	0
ENSG00000226545	2	1	5	0	0	0
ENSG00000228423	9	0	2	0	0	4
ENSG00000229716	0	0	2	0	0	0
ENSG00000074800	38585	9952	35127	23690	8310	30337
ENSG00000236269	4	3	5	2	1	5
ENSG00000230679	6	2	3	8	0	3
ENSG00000201725	0	0	0	0	0	1
ENSG00000238249	1	0	0	0	0	0
ENSG00000232208	0	0	0	0	0	0
ENSG00000232663	0	0	0	0	0	0
ENSG00000131686	0	0	0	0	0	1
ENSG00000265141	0	0	0	0	0	0
ENSG00000197241	17	2	2	1	0	2
ENSG00000142583	70	1	3	0	0	0
ENSG00000252404	0	0	0	0	0	0
ENSG00000180758	120	44	112	97	36	179
ENSG00000207865	1	1	0	1	0	2
ENSG00000228526	41	21	69	21	15	42
ENSG00000234546	159	63	176	58	37	123
ENSG00000049239	3286	1062	1796	1334	940	2035
ENSG00000252841	0	0	0	0	0	0
ENSG00000171621	2401	684	1387	382	400	646
ENSG00000235263	0	0	0	0	0	0
ENSG00000171612	242	72	265	141	42	241
ENSG00000231181	0	1	1	0	0	1
ENSG00000188807	520	140	444	227	119	495
ENSG00000171608	372	139	376	196	98	391
ENSG00000179840	0	0	0	0	0	0
ENSG00000233268	0	0	0	0	0	0
ENSG00000231789	15	5	6	3	3	5
ENSG00000171603	5761	1352	4843	2762	1177	4847
ENSG00000271264	0	0	0	0	0	0
ENSG00000178585	1057	256	904	476	255	864
ENSG00000223989	260	74	235	82	40	180
ENSG00000162441	562	151	507	304	127	494
ENSG00000228150	15	2	11	5	4	13
ENSG00000173614	632	171	657	308	129	507
ENSG00000202415	3	0	5	4	1	2
ENSG00000265521	0	0	0	0	0	0
ENSG00000241326	0	0	0	0	0	0
ENSG00000162444	17	1	14	9	0	18
ENSG00000225786	0	0	0	0	0	0
ENSG00000130939	2244	496	1893	1273	529	1946
ENSG00000224340	1	1	0	0	1	0
ENSG00000233623	2	1	2	0	0	1
ENSG00000201746	0	0	0	0	1	0
ENSG00000054523	2428	496	1857	1302	516	2087
ENSG00000264881	0	0	0	0	0	0
ENSG00000199562	5	5	9	6	0	12
ENSG00000264501	0	0	0	0	0	0
ENSG00000265945	0	1	5	0	0	3
ENSG00000142657	8242	1907	8571	3508	1231	5761
ENSG00000271989	64	15	58	23	7	42
ENSG00000175279	199	40	218	72	37	174
ENSG00000251503	0	0	0	0	0	0
ENSG00000241563	11	1	13	1	2	3
ENSG00000160049	3748	1225	3333	1441	698	2630
ENSG00000203469	415	180	398	133	68	317
ENSG00000142655	1351	416	1200	666	309	1096
ENSG00000243267	0	0	1	4	0	1
ENSG00000130940	257	31	352	76	21	168
ENSG00000272078	202	18	198	33	6	107
ENSG00000225158	0	0	0	0	1	0
ENSG00000175262	1	0	1	0	0	0
ENSG00000215785	1	0	0	0	0	1
ENSG00000264181	0	0	0	0	0	0
ENSG00000207213	0	0	0	0	0	0
ENSG00000120948	4059	1142	3693	2271	1007	3821
ENSG00000009724	22	11	52	17	16	28
ENSG00000271895	19	17	71	17	13	48
ENSG00000116649	3266	852	2705	2086	773	2825
ENSG00000171824	3301	915	3386	2053	972	3028
ENSG00000226849	1205	367	1433	702	314	1190
ENSG00000230337	114	33	105	99	33	150
ENSG00000198793	4366	1020	3338	2439	1047	3446
ENSG00000225602	133	29	76	65	35	93
ENSG00000253086	0	0	0	0	0	0
ENSG00000271794	2	0	0	0	0	0
ENSG00000171819	8	0	4	0	0	1
ENSG00000207451	0	0	0	1	0	3
ENSG00000238173	0	0	0	0	0	0
ENSG00000120942	1536	307	1025	671	198	627
ENSG00000238199	3	0	1	1	0	1
ENSG00000224338	0	0	0	0	0	0
ENSG00000204624	7	0	5	0	1	8
ENSG00000235643	0	0	0	0	0	0
ENSG00000116661	57	46	55	19	13	44
ENSG00000132879	341	137	373	141	104	340
ENSG00000116663	70	24	109	30	26	101
ENSG00000116670	961	267	897	438	198	780
ENSG00000162490	25	3	9	75	26	213
ENSG00000177674	1784	373	1424	664	212	901
ENSG00000215910	873	191	537	439	167	532
ENSG00000177553	1	0	0	0	0	0
ENSG00000177000	3198	748	2139	1479	582	1950
ENSG00000011021	1512	399	1085	631	331	920
ENSG00000242349	150	37	110	62	25	77
ENSG00000175206	150	33	77	45	19	48
ENSG00000120937	0	0	0	1	0	0
ENSG00000224904	0	0	0	0	0	0
ENSG00000199347	5	0	3	1	0	3
ENSG00000201801	0	0	0	3	0	0
ENSG00000116685	3563	901	2928	1758	716	2768
ENSG00000083444	10724	2891	10088	6686	2875	10416
ENSG00000116688	4076	1038	2711	2261	933	3036
ENSG00000270914	0	0	0	0	0	0
ENSG00000116691	797	237	703	361	170	552
ENSG00000202461	3	1	0	0	1	2
ENSG00000243539	0	0	0	0	0	0
ENSG00000120949	1	1	2	5	1	40
ENSG00000201135	0	0	0	0	0	0
ENSG00000227875	0	0	0	0	0	0
ENSG00000028137	652	288	666	1933	961	4275
ENSG00000263676	0	0	0	0	0	2
ENSG00000225196	0	0	0	0	0	0
ENSG00000252969	0	0	0	0	0	0
ENSG00000048707	2035	429	1199	853	407	1401
ENSG00000239149	4	1	6	2	1	5
ENSG00000229484	0	0	0	0	0	0
ENSG00000162496	3680	767	2251	2221	1063	2928
ENSG00000221340	6	0	3	2	4	7
ENSG00000272482	35	4	18	18	21	30
ENSG00000204518	0	0	0	0	0	0
ENSG00000226166	0	0	0	0	0	0
ENSG00000188984	0	0	0	0	0	0
ENSG00000238771	0	0	0	1	0	0
ENSG00000157330	0	0	0	0	0	0
ENSG00000116726	0	0	0	0	0	0
ENSG00000116721	0	0	0	0	0	0
ENSG00000228338	0	0	0	0	0	0
ENSG00000204513	0	0	0	0	0	0
ENSG00000231103	0	0	0	0	0	0
ENSG00000179172	1	0	0	0	1	1
ENSG00000120952	0	0	0	0	0	0
ENSG00000243073	0	0	0	0	0	0
ENSG00000187545	0	0	0	0	0	0
ENSG00000204510	0	0	0	0	0	0
ENSG00000207434	0	0	0	0	0	0
ENSG00000234064	0	0	0	0	0	0
ENSG00000232423	0	0	0	2	0	0
ENSG00000250894	0	0	0	0	0	0
ENSG00000204508	0	0	0	0	0	0
ENSG00000239810	0	0	0	0	0	0
ENSG00000270601	0	0	0	0	0	0
ENSG00000250113	0	0	0	0	0	0
ENSG00000204505	0	0	0	0	0	0
ENSG00000233336	0	0	0	0	0	0
ENSG00000229978	0	0	0	0	0	0
ENSG00000236179	0	0	0	0	0	0
ENSG00000179412	0	0	0	0	0	0
ENSG00000224199	0	0	0	0	0	0
ENSG00000229571	0	0	0	0	0	0
ENSG00000204503	0	0	0	0	0	0
ENSG00000233394	0	0	0	0	0	0
ENSG00000204502	0	0	0	0	0	0
ENSG00000231219	0	0	0	0	0	0
ENSG00000207511	0	0	0	0	0	0
ENSG00000182330	0	0	0	0	0	0
ENSG00000237700	0	0	0	0	0	0
ENSG00000204501	0	0	0	0	0	0
ENSG00000228229	0	0	0	0	0	0
ENSG00000204495	0	0	0	0	0	0
ENSG00000204491	0	0	0	0	0	0
ENSG00000204488	0	0	0	0	0	0
ENSG00000204486	0	0	0	0	0	0
ENSG00000204485	0	0	0	0	0	0
ENSG00000224581	0	0	0	0	0	0
ENSG00000157358	0	0	0	0	0	0
ENSG00000204481	0	0	0	0	0	0
ENSG00000204480	0	0	0	0	0	0
ENSG00000204479	0	0	0	0	0	0
ENSG00000204478	0	0	0	0	0	0
ENSG00000162494	84	19	119	15	4	44
ENSG00000259961	13	2	10	3	0	4
ENSG00000215909	0	0	0	1	0	0
ENSG00000162493	33123	5870	27458	7772	2096	7918
ENSG00000266358	0	0	0	0	0	0
ENSG00000237445	0	0	0	0	0	1
ENSG00000253085	0	0	0	0	0	0
ENSG00000116731	1958	345	1219	693	276	1167
ENSG00000252151	0	0	0	0	0	0
ENSG00000231606	0	0	0	0	0	0
ENSG00000234593	0	0	0	0	0	0
ENSG00000189337	76	16	30	79	37	66
ENSG00000235829	0	0	0	0	0	0
ENSG00000175147	3	1	0	1	1	1
ENSG00000171729	917	234	812	263	101	418
ENSG00000204464	7	2	1	1	0	1
ENSG00000215720	1	4	1	0	3	3
ENSG00000142621	8	4	9	11	5	12
ENSG00000233485	2	1	1	4	3	4
ENSG00000236045	0	0	0	0	0	0
ENSG00000228140	0	0	0	3	0	0
ENSG00000142634	2970	1068	2341	1532	670	2403
ENSG00000162438	2	1	9	1	1	1
ENSG00000142615	0	0	1	1	0	1
ENSG00000215704	9	4	4	2	2	4
ENSG00000132906	381	122	284	232	98	235
ENSG00000116138	873	170	618	475	146	499
ENSG00000251866	0	0	1	1	0	0
ENSG00000272510	34	6	19	16	12	28
ENSG00000116771	34	9	32	50	7	15
ENSG00000237301	2	0	0	0	0	0
ENSG00000235084	7	3	7	2	0	6
ENSG00000252417	0	0	0	0	0	0
ENSG00000236500	0	0	0	0	0	0
ENSG00000197312	1210	261	964	515	218	959
ENSG00000215695	0	0	0	0	0	0
ENSG00000271742	0	0	0	0	0	0
ENSG00000116786	3808	973	2968	2011	967	3548
ENSG00000264048	0	0	0	0	0	0
ENSG00000237938	479	165	501	310	145	513
ENSG00000162461	33	4	60	18	14	104
ENSG00000224459	6	2	30	17	5	82
ENSG00000162460	0	0	1	1	1	11
ENSG00000162458	6167	3041	6337	5113	3490	11049
ENSG00000224321	11	14	10	18	3	6
ENSG00000233954	286	90	282	173	56	223
ENSG00000178715	6	1	4	5	1	6
ENSG00000179743	258	35	183	108	41	169
ENSG00000065526	2872	517	1543	896	472	1750
ENSG00000238818	0	0	0	0	0	0
ENSG00000270620	2	0	0	0	0	1
ENSG00000116809	1479	432	1326	527	241	892
ENSG00000234607	0	1	1	0	2	2
ENSG00000231353	0	0	0	0	0	0
ENSG00000224966	0	0	0	0	0	0
ENSG00000183888	189	56	68	32	13	20
ENSG00000233078	130	48	55	17	10	18
ENSG00000173641	6	0	2	0	0	1
ENSG00000186510	1	0	0	0	0	1
ENSG00000232456	0	0	0	1	0	0
ENSG00000184908	1	0	1	4	0	0
ENSG00000185519	5	4	9	1	0	4
ENSG00000142627	4963	2284	3965	3371	1765	4186
ENSG00000227959	34	14	34	5	3	11
ENSG00000224621	15	5	12	5	1	3
ENSG00000234166	39	13	29	14	7	22
ENSG00000142632	243	57	118	92	47	103
ENSG00000237276	63	8	32	28	13	20
ENSG00000204377	34	17	45	12	8	38
ENSG00000132881	136	25	89	50	19	66
ENSG00000233929	1	0	2	0	1	0
ENSG00000037637	595	169	548	335	180	486
ENSG00000055070	7143	1884	5472	3386	1452	5285
ENSG00000226457	2	0	3	1	3	2
ENSG00000187144	2457	523	1910	1117	497	1712
ENSG00000157191	5253	1179	4208	2752	927	3545
ENSG00000226029	68	12	55	30	13	49
ENSG00000080947	118	42	106	67	26	88
ENSG00000206652	0	0	0	2	0	0
ENSG00000261135	1	0	3	0	0	2
ENSG00000224174	6	2	9	3	1	2
ENSG00000233421	3	0	4	3	1	0
ENSG00000268674	0	0	0	0	0	0
ENSG00000225710	0	0	0	1	0	0
ENSG00000266584	0	0	0	0	0	0
ENSG00000219481	1194	238	1213	492	188	895
ENSG00000271732	0	0	2	1	0	0
ENSG00000215908	489	122	695	266	118	549
ENSG00000186301	33	11	49	17	8	44
ENSG00000207513	0	0	0	0	0	0
ENSG00000237847	0	0	0	0	0	0
ENSG00000264742	0	0	0	0	0	0
ENSG00000236698	21	5	21	8	1	6
ENSG00000268869	0	1	0	0	0	0
ENSG00000268991	0	0	0	0	0	0
ENSG00000058453	1519	512	1410	674	269	1269
ENSG00000207389	0	0	0	0	0	0
ENSG00000227684	4	0	0	0	0	0
ENSG00000186715	23	4	19	4	7	11
ENSG00000223643	0	0	0	0	0	0
ENSG00000230239	0	0	0	0	0	0
ENSG00000263811	0	0	0	0	0	0
ENSG00000228549	5	1	0	3	0	1
ENSG00000238142	111	32	128	39	23	93
ENSG00000235241	68	25	105	41	23	82
ENSG00000207005	2	0	1	0	0	0
ENSG00000272426	2	0	5	0	2	2
ENSG00000117122	2446	1458	2538	703	819	1251
ENSG00000226526	395	82	233	152	52	188
ENSG00000159363	4592	1290	3718	1587	688	2247
ENSG00000117118	1932	435	1719	1032	376	1243
ENSG00000117115	360	34	27	29	0	3
ENSG00000252180	0	0	0	0	0	0
ENSG00000204362	0	1	0	0	0	0
ENSG00000142623	8	4	1	0	0	6
ENSG00000142619	4	0	0	0	0	0
ENSG00000266634	0	0	0	0	0	0
ENSG00000159339	0	0	0	0	0	1
ENSG00000269468	0	0	0	0	0	0
ENSG00000256049	0	0	1	0	0	0
ENSG00000227751	1402	529	1454	863	511	2028
ENSG00000179051	5567	1819	4743	3489	1965	6983
ENSG00000266727	0	0	0	0	0	0
ENSG00000239020	0	0	0	0	0	0
ENSG00000074964	173	51	151	68	32	140
ENSG00000236648	0	0	0	0	0	0
ENSG00000117148	0	0	0	0	0	0
ENSG00000261781	0	0	0	0	0	0
ENSG00000117154	3	0	0	0	0	0
ENSG00000230035	0	0	0	0	0	0
ENSG00000225387	0	0	0	0	0	0
ENSG00000179023	9	0	0	0	1	0
ENSG00000235282	0	0	0	0	0	0
ENSG00000225478	0	0	0	0	0	0
ENSG00000009709	0	0	0	0	0	0
ENSG00000179002	0	0	0	0	0	0
ENSG00000255275	0	0	0	0	0	0
ENSG00000159423	864	159	481	286	83	460
ENSG00000265606	0	0	0	0	0	0
ENSG00000221662	0	0	0	0	0	0
ENSG00000169991	709	230	575	281	215	845
ENSG00000272084	9	1	9	9	2	11
ENSG00000127481	5126	1253	3196	2612	1124	3629
ENSG00000266098	1	0	2	1	1	0
ENSG00000230424	98	27	93	96	29	114
ENSG00000127463	2668	670	2302	1745	660	2318
ENSG00000053372	1491	517	1305	814	351	1243
ENSG00000211454	2	1	9	1	1	3
ENSG00000162482	8	3	7	8	1	11
ENSG00000270728	23	6	18	10	5	13
ENSG00000053371	1659	317	1368	810	271	939
ENSG00000200403	2	0	1	0	0	1
ENSG00000040487	629	151	514	306	111	509
ENSG00000265192	0	0	0	0	0	0
ENSG00000077549	13183	4504	11446	6556	3239	10103
ENSG00000240490	0	5	1	0	2	1
ENSG00000201609	0	0	0	0	0	0
ENSG00000239027	0	0	0	0	0	0
ENSG00000235185	0	0	0	0	0	0
ENSG00000270136	4	1	1	0	4	3
ENSG00000173436	1160	328	1252	652	289	870
ENSG00000226396	5	3	13	1	2	12
ENSG00000158747	2067	653	1478	460	297	952
ENSG00000158748	1	1	0	0	0	0
ENSG00000162542	427	85	299	174	66	237
ENSG00000178828	0	0	0	0	0	1
ENSG00000235434	0	0	0	0	0	0
ENSG00000169914	212	53	188	103	69	235
ENSG00000188784	0	0	0	0	0	0
ENSG00000242688	0	0	0	0	1	0
ENSG00000188257	4	0	0	0	0	0
ENSG00000127472	35	11	13	4	6	4
ENSG00000117215	0	0	0	0	0	0
ENSG00000158786	2	0	1	1	0	0
ENSG00000227066	0	0	0	0	0	0
ENSG00000187980	1	0	1	0	0	0
ENSG00000225986	3	0	0	0	0	0
ENSG00000162543	11	0	0	0	0	0
ENSG00000228105	0	0	0	0	0	0
ENSG00000158816	2	0	0	0	0	0
ENSG00000226664	0	0	0	0	0	0
ENSG00000236963	2	0	0	0	0	1
ENSG00000226487	0	0	0	0	0	0
ENSG00000162545	191	13	57	11	2	46
ENSG00000090432	1047	252	1145	537	152	800
ENSG00000215520	0	0	0	0	0	0
ENSG00000183114	3	0	0	0	0	0
ENSG00000158825	13	36	68	10	7	88
ENSG00000158828	2961	701	2343	1541	662	2459
ENSG00000117242	2550	645	2085	1193	599	2196
ENSG00000257033	0	0	0	0	0	0
ENSG00000244038	12421	3359	12053	7377	3023	10506
ENSG00000117245	1454	275	1120	728	272	1062
ENSG00000235432	0	0	0	0	0	0
ENSG00000189410	35	5	17	13	2	5
ENSG00000233069	0	2	1	0	0	0
ENSG00000127483	5845	1519	5439	2832	1376	4113
ENSG00000203394	1442	466	1554	684	337	1023
ENSG00000075151	3967	1161	3032	2344	1141	3560
ENSG00000251914	0	0	2	0	0	0
ENSG00000221808	0	0	0	0	0	0
ENSG00000233072	5	2	5	4	2	3
ENSG00000236073	2	0	0	0	1	0
ENSG00000235112	1	1	1	0	1	6
ENSG00000266867	21	0	9	8	3	11
ENSG00000117298	23464	5860	20278	10670	5305	21519
ENSG00000236936	0	0	0	1	5	0
ENSG00000231105	8	7	13	5	3	8
ENSG00000236216	0	0	0	0	0	0
ENSG00000228823	0	0	0	0	0	0
ENSG00000236009	0	0	0	0	0	0
ENSG00000227001	0	1	8	1	2	7
ENSG00000187952	2	0	2	4	1	0
ENSG00000186543	0	0	0	0	0	0
ENSG00000142794	165	4	69	67	15	81
ENSG00000176378	0	0	0	0	0	0
ENSG00000162551	27	6	19	340	147	1403
ENSG00000233431	0	0	0	0	0	0
ENSG00000221781	0	0	0	0	0	0
ENSG00000076864	13	1	3	2	1	8
ENSG00000090686	3723	1310	3527	2151	1038	2883
ENSG00000231978	3	0	0	0	2	0
ENSG00000187942	40645	17529	40725	30761	18379	62274
ENSG00000142798	95001	29755	69817	69150	34452	119208
ENSG00000232037	2	3	1	1	2	2
ENSG00000219073	1	0	1	0	1	5
ENSG00000264385	0	0	0	0	0	0
ENSG00000263991	0	0	0	0	0	0
ENSG00000201919	0	0	0	0	0	0
ENSG00000142789	4	0	2	0	0	0
ENSG00000263582	1	0	0	0	0	0
ENSG00000263929	0	0	0	0	0	0
ENSG00000201273	0	0	0	0	0	0
ENSG00000228397	2	1	4	5	3	10
ENSG00000218510	269	74	311	156	57	224
ENSG00000070831	14416	3441	12886	7776	2933	10731
ENSG00000230068	6	5	2	1	6	5
ENSG00000271428	1	1	4	0	0	2
ENSG00000271840	1	1	2	3	3	2
ENSG00000162552	7	2	8	9	5	5
ENSG00000266564	0	0	0	0	0	0
ENSG00000234397	0	0	1	0	1	0
ENSG00000184677	1118	306	910	487	272	818
ENSG00000237200	0	1	2	2	0	0
ENSG00000070886	1	0	0	0	0	0
ENSG00000173372	150	0	0	0	0	0
ENSG00000159189	187	0	0	0	0	0
ENSG00000173369	148	0	0	0	0	0
ENSG00000133216	679	482	696	211	197	482
ENSG00000265422	0	0	0	0	0	0
ENSG00000216157	0	0	0	0	0	0
ENSG00000225952	0	0	0	0	0	1
ENSG00000264014	21	12	14	7	11	19
ENSG00000272796	20	21	24	4	9	15
ENSG00000215906	0	0	0	0	1	0
ENSG00000227868	0	1	2	0	0	1
ENSG00000004487	2099	581	2225	1110	512	1775
ENSG00000240553	0	0	2	0	1	0
ENSG00000263793	0	0	0	0	0	0
ENSG00000266802	0	0	0	0	0	2
ENSG00000169641	3633	874	2290	1578	635	2648
ENSG00000229010	1	0	3	0	3	2
ENSG00000206935	2	1	2	0	1	1
ENSG00000252578	4	0	3	0	0	0
ENSG00000179546	4	7	12	1	3	6
ENSG00000215381	2	0	0	0	0	0
ENSG00000261326	20	8	41	26	19	40
ENSG00000125944	3334	808	3227	2220	857	3097
ENSG00000125945	438	56	317	189	77	273
ENSG00000249087	27	6	52	20	11	30
ENSG00000201405	0	0	0	0	0	0
ENSG00000271420	2	0	0	0	0	0
ENSG00000204219	22	9	17	2	1	12
ENSG00000232482	0	0	0	0	0	0
ENSG00000088280	105	50	143	115	92	298
ENSG00000007968	122	10	101	110	23	158
ENSG00000235052	4	1	0	4	1	2
ENSG00000117318	8800	2025	7563	7996	2338	11614
ENSG00000197880	37	7	33	0	0	2
ENSG00000229239	0	0	0	0	0	0
ENSG00000142676	34110	11404	31934	17012	7060	22956
ENSG00000203589	3	4	0	1	1	3
ENSG00000244609	2	1	0	0	0	1
ENSG00000011007	2623	547	1997	1128	395	1725
ENSG00000236810	395	83	315	163	54	216
ENSG00000057757	1076	298	1014	549	259	817
ENSG00000011009	3014	932	2345	1615	653	2201
ENSG00000117308	884	288	1002	480	226	865
ENSG00000117305	1440	346	982	658	250	812
ENSG00000179163	353	114	522	141	60	295
ENSG00000188822	0	0	0	0	0	0
ENSG00000264347	0	0	0	0	0	0
ENSG00000238538	0	0	0	0	0	0
ENSG00000229106	0	0	0	0	0	0
ENSG00000232557	0	0	0	0	0	0
ENSG00000264926	0	0	0	0	0	0
ENSG00000230228	0	0	0	0	0	0
ENSG00000189266	244	93	245	120	60	159
ENSG00000188529	274	62	275	145	76	246
ENSG00000215905	0	0	0	0	0	0
ENSG00000225315	0	0	0	0	0	0
ENSG00000142661	0	0	2	0	0	6
ENSG00000230703	0	0	0	0	0	0
ENSG00000142677	0	0	0	0	0	0
ENSG00000185436	4	1	0	0	0	1
ENSG00000230023	0	0	0	0	0	0
ENSG00000221032	0	0	0	0	0	0
ENSG00000266511	0	0	0	0	0	0
ENSG00000232298	0	0	0	0	0	0
ENSG00000158055	0	0	0	0	0	1
ENSG00000001460	242	68	212	151	59	212
ENSG00000001461	1371	312	903	707	282	979
ENSG00000117602	149	33	133	78	35	132
ENSG00000266551	0	0	0	0	0	1
ENSG00000264443	15	2	18	6	1	8
ENSG00000184454	0	1	1	0	0	0
ENSG00000227312	0	0	0	0	0	0
ENSG00000239106	0	0	0	0	0	0
ENSG00000133226	2795	797	2494	1595	747	2348
ENSG00000238986	0	0	0	0	1	0
ENSG00000169504	13798	2679	11954	8378	3168	10066
ENSG00000238482	0	0	1	0	1	0
ENSG00000020633	3	0	0	1	0	0
ENSG00000229162	0	0	0	0	0	0
ENSG00000261025	0	0	0	0	0	0
ENSG00000264371	0	0	0	0	0	0
ENSG00000233755	0	0	0	0	0	0
ENSG00000233419	0	0	0	0	0	0
ENSG00000231953	0	0	0	0	0	0
ENSG00000117614	2059	593	2221	907	465	1577
ENSG00000117616	1505	419	2212	957	386	1496
ENSG00000272432	4	1	4	2	3	6
ENSG00000261349	1	0	3	0	0	5
ENSG00000187010	160	0	102	61	0	70
ENSG00000224183	31	0	33	22	0	15
ENSG00000259984	5	0	1	1	1	1
ENSG00000183726	6274	1397	5645	3405	1088	4777
ENSG00000252515	1	0	0	0	0	0
ENSG00000238889	1	1	2	1	2	3
ENSG00000188672	387	121	341	173	90	338
ENSG00000238084	6	1	5	1	0	4
ENSG00000266468	0	0	0	0	0	0
ENSG00000204178	2137	455	2003	1066	379	1660
ENSG00000157978	1456	416	1258	854	292	1016
ENSG00000225643	6	2	1	1	0	3
ENSG00000117643	280	44	137	16	5	29
ENSG00000233478	0	0	0	0	0	1
ENSG00000162430	15578	4384	11329	6044	2830	9134
ENSG00000255054	0	0	0	0	0	0
ENSG00000228172	4278	1365	3668	1633	827	2723
ENSG00000117640	1239	331	1098	652	295	927
ENSG00000223474	136	28	102	77	20	93
ENSG00000272478	123	38	127	82	38	115
ENSG00000127423	223	62	217	133	34	199
ENSG00000236528	187	46	108	67	17	87
ENSG00000182749	785	202	437	313	107	412
ENSG00000207302	0	0	0	0	0	0
ENSG00000117632	12997	3145	11209	5112	1920	7294
ENSG00000229786	2	0	0	0	0	0
ENSG00000223624	0	1	1	0	0	0
ENSG00000264021	0	0	0	0	0	0
ENSG00000266763	0	0	0	0	0	0
ENSG00000158006	963	229	459	233	95	301
ENSG00000207237	1	0	0	0	0	0
ENSG00000252190	0	0	0	0	0	0
ENSG00000252691	1	0	0	0	0	0
ENSG00000158008	4	0	2	0	0	0
ENSG00000158014	0	0	0	0	0	0
ENSG00000158022	2	0	2	0	1	0
ENSG00000265320	0	0	0	0	0	0
ENSG00000175087	195	26	184	87	22	104
ENSG00000197245	162	99	144	110	85	268
ENSG00000142684	562	148	427	310	86	329
ENSG00000236782	583	145	405	304	95	334
ENSG00000142675	0	0	0	0	1	3
ENSG00000188782	0	0	0	0	0	0
ENSG00000236155	2	0	5	0	1	4
ENSG00000130695	393	72	326	219	76	319
ENSG00000270733	0	0	2	1	0	2
ENSG00000142669	11300	4034	9885	5840	2787	9867
ENSG00000158062	3623	1248	3032	1635	845	3141
ENSG00000169442	1	0	0	0	0	0
ENSG00000176092	3	1	0	5	1	1
ENSG00000225854	0	0	0	0	0	0
ENSG00000265143	0	0	0	0	0	0
ENSG00000176083	1	0	0	0	0	0
ENSG00000131914	0	0	0	0	0	0
ENSG00000117682	1371	319	1047	735	203	938
ENSG00000223583	3	2	0	1	0	3
ENSG00000225891	7	1	2	1	3	4
ENSG00000198830	9916	2249	11182	5608	2082	8393
ENSG00000224129	0	0	0	0	0	0
ENSG00000117676	500	139	402	330	121	490
ENSG00000238705	0	0	0	0	0	0
ENSG00000243905	0	0	0	0	0	0
ENSG00000252802	0	0	0	0	0	0
ENSG00000229247	0	0	0	0	0	0
ENSG00000238316	0	0	0	0	0	0
ENSG00000235069	0	0	0	0	0	0
ENSG00000260063	11	0	6	3	4	6
ENSG00000117713	2554	592	1516	1109	524	2076
ENSG00000266138	3	0	1	0	0	1
ENSG00000060642	270	53	198	136	58	158
ENSG00000241188	2	0	0	0	0	0
ENSG00000204160	1030	302	876	410	181	829
ENSG00000175793	84	26	60	7	2	8
ENSG00000226698	53	17	64	24	14	73
ENSG00000142751	988	288	971	515	227	804
ENSG00000198746	523	104	432	229	72	407
ENSG00000090273	3521	1042	3370	1948	705	2899
ENSG00000131910	0	0	3	0	0	0
ENSG00000175707	1	0	0	0	0	0
ENSG00000172746	0	0	1	0	0	0
ENSG00000224064	0	0	0	0	0	0
ENSG00000225294	0	0	0	0	0	0
ENSG00000253368	376	201	522	1018	601	2890
ENSG00000158246	9	1	7	14	3	47
ENSG00000090020	3233	897	2369	1059	480	1722
ENSG00000229985	0	0	0	0	0	0
ENSG00000214973	0	0	2	2	0	1
ENSG00000225159	16	0	12	7	0	8
ENSG00000225990	0	0	0	0	0	0
ENSG00000224311	0	0	0	0	0	0
ENSG00000142784	2638	775	1796	1088	561	2028
ENSG00000252098	0	0	0	0	0	0
ENSG00000243659	2	0	0	0	1	1
ENSG00000186501	1228	315	842	512	239	852
ENSG00000206888	0	0	1	0	0	1
ENSG00000241547	3	4	6	1	0	4
ENSG00000142765	6	1	3	1	0	8
ENSG00000142733	417	132	443	381	153	862
ENSG00000142748	1	0	4	50	22	241
ENSG00000174950	0	0	0	0	0	1
ENSG00000231207	0	0	0	0	0	0
ENSG00000181773	38	18	39	14	12	43
ENSG00000158195	15311	4025	9838	4175	1758	5930
ENSG00000241169	4	3	7	1	0	4
ENSG00000237429	0	0	2	0	0	0
ENSG00000126705	1384	491	915	434	201	788
ENSG00000000938	27	1	8	2	1	7
ENSG00000235912	6	9	2	7	3	9
ENSG00000233975	0	0	0	0	0	0
ENSG00000126709	765	186	1101	319	157	804
ENSG00000225886	0	0	2	0	0	3
ENSG00000206767	0	0	0	0	0	0
ENSG00000226662	0	0	0	0	0	0
ENSG00000207095	0	0	0	0	0	0
ENSG00000009780	304	51	278	93	39	135
ENSG00000231344	9	2	4	4	0	4
ENSG00000230833	0	0	1	0	0	0
ENSG00000117758	2697	693	2160	1554	732	1917
ENSG00000269971	0	1	5	1	1	4
ENSG00000270031	2	0	3	1	0	9
ENSG00000223062	0	0	0	0	0	0
ENSG00000117751	1217	347	1137	677	310	1038
ENSG00000252947	2	0	0	0	0	0
ENSG00000268552	270	96	252	160	72	246
ENSG00000130775	2302	586	1727	310	115	274
ENSG00000117748	966	230	935	616	231	837
ENSG00000130768	14	3	9	4	0	8
ENSG00000227050	65	11	44	27	14	36
ENSG00000158156	855	156	655	364	137	567
ENSG00000158161	1002	244	731	644	250	934
ENSG00000238231	3	1	2	2	0	6
ENSG00000240750	2	1	2	1	0	4
ENSG00000228589	10	5	8	7	2	12
ENSG00000228943	0	0	0	0	0	0
ENSG00000214812	0	0	0	0	0	0
ENSG00000253005	0	0	0	0	0	0
ENSG00000252429	0	0	0	0	0	0
ENSG00000169403	34	3	6	2	0	6
ENSG00000126698	4229	1377	4246	2459	1113	3655
ENSG00000215902	2	0	0	3	1	3
ENSG00000269804	1009	262	932	542	241	803
ENSG00000130770	4185	1227	4174	1876	704	2924
ENSG00000270605	21	7	17	12	8	15
ENSG00000271398	0	4	2	0	1	3
ENSG00000130766	593	143	481	254	98	335
ENSG00000130772	595	198	524	274	108	565
ENSG00000204138	2723	730	2336	1863	772	3277
ENSG00000206779	1	0	1	0	2	3
ENSG00000229820	1	1	0	0	1	2
ENSG00000221216	2	0	2	1	0	2
ENSG00000180198	3270	1000	4187	1487	657	3054
ENSG00000242125	1744	326	2042	790	234	1161
ENSG00000200087	339	41	30	70	23	47
ENSG00000238821	0	0	2	0	0	1
ENSG00000231468	4	2	5	1	1	3
ENSG00000180098	1042	293	1161	520	204	798
ENSG00000197989	422	160	601	226	87	291
ENSG00000221539	18	7	25	9	1	5
ENSG00000120656	683	257	732	309	168	573
ENSG00000188060	159	46	42	59	22	40
ENSG00000229388	8	0	1	0	0	4
ENSG00000270103	5	5	7	2	0	2
ENSG00000162419	715	192	622	434	181	705
ENSG00000252777	1	0	0	0	0	0
ENSG00000198492	3224	980	3297	1713	734	2637
ENSG00000116329	0	0	0	0	0	0
ENSG00000226852	4	0	4	1	4	7
ENSG00000233427	1	1	11	3	8	11
ENSG00000199756	0	0	0	0	0	0
ENSG00000159023	1475	325	1091	807	304	1085
ENSG00000225616	4	0	2	1	0	0
ENSG00000206704	0	0	0	0	0	0
ENSG00000253304	357	102	299	213	67	245
ENSG00000225750	0	0	3	1	0	4
ENSG00000116350	3459	1148	3920	1945	1005	3184
ENSG00000227637	3	1	1	0	1	5
ENSG00000116353	530	172	490	355	130	436
ENSG00000237934	0	0	1	0	0	1
ENSG00000060656	73	12	44	94	58	248
ENSG00000221550	0	0	0	0	0	0
ENSG00000230523	0	0	0	0	0	0
ENSG00000266678	0	0	0	0	0	0
ENSG00000225011	0	0	0	0	0	0
ENSG00000221126	0	0	0	0	0	0
ENSG00000228176	1	0	1	0	0	0
ENSG00000222787	0	0	0	0	0	0
ENSG00000270927	0	0	0	0	0	0
ENSG00000233399	0	0	0	0	0	0
ENSG00000233372	0	0	0	0	0	0
ENSG00000231251	0	0	0	0	0	0
ENSG00000236335	0	0	0	0	0	0
ENSG00000231949	0	0	0	0	0	0
ENSG00000162510	11	3	2	5	2	8
ENSG00000186056	25	7	10	8	2	11
ENSG00000162511	11624	3731	10829	2352	1493	4999
ENSG00000264773	1	0	2	0	0	0
ENSG00000229607	0	0	0	0	0	0
ENSG00000223382	1	0	0	0	0	0
ENSG00000222784	0	0	0	0	0	0
ENSG00000235143	0	1	0	0	0	0
ENSG00000162512	8128	2588	5005	2170	1130	4189
ENSG00000134644	2015	527	1708	1092	505	1744
ENSG00000200154	1	0	1	0	0	2
ENSG00000202107	0	0	1	1	1	0
ENSG00000200181	0	0	3	0	0	0
ENSG00000237329	0	0	1	0	0	1
ENSG00000232768	0	1	0	1	0	1
ENSG00000215900	0	0	0	0	0	0
ENSG00000225142	0	0	0	0	0	0
ENSG00000084628	3	0	1	1	0	0
ENSG00000060688	1120	231	1034	717	241	830
ENSG00000229447	4	0	3	0	3	6
ENSG00000121766	1446	364	1441	883	421	1627
ENSG00000229044	453	150	537	398	176	607
ENSG00000121769	354	64	234	41	22	111
ENSG00000168528	4006	1234	2152	2213	1108	2830
ENSG00000268950	1281	389	741	806	420	957
ENSG00000215899	0	0	0	0	0	0
ENSG00000206981	0	0	0	0	0	0
ENSG00000228682	0	0	1	0	0	0
ENSG00000223907	1	0	0	0	0	0
ENSG00000229167	3	1	11	6	1	10
ENSG00000142910	10747	3661	9421	22564	10433	38577
ENSG00000121764	628	137	464	326	135	428
ENSG00000162517	3665	881	2963	1601	676	2318
ENSG00000235790	12	0	8	5	3	7
ENSG00000264078	1	0	3	2	0	4
ENSG00000084636	40	6	11	11	16	14
ENSG00000121753	69	4	9	9	2	13
ENSG00000266580	0	0	0	0	0	0
ENSG00000254545	10	8	2	5	2	7
ENSG00000134668	189	25	39	21	25	40
ENSG00000203620	0	0	0	0	0	0
ENSG00000269967	3	5	7	1	0	1
ENSG00000184007	6827	1723	5114	3158	1244	4078
ENSG00000212673	12	1	15	2	5	9
ENSG00000228634	0	0	4	4	0	3
ENSG00000121774	6663	1963	6701	3816	1685	5557
ENSG00000203325	3	2	8	2	1	6
ENSG00000121775	1031	253	1031	545	180	918
ENSG00000266203	0	1	3	0	0	0
ENSG00000025800	4278	1286	3336	2046	995	3426
ENSG00000250135	0	0	0	0	0	0
ENSG00000084652	3617	840	2525	1634	602	2356
ENSG00000160050	476	137	418	233	101	359
ENSG00000224066	152	58	152	92	31	127
ENSG00000160051	49	13	59	29	11	58
ENSG00000222046	52	16	50	19	8	32
ENSG00000160055	313	100	326	158	79	289
ENSG00000084623	7953	2443	7274	4154	1859	6075
ENSG00000220785	825	201	1168	229	70	268
ENSG00000183615	32	8	169	8	2	41
ENSG00000182866	10	4	3	1	0	1
ENSG00000252450	0	0	0	0	0	0
ENSG00000116478	6858	1689	6861	3330	1131	3591
ENSG00000175130	14910	3568	11094	4782	1571	5769
ENSG00000233775	3	0	0	1	0	0
ENSG00000162526	135	45	154	51	31	125
ENSG00000225828	211	75	238	84	50	150
ENSG00000160058	2761	556	1873	1307	519	1897
ENSG00000224333	1	0	0	0	0	0
ENSG00000270850	0	0	0	0	0	0
ENSG00000229259	0	0	0	0	0	1
ENSG00000263529	0	0	0	0	0	0
ENSG00000254553	0	0	0	0	2	2
ENSG00000273274	1	0	0	4	2	4
ENSG00000160062	435	135	357	168	150	383
ENSG00000176261	609	227	593	379	175	537
ENSG00000200591	2	0	7	1	0	2
ENSG00000162521	5644	1655	5917	3175	1391	4871
ENSG00000162520	3096	993	3324	1631	777	2763
ENSG00000224409	3	0	1	0	0	0
ENSG00000162522	4918	1014	2790	894	341	871
ENSG00000134684	3460	888	2889	1634	728	2328
ENSG00000116497	629	138	603	305	135	522
ENSG00000160097	222	12	106	1	1	22
ENSG00000121905	161	66	157	79	68	134
ENSG00000121900	255	130	258	165	146	276
ENSG00000221423	0	0	0	0	0	0
ENSG00000116514	741	152	647	285	120	377
ENSG00000267885	0	0	0	0	0	1
ENSG00000217644	0	0	0	0	0	1
ENSG00000239670	0	0	3	0	0	1
ENSG00000236065	11	6	19	11	3	10
ENSG00000004455	2939	810	2439	1720	701	2323
ENSG00000142920	44	4	21	18	6	14
ENSG00000116525	274	83	211	145	57	251
ENSG00000160094	987	299	663	369	223	632
ENSG00000270115	4	0	3	1	1	1
ENSG00000256142	0	0	0	0	0	0
ENSG00000184389	1	1	0	0	0	2
ENSG00000225313	32	7	19	11	12	14
ENSG00000134686	5373	1362	3593	2064	1055	3337
ENSG00000266239	2	0	2	1	1	2
ENSG00000222112	1	1	3	3	2	2
ENSG00000233246	4	0	1	1	0	1
ENSG00000221225	0	0	0	0	0	0
ENSG00000234512	0	0	0	0	0	0
ENSG00000121903	133	29	96	73	39	91
ENSG00000235907	0	0	0	0	0	1
ENSG00000121904	19	0	2	1	0	6
ENSG00000227000	0	0	0	0	0	0
ENSG00000176256	0	0	0	0	0	0
ENSG00000231163	0	0	0	0	0	0
ENSG00000142698	1	0	0	0	0	0
ENSG00000221053	0	0	0	0	0	0
ENSG00000270241	0	0	0	0	0	0
ENSG00000207941	0	0	0	0	0	0
ENSG00000163866	2066	406	1695	1325	400	1511
ENSG00000189280	4	1	0	3	2	4
ENSG00000189433	0	0	1	0	0	1
ENSG00000255811	0	0	0	0	0	0
ENSG00000216162	0	0	0	0	0	0
ENSG00000188910	2	0	0	0	0	3
ENSG00000187513	371	181	319	5465	2574	4793
ENSG00000230163	81	18	52	19	12	51
ENSG00000116544	21	2	11	1	0	0
ENSG00000252728	0	0	0	0	0	0
ENSG00000241014	59	27	68	22	25	57
ENSG00000271741	4	3	11	4	0	7
ENSG00000243749	292	56	243	157	72	188
ENSG00000163867	288	86	338	155	97	212
ENSG00000233940	0	0	0	0	0	0
ENSG00000197056	357	89	330	200	98	291
ENSG00000228348	1	0	0	2	0	1
ENSG00000116560	9432	2884	9792	5489	2496	8842
ENSG00000201868	0	0	0	0	0	0
ENSG00000263591	0	0	0	0	0	0
ENSG00000146463	1592	426	1375	975	540	1481
ENSG00000240374	0	0	0	0	0	1
ENSG00000201542	0	0	0	0	0	0
ENSG00000229994	11	6	10	1	4	10
ENSG00000227409	61	12	37	25	12	46
ENSG00000202129	1	1	0	0	0	0
ENSG00000142687	3071	705	2256	1237	471	1701
ENSG00000236274	1	0	2	1	0	1
ENSG00000020129	834	168	633	392	122	604
ENSG00000239636	3	0	5	9	1	7
ENSG00000116819	10	1	16	9	2	14
ENSG00000126067	3729	937	3292	2383	859	3294
ENSG00000239859	0	0	0	0	0	0
ENSG00000142686	844	183	580	429	114	468
ENSG00000092853	917	161	965	689	253	1165
ENSG00000232335	111	30	98	91	43	160
ENSG00000134698	1010	300	878	465	286	761
ENSG00000092847	1880	428	1230	949	405	1434
ENSG00000271164	0	0	0	1	0	0
ENSG00000271914	10	2	3	5	1	5
ENSG00000126070	694	206	568	332	159	567
ENSG00000271554	29	4	20	11	10	22
ENSG00000232862	0	0	0	0	0	0
ENSG00000092850	10	7	1	2	3	3
ENSG00000116863	1420	393	1130	602	287	867
ENSG00000171812	80	21	28	12	6	29
ENSG00000054116	2497	677	2360	1241	472	1770
ENSG00000116871	8764	2435	7524	4800	2038	7857
ENSG00000264592	0	0	0	0	0	0
ENSG00000054118	6527	1699	5423	3595	1637	5476
ENSG00000231849	0	0	2	0	1	2
ENSG00000214193	1472	491	1277	609	374	1200
ENSG00000142694	1740	536	1652	844	448	1522
ENSG00000116883	37	19	39	27	13	28
ENSG00000196182	2277	485	1456	1321	469	1588
ENSG00000181817	734	216	673	380	158	625
ENSG00000222821	0	0	0	0	0	0
ENSG00000116885	126	24	143	63	27	96
ENSG00000201448	1	1	0	0	0	0
ENSG00000116898	2451	856	2480	1338	585	2153
ENSG00000119535	40	0	3	0	0	0
ENSG00000230214	0	0	0	0	0	0
ENSG00000234481	0	0	0	0	0	0
ENSG00000163873	24	0	2	0	0	0
ENSG00000264698	0	0	0	0	0	0
ENSG00000207328	0	0	0	0	0	0
ENSG00000223944	0	0	0	0	0	0
ENSG00000230451	1	0	0	0	0	0
ENSG00000233621	28	15	31	15	22	29
ENSG00000163874	233	62	214	104	43	145
ENSG00000163875	1486	411	1549	653	357	1070
ENSG00000263675	0	0	1	1	0	0
ENSG00000163877	506	134	414	291	108	371
ENSG00000232273	0	1	1	1	0	1
ENSG00000237749	2	0	6	1	0	2
ENSG00000163879	122	23	77	31	17	44
ENSG00000134697	1344	575	1650	895	427	1670
ENSG00000169218	0	0	1	1	0	0
ENSG00000116922	213	62	205	117	47	193
ENSG00000134690	779	125	586	512	149	694
ENSG00000183317	2	1	1	0	0	0
ENSG00000200421	0	0	0	0	0	0
ENSG00000238871	0	0	0	0	0	0
ENSG00000214141	0	0	0	0	0	0
ENSG00000227416	0	0	0	0	0	0
ENSG00000185090	45	2	54	9	4	22
ENSG00000233728	28	9	26	6	2	16
ENSG00000196449	703	131	678	425	124	563
ENSG00000197982	1208	215	869	589	176	693
ENSG00000188786	586	127	445	230	98	418
ENSG00000230610	0	0	0	0	1	0
ENSG00000235673	2	0	0	1	0	0
ENSG00000230955	158	47	133	74	41	107
ENSG00000204084	683	158	460	333	128	438
ENSG00000252448	3	0	0	0	0	0
ENSG00000222282	0	0	0	0	1	0
ENSG00000183431	2145	610	2251	1422	508	1880
ENSG00000212541	14	1	5	3	2	3
ENSG00000183386	2121	631	1501	546	292	874
ENSG00000183520	1718	442	1610	900	345	1181
ENSG00000185668	0	0	2	0	0	0
ENSG00000224592	0	0	1	0	0	0
ENSG00000223589	0	0	0	0	0	0
ENSG00000265596	0	0	0	0	0	0
ENSG00000237290	0	0	0	0	0	0
ENSG00000200796	0	0	0	0	0	0
ENSG00000238063	0	0	0	0	0	0
ENSG00000215895	7	5	4	0	0	3
ENSG00000116954	2270	389	1944	1078	419	1477
ENSG00000228436	84	21	58	23	17	34
ENSG00000214114	396	116	359	259	102	306
ENSG00000131233	2	0	1	0	1	1
ENSG00000158315	34	7	23	6	9	35
ENSG00000199963	0	0	0	0	0	0
ENSG00000207466	0	0	0	0	0	0
ENSG00000235549	0	0	0	0	0	0
ENSG00000174574	1370	323	1326	825	300	990
ENSG00000168653	5157	1652	4869	2556	1213	4325
ENSG00000127603	17883	4635	10970	7941	3674	13010
ENSG00000206654	2	1	0	1	0	1
ENSG00000270040	0	4	0	0	0	0
ENSG00000226438	66	19	29	41	17	62
ENSG00000217897	0	1	2	0	1	5
ENSG00000255103	1227	176	331	202	95	423
ENSG00000183682	20	3	13	4	2	5
ENSG00000237624	188	22	54	54	16	46
ENSG00000182109	32	6	24	7	5	8
ENSG00000243970	4	2	2	0	0	0
ENSG00000090621	11538	3651	9806	6114	3241	8666
ENSG00000228060	2388	722	1893	1415	706	1756
ENSG00000201457	1	1	2	1	0	0
ENSG00000163909	6	2	4	3	4	2
ENSG00000225903	0	0	0	0	0	0
ENSG00000116981	0	0	0	0	0	0
ENSG00000116983	2	0	0	0	0	0
ENSG00000084072	1378	425	1160	684	322	946
ENSG00000225333	0	0	0	0	0	0
ENSG00000252413	0	0	0	0	0	0
ENSG00000116985	58	8	28	25	3	24
ENSG00000198754	44	12	49	4	2	33
ENSG00000261798	1	0	0	0	0	0
ENSG00000229213	0	0	0	0	0	0
ENSG00000043514	327	109	355	170	69	214
ENSG00000202222	1	0	0	0	1	1
ENSG00000116990	19	7	14	9	2	5
ENSG00000236546	7	0	2	0	0	2
ENSG00000207356	0	0	0	0	0	0
ENSG00000168389	28	1	7	5	3	15
ENSG00000228477	3	0	2	1	1	2
ENSG00000131236	15260	3229	12775	8897	3527	11824
ENSG00000131238	4282	968	4914	2705	937	3944
ENSG00000226745	0	0	0	0	0	0
ENSG00000117000	441	111	406	217	117	296
ENSG00000207508	0	0	1	0	0	0
ENSG00000188800	0	0	0	0	0	0
ENSG00000259943	82	21	92	44	21	52
ENSG00000084073	1763	363	1621	1117	374	1447
ENSG00000231296	2	0	1	1	1	3
ENSG00000049089	31	3	18	22	11	46
ENSG00000227311	0	0	0	0	0	0
ENSG00000084070	449	100	410	231	109	413
ENSG00000213172	0	0	0	0	0	0
ENSG00000187801	40	6	26	18	5	19
ENSG00000260920	33	9	21	20	9	30
ENSG00000187815	87	25	112	48	23	83
ENSG00000238287	17	9	27	18	10	24
ENSG00000164002	227	47	257	137	33	174
ENSG00000227278	70	13	82	44	21	51
ENSG00000238186	50	9	54	18	11	43
ENSG00000117010	78	18	103	39	10	93
ENSG00000236505	0	0	0	0	0	0
ENSG00000233910	0	0	0	0	0	0
ENSG00000117016	33	8	16	6	2	13
ENSG00000237899	3	2	3	0	0	2
ENSG00000272145	171	34	123	90	35	118
ENSG00000066136	1402	400	1499	630	289	1118
ENSG00000198974	0	0	0	0	0	0
ENSG00000207962	0	0	0	0	0	0
ENSG00000117013	4	0	0	1	0	2
ENSG00000264582	0	0	0	0	0	0
ENSG00000179862	547	166	580	111	46	154
ENSG00000229528	0	0	0	0	0	0
ENSG00000228940	0	0	0	0	0	0
ENSG00000233118	0	0	0	0	0	0
ENSG00000171793	886	250	1020	692	211	911
ENSG00000171790	7	7	20	5	7	6
ENSG00000010803	869	305	701	394	260	675
ENSG00000215893	0	0	0	0	0	2
ENSG00000235358	0	0	0	0	2	1
ENSG00000213987	0	0	0	0	0	0
ENSG00000204060	2	1	1	2	0	3
ENSG00000229901	1	0	0	0	0	2
ENSG00000127129	0	0	0	0	0	0
ENSG00000127124	275	80	213	65	49	103
ENSG00000230881	0	0	0	0	0	0
ENSG00000230638	1	1	0	0	0	0
ENSG00000264896	0	0	0	0	0	0
ENSG00000227538	0	0	0	0	0	0
ENSG00000228776	0	0	0	0	0	0
ENSG00000044012	0	0	0	0	0	0
ENSG00000197273	0	0	0	0	0	0
ENSG00000198815	1847	535	1244	601	332	893
ENSG00000227527	42	6	28	7	4	2
ENSG00000177181	17	1	4	0	0	0
ENSG00000235002	0	0	0	0	0	0
ENSG00000066185	19	2	16	6	6	13
ENSG00000127125	1149	354	1310	620	321	928
ENSG00000186409	26	5	29	7	4	17
ENSG00000230116	0	0	0	0	0	0
ENSG00000236876	3	0	2	0	0	0
ENSG00000200254	0	0	1	0	0	0
ENSG00000236180	1	0	0	0	0	0
ENSG00000171960	571	201	610	353	129	530
ENSG00000234917	1	0	1	1	0	1
ENSG00000065978	38854	12842	41285	20304	8950	28593
ENSG00000164007	0	0	0	0	0	0
ENSG00000117385	3989	1088	4263	2252	995	3579
ENSG00000164008	327	91	310	146	58	188
ENSG00000228452	36	3	19	10	2	18
ENSG00000177868	574	132	512	230	91	330
ENSG00000164010	714	175	535	317	163	404
ENSG00000228192	274	69	192	133	68	136
ENSG00000164011	164	50	166	72	38	146
ENSG00000233708	0	0	0	0	0	0
ENSG00000237090	0	0	0	0	0	0
ENSG00000225099	3	0	0	1	0	1
ENSG00000117394	435	79	479	266	94	397
ENSG00000227533	4	1	12	4	8	11
ENSG00000207256	0	0	0	0	0	0
ENSG00000252803	0	0	1	0	0	0
ENSG00000186973	3	0	1	0	0	2
ENSG00000117395	1975	541	2152	1283	437	1702
ENSG00000243710	414	129	426	311	112	371
ENSG00000179178	1	0	0	0	0	0
ENSG00000253313	1	0	0	0	0	2
ENSG00000066056	32098	9413	32244	12095	6047	21709
ENSG00000117400	5	0	5	0	1	4
ENSG00000234694	3	4	7	4	4	7
ENSG00000117399	2186	386	2609	1216	380	2159
ENSG00000066322	6122	1410	5518	2922	1045	4070
ENSG00000159479	1161	359	1205	630	238	1057
ENSG00000229431	225	67	220	138	55	242
ENSG00000198198	4189	1886	4579	1205	670	2293
ENSG00000229372	109	53	118	57	39	87
ENSG00000178922	4153	1982	5146	1034	644	1924
ENSG00000229348	112	48	133	39	20	90
ENSG00000142949	11621	3906	8776	3579	1827	5009
ENSG00000066135	1793	460	1213	971	383	1509
ENSG00000236200	587	176	495	349	201	552
ENSG00000126091	505	134	392	233	108	315
ENSG00000229444	0	0	3	1	1	4
ENSG00000252201	0	0	0	1	0	0
ENSG00000233674	3	0	3	1	0	2
ENSG00000224751	0	0	1	0	0	1
ENSG00000117407	1	0	1	1	1	5
ENSG00000237950	2	1	3	0	0	3
ENSG00000117408	983	198	836	502	193	776
ENSG00000132768	630	151	465	291	92	390
ENSG00000117410	2488	514	2382	1135	394	1917
ENSG00000117411	2173	705	1991	1077	513	1701
ENSG00000159214	129	45	129	41	14	85
ENSG00000196517	61	10	20	5	7	23
ENSG00000230615	3	1	7	0	1	4
ENSG00000227163	0	0	0	0	0	0
ENSG00000271647	0	0	0	0	0	0
ENSG00000239560	0	0	0	0	0	0
ENSG00000171872	0	0	0	0	0	0
ENSG00000233514	0	0	1	0	1	3
ENSG00000239275	0	0	0	0	0	0
ENSG00000226804	0	0	0	0	0	0
ENSG00000200171	0	0	0	0	0	0
ENSG00000238037	0	0	0	0	0	0
ENSG00000227994	0	0	0	0	0	0
ENSG00000271329	0	0	0	0	0	2
ENSG00000178028	1018	256	995	514	225	867
ENSG00000117419	1238	361	1151	714	265	1109
ENSG00000233602	0	2	0	2	0	1
ENSG00000252146	0	0	0	0	0	0
ENSG00000199385	0	0	0	0	0	0
ENSG00000187147	2499	781	2108	1192	526	1934
ENSG00000263381	0	0	0	0	0	0
ENSG00000126106	1629	297	1031	693	242	892
ENSG00000198520	12	2	10	4	3	5
ENSG00000199377	0	0	0	0	0	0
ENSG00000200169	2	0	1	1	0	1
ENSG00000142945	726	112	846	456	151	757
ENSG00000225721	7314	2215	7128	3884	1698	5169
ENSG00000142937	52896	17571	54255	25474	12075	40285
ENSG00000264294	0	0	0	0	0	0
ENSG00000200913	15	1	7	5	0	1
ENSG00000202031	3	1	2	0	0	1
ENSG00000207421	0	0	0	0	0	0
ENSG00000234093	1	2	1	0	1	0
ENSG00000142959	2	6	6	4	3	5
ENSG00000173846	1070	278	823	525	229	902
ENSG00000188396	56	29	58	25	28	74
ENSG00000222009	473	226	380	249	230	478
ENSG00000117425	23	8	37	5	17	55
ENSG00000202444	0	0	0	0	0	0
ENSG00000226499	0	0	2	0	1	1
ENSG00000070785	750	196	760	483	181	752
ENSG00000266294	0	0	0	0	0	0
ENSG00000229815	3	1	2	2	1	1
ENSG00000232369	2	0	1	1	0	3
ENSG00000268949	0	0	1	0	0	3
ENSG00000126107	3990	1059	3076	1799	775	3171
ENSG00000126088	5455	1530	4471	3512	1260	4412
ENSG00000162415	237	99	84	686	510	1083
ENSG00000264650	0	0	0	1	0	8
ENSG00000234315	0	0	1	1	2	3
ENSG00000221707	0	0	0	0	0	0
ENSG00000186603	40	7	39	42	12	48
ENSG00000132781	392	93	272	170	66	198
ENSG00000132773	480	113	424	274	95	386
ENSG00000070759	323	63	251	141	53	177
ENSG00000238945	0	0	0	0	0	0
ENSG00000236872	1	0	0	0	0	2
ENSG00000236624	39	27	76	32	12	63
ENSG00000132763	653	241	682	305	181	552
ENSG00000117450	17893	5801	18563	9794	4165	15205
ENSG00000234379	0	0	0	0	0	0
ENSG00000117448	4662	1262	3860	1727	646	2597
ENSG00000132780	3380	1066	3888	2457	1046	4207
ENSG00000159588	41	6	57	17	9	24
ENSG00000159592	3110	843	3060	1554	752	2205
ENSG00000225447	16	3	17	9	6	17
ENSG00000234329	6	6	15	2	2	8
ENSG00000159596	923	359	932	522	257	797
ENSG00000197429	334	100	279	173	103	294
ENSG00000230896	39	13	38	13	7	40
ENSG00000236111	0	0	1	1	0	1
ENSG00000086015	1513	534	1508	588	360	1071
ENSG00000232467	0	0	0	0	0	0
ENSG00000117461	1380	442	854	1650	498	2409
ENSG00000226957	2	1	0	1	1	2
ENSG00000233114	2	0	0	1	0	2
ENSG00000227857	4	5	2	2	1	0
ENSG00000117472	14	5	20	14	2	8
ENSG00000250719	0	0	0	0	0	0
ENSG00000085998	2085	545	1877	1124	455	1655
ENSG00000171357	10	4	23	7	1	19
ENSG00000085999	319	70	366	209	80	305
ENSG00000132128	2407	605	2207	1267	575	1859
ENSG00000173660	4715	1452	5028	2381	1014	3759
ENSG00000117481	1096	268	780	495	173	628
ENSG00000225779	2	0	2	0	0	0
ENSG00000117480	34	7	39	21	4	42
ENSG00000232022	0	0	0	0	0	2
ENSG00000224863	0	0	0	0	0	0
ENSG00000225667	0	0	0	0	0	0
ENSG00000197587	0	0	0	0	0	0
ENSG00000269956	225	54	193	115	30	138
ENSG00000162456	0	0	0	0	0	0
ENSG00000079277	1086	298	1004	581	214	771
ENSG00000142961	653	118	454	292	86	317
ENSG00000123472	1325	370	1262	526	246	881
ENSG00000159658	10724	1628	6296	3266	1089	3800
ENSG00000233647	0	2	0	1	0	0
ENSG00000186118	6	2	0	1	0	1
ENSG00000228237	489	70	278	168	61	184
ENSG00000236476	0	0	0	0	0	0
ENSG00000142973	1	0	3	1	0	1
ENSG00000154198	0	0	0	0	0	0
ENSG00000238145	0	0	0	0	0	0
ENSG00000187048	2	0	0	0	0	0
ENSG00000186377	228	26	214	12	0	12
ENSG00000259832	0	0	0	0	0	0
ENSG00000261196	0	0	0	0	0	0
ENSG00000261593	0	0	0	0	0	0
ENSG00000261290	0	0	0	0	0	0
ENSG00000186160	0	0	0	0	0	0
ENSG00000225154	0	0	1	0	0	0
ENSG00000225506	6	0	2	3	0	5
ENSG00000162365	0	0	0	0	0	0
ENSG00000225514	0	0	0	0	0	0
ENSG00000224805	4	0	1	2	1	4
ENSG00000162366	6	0	1	2	0	0
ENSG00000162367	2643	834	2373	1312	681	2020
ENSG00000226252	247	57	198	122	43	184
ENSG00000123473	563	95	520	353	148	523
ENSG00000162368	3547	1107	3675	2019	1063	3295
ENSG00000225762	5	4	6	4	2	3
ENSG00000186790	0	1	0	1	0	2
ENSG00000237424	77	20	58	23	24	84
ENSG00000186564	23	7	15	11	7	16
ENSG00000271355	0	0	0	0	0	0
ENSG00000229554	0	0	0	0	0	0
ENSG00000221346	0	0	0	0	0	0
ENSG00000227883	0	0	0	0	0	0
ENSG00000221447	0	0	0	0	0	0
ENSG00000227947	0	0	0	0	0	0
ENSG00000269113	1	0	1	0	0	0
ENSG00000223814	0	0	0	0	0	0
ENSG00000273395	0	0	0	0	0	0
ENSG00000225028	0	0	0	0	0	0
ENSG00000226133	0	0	0	0	0	0
ENSG00000231413	0	0	0	0	0	0
ENSG00000237180	0	0	0	0	0	0
ENSG00000242267	1	0	1	0	0	1
ENSG00000269709	0	0	0	0	0	0
ENSG00000223720	0	0	0	0	0	0
ENSG00000117834	15	0	2	0	0	2
ENSG00000272491	0	0	0	0	0	0
ENSG00000132122	78	13	75	16	6	49
ENSG00000224986	1	0	0	0	0	0
ENSG00000206700	0	0	0	0	0	0
ENSG00000235105	1	1	1	1	0	0
ENSG00000223175	0	0	0	0	0	0
ENSG00000232514	0	0	0	0	0	0
ENSG00000186094	15	3	8	2	0	2
ENSG00000162373	31	11	15	4	4	10
ENSG00000229846	0	0	0	0	0	0
ENSG00000239144	0	0	0	0	0	0
ENSG00000230114	0	0	0	0	0	0
ENSG00000225623	1	0	0	0	0	0
ENSG00000237478	0	0	0	0	0	0
ENSG00000215887	0	0	1	0	0	0
ENSG00000221746	0	0	0	0	0	0
ENSG00000227839	1	0	0	0	0	0
ENSG00000233595	0	0	0	0	0	0
ENSG00000162374	3	1	4	0	0	1
ENSG00000230828	0	0	0	0	0	0
ENSG00000237337	0	0	0	0	0	0
ENSG00000233407	0	0	0	0	0	0
ENSG00000234080	0	0	0	0	0	0
ENSG00000229316	0	0	0	0	0	0
ENSG00000225671	0	0	0	0	0	0
ENSG00000142700	7	0	0	0	0	0
ENSG00000271782	4	2	3	0	0	0
ENSG00000185104	1266	341	1098	695	271	871
ENSG00000225767	1	0	2	1	0	1
ENSG00000202140	0	0	0	0	0	0
ENSG00000207194	0	0	0	0	0	0
ENSG00000252825	1	0	1	0	0	0
ENSG00000230585	0	0	1	3	0	0
ENSG00000237130	2	0	0	0	0	0
ENSG00000123080	839	159	951	607	206	942
ENSG00000265538	0	0	0	0	0	0
ENSG00000204006	0	0	0	0	0	0
ENSG00000200262	0	0	0	0	0	0
ENSG00000213478	1	2	4	1	0	1
ENSG00000239101	0	0	0	0	0	0
ENSG00000221492	0	0	0	0	0	0
ENSG00000203356	7	2	10	5	2	1
ENSG00000238618	0	0	0	0	0	0
ENSG00000123091	4856	1338	4602	2855	1314	3638
ENSG00000233406	6	0	2	0	1	6
ENSG00000236434	1	2	1	2	1	1
ENSG00000085831	108	25	85	29	17	60
ENSG00000261664	1	0	1	1	0	0
ENSG00000085832	3496	975	2585	1691	970	2191
ENSG00000232027	6	2	11	4	3	6
ENSG00000206595	1	0	2	0	1	2
ENSG00000238140	4	0	1	2	2	3
ENSG00000227070	6	4	3	5	2	4
ENSG00000252032	0	0	0	0	0	0
ENSG00000227742	4	0	0	0	1	0
ENSG00000117859	2153	692	2148	1201	683	1878
ENSG00000236973	0	0	0	0	0	0
ENSG00000232846	0	0	1	0	0	0
ENSG00000212624	0	1	0	0	2	0
ENSG00000078618	4233	1074	4000	2832	1167	3652
ENSG00000266993	671	157	674	388	186	576
ENSG00000272175	1	0	4	1	0	2
ENSG00000212076	0	0	0	0	0	0
ENSG00000230604	0	0	2	0	2	0
ENSG00000212174	0	0	0	0	0	0
ENSG00000265769	0	0	0	0	0	0
ENSG00000169213	313	169	164	618	426	561
ENSG00000229032	0	0	0	0	0	0
ENSG00000264613	0	0	0	0	0	0
ENSG00000117862	2090	562	2213	1320	503	1861
ENSG00000198841	332	92	305	188	60	275
ENSG00000223390	120	20	84	78	37	95
ENSG00000228369	0	0	0	0	1	0
ENSG00000134717	1313	354	1217	766	303	996
ENSG00000157077	1148	272	918	445	213	710
ENSG00000241745	2	0	1	0	0	0
ENSG00000228407	4	5	9	4	2	11
ENSG00000223429	0	1	0	0	0	1
ENSG00000224255	1	1	0	0	0	1
ENSG00000236004	0	0	1	0	0	0
ENSG00000237663	2	0	2	0	0	0
ENSG00000213735	0	0	0	0	0	2
ENSG00000154222	1808	505	1645	870	420	1532
ENSG00000272100	235	61	262	152	49	224
ENSG00000224680	3	0	7	2	2	6
ENSG00000085840	192	30	196	158	36	199
ENSG00000134748	1290	330	1281	548	256	944
ENSG00000134744	773	158	564	380	199	472
ENSG00000239063	0	0	0	1	0	0
ENSG00000272371	0	0	3	1	0	0
ENSG00000236290	0	0	0	0	0	0
ENSG00000116157	300	100	421	213	153	478
ENSG00000182183	3	0	0	0	0	0
ENSG00000162377	413	101	336	191	63	248
ENSG00000233664	0	0	0	0	0	0
ENSG00000239640	0	0	0	0	0	0
ENSG00000162378	1556	306	1318	663	357	1143
ENSG00000252018	0	0	0	0	0	0
ENSG00000228929	10	3	13	9	3	6
ENSG00000206627	0	0	3	0	0	0
ENSG00000203995	0	0	2	1	2	1
ENSG00000242391	0	0	0	0	0	0
ENSG00000121310	73	102	110	32	74	79
ENSG00000230953	1	3	1	2	0	0
ENSG00000231866	0	0	0	0	0	0
ENSG00000116171	2486	917	2946	1543	828	2388
ENSG00000264834	0	0	0	0	0	0
ENSG00000266188	0	0	0	0	0	0
ENSG00000265815	0	0	2	0	0	0
ENSG00000237279	0	0	0	0	0	0
ENSG00000236360	6	2	6	1	1	2
ENSG00000226147	0	0	0	1	0	0
ENSG00000174348	1	0	3	0	0	3
ENSG00000232993	0	0	0	0	0	0
ENSG00000227644	0	0	1	0	0	0
ENSG00000162383	0	0	0	0	0	0
ENSG00000235563	0	0	0	0	0	0
ENSG00000157184	602	142	489	350	135	469
ENSG00000236723	266	55	183	144	51	179
ENSG00000162384	1566	444	1491	843	329	1234
ENSG00000259818	0	0	0	1	0	1
ENSG00000162385	1513	496	1736	876	402	1477
ENSG00000226754	41	13	42	29	16	56
ENSG00000270172	143	21	199	75	33	161
ENSG00000157193	554	143	626	526	160	721
ENSG00000234578	0	0	0	1	1	0
ENSG00000228838	31	3	28	28	11	32
ENSG00000225030	0	1	0	0	0	3
ENSG00000232762	1	1	1	3	0	3
ENSG00000225675	4	0	0	0	0	5
ENSG00000226938	0	0	0	0	0	0
ENSG00000230138	0	0	2	0	2	0
ENSG00000236253	0	0	0	0	0	0
ENSG00000143006	0	0	0	0	0	0
ENSG00000174332	0	0	2	0	0	0
ENSG00000239007	0	0	0	0	0	0
ENSG00000058804	610	95	544	409	95	372
ENSG00000201003	0	0	0	0	0	0
ENSG00000264454	1	0	0	0	0	0
ENSG00000229687	0	0	0	0	0	0
ENSG00000058799	583	111	578	233	103	308
ENSG00000211452	3	0	2	2	0	3
ENSG00000081870	661	216	617	347	145	503
ENSG00000116212	1033	182	870	603	171	499
ENSG00000219102	6	0	4	3	0	2
ENSG00000203985	0	0	0	0	0	0
ENSG00000197015	0	0	0	0	0	0
ENSG00000272091	86	25	105	49	20	62
ENSG00000116209	4269	918	4207	2386	899	2795
ENSG00000203276	3	0	3	4	1	3
ENSG00000116205	318	70	276	144	72	285
ENSG00000264208	0	0	0	0	0	0
ENSG00000225183	1	0	0	0	0	0
ENSG00000237611	25	19	26	12	11	20
ENSG00000212670	14	11	16	15	9	23
ENSG00000157211	5	0	1	1	0	0
ENSG00000256407	3	0	0	0	0	2
ENSG00000248835	126	34	79	40	24	70
ENSG00000215883	110	29	64	34	21	50
ENSG00000116221	2739	669	2246	1409	523	1694
ENSG00000157216	1360	538	1143	713	426	1520
ENSG00000198711	4	0	3	1	1	3
ENSG00000225632	0	0	0	0	0	0
ENSG00000232245	0	0	0	0	0	0
ENSG00000265404	0	0	0	0	0	0
ENSG00000235741	0	0	0	0	0	0
ENSG00000237173	0	0	0	0	0	0
ENSG00000252646	0	0	0	0	0	0
ENSG00000227453	0	0	0	0	0	0
ENSG00000162390	188	30	189	277	88	472
ENSG00000162391	59	24	78	86	42	237
ENSG00000230728	0	0	0	0	1	0
ENSG00000271723	0	0	1	0	0	1
ENSG00000184313	3	0	1	0	4	6
ENSG00000243725	63	14	64	37	16	72
ENSG00000162396	147	24	102	48	17	73
ENSG00000006555	0	0	0	0	0	0
ENSG00000237453	0	0	0	0	0	0
ENSG00000162398	0	0	0	0	0	2
ENSG00000116133	14786	3198	11219	9286	3031	12837
ENSG00000242396	642	118	379	522	120	539
ENSG00000233203	1	1	1	0	2	3
ENSG00000143001	1	4	0	0	1	0
ENSG00000233271	0	1	0	0	0	0
ENSG00000162399	0	0	2	0	0	0
ENSG00000169174	28	4	20	15	7	32
ENSG00000162402	2099	471	1551	847	425	1247
ENSG00000231090	0	0	1	0	0	1
ENSG00000231095	0	0	0	0	0	0
ENSG00000265822	0	0	0	0	0	0
ENSG00000231900	0	0	0	0	0	0
ENSG00000232198	0	0	0	0	0	0
ENSG00000199831	0	0	0	0	0	0
ENSG00000252162	0	0	0	0	0	0
ENSG00000272051	0	0	0	0	0	0
ENSG00000234810	0	0	0	0	0	0
ENSG00000233147	0	0	0	0	0	0
ENSG00000230250	0	0	0	0	0	0
ENSG00000227104	0	0	0	0	0	0
ENSG00000233079	0	0	0	0	0	0
ENSG00000235612	0	0	0	0	0	0
ENSG00000229871	0	0	1	0	0	0
ENSG00000260971	7	1	6	1	0	2
ENSG00000223307	0	0	0	0	0	0
ENSG00000223956	6	0	0	0	0	5
ENSG00000162407	1973	255	1381	648	111	648
ENSG00000236776	0	0	1	0	0	1
ENSG00000224980	0	0	0	0	0	0
ENSG00000225475	0	0	0	0	0	1
ENSG00000162409	122	13	81	26	8	36
ENSG00000187889	7	0	0	0	0	0
ENSG00000229913	0	0	0	0	0	0
ENSG00000157131	0	0	0	0	0	0
ENSG00000021852	0	0	0	0	0	0
ENSG00000236341	0	0	0	0	0	0
ENSG00000221591	0	0	0	0	0	0
ENSG00000173406	13	2	3	2	0	5
ENSG00000227935	0	0	0	0	0	0
ENSG00000236888	0	0	0	0	0	0
ENSG00000238773	0	0	0	0	0	0
ENSG00000226759	0	0	0	0	0	0
ENSG00000229887	0	0	0	1	0	2
ENSG00000223416	1	0	0	0	0	1
ENSG00000235038	0	0	0	0	0	0
ENSG00000230546	0	0	0	0	0	0
ENSG00000233216	0	0	0	0	0	0
ENSG00000162600	230	91	242	136	66	214
ENSG00000270209	0	0	0	0	0	0
ENSG00000264128	0	0	0	0	0	0
ENSG00000184292	1339	966	1395	308	212	379
ENSG00000185839	6	2	3	0	1	7
ENSG00000162601	817	172	741	398	197	576
ENSG00000222168	0	0	0	0	0	0
ENSG00000264081	0	0	2	0	0	1
ENSG00000177606	6276	1577	3405	3815	1711	4765
ENSG00000234807	4	1	5	0	2	0
ENSG00000272226	3	1	1	0	0	2
ENSG00000231740	0	0	1	0	0	0
ENSG00000232453	10	2	11	5	0	5
ENSG00000228121	0	0	0	0	0	1
ENSG00000230812	12	7	13	3	3	8
ENSG00000241042	0	0	0	0	0	0
ENSG00000235215	0	0	0	0	0	0
ENSG00000237352	3	0	4	0	0	4
ENSG00000224609	0	0	0	0	0	1
ENSG00000270457	0	0	0	0	0	0
ENSG00000172456	224	57	165	95	55	115
ENSG00000266150	0	0	0	0	0	0
ENSG00000226883	0	0	0	0	0	0
ENSG00000231816	0	0	0	0	0	0
ENSG00000134709	3	0	0	4	0	0
ENSG00000134716	3	0	3	2	0	1
ENSG00000265535	0	0	0	0	0	0
ENSG00000162598	2	0	0	0	0	0
ENSG00000229332	0	0	0	0	0	0
ENSG00000238242	0	0	0	0	0	0
ENSG00000226476	3	5	3	0	2	0
ENSG00000231252	10	3	10	1	0	3
ENSG00000162599	2847	791	2186	1031	595	1620
ENSG00000237928	142	45	160	3	1	4
ENSG00000263380	0	0	0	0	0	0
ENSG00000270742	0	0	4	3	0	2
ENSG00000237853	0	0	0	1	0	3
ENSG00000264551	0	0	0	0	0	0
ENSG00000223920	0	0	0	0	0	0
ENSG00000162604	666	127	628	413	111	399
ENSG00000271200	16	4	7	1	0	8
ENSG00000132849	263	68	212	89	61	115
ENSG00000200575	0	0	0	0	0	0
ENSG00000212360	0	0	1	0	0	0
ENSG00000236646	0	2	0	0	0	0
ENSG00000242860	0	0	0	0	0	0
ENSG00000263908	0	0	0	0	0	0
ENSG00000234204	0	0	0	0	0	0
ENSG00000234088	0	0	0	0	0	0
ENSG00000240563	0	0	0	0	0	0
ENSG00000237227	0	0	0	0	0	0
ENSG00000200174	0	0	0	0	0	0
ENSG00000132854	2	0	0	0	0	2
ENSG00000201153	0	0	0	0	0	0
ENSG00000162607	1149	184	1137	638	213	933
ENSG00000116641	249	36	219	136	67	254
ENSG00000270549	0	0	0	0	0	1
ENSG00000132855	1	0	0	0	1	0
ENSG00000269624	0	0	0	0	5	0
ENSG00000213703	0	0	2	0	0	3
ENSG00000235545	1	0	1	0	0	0
ENSG00000125703	255	70	326	166	55	271
ENSG00000234318	0	0	0	1	0	0
ENSG00000237163	0	0	1	0	0	0
ENSG00000229537	0	0	0	0	0	0
ENSG00000227485	0	0	0	0	0	0
ENSG00000229225	0	0	0	0	0	0
ENSG00000203605	0	0	0	0	0	0
ENSG00000271593	0	0	0	0	0	0
ENSG00000224209	0	0	0	0	0	0
ENSG00000228734	0	0	0	0	0	0
ENSG00000223683	0	0	0	0	0	0
ENSG00000230798	1	0	0	0	0	0
ENSG00000187140	1	0	0	0	0	0
ENSG00000252784	0	0	0	0	0	0
ENSG00000236674	0	1	0	0	0	0
ENSG00000088035	380	101	401	248	100	300
ENSG00000142856	557	140	575	256	119	377
ENSG00000203965	129	30	140	74	39	120
ENSG00000264271	0	0	0	0	0	0
ENSG00000251720	1	0	2	0	1	1
ENSG00000116652	1	1	1	1	0	0
ENSG00000079739	1264	164	760	413	94	347
ENSG00000244256	1	0	1	0	0	2
ENSG00000185483	8	0	13	2	4	14
ENSG00000177452	1	0	1	0	0	0
ENSG00000228056	0	0	0	0	0	0
ENSG00000207190	0	0	0	0	0	0
ENSG00000200508	0	0	0	0	0	0
ENSG00000223949	0	0	1	0	0	0
ENSG00000177414	7	0	7	2	0	3
ENSG00000238653	0	0	0	0	0	0
ENSG00000158966	306	81	275	316	166	416
ENSG00000264470	0	0	0	0	0	0
ENSG00000162437	586	108	769	586	294	1138
ENSG00000162434	8806	1633	8138	4749	1992	7293
ENSG00000234784	2	0	0	0	1	1
ENSG00000233877	1	1	3	1	0	1
ENSG00000226891	5	1	10	0	6	5
ENSG00000185031	0	0	0	0	0	0
ENSG00000272506	1	0	0	0	1	0
ENSG00000212257	0	0	1	0	0	4
ENSG00000265996	2	1	1	0	0	4
ENSG00000199135	0	0	0	1	0	0
ENSG00000231485	0	0	2	2	1	3
ENSG00000235804	0	0	0	0	0	0
ENSG00000234496	0	0	0	0	0	0
ENSG00000162433	352	152	188	272	191	281
ENSG00000231622	0	0	0	0	0	0
ENSG00000116675	151	33	142	235	88	277
ENSG00000229294	0	1	0	0	0	1
ENSG00000234144	0	0	0	0	0	1
ENSG00000222624	0	0	0	0	0	0
ENSG00000116678	2296	295	2311	1298	336	1289
ENSG00000213625	4309	1032	3833	2486	1206	3210
ENSG00000237852	5	1	2	1	1	1
ENSG00000238931	1	0	0	0	0	3
ENSG00000224570	2	0	2	0	0	4
ENSG00000239319	0	0	0	0	0	0
ENSG00000184588	5326	1198	4058	3174	583	3119
ENSG00000227466	0	0	0	0	0	0
ENSG00000223152	0	0	0	0	0	0
ENSG00000118473	1884	566	1800	489	280	682
ENSG00000264720	6	2	5	1	4	2
ENSG00000248458	140	40	113	33	12	53
ENSG00000221655	2	0	0	0	0	0
ENSG00000152760	15	1	13	5	0	10
ENSG00000172410	0	0	0	0	0	0
ENSG00000152763	62	9	36	23	13	29
ENSG00000231080	3	0	2	0	1	1
ENSG00000198160	1417	341	1241	643	343	967
ENSG00000116704	237	38	223	130	42	215
ENSG00000203963	0	0	0	0	0	0
ENSG00000252433	0	0	0	0	0	0
ENSG00000162594	1	0	0	0	0	0
ENSG00000253074	0	0	0	0	0	0
ENSG00000221733	0	0	0	0	0	0
ENSG00000252116	0	0	0	0	0	0
ENSG00000228523	0	0	1	0	0	0
ENSG00000081985	1	0	3	1	0	5
ENSG00000142864	10741	2971	10863	6527	2546	8494
ENSG00000223263	2	3	3	0	0	3
ENSG00000235200	0	0	0	0	0	0
ENSG00000207504	0	0	0	0	0	0
ENSG00000238139	0	0	0	0	0	0
ENSG00000242482	0	0	0	0	0	0
ENSG00000232048	0	0	0	0	0	0
ENSG00000116717	2683	958	2836	906	487	1414
ENSG00000172380	6075	1650	3960	3633	1847	4266
ENSG00000238778	1	0	0	0	0	0
ENSG00000232284	138	40	110	80	53	140
ENSG00000235055	0	0	0	0	0	1
ENSG00000162595	40	28	17	4	4	14
ENSG00000228431	2	0	1	0	0	0
ENSG00000263542	0	0	0	0	0	0
ENSG00000116729	2001	653	2231	1278	624	2032
ENSG00000234383	3	0	7	0	0	3
ENSG00000221203	0	0	0	0	0	0
ENSG00000229133	0	0	0	0	0	0
ENSG00000225242	0	0	0	0	0	0
ENSG00000237622	0	0	0	0	0	0
ENSG00000229440	0	0	0	0	0	0
ENSG00000116745	15	0	0	0	0	0
ENSG00000024526	511	84	578	407	96	487
ENSG00000233589	63	3	58	44	14	50
ENSG00000234264	15	3	5	5	2	9
ENSG00000225167	0	0	0	0	0	0
ENSG00000223883	0	0	0	0	0	0
ENSG00000235446	0	0	0	0	0	0
ENSG00000229639	0	0	0	0	0	0
ENSG00000033122	24	7	23	27	8	15
ENSG00000270615	0	0	0	0	0	0
ENSG00000240692	0	0	0	0	0	0
ENSG00000229359	0	0	0	0	0	0
ENSG00000237919	0	0	0	0	0	0
ENSG00000066557	596	145	699	374	149	479
ENSG00000244389	0	0	0	0	0	0
ENSG00000116754	4395	1424	5264	2232	1335	3955
ENSG00000228988	1	0	0	0	0	0
ENSG00000118454	622	149	621	315	131	472
ENSG00000197568	93	24	57	42	17	41
ENSG00000226088	0	0	0	0	0	2
ENSG00000116761	33	13	35	37	5	45
ENSG00000271992	0	0	5	1	0	3
ENSG00000233020	0	0	0	0	0	0
ENSG00000237033	0	0	0	0	0	0
ENSG00000229051	0	0	0	0	0	0
ENSG00000226208	0	0	0	0	0	0
ENSG00000050628	0	0	0	0	0	0
ENSG00000235782	0	0	0	0	0	0
ENSG00000269933	0	0	0	0	0	0
ENSG00000235079	154	49	144	106	52	142
ENSG00000132485	1347	478	1535	858	438	1187
ENSG00000207721	0	2	3	0	2	2
ENSG00000229956	11	4	5	6	1	9
ENSG00000264239	0	0	0	0	0	0
ENSG00000237726	0	0	0	0	0	0
ENSG00000226324	0	0	0	0	0	0
ENSG00000172260	19	38	38	4	40	41
ENSG00000231985	0	0	0	0	0	0
ENSG00000271618	0	0	0	0	0	0
ENSG00000228853	0	0	0	0	0	0
ENSG00000233994	6	7	5	0	2	1
ENSG00000227207	0	0	0	0	0	0
ENSG00000212366	0	0	0	0	0	0
ENSG00000225087	0	0	0	0	0	0
ENSG00000227016	0	0	0	0	0	0
ENSG00000229636	0	0	0	0	0	1
ENSG00000251825	0	0	0	0	0	0
ENSG00000233973	0	0	0	0	0	0
ENSG00000223479	0	0	0	0	0	0
ENSG00000252005	0	0	0	0	0	0
ENSG00000162620	7	2	10	7	5	7
ENSG00000254685	216	68	255	140	53	243
ENSG00000259030	0	0	0	1	1	3
ENSG00000116783	0	0	0	0	0	0
ENSG00000237324	0	1	0	0	1	0
ENSG00000233894	0	0	0	0	0	0
ENSG00000162621	0	0	0	0	0	0
ENSG00000178965	12	0	0	1	0	1
ENSG00000234497	0	0	0	0	0	0
ENSG00000272864	2	0	0	0	1	3
ENSG00000116791	1088	308	631	610	293	499
ENSG00000162623	603	147	560	324	121	455
ENSG00000229943	0	0	0	0	1	0
ENSG00000261213	0	0	0	0	0	0
ENSG00000224127	0	0	0	0	0	0
ENSG00000162624	0	0	0	0	0	0
ENSG00000224149	0	0	0	0	0	0
ENSG00000206999	0	0	0	0	0	0
ENSG00000137968	33	13	7	28	22	27
ENSG00000224493	0	0	0	0	0	0
ENSG00000252338	0	0	0	0	0	0
ENSG00000213579	0	0	0	0	0	0
ENSG00000230863	0	0	0	0	0	0
ENSG00000178193	0	0	0	0	0	0
ENSG00000117054	1107	236	1051	739	210	737
ENSG00000181227	14	2	11	6	1	9
ENSG00000137955	1274	420	1817	1009	481	1435
ENSG00000206620	0	0	0	0	0	0
ENSG00000207241	0	0	0	0	0	0
ENSG00000201487	0	0	0	0	0	0
ENSG00000057468	4	0	6	7	0	4
ENSG00000266832	0	0	0	0	0	0
ENSG00000154007	0	0	0	0	0	0
ENSG00000225605	0	0	0	0	0	0
ENSG00000230027	0	0	0	0	0	0
ENSG00000184005	2306	446	2111	1403	420	1623
ENSG00000223905	0	0	2	1	3	1
ENSG00000272855	5	2	3	6	0	2
ENSG00000226415	33	6	31	18	12	14
ENSG00000264686	0	0	0	0	0	0
ENSG00000199921	0	0	0	0	0	0
ENSG00000237552	0	0	0	0	0	0
ENSG00000117069	2	0	0	0	0	0
ENSG00000221720	0	0	0	0	0	0
ENSG00000230498	0	0	0	0	0	0
ENSG00000142892	1205	281	1251	814	321	951
ENSG00000226084	66	18	64	30	16	52
ENSG00000228187	0	0	4	0	0	0
ENSG00000154027	1021	281	615	887	224	626
ENSG00000233099	0	0	0	1	0	0
ENSG00000221664	0	0	0	0	0	0
ENSG00000251767	0	0	0	0	0	0
ENSG00000036549	1035	284	936	567	251	716
[truncated: 61,110 more rows]

## Sheet: raw_counts 1vs4
	A-collapse	B-collapse	C-collapse	J-collapse	K-collapse
ENSG00000223972	2	3	0	0	0
ENSG00000227232	296	114	267	314	181
ENSG00000243485	0	0	0	0	0
ENSG00000237613	0	0	0	0	0
ENSG00000268020	0	0	0	0	0
ENSG00000240361	0	0	0	0	0
ENSG00000186092	0	0	0	0	0
ENSG00000238009	0	0	1	1	1
ENSG00000239945	0	0	0	0	0
ENSG00000233750	3	0	2	2	10
ENSG00000237683	7	1	4	2	126
ENSG00000268903	2	0	1	3	4
ENSG00000269981	0	0	0	0	0
ENSG00000239906	0	0	0	0	1
ENSG00000241860	3	0	3	2	13
ENSG00000222623	0	0	0	0	0
ENSG00000241599	0	0	0	1	0
ENSG00000228463	7	5	13	10	38
ENSG00000241670	0	0	0	0	0
ENSG00000237094	1	4	7	2	8
ENSG00000250575	0	0	1	3	0
ENSG00000233653	1	1	4	0	3
ENSG00000224813	0	0	0	0	0
ENSG00000235249	0	0	0	0	0
ENSG00000269732	0	0	0	0	0
ENSG00000256186	0	0	0	0	0
ENSG00000236601	2	0	0	2	2
ENSG00000236743	0	0	1	0	0
ENSG00000236679	0	0	0	1	3
ENSG00000231709	0	0	0	0	0
ENSG00000235146	0	0	0	0	0
ENSG00000239664	0	0	0	0	0
ENSG00000230021	0	0	0	1	3
ENSG00000223659	0	0	0	0	0
ENSG00000225972	4	0	3	5	3
ENSG00000225630	108	52	155	117	126
ENSG00000237973	303	51	495	278	313
ENSG00000229344	5	4	18	9	9
ENSG00000240409	2	3	5	1	2
ENSG00000248527	5322	1789	6332	6256	5702
ENSG00000198744	6	4	19	8	6
ENSG00000268663	0	0	0	0	1
ENSG00000185097	0	0	0	0	0
ENSG00000229376	3	0	0	0	0
ENSG00000224956	24	10	22	22	25
ENSG00000235373	5	3	1	0	2
ENSG00000223181	0	0	0	0	0
ENSG00000240618	2	0	0	5	1
ENSG00000229905	1	0	1	0	0
ENSG00000228327	11	4	2	9	19
ENSG00000237491	11	5	19	12	21
ENSG00000230092	10	1	4	2	5
ENSG00000269831	0	0	0	0	1
ENSG00000240453	3	0	3	0	1
ENSG00000177757	5	3	9	5	1
ENSG00000225880	18	9	17	6	23
ENSG00000228794	1774	388	876	224	276
ENSG00000230368	0	0	2	0	0
ENSG00000234711	0	0	0	0	0
ENSG00000269308	0	0	0	0	0
ENSG00000272438	0	0	0	0	0
ENSG00000230699	0	0	0	1	0
ENSG00000241180	0	0	0	0	0
ENSG00000223764	0	0	0	2	0
ENSG00000187634	420	142	421	601	317
ENSG00000268179	0	0	0	0	0
ENSG00000188976	2844	888	2285	2999	2396
ENSG00000187961	306	126	386	350	396
ENSG00000187583	78	22	52	55	45
ENSG00000187642	26	14	36	27	16
ENSG00000272512	57	20	81	9	8
ENSG00000188290	1784	404	1234	654	291
ENSG00000231702	1	1	4	3	0
ENSG00000224969	0	1	2	0	0
ENSG00000187608	833	218	1008	1697	621
ENSG00000188157	8889	3173	6563	7763	6878
ENSG00000242590	0	0	0	0	0
ENSG00000217801	87	28	70	24	56
ENSG00000273443	18	0	7	1	3
ENSG00000237330	1	2	0	0	0
ENSG00000131591	435	125	363	353	323
ENSG00000223823	0	0	0	0	0
ENSG00000207730	0	0	0	0	0
ENSG00000207607	0	0	0	0	0
ENSG00000198976	0	0	0	0	0
ENSG00000272141	0	0	0	0	0
ENSG00000205231	0	0	0	0	0
ENSG00000162571	1	0	0	0	1
ENSG00000186891	16	4	5	0	1
ENSG00000186827	657	291	364	62	48
ENSG00000078808	11808	3109	9964	10978	6380
ENSG00000176022	1700	420	1321	1533	913
ENSG00000184163	2	7	16	14	6
ENSG00000260179	7	3	4	5	7
ENSG00000160087	2655	800	2489	2419	1937
ENSG00000230415	7	5	6	7	8
ENSG00000162572	47	23	46	56	77
ENSG00000131584	1208	435	1168	1283	1114
ENSG00000169972	427	138	431	590	366
ENSG00000127054	3687	999	3495	3418	2873
ENSG00000240731	34	9	57	30	28
ENSG00000224051	2407	641	1958	1924	1365
ENSG00000169962	21	8	32	41	30
ENSG00000107404	1572	585	1423	1936	1323
ENSG00000162576	79	21	18	27	44
ENSG00000175756	3428	924	3067	3703	2164
ENSG00000223663	1	1	3	0	1
ENSG00000221978	2929	1216	4131	2702	4126
ENSG00000224870	954	235	801	836	599
ENSG00000242485	2077	431	1645	2054	1348
ENSG00000264293	0	0	0	0	0
ENSG00000272455	27	15	17	28	24
ENSG00000235098	4	1	2	7	12
ENSG00000225905	0	0	1	0	1
ENSG00000205116	0	1	0	0	0
ENSG00000225285	10	10	14	0	9
ENSG00000179403	402	222	721	203	259
ENSG00000215915	35	7	19	2	2
ENSG00000160072	895	313	1069	946	979
ENSG00000197785	1734	458	1482	1671	1461
ENSG00000205090	106	11	115	82	65
ENSG00000160075	4248	1086	3888	3608	2375
ENSG00000215791	0	0	0	0	0
ENSG00000215014	35	8	23	8	9
ENSG00000236684	0	0	0	0	0
ENSG00000228594	251	31	154	82	44
ENSG00000272106	119	25	113	63	60
ENSG00000197530	1590	528	1401	1426	969
ENSG00000189409	0	0	4	0	0
ENSG00000248333	1210	382	1314	1496	1067
ENSG00000272004	363	66	410	261	175
ENSG00000189339	2059	331	1575	1103	1182
ENSG00000269737	18	6	20	7	38
ENSG00000269227	12	1	4	3	16
ENSG00000215914	10	1	9	6	0
ENSG00000008128	574	188	528	651	554
ENSG00000268575	162	31	123	142	63
ENSG00000227775	134	62	99	108	161
ENSG00000215790	102	24	56	101	74
ENSG00000008130	1918	466	1565	1511	1902
ENSG00000078369	21224	4729	17814	13834	14545
ENSG00000231050	11	0	1	1	4
ENSG00000169885	1	3	11	1	5
ENSG00000178821	7	0	8	1	11
ENSG00000142609	1	0	1	0	1
ENSG00000233542	44	6	90	0	3
ENSG00000187730	96	4	114	0	3
ENSG00000226969	0	0	0	0	0
ENSG00000067606	1225	498	745	188	109
ENSG00000271806	168	50	85	1	0
ENSG00000182873	23	16	30	5	5
ENSG00000162585	2203	690	1488	1609	808
ENSG00000269554	88	29	104	45	58
ENSG00000203301	46	15	21	20	16
ENSG00000243558	0	0	0	0	0
ENSG00000234396	21	3	5	7	7
ENSG00000157933	3342	1052	2205	3050	3511
ENSG00000116151	56	25	57	49	56
ENSG00000272161	0	0	0	0	0
ENSG00000269753	0	0	0	0	0
ENSG00000269896	29	3	8	9	4
ENSG00000238240	0	0	0	0	0
ENSG00000272420	1	1	0	3	3
ENSG00000271921	1	0	2	5	3
ENSG00000271847	1	1	3	2	3
ENSG00000178642	54	13	31	29	33
ENSG00000157916	4947	1276	4209	4051	3375
ENSG00000157911	1684	512	1383	1451	988
ENSG00000149527	12	1	11	1	3
ENSG00000224387	0	0	0	0	0
ENSG00000229393	0	0	0	0	0
ENSG00000157881	806	229	858	636	570
ENSG00000197921	0	0	0	0	0
ENSG00000272449	311	35	198	33	45
ENSG00000238164	1275	268	913	368	454
ENSG00000157873	5226	1308	4552	1717	1907
ENSG00000225931	3	3	10	1	3
ENSG00000228037	18	1	15	5	6
ENSG00000157870	5715	1532	4700	2708	2152
ENSG00000142606	1637	517	1538	896	574
ENSG00000237058	0	0	1	0	0
ENSG00000215912	13	1	8	3	2
ENSG00000233234	0	0	0	0	0
ENSG00000231630	0	0	0	0	0
ENSG00000169717	0	0	0	0	0
ENSG00000177133	0	0	0	0	1
ENSG00000256761	0	0	0	0	0
ENSG00000142611	1	0	0	0	2
ENSG00000226286	0	0	0	0	0
ENSG00000272235	0	0	0	0	0
ENSG00000130762	11	8	22	2	8
ENSG00000272088	1	0	3	1	1
ENSG00000162591	3971	893	2145	1721	1749
ENSG00000207776	0	0	1	0	0
ENSG00000238260	2	4	9	5	15
ENSG00000158109	3761	837	2958	2998	2333
ENSG00000116213	586	146	571	496	482
ENSG00000078900	21	7	26	22	15
ENSG00000227589	0	1	0	1	0
ENSG00000235131	0	0	0	0	0
ENSG00000227372	498	150	410	489	607
ENSG00000162592	0	0	0	0	0
ENSG00000235169	8	6	1	17	0
ENSG00000130764	1466	296	1211	1104	1121
ENSG00000266075	1	1	1	0	0
ENSG00000272153	161	33	149	155	166
ENSG00000116198	1388	329	1296	1112	1124
ENSG00000169598	150	46	181	158	165
ENSG00000264428	0	0	0	0	0
ENSG00000198912	592	155	755	560	738
ENSG00000236423	20	7	38	10	6
ENSG00000233304	0	0	0	0	1
ENSG00000226374	0	0	1	0	0
ENSG00000229280	0	0	1	0	0
ENSG00000235054	0	0	0	0	0
ENSG00000227169	0	0	0	0	0
ENSG00000232596	0	0	0	0	0
ENSG00000196581	1	0	0	1	0
ENSG00000231510	0	0	0	0	1
ENSG00000260972	0	0	0	0	0
ENSG00000264341	0	0	0	0	0
ENSG00000236948	0	0	0	0	0
ENSG00000216045	0	0	0	0	0
ENSG00000264101	0	0	0	0	0
ENSG00000131697	269	51	231	216	311
ENSG00000266687	0	0	0	0	0
ENSG00000069424	112	27	80	105	129
ENSG00000268332	10	1	2	11	11
ENSG00000116254	3	1	1	2	5
ENSG00000116251	16890	5568	17120	18684	10675
ENSG00000226944	8	2	4	2	5
ENSG00000158286	293	109	241	164	147
ENSG00000116237	4870	1044	3972	3066	3705
ENSG00000225077	3	0	15	8	4
ENSG00000173673	0	0	0	0	0
ENSG00000158292	89	59	54	227	46
ENSG00000097021	2620	733	2768	2693	2351
ENSG00000271746	64	11	43	27	26
ENSG00000069812	181	189	201	505	221
ENSG00000187017	78	48	142	154	141
ENSG00000265392	0	0	0	0	0
ENSG00000231868	0	0	0	4	0
ENSG00000215788	440	246	758	540	778
ENSG00000171680	1708	686	1705	1923	2429
ENSG00000162408	1117	256	923	745	1114
ENSG00000253022	0	0	0	1	0
ENSG00000229519	4	1	10	8	5
ENSG00000173662	0	1	2	2	5
ENSG00000204859	318	117	360	386	316
ENSG00000162413	967	238	890	819	916
ENSG00000116273	737	203	672	740	680
ENSG00000041988	1191	352	988	1268	877
ENSG00000007923	1609	500	1290	1410	1424
ENSG00000228750	0	0	0	0	0
ENSG00000239166	0	0	0	0	0
ENSG00000237436	11	1	5	8	8
ENSG00000171735	1194	355	1376	1321	933
ENSG00000227950	0	0	0	0	0
ENSG00000237365	0	0	0	0	0
ENSG00000207056	0	0	0	0	0
ENSG00000237402	3	0	1	0	1
ENSG00000237728	0	0	0	0	1
ENSG00000225126	1	0	2	0	0
ENSG00000270171	0	0	0	0	0
ENSG00000270035	0	0	0	0	1
ENSG00000269978	0	0	1	1	0
ENSG00000049245	7142	1495	5881	4804	6292
ENSG00000269925	6	0	13	12	14
ENSG00000049246	190	75	144	110	483
ENSG00000236266	23	9	18	13	54
ENSG00000049247	33	6	29	13	124
ENSG00000049249	1	3	0	4	9
ENSG00000270330	0	0	0	0	1
ENSG00000116288	8312	2518	7695	7952	5301
ENSG00000200344	0	1	3	0	2
ENSG00000116285	840	490	523	803	403
ENSG00000238290	0	0	0	3	2
ENSG00000232848	0	0	0	0	3
ENSG00000229305	0	0	0	0	0
ENSG00000200975	1	0	0	0	0
ENSG00000227634	0	0	0	0	0
ENSG00000233645	0	2	0	0	0
ENSG00000265414	0	0	0	0	0
ENSG00000251977	0	0	0	1	0
ENSG00000162426	53	29	36	90	56
ENSG00000252254	0	0	0	1	0
ENSG00000142599	5168	1469	3195	3325	4121
ENSG00000232912	3	0	3	3	4
ENSG00000221083	0	0	2	5	0
ENSG00000270282	2	1	1	1	4
ENSG00000234619	1	0	1	0	1
ENSG00000224315	4	1	1	1	3
ENSG00000222511	0	1	1	1	1
ENSG00000226545	2	1	5	1	1
ENSG00000228423	9	0	2	2	1
ENSG00000229716	0	0	2	0	0
ENSG00000074800	38585	9952	35127	41417	43868
ENSG00000236269	4	3	5	1	9
ENSG00000230679	6	2	3	3	5
ENSG00000201725	0	0	0	0	0
ENSG00000238249	1	0	0	0	1
ENSG00000232208	0	0	0	0	0
ENSG00000232663	0	0	0	0	0
ENSG00000131686	0	0	0	0	0
ENSG00000265141	0	0	0	0	0
ENSG00000197241	17	2	2	0	2
ENSG00000142583	70	1	3	0	0
ENSG00000252404	0	0	0	0	0
ENSG00000180758	120	44	112	125	117
ENSG00000207865	1	1	0	1	3
ENSG00000228526	41	21	69	60	47
ENSG00000234546	159	63	176	271	127
ENSG00000049239	3286	1062	1796	3010	2230
ENSG00000252841	0	0	0	0	0
ENSG00000171621	2401	684	1387	1610	541
ENSG00000235263	0	0	0	3	0
ENSG00000171612	242	72	265	291	331
ENSG00000231181	0	1	1	1	0
ENSG00000188807	520	140	444	432	476
ENSG00000171608	372	139	376	1031	540
ENSG00000179840	0	0	0	0	0
ENSG00000233268	0	0	0	0	0
ENSG00000231789	15	5	6	9	11
ENSG00000171603	5761	1352	4843	8083	6163
ENSG00000271264	0	0	0	0	0
ENSG00000178585	1057	256	904	1748	1569
ENSG00000223989	260	74	235	431	392
ENSG00000162441	562	151	507	535	673
ENSG00000228150	15	2	11	18	11
ENSG00000173614	632	171	657	418	414
ENSG00000202415	3	0	5	5	8
ENSG00000265521	0	0	0	0	0
ENSG00000241326	0	0	0	0	0
ENSG00000162444	17	1	14	1	3
ENSG00000225786	0	0	0	0	0
ENSG00000130939	2244	496	1893	1592	2296
ENSG00000224340	1	1	0	1	1
ENSG00000233623	2	1	2	0	0
ENSG00000201746	0	0	0	0	0
ENSG00000054523	2428	496	1857	1973	2347
ENSG00000264881	0	0	0	0	0
ENSG00000199562	5	5	9	15	5
ENSG00000264501	0	0	0	0	0
ENSG00000265945	0	1	5	3	0
ENSG00000142657	8242	1907	8571	11410	14772
ENSG00000271989	64	15	58	41	74
ENSG00000175279	199	40	218	193	200
ENSG00000251503	0	0	0	0	0
ENSG00000241563	11	1	13	10	8
ENSG00000160049	3748	1225	3333	3619	2699
ENSG00000203469	415	180	398	521	302
ENSG00000142655	1351	416	1200	1269	995
ENSG00000243267	0	0	1	0	0
ENSG00000130940	257	31	352	156	305
ENSG00000272078	202	18	198	104	226
ENSG00000225158	0	0	0	0	0
ENSG00000175262	1	0	1	1	0
ENSG00000215785	1	0	0	1	1
ENSG00000264181	0	0	0	0	0
ENSG00000207213	0	0	0	0	0
ENSG00000120948	4059	1142	3693	3618	4564
ENSG00000009724	22	11	52	29	52
ENSG00000271895	19	17	71	44	58
ENSG00000116649	3266	852	2705	3797	2682
ENSG00000171824	3301	915	3386	2559	2808
ENSG00000226849	1205	367	1433	1183	963
ENSG00000230337	114	33	105	95	119
ENSG00000198793	4366	1020	3338	1946	2710
ENSG00000225602	133	29	76	37	79
ENSG00000253086	0	0	0	0	0
ENSG00000271794	2	0	0	0	0
ENSG00000171819	8	0	4	1	1
ENSG00000207451	0	0	0	0	1
ENSG00000238173	0	0	0	0	0
ENSG00000120942	1536	307	1025	539	508
ENSG00000238199	3	0	1	1	2
ENSG00000224338	0	0	0	0	0
ENSG00000204624	7	0	5	0	1
ENSG00000235643	0	0	0	0	0
ENSG00000116661	57	46	55	27	13
ENSG00000132879	341	137	373	434	193
ENSG00000116663	70	24	109	125	49
ENSG00000116670	961	267	897	970	618
ENSG00000162490	25	3	9	32	2
ENSG00000177674	1784	373	1424	1041	810
ENSG00000215910	873	191	537	270	463
ENSG00000177553	1	0	0	0	0
ENSG00000177000	3198	748	2139	999	1604
ENSG00000011021	1512	399	1085	590	1424
ENSG00000242349	150	37	110	37	116
ENSG00000175206	150	33	77	31	82
ENSG00000120937	0	0	0	0	1
ENSG00000224904	0	0	0	0	2
ENSG00000199347	5	0	3	0	0
ENSG00000201801	0	0	0	2	2
ENSG00000116685	3563	901	2928	3141	2413
ENSG00000083444	10724	2891	10088	14978	7151
ENSG00000116688	4076	1038	2711	2658	2803
ENSG00000270914	0	0	0	0	1
ENSG00000116691	797	237	703	765	571
ENSG00000202461	3	1	0	2	4
ENSG00000243539	0	0	0	0	0
ENSG00000120949	1	1	2	3	12
ENSG00000201135	0	0	0	0	0
ENSG00000227875	0	0	0	1	0
ENSG00000028137	652	288	666	1610	1662
ENSG00000263676	0	0	0	0	0
ENSG00000225196	0	0	0	0	0
ENSG00000252969	0	0	0	0	0
ENSG00000048707	2035	429	1199	1070	1258
ENSG00000239149	4	1	6	5	4
ENSG00000229484	0	0	0	0	0
ENSG00000162496	3680	767	2251	847	584
ENSG00000221340	6	0	3	1	2
ENSG00000272482	35	4	18	5	9
ENSG00000204518	0	0	0	0	1
ENSG00000226166	0	0	0	0	0
ENSG00000188984	0	0	0	0	1
ENSG00000238771	0	0	0	0	0
ENSG00000157330	0	0	0	0	1
ENSG00000116726	0	0	0	0	0
ENSG00000116721	0	0	0	0	1
ENSG00000228338	0	0	0	0	0
ENSG00000204513	0	0	0	0	0
ENSG00000231103	0	0	0	0	0
ENSG00000179172	1	0	0	3	2
ENSG00000120952	0	0	0	0	0
ENSG00000243073	0	0	0	0	0
ENSG00000187545	0	0	0	0	0
ENSG00000204510	0	0	0	0	0
ENSG00000207434	0	0	0	0	0
ENSG00000234064	0	0	0	0	0
ENSG00000232423	0	0	0	0	0
ENSG00000250894	0	0	0	0	0
ENSG00000204508	0	0	0	0	0
ENSG00000239810	0	0	0	0	1
ENSG00000270601	0	0	0	0	0
ENSG00000250113	0	0	0	0	0
ENSG00000204505	0	0	0	0	0
ENSG00000233336	0	0	0	0	0
ENSG00000229978	0	0	0	0	1
ENSG00000236179	0	0	0	0	0
ENSG00000179412	0	0	0	0	0
ENSG00000224199	0	0	0	0	0
ENSG00000229571	0	0	0	0	1
ENSG00000204503	0	0	0	0	0
ENSG00000233394	0	0	0	0	0
ENSG00000204502	0	0	0	0	0
ENSG00000231219	0	0	0	0	0
ENSG00000207511	0	0	0	0	0
ENSG00000182330	0	0	0	0	0
ENSG00000237700	0	0	0	0	0
ENSG00000204501	0	0	0	0	0
ENSG00000228229	0	0	0	0	0
ENSG00000204495	0	0	0	0	2
ENSG00000204491	0	0	0	0	0
ENSG00000204488	0	0	0	0	0
ENSG00000204486	0	0	0	0	0
ENSG00000204485	0	0	0	0	0
ENSG00000224581	0	0	0	0	0
ENSG00000157358	0	0	0	0	0
ENSG00000204481	0	0	0	0	1
ENSG00000204480	0	0	0	0	0
ENSG00000204479	0	0	0	0	0
ENSG00000204478	0	0	0	0	0
ENSG00000162494	84	19	119	0	0
ENSG00000259961	13	2	10	0	0
ENSG00000215909	0	0	0	0	0
ENSG00000162493	33123	5870	27458	4	65
ENSG00000266358	0	0	0	0	0
ENSG00000237445	0	0	0	0	0
ENSG00000253085	0	0	0	0	0
ENSG00000116731	1958	345	1219	863	1147
ENSG00000252151	0	0	0	0	0
ENSG00000231606	0	0	0	0	0
ENSG00000234593	0	0	0	0	0
ENSG00000189337	76	16	30	98	394
ENSG00000235829	0	0	0	0	0
ENSG00000175147	3	1	0	2	10
ENSG00000171729	917	234	812	634	528
ENSG00000204464	7	2	1	0	3
ENSG00000215720	1	4	1	0	1
ENSG00000142621	8	4	9	1	13
ENSG00000233485	2	1	1	3	2
ENSG00000236045	0	0	0	0	1
ENSG00000228140	0	0	0	3	3
ENSG00000142634	2970	1068	2341	3477	3105
ENSG00000162438	2	1	9	2	5
ENSG00000142615	0	0	1	0	2
ENSG00000215704	9	4	4	7	11
ENSG00000132906	381	122	284	302	474
ENSG00000116138	873	170	618	585	766
ENSG00000251866	0	0	1	0	0
ENSG00000272510	34	6	19	13	28
ENSG00000116771	34	9	32	29	27
ENSG00000237301	2	0	0	0	1
ENSG00000235084	7	3	7	3	1
ENSG00000252417	0	0	0	0	1
ENSG00000236500	0	0	0	0	0
ENSG00000197312	1210	261	964	915	1248
ENSG00000215695	0	0	0	0	0
ENSG00000271742	0	0	0	0	1
ENSG00000116786	3808	973	2968	3299	2488
ENSG00000264048	0	0	0	0	0
ENSG00000237938	479	165	501	450	408
ENSG00000162461	33	4	60	61	68
ENSG00000224459	6	2	30	49	41
ENSG00000162460	0	0	1	1	5
ENSG00000162458	6167	3041	6337	13751	5251
ENSG00000224321	11	14	10	20	5
ENSG00000233954	286	90	282	225	210
ENSG00000178715	6	1	4	12	1
ENSG00000179743	258	35	183	121	140
ENSG00000065526	2872	517	1543	1273	1785
ENSG00000238818	0	0	0	0	0
ENSG00000270620	2	0	0	0	1
ENSG00000116809	1479	432	1326	1141	688
ENSG00000234607	0	1	1	0	0
ENSG00000231353	0	0	0	0	0
ENSG00000224966	0	0	0	0	0
ENSG00000183888	189	56	68	0	0
ENSG00000233078	130	48	55	0	1
ENSG00000173641	6	0	2	1	0
ENSG00000186510	1	0	0	0	0
ENSG00000232456	0	0	0	1	2
ENSG00000184908	1	0	1	4	2
ENSG00000185519	5	4	9	24	14
ENSG00000142627	4963	2284	3965	5493	3884
ENSG00000227959	34	14	34	18	16
ENSG00000224621	15	5	12	4	6
ENSG00000234166	39	13	29	30	14
ENSG00000142632	243	57	118	141	122
ENSG00000237276	63	8	32	22	19
ENSG00000204377	34	17	45	37	35
ENSG00000132881	136	25	89	104	105
ENSG00000233929	1	0	2	2	0
ENSG00000037637	595	169	548	551	572
ENSG00000055070	7143	1884	5472	5945	4939
ENSG00000226457	2	0	3	0	0
ENSG00000187144	2457	523	1910	1700	1609
ENSG00000157191	5253	1179	4208	4232	3525
ENSG00000226029	68	12	55	55	49
ENSG00000080947	118	42	106	78	116
ENSG00000206652	0	0	0	1	1
ENSG00000261135	1	0	3	3	0
ENSG00000224174	6	2	9	2	1
ENSG00000233421	3	0	4	10	4
ENSG00000268674	0	0	0	0	0
ENSG00000225710	0	0	0	0	0
ENSG00000266584	0	0	0	0	0
ENSG00000219481	1194	238	1213	584	1053
ENSG00000271732	0	0	2	0	0
ENSG00000215908	489	122	695	307	422
ENSG00000186301	33	11	49	21	57
ENSG00000207513	0	0	0	0	0
ENSG00000237847	0	0	0	0	0
ENSG00000264742	0	0	0	0	0
ENSG00000236698	21	5	21	13	30
ENSG00000268869	0	1	0	2	1
ENSG00000268991	0	0	0	0	1
ENSG00000058453	1519	512	1410	1087	1558
ENSG00000207389	0	0	0	0	1
ENSG00000227684	4	0	0	1	1
ENSG00000186715	23	4	19	5	36
ENSG00000223643	0	0	0	0	0
ENSG00000230239	0	0	0	0	0
ENSG00000263811	0	0	0	0	0
ENSG00000228549	5	1	0	15	15
ENSG00000238142	111	32	128	89	46
ENSG00000235241	68	25	105	104	70
ENSG00000207005	2	0	1	0	2
ENSG00000272426	2	0	5	0	2
ENSG00000117122	2446	1458	2538	1368	133
ENSG00000226526	395	82	233	138	137
ENSG00000159363	4592	1290	3718	1957	1658
ENSG00000117118	1932	435	1719	1245	1388
ENSG00000117115	360	34	27	2	38
ENSG00000252180	0	0	0	0	0
ENSG00000204362	0	1	0	1	2
ENSG00000142623	8	4	1	0	0
ENSG00000142619	4	0	0	1	2
ENSG00000266634	0	0	0	0	1
ENSG00000159339	0	0	0	1	2
ENSG00000269468	0	0	0	0	0
ENSG00000256049	0	0	1	0	0
ENSG00000227751	1402	529	1454	2128	1283
ENSG00000179051	5567	1819	4743	5362	5776
ENSG00000266727	0	0	0	0	0
ENSG00000239020	0	0	0	0	0
ENSG00000074964	173	51	151	128	10
ENSG00000236648	0	0	0	0	0
ENSG00000117148	0	0	0	0	0
ENSG00000261781	0	0	0	0	0
ENSG00000117154	3	0	0	0	0
ENSG00000230035	0	0	0	0	0
ENSG00000225387	0	0	0	0	0
ENSG00000179023	9	0	0	0	0
ENSG00000235282	0	0	0	0	0
ENSG00000225478	0	0	0	0	0
ENSG00000009709	0	0	0	0	0
ENSG00000179002	0	0	0	0	0
ENSG00000255275	0	0	0	0	0
ENSG00000159423	864	159	481	795	647
ENSG00000265606	0	0	0	0	0
ENSG00000221662	0	0	0	0	0
ENSG00000169991	709	230	575	1295	838
ENSG00000272084	9	1	9	11	8
ENSG00000127481	5126	1253	3196	3240	4146
ENSG00000266098	1	0	2	0	2
ENSG00000230424	98	27	93	105	134
ENSG00000127463	2668	670	2302	2503	2156
ENSG00000053372	1491	517	1305	2155	1472
ENSG00000211454	2	1	9	3	5
ENSG00000162482	8	3	7	12	13
ENSG00000270728	23	6	18	12	24
ENSG00000053371	1659	317	1368	1038	1175
ENSG00000200403	2	0	1	0	2
ENSG00000040487	629	151	514	590	373
ENSG00000265192	0	0	0	0	0
ENSG00000077549	13183	4504	11446	12877	8196
ENSG00000240490	0	5	1	0	2
ENSG00000201609	0	0	0	0	0
ENSG00000239027	0	0	0	0	1
ENSG00000235185	0	0	0	0	1
ENSG00000270136	4	1	1	2	0
ENSG00000173436	1160	328	1252	1172	810
ENSG00000226396	5	3	13	13	6
ENSG00000158747	2067	653	1478	1506	365
ENSG00000158748	1	1	0	0	0
ENSG00000162542	427	85	299	273	251
ENSG00000178828	0	0	0	0	0
ENSG00000235434	0	0	0	0	0
ENSG00000169914	212	53	188	209	317
ENSG00000188784	0	0	0	0	0
ENSG00000242688	0	0	0	1	0
ENSG00000188257	4	0	0	0	1
ENSG00000127472	35	11	13	1	3
ENSG00000117215	0	0	0	0	0
ENSG00000158786	2	0	1	0	4
ENSG00000227066	0	0	0	0	0
ENSG00000187980	1	0	1	0	0
ENSG00000225986	3	0	0	0	0
ENSG00000162543	11	0	0	0	2
ENSG00000228105	0	0	0	0	0
ENSG00000158816	2	0	0	1	2
ENSG00000226664	0	0	0	0	1
ENSG00000236963	2	0	0	0	0
ENSG00000226487	0	0	0	0	0
ENSG00000162545	191	13	57	466	310
ENSG00000090432	1047	252	1145	969	679
ENSG00000215520	0	0	0	0	0
ENSG00000183114	3	0	0	0	0
ENSG00000158825	13	36	68	8	4
ENSG00000158828	2961	701	2343	2148	1492
ENSG00000117242	2550	645	2085	2003	1352
ENSG00000257033	0	0	0	0	0
ENSG00000244038	12421	3359	12053	11431	8402
ENSG00000117245	1454	275	1120	53	167
ENSG00000235432	0	0	0	0	0
ENSG00000189410	35	5	17	16	24
ENSG00000233069	0	2	1	0	0
ENSG00000127483	5845	1519	5439	4065	5571
ENSG00000203394	1442	466	1554	1203	1263
ENSG00000075151	3967	1161	3032	2436	2909
ENSG00000251914	0	0	2	0	0
ENSG00000221808	0	0	0	0	0
ENSG00000233072	5	2	5	6	4
ENSG00000236073	2	0	0	0	2
ENSG00000235112	1	1	1	0	0
ENSG00000266867	21	0	9	10	5
ENSG00000117298	23464	5860	20278	37918	27211
ENSG00000236936	0	0	0	1	1
ENSG00000231105	8	7	13	3	14
ENSG00000236216	0	0	0	0	0
ENSG00000228823	0	0	0	0	0
ENSG00000236009	0	0	0	0	0
ENSG00000227001	0	1	8	0	1
ENSG00000187952	2	0	2	1	4
ENSG00000186543	0	0	0	0	0
ENSG00000142794	165	4	69	119	300
ENSG00000176378	0	0	0	0	0
ENSG00000162551	27	6	19	7	6
ENSG00000233431	0	0	0	0	2
ENSG00000221781	0	0	0	0	0
ENSG00000076864	13	1	3	2	2
ENSG00000090686	3723	1310	3527	3023	3235
ENSG00000231978	3	0	0	0	1
ENSG00000187942	40645	17529	40725	99805	50265
ENSG00000142798	95001	29755	69817	169904	122468
ENSG00000232037	2	3	1	2	5
ENSG00000219073	1	0	1	5	5
ENSG00000264385	0	0	0	0	0
ENSG00000263991	0	0	0	0	0
ENSG00000201919	0	0	0	0	0
ENSG00000142789	4	0	2	1	4
ENSG00000263582	1	0	0	0	0
ENSG00000263929	0	0	0	0	0
ENSG00000201273	0	0	0	0	0
ENSG00000228397	2	1	4	4	7
ENSG00000218510	269	74	311	272	250
ENSG00000070831	14416	3441	12886	12593	12559
ENSG00000230068	6	5	2	2	3
ENSG00000271428	1	1	4	0	3
ENSG00000271840	1	1	2	2	3
ENSG00000162552	7	2	8	4	3
ENSG00000266564	0	0	0	0	0
ENSG00000234397	0	0	1	0	0
ENSG00000184677	1118	306	910	733	1119
ENSG00000237200	0	1	2	0	4
ENSG00000070886	1	0	0	0	1
ENSG00000173372	150	0	0	0	0
ENSG00000159189	187	0	0	0	1
ENSG00000173369	148	0	0	0	0
ENSG00000133216	679	482	696	3677	2117
ENSG00000265422	0	0	0	0	0
ENSG00000216157	0	0	0	0	0
ENSG00000225952	0	0	0	0	0
ENSG00000264014	21	12	14	105	71
ENSG00000272796	20	21	24	221	54
ENSG00000215906	0	0	0	1	2
ENSG00000227868	0	1	2	1	0
ENSG00000004487	2099	581	2225	2761	2795
ENSG00000240553	0	0	2	0	0
ENSG00000263793	0	0	0	0	0
ENSG00000266802	0	0	0	0	0
ENSG00000169641	3633	874	2290	3684	3692
ENSG00000229010	1	0	3	1	1
ENSG00000206935	2	1	2	3	4
ENSG00000252578	4	0	3	0	1
ENSG00000179546	4	7	12	285	207
ENSG00000215381	2	0	0	0	0
ENSG00000261326	20	8	41	37	53
ENSG00000125944	3334	808	3227	3220	4307
ENSG00000125945	438	56	317	467	594
ENSG00000249087	27	6	52	57	81
ENSG00000201405	0	0	0	0	0
ENSG00000271420	2	0	0	2	0
ENSG00000204219	22	9	17	186	54
ENSG00000232482	0	0	0	0	0
ENSG00000088280	105	50	143	817	259
ENSG00000007968	122	10	101	47	154
ENSG00000235052	4	1	0	0	2
ENSG00000117318	8800	2025	7563	4719	3248
ENSG00000197880	37	7	33	3	10
ENSG00000229239	0	0	0	0	1
ENSG00000142676	34110	11404	31934	32954	19418
ENSG00000203589	3	4	0	3	3
ENSG00000244609	2	1	0	0	5
ENSG00000011007	2623	547	1997	1552	1704
ENSG00000236810	395	83	315	184	262
ENSG00000057757	1076	298	1014	903	804
ENSG00000011009	3014	932	2345	3120	2177
ENSG00000117308	884	288	1002	1232	1157
ENSG00000117305	1440	346	982	830	668
ENSG00000179163	353	114	522	177	236
ENSG00000188822	0	0	0	0	0
ENSG00000264347	0	0	0	0	0
ENSG00000238538	0	0	0	0	0
ENSG00000229106	0	0	0	1	0
ENSG00000232557	0	0	0	0	0
ENSG00000264926	0	0	0	0	0
ENSG00000230228	0	0	0	0	0
ENSG00000189266	244	93	245	13	460
ENSG00000188529	274	62	275	216	387
ENSG00000215905	0	0	0	0	0
ENSG00000225315	0	0	0	2	0
ENSG00000142661	0	0	2	20	6
ENSG00000230703	0	0	0	0	0
ENSG00000142677	0	0	0	2	0
ENSG00000185436	4	1	0	0	2
ENSG00000230023	0	0	0	0	0
ENSG00000221032	0	0	0	0	0
ENSG00000266511	0	0	0	0	0
ENSG00000232298	0	0	0	0	0
ENSG00000158055	0	0	0	0	0
ENSG00000001460	242	68	212	274	257
ENSG00000001461	1371	312	903	1015	726
ENSG00000117602	149	33	133	138	48
ENSG00000266551	0	0	0	0	0
ENSG00000264443	15	2	18	16	10
ENSG00000184454	0	1	1	1	0
ENSG00000227312	0	0	0	0	0
ENSG00000239106	0	0	0	0	0
ENSG00000133226	2795	797	2494	3189	3046
ENSG00000238986	0	0	0	0	0
ENSG00000169504	13798	2679	11954	16810	19900
ENSG00000238482	0	0	1	0	0
ENSG00000020633	3	0	0	0	2
ENSG00000229162	0	0	0	0	0
ENSG00000261025	0	0	0	0	0
ENSG00000264371	0	0	0	0	0
ENSG00000233755	0	0	0	0	0
ENSG00000233419	0	0	0	0	0
ENSG00000231953	0	0	0	0	0
ENSG00000117614	2059	593	2221	2456	1569
ENSG00000117616	1505	419	2212	1080	1562
ENSG00000272432	4	1	4	4	5
ENSG00000261349	1	0	3	0	5
ENSG00000187010	160	0	102	17	27
ENSG00000224183	31	0	33	4	6
ENSG00000259984	5	0	1	0	1
ENSG00000183726	6274	1397	5645	3977	3301
ENSG00000252515	1	0	0	0	0
ENSG00000238889	1	1	2	1	0
ENSG00000188672	387	121	341	374	118
ENSG00000238084	6	1	5	5	2
ENSG00000266468	0	0	0	0	0
ENSG00000204178	2137	455	2003	1352	1327
ENSG00000157978	1456	416	1258	1006	1020
ENSG00000225643	6	2	1	4	3
ENSG00000117643	280	44	137	285	1010
ENSG00000233478	0	0	0	2	4
ENSG00000162430	15578	4384	11329	13066	10755
ENSG00000255054	0	0	0	0	0
ENSG00000228172	4278	1365	3668	4436	2834
ENSG00000117640	1239	331	1098	917	689
ENSG00000223474	136	28	102	65	81
ENSG00000272478	123	38	127	108	97
ENSG00000127423	223	62	217	159	167
ENSG00000236528	187	46	108	69	65
ENSG00000182749	785	202	437	433	252
ENSG00000207302	0	0	0	0	0
ENSG00000117632	12997	3145	11209	10525	11171
ENSG00000229786	2	0	0	2	2
ENSG00000223624	0	1	1	0	0
ENSG00000264021	0	0	0	0	0
ENSG00000266763	0	0	0	0	0
ENSG00000158006	963	229	459	279	244
ENSG00000207237	1	0	0	0	0
ENSG00000252190	0	0	0	0	0
ENSG00000252691	1	0	0	0	0
ENSG00000158008	4	0	2	6	2
ENSG00000158014	0	0	0	0	1
ENSG00000158022	2	0	2	0	1
ENSG00000265320	0	0	0	0	0
ENSG00000175087	195	26	184	129	259
ENSG00000197245	162	99	144	387	139
ENSG00000142684	562	148	427	669	320
ENSG00000236782	583	145	405	712	261
ENSG00000142675	0	0	0	1	2
ENSG00000188782	0	0	0	0	2
ENSG00000236155	2	0	5	2	3
ENSG00000130695	393	72	326	300	480
ENSG00000270733	0	0	2	0	3
ENSG00000142669	11300	4034	9885	21512	8781
ENSG00000158062	3623	1248	3032	7465	2672
ENSG00000169442	1	0	0	2	0
ENSG00000176092	3	1	0	2	0
ENSG00000225854	0	0	0	0	0
ENSG00000265143	0	0	0	0	0
ENSG00000176083	1	0	0	0	2
ENSG00000131914	0	0	0	1	1
ENSG00000117682	1371	319	1047	929	1169
ENSG00000223583	3	2	0	1	0
ENSG00000225891	7	1	2	2	1
ENSG00000198830	9916	2249	11182	7381	12128
ENSG00000224129	0	0	0	0	0
ENSG00000117676	500	139	402	272	579
ENSG00000238705	0	0	0	0	0
ENSG00000243905	0	0	0	0	0
ENSG00000252802	0	0	0	0	0
ENSG00000229247	0	0	0	0	1
ENSG00000238316	0	0	0	0	0
ENSG00000235069	0	0	0	0	0
ENSG00000260063	11	0	6	9	10
ENSG00000117713	2554	592	1516	2194	2248
ENSG00000266138	3	0	1	0	0
ENSG00000060642	270	53	198	149	141
ENSG00000241188	2	0	0	0	0
ENSG00000204160	1030	302	876	1163	972
ENSG00000175793	84	26	60	6	12
ENSG00000226698	53	17	64	84	48
ENSG00000142751	988	288	971	973	808
ENSG00000198746	523	104	432	424	351
ENSG00000090273	3521	1042	3370	4607	3578
ENSG00000131910	0	0	3	0	0
ENSG00000175707	1	0	0	0	0
ENSG00000172746	0	0	1	0	1
ENSG00000224064	0	0	0	0	0
ENSG00000225294	0	0	0	0	0
ENSG00000253368	376	201	522	1179	488
ENSG00000158246	9	1	7	47	12
ENSG00000090020	3233	897	2369	3186	3070
ENSG00000229985	0	0	0	0	1
ENSG00000214973	0	0	2	1	0
ENSG00000225159	16	0	12	11	15
ENSG00000225990	0	0	0	0	0
ENSG00000224311	0	0	0	0	0
ENSG00000142784	2638	775	1796	2158	1799
ENSG00000252098	0	0	0	0	3
ENSG00000243659	2	0	0	0	2
ENSG00000186501	1228	315	842	1154	690
ENSG00000206888	0	0	1	0	1
ENSG00000241547	3	4	6	1	7
ENSG00000142765	6	1	3	2	1
ENSG00000142733	417	132	443	757	594
ENSG00000142748	1	0	4	5	2
ENSG00000174950	0	0	0	1	2
ENSG00000231207	0	0	0	0	0
ENSG00000181773	38	18	39	39	76
ENSG00000158195	15311	4025	9838	10761	10583
ENSG00000241169	4	3	7	2	1
ENSG00000237429	0	0	2	1	0
ENSG00000126705	1384	491	915	1568	1566
ENSG00000000938	27	1	8	10	4
ENSG00000235912	6	9	2	13	8
ENSG00000233975	0	0	0	0	1
ENSG00000126709	765	186	1101	1147	517
ENSG00000225886	0	0	2	1	1
ENSG00000206767	0	0	0	0	0
ENSG00000226662	0	0	0	0	0
ENSG00000207095	0	0	0	0	0
ENSG00000009780	304	51	278	211	321
ENSG00000231344	9	2	4	1	4
ENSG00000230833	0	0	1	0	0
ENSG00000117758	2697	693	2160	2415	1943
ENSG00000269971	0	1	5	0	0
ENSG00000270031	2	0	3	1	2
ENSG00000223062	0	0	0	0	0
ENSG00000117751	1217	347	1137	1074	976
ENSG00000252947	2	0	0	2	1
ENSG00000268552	270	96	252	201	200
ENSG00000130775	2302	586	1727	472	789
ENSG00000117748	966	230	935	730	745
ENSG00000130768	14	3	9	7	15
ENSG00000227050	65	11	44	23	48
ENSG00000158156	855	156	655	466	531
ENSG00000158161	1002	244	731	760	928
ENSG00000238231	3	1	2	1	1
ENSG00000240750	2	1	2	7	0
ENSG00000228589	10	5	8	14	12
ENSG00000228943	0	0	0	0	0
ENSG00000214812	0	0	0	0	0
ENSG00000253005	0	0	0	0	0
ENSG00000252429	0	0	0	0	0
ENSG00000169403	34	3	6	16	9
ENSG00000126698	4229	1377	4246	4338	3787
ENSG00000215902	2	0	0	0	2
ENSG00000269804	1009	262	932	975	765
ENSG00000130770	4185	1227	4174	3705	2771
ENSG00000270605	21	7	17	15	17
ENSG00000271398	0	4	2	0	1
ENSG00000130766	593	143	481	685	663
ENSG00000130772	595	198	524	660	424
ENSG00000204138	2723	730	2336	2041	2643
ENSG00000206779	1	0	1	1	1
ENSG00000229820	1	1	0	2	2
ENSG00000221216	2	0	2	1	1
ENSG00000180198	3270	1000	4187	2183	2575
ENSG00000242125	1744	326	2042	857	1717
ENSG00000200087	339	41	30	62	53
ENSG00000238821	0	0	2	0	0
ENSG00000231468	4	2	5	5	6
ENSG00000180098	1042	293	1161	969	917
ENSG00000197989	422	160	601	283	444
ENSG00000221539	18	7	25	5	8
ENSG00000120656	683	257	732	768	541
ENSG00000188060	159	46	42	45	28
ENSG00000229388	8	0	1	4	1
ENSG00000270103	5	5	7	3	2
ENSG00000162419	715	192	622	626	555
ENSG00000252777	1	0	0	0	0
ENSG00000198492	3224	980	3297	2846	3080
ENSG00000116329	0	0	0	0	0
ENSG00000226852	4	0	4	5	4
ENSG00000233427	1	1	11	2	2
ENSG00000199756	0	0	0	0	0
ENSG00000159023	1475	325	1091	831	1574
ENSG00000225616	4	0	2	1	1
ENSG00000206704	0	0	0	0	0
ENSG00000253304	357	102	299	247	350
ENSG00000225750	0	0	3	0	2
ENSG00000116350	3459	1148	3920	3534	4143
ENSG00000227637	3	1	1	0	3
ENSG00000116353	530	172	490	469	453
ENSG00000237934	0	0	1	0	2
ENSG00000060656	73	12	44	121	65
ENSG00000221550	0	0	0	0	0
ENSG00000230523	0	0	0	0	0
ENSG00000266678	0	0	0	0	0
ENSG00000225011	0	0	0	0	0
ENSG00000221126	0	0	0	0	0
ENSG00000228176	1	0	1	0	0
ENSG00000222787	0	0	0	0	0
ENSG00000270927	0	0	0	0	0
ENSG00000233399	0	0	0	0	1
ENSG00000233372	0	0	0	0	0
ENSG00000231251	0	0	0	0	0
ENSG00000236335	0	0	0	0	0
ENSG00000231949	0	0	0	0	1
ENSG00000162510	11	3	2	4	2
ENSG00000186056	25	7	10	6	7
ENSG00000162511	11624	3731	10829	5275	3448
ENSG00000264773	1	0	2	0	0
ENSG00000229607	0	0	0	0	0
ENSG00000223382	1	0	0	0	2
ENSG00000222784	0	0	0	0	0
ENSG00000235143	0	1	0	0	0
ENSG00000162512	8128	2588	5005	1844	605
ENSG00000134644	2015	527	1708	2164	2220
ENSG00000200154	1	0	1	0	1
ENSG00000202107	0	0	1	0	1
ENSG00000200181	0	0	3	0	1
ENSG00000237329	0	0	1	0	0
ENSG00000232768	0	1	0	0	2
ENSG00000215900	0	0	0	0	0
ENSG00000225142	0	0	0	1	0
ENSG00000084628	3	0	1	2	1
ENSG00000060688	1120	231	1034	904	1195
ENSG00000229447	4	0	3	2	6
ENSG00000121766	1446	364	1441	1993	1313
ENSG00000229044	453	150	537	609	471
ENSG00000121769	354	64	234	47	125
ENSG00000168528	4006	1234	2152	1122	848
ENSG00000268950	1281	389	741	402	347
ENSG00000215899	0	0	0	0	0
ENSG00000206981	0	0	0	0	0
ENSG00000228682	0	0	1	0	0
ENSG00000223907	1	0	0	0	1
ENSG00000229167	3	1	11	10	1
ENSG00000142910	10747	3661	9421	22511	5890
ENSG00000121764	628	137	464	356	290
ENSG00000162517	3665	881	2963	2493	1992
ENSG00000235790	12	0	8	9	8
ENSG00000264078	1	0	3	1	0
ENSG00000084636	40	6	11	40	41
ENSG00000121753	69	4	9	26	16
ENSG00000266580	0	0	0	0	0
ENSG00000254545	10	8	2	223	37
ENSG00000134668	189	25	39	1428	243
ENSG00000203620	0	0	0	0	1
ENSG00000269967	3	5	7	1	2
ENSG00000184007	6827	1723	5114	4944	4714
ENSG00000212673	12	1	15	10	13
ENSG00000228634	0	0	4	1	6
ENSG00000121774	6663	1963	6701	6038	7907
ENSG00000203325	3	2	8	7	5
ENSG00000121775	1031	253	1031	911	1031
ENSG00000266203	0	1	3	1	1
ENSG00000025800	4278	1286	3336	4609	3639
ENSG00000250135	0	0	0	0	0
ENSG00000084652	3617	840	2525	2856	2849
ENSG00000160050	476	137	418	594	364
ENSG00000224066	152	58	152	232	136
ENSG00000160051	49	13	59	43	60
ENSG00000222046	52	16	50	28	40
ENSG00000160055	313	100	326	331	240
ENSG00000084623	7953	2443	7274	7685	5626
ENSG00000220785	825	201	1168	631	1336
ENSG00000183615	32	8	169	389	581
ENSG00000182866	10	4	3	1	3
ENSG00000252450	0	0	0	0	0
ENSG00000116478	6858	1689	6861	3762	6137
ENSG00000175130	14910	3568	11094	8251	9100
ENSG00000233775	3	0	0	0	0
ENSG00000162526	135	45	154	63	128
ENSG00000225828	211	75	238	113	200
ENSG00000160058	2761	556	1873	2244	2118
ENSG00000224333	1	0	0	0	0
ENSG00000270850	0	0	0	0	0
ENSG00000229259	0	0	0	1	0
ENSG00000263529	0	0	0	0	0
ENSG00000254553	0	0	0	0	0
ENSG00000273274	1	0	0	4	2
ENSG00000160062	435	135	357	640	434
ENSG00000176261	609	227	593	600	516
ENSG00000200591	2	0	7	0	0
ENSG00000162521	5644	1655	5917	5284	5271
ENSG00000162520	3096	993	3324	3506	2820
ENSG00000224409	3	0	1	1	3
ENSG00000162522	4918	1014	2790	2103	2821
ENSG00000134684	3460	888	2889	2471	3019
ENSG00000116497	629	138	603	529	654
ENSG00000160097	222	12	106	35	66
ENSG00000121905	161	66	157	358	226
ENSG00000121900	255	130	258	835	414
ENSG00000221423	0	0	0	0	0
ENSG00000116514	741	152	647	696	698
ENSG00000267885	0	0	0	0	0
ENSG00000217644	0	0	0	0	0
ENSG00000239670	0	0	3	2	1
ENSG00000236065	11	6	19	6	9
ENSG00000004455	2939	810	2439	2444	2326
ENSG00000142920	44	4	21	24	8
ENSG00000116525	274	83	211	257	199
ENSG00000160094	987	299	663	702	571
ENSG00000270115	4	0	3	0	1
ENSG00000256142	0	0	0	0	0
ENSG00000184389	1	1	0	1	1
ENSG00000225313	32	7	19	11	24
ENSG00000134686	5373	1362	3593	3950	2599
ENSG00000266239	2	0	2	0	2
ENSG00000222112	1	1	3	3	3
ENSG00000233246	4	0	1	0	1
ENSG00000221225	0	0	0	0	0
ENSG00000234512	0	0	0	0	1
ENSG00000121903	133	29	96	75	120
ENSG00000235907	0	0	0	0	1
ENSG00000121904	19	0	2	14	3
ENSG00000227000	0	0	0	0	0
ENSG00000176256	0	0	0	0	0
ENSG00000231163	0	0	0	0	0
ENSG00000142698	1	0	0	0	0
ENSG00000221053	0	0	0	0	0
ENSG00000270241	0	0	0	0	0
ENSG00000207941	0	0	0	0	0
ENSG00000163866	2066	406	1695	1316	1201
ENSG00000189280	4	1	0	0	0
ENSG00000189433	0	0	1	0	0
ENSG00000255811	0	0	0	0	0
ENSG00000216162	0	0	0	0	0
ENSG00000188910	2	0	0	0	0
ENSG00000187513	371	181	319	101	21
ENSG00000230163	81	18	52	46	56
ENSG00000116544	21	2	11	18	8
ENSG00000252728	0	0	0	0	0
ENSG00000241014	59	27	68	50	55
ENSG00000271741	4	3	11	9	5
ENSG00000243749	292	56	243	134	125
ENSG00000163867	288	86	338	319	348
ENSG00000233940	0	0	0	0	1
ENSG00000197056	357	89	330	299	420
ENSG00000228348	1	0	0	1	0
ENSG00000116560	9432	2884	9792	9171	11465
ENSG00000201868	0	0	0	0	0
ENSG00000263591	0	0	0	0	0
ENSG00000146463	1592	426	1375	1536	1557
ENSG00000240374	0	0	0	1	0
ENSG00000201542	0	0	0	0	0
ENSG00000229994	11	6	10	13	6
ENSG00000227409	61	12	37	40	59
ENSG00000202129	1	1	0	0	0
ENSG00000142687	3071	705	2256	2004	1667
ENSG00000236274	1	0	2	0	0
ENSG00000020129	834	168	633	741	536
ENSG00000239636	3	0	5	5	7
ENSG00000116819	10	1	16	9	14
ENSG00000126067	3729	937	3292	3388	3552
ENSG00000239859	0	0	0	0	0
ENSG00000142686	844	183	580	766	689
ENSG00000092853	917	161	965	789	1700
ENSG00000232335	111	30	98	73	231
ENSG00000134698	1010	300	878	653	916
ENSG00000092847	1880	428	1230	1172	1365
ENSG00000271164	0	0	0	0	0
ENSG00000271914	10	2	3	1	5
ENSG00000126070	694	206	568	520	650
ENSG00000271554	29	4	20	14	22
ENSG00000232862	0	0	0	0	0
ENSG00000092850	10	7	1	5	10
ENSG00000116863	1420	393	1130	1247	943
ENSG00000171812	80	21	28	64	24
ENSG00000054116	2497	677	2360	2204	1537
ENSG00000116871	8764	2435	7524	10078	7569
ENSG00000264592	0	0	0	0	0
ENSG00000054118	6527	1699	5423	4988	6666
ENSG00000231849	0	0	2	1	0
ENSG00000214193	1472	491	1277	2301	954
ENSG00000142694	1740	536	1652	2981	1072
ENSG00000116883	37	19	39	25	32
ENSG00000196182	2277	485	1456	866	953
ENSG00000181817	734	216	673	823	603
ENSG00000222821	0	0	0	0	0
ENSG00000116885	126	24	143	113	80
ENSG00000201448	1	1	0	0	0
ENSG00000116898	2451	856	2480	2822	1826
ENSG00000119535	40	0	3	0	7
ENSG00000230214	0	0	0	0	0
ENSG00000234481	0	0	0	0	0
ENSG00000163873	24	0	2	0	1
ENSG00000264698	0	0	0	0	0
ENSG00000207328	0	0	0	0	0
ENSG00000223944	0	0	0	0	0
ENSG00000230451	1	0	0	0	0
ENSG00000233621	28	15	31	95	48
ENSG00000163874	233	62	214	192	187
ENSG00000163875	1486	411	1549	1386	1300
ENSG00000263675	0	0	1	3	3
ENSG00000163877	506	134	414	390	397
ENSG00000232273	0	1	1	1	0
ENSG00000237749	2	0	6	1	0
ENSG00000163879	122	23	77	221	137
ENSG00000134697	1344	575	1650	2277	1597
ENSG00000169218	0	0	1	1	1
ENSG00000116922	213	62	205	222	310
ENSG00000134690	779	125	586	639	1020
ENSG00000183317	2	1	1	2	3
ENSG00000200421	0	0	0	0	0
ENSG00000238871	0	0	0	0	0
ENSG00000214141	0	0	0	0	0
ENSG00000227416	0	0	0	0	0
ENSG00000185090	45	2	54	20	10
ENSG00000233728	28	9	26	13	9
ENSG00000196449	703	131	678	577	488
ENSG00000197982	1208	215	869	899	537
ENSG00000188786	586	127	445	431	513
ENSG00000230610	0	0	0	0	1
ENSG00000235673	2	0	0	3	3
ENSG00000230955	158	47	133	102	109
ENSG00000204084	683	158	460	345	468
ENSG00000252448	3	0	0	0	0
ENSG00000222282	0	0	0	1	0
ENSG00000183431	2145	610	2251	2251	2455
ENSG00000212541	14	1	5	14	12
ENSG00000183386	2121	631	1501	1627	1110
ENSG00000183520	1718	442	1610	1614	1477
ENSG00000185668	0	0	2	2	1
ENSG00000224592	0	0	1	1	1
ENSG00000223589	0	0	0	0	0
ENSG00000265596	0	0	0	0	0
ENSG00000237290	0	0	0	0	0
ENSG00000200796	0	0	0	0	0
ENSG00000238063	0	0	0	0	0
ENSG00000215895	7	5	4	1	1
ENSG00000116954	2270	389	1944	2032	2156
ENSG00000228436	84	21	58	52	47
ENSG00000214114	396	116	359	299	374
ENSG00000131233	2	0	1	4	3
ENSG00000158315	34	7	23	76	25
ENSG00000199963	0	0	0	0	0
ENSG00000207466	0	0	0	0	1
ENSG00000235549	0	0	0	0	0
ENSG00000174574	1370	323	1326	1500	1340
ENSG00000168653	5157	1652	4869	9165	4136
ENSG00000127603	17883	4635	10970	10489	15256
ENSG00000206654	2	1	0	0	1
ENSG00000270040	0	4	0	0	6
ENSG00000226438	66	19	29	32	35
ENSG00000217897	0	1	2	1	2
ENSG00000255103	1227	176	331	305	423
ENSG00000183682	20	3	13	2	3
ENSG00000237624	188	22	54	98	42
ENSG00000182109	32	6	24	10	12
ENSG00000243970	4	2	2	0	3
ENSG00000090621	11538	3651	9806	11868	7782
ENSG00000228060	2388	722	1893	1920	1569
ENSG00000201457	1	1	2	0	2
ENSG00000163909	6	2	4	5	0
ENSG00000225903	0	0	0	0	0
ENSG00000116981	0	0	0	0	1
ENSG00000116983	2	0	0	0	0
ENSG00000084072	1378	425	1160	1184	843
ENSG00000225333	0	0	0	0	1
ENSG00000252413	0	0	0	0	0
ENSG00000116985	58	8	28	23	26
ENSG00000198754	44	12	49	4	8
ENSG00000261798	1	0	0	0	0
ENSG00000229213	0	0	0	0	0
ENSG00000043514	327	109	355	378	312
ENSG00000202222	1	0	0	2	0
ENSG00000116990	19	7	14	74	25
ENSG00000236546	7	0	2	8	3
ENSG00000207356	0	0	0	0	0
ENSG00000168389	28	1	7	12	12
ENSG00000228477	3	0	2	0	0
ENSG00000131236	15260	3229	12775	11703	12685
ENSG00000131238	4282	968	4914	2899	3539
ENSG00000226745	0	0	0	0	0
ENSG00000117000	441	111	406	333	441
ENSG00000207508	0	0	1	0	0
ENSG00000188800	0	0	0	1	0
ENSG00000259943	82	21	92	51	94
ENSG00000084073	1763	363	1621	1467	1759
ENSG00000231296	2	0	1	1	3
ENSG00000049089	31	3	18	10	10
ENSG00000227311	0	0	0	0	0
ENSG00000084070	449	100	410	342	321
ENSG00000213172	0	0	0	0	0
ENSG00000187801	40	6	26	29	50
ENSG00000260920	33	9	21	43	43
ENSG00000187815	87	25	112	126	111
ENSG00000238287	17	9	27	33	12
ENSG00000164002	227	47	257	216	234
ENSG00000227278	70	13	82	74	85
ENSG00000238186	50	9	54	70	65
ENSG00000117010	78	18	103	69	106
ENSG00000236505	0	0	0	0	1
ENSG00000233910	0	0	0	0	0
ENSG00000117016	33	8	16	7	12
ENSG00000237899	3	2	3	2	1
ENSG00000272145	171	34	123	90	123
ENSG00000066136	1402	400	1499	1162	1110
ENSG00000198974	0	0	0	0	0
ENSG00000207962	0	0	0	0	0
ENSG00000117013	4	0	0	0	4
ENSG00000264582	0	0	0	0	0
ENSG00000179862	547	166	580	259	671
ENSG00000229528	0	0	0	0	0
ENSG00000228940	0	0	0	0	0
ENSG00000233118	0	0	0	0	0
ENSG00000171793	886	250	1020	1046	1588
ENSG00000171790	7	7	20	12	16
ENSG00000010803	869	305	701	1113	849
ENSG00000215893	0	0	0	0	0
ENSG00000235358	0	0	0	0	1
ENSG00000213987	0	0	0	0	0
ENSG00000204060	2	1	1	15	17
ENSG00000229901	1	0	0	0	1
ENSG00000127129	0	0	0	0	0
ENSG00000127124	275	80	213	173	59
ENSG00000230881	0	0	0	0	0
ENSG00000230638	1	1	0	0	0
ENSG00000264896	0	0	0	0	0
ENSG00000227538	0	0	0	0	0
ENSG00000228776	0	0	0	0	0
ENSG00000044012	0	0	0	0	0
ENSG00000197273	0	0	0	0	0
ENSG00000198815	1847	535	1244	1047	1577
ENSG00000227527	42	6	28	4	9
ENSG00000177181	17	1	4	2	4
ENSG00000235002	0	0	0	0	0
ENSG00000066185	19	2	16	7	7
ENSG00000127125	1149	354	1310	881	702
ENSG00000186409	26	5	29	13	27
ENSG00000230116	0	0	0	2	1
ENSG00000236876	3	0	2	2	2
ENSG00000200254	0	0	1	0	0
ENSG00000236180	1	0	0	0	0
ENSG00000171960	571	201	610	827	675
ENSG00000234917	1	0	1	0	2
ENSG00000065978	38854	12842	41285	40754	37480
ENSG00000164007	0	0	0	1	3
ENSG00000117385	3989	1088	4263	4541	2921
ENSG00000164008	327	91	310	268	165
ENSG00000228452	36	3	19	3	34
ENSG00000177868	574	132	512	494	427
ENSG00000164010	714	175	535	488	434
ENSG00000228192	274	69	192	137	123
ENSG00000164011	164	50	166	184	163
ENSG00000233708	0	0	0	0	0
ENSG00000237090	0	0	0	0	0
ENSG00000225099	3	0	0	0	0
ENSG00000117394	435	79	479	846	877
ENSG00000227533	4	1	12	8	13
ENSG00000207256	0	0	0	0	0
ENSG00000252803	0	0	1	0	0
ENSG00000186973	3	0	1	2	4
ENSG00000117395	1975	541	2152	1900	2056
ENSG00000243710	414	129	426	365	443
ENSG00000179178	1	0	0	0	0
ENSG00000253313	1	0	0	0	0
ENSG00000066056	32098	9413	32244	28720	23255
ENSG00000117400	5	0	5	2	3
ENSG00000234694	3	4	7	6	6
ENSG00000117399	2186	386	2609	2325	3092
ENSG00000066322	6122	1410	5518	4236	3784
ENSG00000159479	1161	359	1205	1108	971
ENSG00000229431	225	67	220	218	225
ENSG00000198198	4189	1886	4579	4637	3408
ENSG00000229372	109	53	118	83	100
ENSG00000178922	4153	1982	5146	5171	3509
ENSG00000229348	112	48	133	99	98
ENSG00000142949	11621	3906	8776	11306	8709
ENSG00000066135	1793	460	1213	1524	1314
ENSG00000236200	587	176	495	571	498
ENSG00000126091	505	134	392	629	397
ENSG00000229444	0	0	3	2	1
ENSG00000252201	0	0	0	0	1
ENSG00000233674	3	0	3	2	2
ENSG00000224751	0	0	1	0	2
ENSG00000117407	1	0	1	1	0
ENSG00000237950	2	1	3	1	2
ENSG00000117408	983	198	836	886	697
ENSG00000132768	630	151	465	472	475
ENSG00000117410	2488	514	2382	2153	1649
ENSG00000117411	2173	705	1991	3274	1993
ENSG00000159214	129	45	129	131	116
ENSG00000196517	61	10	20	44	38
ENSG00000230615	3	1	7	5	2
ENSG00000227163	0	0	0	0	0
ENSG00000271647	0	0	0	0	0
ENSG00000239560	0	0	0	0	0
ENSG00000171872	0	0	0	0	4
ENSG00000233514	0	0	1	0	0
ENSG00000239275	0	0	0	0	0
ENSG00000226804	0	0	0	0	0
ENSG00000200171	0	0	0	0	0
ENSG00000238037	0	0	0	0	0
ENSG00000227994	0	0	0	0	0
ENSG00000271329	0	0	0	0	0
ENSG00000178028	1018	256	995	1060	863
ENSG00000117419	1238	361	1151	1226	869
ENSG00000233602	0	2	0	0	0
ENSG00000252146	0	0	0	0	0
ENSG00000199385	0	0	0	0	0
ENSG00000187147	2499	781	2108	1753	1523
ENSG00000263381	0	0	0	0	0
ENSG00000126106	1629	297	1031	725	807
ENSG00000198520	12	2	10	1	6
ENSG00000199377	0	0	0	1	0
ENSG00000200169	2	0	1	2	2
ENSG00000142945	726	112	846	595	1053
ENSG00000225721	7314	2215	7128	6119	4368
ENSG00000142937	52896	17571	54255	61142	32513
ENSG00000264294	0	0	0	0	0
ENSG00000200913	15	1	7	5	8
ENSG00000202031	3	1	2	3	1
ENSG00000207421	0	0	0	0	0
ENSG00000234093	1	2	1	0	3
ENSG00000142959	2	6	6	10	4
ENSG00000173846	1070	278	823	1294	996
ENSG00000188396	56	29	58	105	61
ENSG00000222009	473	226	380	449	511
ENSG00000117425	23	8	37	47	47
ENSG00000202444	0	0	0	0	0
ENSG00000226499	0	0	2	0	0
ENSG00000070785	750	196	760	886	801
ENSG00000266294	0	0	0	0	1
ENSG00000229815	3	1	2	0	3
ENSG00000232369	2	0	1	1	0
ENSG00000268949	0	0	1	1	0
ENSG00000126107	3990	1059	3076	3766	2905
ENSG00000126088	5455	1530	4471	4227	3047
ENSG00000162415	237	99	84	16	17
ENSG00000264650	0	0	0	0	0
ENSG00000234315	0	0	1	2	0
ENSG00000221707	0	0	0	0	0
ENSG00000186603	40	7	39	35	76
ENSG00000132781	392	93	272	254	256
ENSG00000132773	480	113	424	290	322
ENSG00000070759	323	63	251	94	125
ENSG00000238945	0	0	0	0	0
ENSG00000236872	1	0	0	1	4
ENSG00000236624	39	27	76	33	53
ENSG00000132763	653	241	682	870	562
ENSG00000117450	17893	5801	18563	17830	15779
ENSG00000234379	0	0	0	1	0
ENSG00000117448	4662	1262	3860	3022	2133
ENSG00000132780	3380	1066	3888	2981	3949
ENSG00000159588	41	6	57	17	32
ENSG00000159592	3110	843	3060	1954	2349
ENSG00000225447	16	3	17	10	9
ENSG00000234329	6	6	15	1	10
ENSG00000159596	923	359	932	734	639
ENSG00000197429	334	100	279	265	262
ENSG00000230896	39	13	38	37	19
ENSG00000236111	0	0	1	1	0
ENSG00000086015	1513	534	1508	1805	1862
ENSG00000232467	0	0	0	0	0
ENSG00000117461	1380	442	854	694	458
ENSG00000226957	2	1	0	5	2
ENSG00000233114	2	0	0	0	0
ENSG00000227857	4	5	2	0	2
ENSG00000117472	14	5	20	9	6
ENSG00000250719	0	0	0	0	0
ENSG00000085998	2085	545	1877	1714	1242
ENSG00000171357	10	4	23	56	33
ENSG00000085999	319	70	366	359	426
ENSG00000132128	2407	605	2207	2244	2161
ENSG00000173660	4715	1452	5028	4003	3175
ENSG00000117481	1096	268	780	661	623
ENSG00000225779	2	0	2	0	2
ENSG00000117480	34	7	39	22	32
ENSG00000232022	0	0	0	6	1
ENSG00000224863	0	0	0	0	1
ENSG00000225667	0	0	0	1	1
ENSG00000197587	0	0	0	0	0
ENSG00000269956	225	54	193	102	154
ENSG00000162456	0	0	0	0	0
ENSG00000079277	1086	298	1004	639	893
ENSG00000142961	653	118	454	300	308
ENSG00000123472	1325	370	1262	884	1110
ENSG00000159658	10724	1628	6296	4103	6062
ENSG00000233647	0	2	0	1	1
ENSG00000186118	6	2	0	1	1
ENSG00000228237	489	70	278	161	318
ENSG00000236476	0	0	0	0	0
ENSG00000142973	1	0	3	3	4
ENSG00000154198	0	0	0	0	1
ENSG00000238145	0	0	0	0	1
ENSG00000187048	2	0	0	0	0
ENSG00000186377	228	26	214	62	139
ENSG00000259832	0	0	0	0	0
ENSG00000261196	0	0	0	0	0
ENSG00000261593	0	0	0	0	0
ENSG00000261290	0	0	0	0	0
ENSG00000186160	0	0	0	0	1
ENSG00000225154	0	0	1	0	0
ENSG00000225506	6	0	2	2	0
ENSG00000162365	0	0	0	0	0
ENSG00000225514	0	0	0	0	0
ENSG00000224805	4	0	1	9	4
ENSG00000162366	6	0	1	5	5
ENSG00000162367	2643	834	2373	1820	1899
ENSG00000226252	247	57	198	81	203
ENSG00000123473	563	95	520	302	890
ENSG00000162368	3547	1107	3675	3544	4173
ENSG00000225762	5	4	6	8	3
ENSG00000186790	0	1	0	3	0
ENSG00000237424	77	20	58	59	92
ENSG00000186564	23	7	15	24	27
ENSG00000271355	0	0	0	0	0
ENSG00000229554	0	0	0	0	0
ENSG00000221346	0	0	0	0	0
ENSG00000227883	0	0	0	0	0
ENSG00000221447	0	0	0	0	0
ENSG00000227947	0	0	0	0	0
ENSG00000269113	1	0	1	1	0
ENSG00000223814	0	0	0	0	0
ENSG00000273395	0	0	0	0	0
ENSG00000225028	0	0	0	0	0
ENSG00000226133	0	0	0	0	0
ENSG00000231413	0	0	0	0	0
ENSG00000237180	0	0	0	0	2
ENSG00000242267	1	0	1	0	0
ENSG00000269709	0	0	0	2	1
ENSG00000223720	0	0	0	0	0
ENSG00000117834	15	0	2	2	2
ENSG00000272491	0	0	0	0	0
ENSG00000132122	78	13	75	85	147
ENSG00000224986	1	0	0	0	1
ENSG00000206700	0	0	0	0	0
ENSG00000235105	1	1	1	0	3
ENSG00000223175	0	0	0	0	0
ENSG00000232514	0	0	0	0	0
ENSG00000186094	15	3	8	2	4
ENSG00000162373	31	11	15	0	2
ENSG00000229846	0	0	0	0	0
ENSG00000239144	0	0	0	1	0
ENSG00000230114	0	0	0	0	1
ENSG00000225623	1	0	0	0	0
ENSG00000237478	0	0	0	0	0
ENSG00000215887	0	0	1	1	1
ENSG00000221746	0	0	0	0	0
ENSG00000227839	1	0	0	0	0
ENSG00000233595	0	0	0	0	0
ENSG00000162374	3	1	4	0	1
ENSG00000230828	0	0	0	0	0
ENSG00000237337	0	0	0	0	0
ENSG00000233407	0	0	0	0	0
ENSG00000234080	0	0	0	1	0
ENSG00000229316	0	0	0	0	1
ENSG00000225671	0	0	0	1	0
ENSG00000142700	7	0	0	0	0
ENSG00000271782	4	2	3	2	1
ENSG00000185104	1266	341	1098	936	937
ENSG00000225767	1	0	2	1	0
ENSG00000202140	0	0	0	0	2
ENSG00000207194	0	0	0	0	1
ENSG00000252825	1	0	1	2	0
ENSG00000230585	0	0	1	0	1
ENSG00000237130	2	0	0	0	0
ENSG00000123080	839	159	951	540	797
ENSG00000265538	0	0	0	0	0
ENSG00000204006	0	0	0	0	0
ENSG00000200262	0	0	0	0	0
ENSG00000213478	1	2	4	0	1
ENSG00000239101	0	0	0	0	0
ENSG00000221492	0	0	0	0	0
ENSG00000203356	7	2	10	6	3
ENSG00000238618	0	0	0	0	0
ENSG00000123091	4856	1338	4602	3381	3984
ENSG00000233406	6	0	2	4	3
ENSG00000236434	1	2	1	0	2
ENSG00000085831	108	25	85	49	53
ENSG00000261664	1	0	1	0	0
ENSG00000085832	3496	975	2585	1726	2323
ENSG00000232027	6	2	11	2	1
ENSG00000206595	1	0	2	0	0
ENSG00000238140	4	0	1	1	1
ENSG00000227070	6	4	3	0	5
ENSG00000252032	0	0	0	0	0
ENSG00000227742	4	0	0	0	0
ENSG00000117859	2153	692	2148	2145	2458
ENSG00000236973	0	0	0	1	2
ENSG00000232846	0	0	1	0	0
ENSG00000212624	0	1	0	0	0
ENSG00000078618	4233	1074	4000	3742	4022
ENSG00000266993	671	157	674	538	652
ENSG00000272175	1	0	4	2	1
ENSG00000212076	0	0	0	0	0
ENSG00000230604	0	0	2	0	0
ENSG00000212174	0	0	0	0	0
ENSG00000265769	0	0	0	0	0
ENSG00000169213	313	169	164	2197	500
ENSG00000229032	0	0	0	0	0
ENSG00000264613	0	0	0	0	0
ENSG00000117862	2090	562	2213	1789	1603
ENSG00000198841	332	92	305	268	230
ENSG00000223390	120	20	84	59	96
ENSG00000228369	0	0	0	1	2
ENSG00000134717	1313	354	1217	1236	1073
ENSG00000157077	1148	272	918	740	640
ENSG00000241745	2	0	1	0	0
ENSG00000228407	4	5	9	15	3
ENSG00000223429	0	1	0	0	1
ENSG00000224255	1	1	0	1	0
ENSG00000236004	0	0	1	0	0
ENSG00000237663	2	0	2	1	0
ENSG00000213735	0	0	0	0	0
ENSG00000154222	1808	505	1645	1398	1362
ENSG00000272100	235	61	262	214	179
ENSG00000224680	3	0	7	3	1
ENSG00000085840	192	30	196	106	232
ENSG00000134748	1290	330	1281	937	1081
ENSG00000134744	773	158	564	494	683
ENSG00000239063	0	0	0	1	0
ENSG00000272371	0	0	3	0	0
ENSG00000236290	0	0	0	0	0
ENSG00000116157	300	100	421	342	101
ENSG00000182183	3	0	0	0	0
ENSG00000162377	413	101	336	344	442
ENSG00000233664	0	0	0	0	0
ENSG00000239640	0	0	0	0	0
ENSG00000162378	1556	306	1318	1348	1742
ENSG00000252018	0	0	0	0	0
ENSG00000228929	10	3	13	9	7
ENSG00000206627	0	0	3	2	1
ENSG00000203995	0	0	2	62	46
ENSG00000242391	0	0	0	4	7
ENSG00000121310	73	102	110	538	710
ENSG00000230953	1	3	1	1	5
ENSG00000231866	0	0	0	0	0
ENSG00000116171	2486	917	2946	3113	3474
ENSG00000264834	0	0	0	0	0
ENSG00000266188	0	0	0	0	0
ENSG00000265815	0	0	2	0	0
ENSG00000237279	0	0	0	0	1
ENSG00000236360	6	2	6	8	3
ENSG00000226147	0	0	0	0	1
ENSG00000174348	1	0	3	133	32
ENSG00000232993	0	0	0	31	6
ENSG00000227644	0	0	1	7	4
ENSG00000162383	0	0	0	3	2
ENSG00000235563	0	0	0	0	0
ENSG00000157184	602	142	489	411	408
ENSG00000236723	266	55	183	145	141
ENSG00000162384	1566	444	1491	1508	1248
ENSG00000259818	0	0	0	0	0
ENSG00000162385	1513	496	1736	1770	1259
ENSG00000226754	41	13	42	50	41
ENSG00000270172	143	21	199	90	209
ENSG00000157193	554	143	626	432	1216
ENSG00000234578	0	0	0	1	3
ENSG00000228838	31	3	28	21	60
ENSG00000225030	0	1	0	0	5
ENSG00000232762	1	1	1	0	3
ENSG00000225675	4	0	0	1	2
ENSG00000226938	0	0	0	0	0
ENSG00000230138	0	0	2	0	0
ENSG00000236253	0	0	0	0	0
ENSG00000143006	0	0	0	0	0
ENSG00000174332	0	0	2	1	1
ENSG00000239007	0	0	0	0	0
ENSG00000058804	610	95	544	446	938
ENSG00000201003	0	0	0	0	0
ENSG00000264454	1	0	0	0	0
ENSG00000229687	0	0	0	0	0
ENSG00000058799	583	111	578	470	413
ENSG00000211452	3	0	2	0	6
ENSG00000081870	661	216	617	587	529
ENSG00000116212	1033	182	870	712	684
ENSG00000219102	6	0	4	4	6
ENSG00000203985	0	0	0	0	0
ENSG00000197015	0	0	0	0	0
ENSG00000272091	86	25	105	55	71
ENSG00000116209	4269	918	4207	2766	2599
ENSG00000203276	3	0	3	3	2
ENSG00000116205	318	70	276	278	313
ENSG00000264208	0	0	0	0	0
ENSG00000225183	1	0	0	0	0
ENSG00000237611	25	19	26	31	25
ENSG00000212670	14	11	16	24	22
ENSG00000157211	5	0	1	0	0
ENSG00000256407	3	0	0	2	0
ENSG00000248835	126	34	79	110	104
ENSG00000215883	110	29	64	72	84
ENSG00000116221	2739	669	2246	2219	1908
ENSG00000157216	1360	538	1143	3080	1751
ENSG00000198711	4	0	3	1	8
ENSG00000225632	0	0	0	0	1
ENSG00000232245	0	0	0	0	0
ENSG00000265404	0	0	0	0	0
ENSG00000235741	0	0	0	0	0
ENSG00000237173	0	0	0	0	0
ENSG00000252646	0	0	0	0	0
ENSG00000227453	0	0	0	0	0
ENSG00000162390	188	30	189	88	112
ENSG00000162391	59	24	78	52	47
ENSG00000230728	0	0	0	1	0
ENSG00000271723	0	0	1	0	0
ENSG00000184313	3	0	1	2	4
ENSG00000243725	63	14	64	55	78
ENSG00000162396	147	24	102	109	82
ENSG00000006555	0	0	0	0	1
ENSG00000237453	0	0	0	0	0
ENSG00000162398	0	0	0	0	1
ENSG00000116133	14786	3198	11219	7145	13988
ENSG00000242396	642	118	379	310	789
ENSG00000233203	1	1	1	2	2
ENSG00000143001	1	4	0	0	3
ENSG00000233271	0	1	0	0	0
ENSG00000162399	0	0	2	0	0
ENSG00000169174	28	4	20	4	10
ENSG00000162402	2099	471	1551	847	1359
ENSG00000231090	0	0	1	0	0
ENSG00000231095	0	0	0	0	0
ENSG00000265822	0	0	0	0	0
ENSG00000231900	0	0	0	0	0
ENSG00000232198	0	0	0	0	0
ENSG00000199831	0	0	0	0	0
ENSG00000252162	0	0	0	0	0
ENSG00000272051	0	0	0	0	0
ENSG00000234810	0	0	0	0	2
ENSG00000233147	0	0	0	0	0
ENSG00000230250	0	0	0	0	0
ENSG00000227104	0	0	0	0	0
ENSG00000233079	0	0	0	0	0
ENSG00000235612	0	0	0	0	0
ENSG00000229871	0	0	1	0	0
ENSG00000260971	7	1	6	0	5
ENSG00000223307	0	0	0	0	0
ENSG00000223956	6	0	0	0	0
ENSG00000162407	1973	255	1381	564	791
ENSG00000236776	0	0	1	0	0
ENSG00000224980	0	0	0	0	0
ENSG00000225475	0	0	0	0	0
ENSG00000162409	122	13	81	50	158
ENSG00000187889	7	0	0	0	0
ENSG00000229913	0	0	0	0	0
ENSG00000157131	0	0	0	0	0
ENSG00000021852	0	0	0	0	0
ENSG00000236341	0	0	0	0	0
ENSG00000221591	0	0	0	0	0
ENSG00000173406	13	2	3	0	4
ENSG00000227935	0	0	0	0	0
ENSG00000236888	0	0	0	0	0
ENSG00000238773	0	0	0	0	0
ENSG00000226759	0	0	0	0	0
ENSG00000229887	0	0	0	0	0
ENSG00000223416	1	0	0	0	1
ENSG00000235038	0	0	0	0	0
ENSG00000230546	0	0	0	0	0
ENSG00000233216	0	0	0	0	0
ENSG00000162600	230	91	242	164	227
ENSG00000270209	0	0	0	0	0
ENSG00000264128	0	0	0	0	0
ENSG00000184292	1339	966	1395	1116	1945
ENSG00000185839	6	2	3	2	3
ENSG00000162601	817	172	741	386	913
ENSG00000222168	0	0	0	1	0
ENSG00000264081	0	0	2	1	7
ENSG00000177606	6276	1577	3405	8055	5407
ENSG00000234807	4	1	5	1	1
ENSG00000272226	3	1	1	3	4
ENSG00000231740	0	0	1	0	0
ENSG00000232453	10	2	11	24	17
ENSG00000228121	0	0	0	0	0
ENSG00000230812	12	7	13	22	19
ENSG00000241042	0	0	0	0	0
ENSG00000235215	0	0	0	0	0
ENSG00000237352	3	0	4	5	6
ENSG00000224609	0	0	0	1	1
ENSG00000270457	0	0	0	0	0
ENSG00000172456	224	57	165	139	139
ENSG00000266150	0	0	0	0	0
ENSG00000226883	0	0	0	0	1
ENSG00000231816	0	0	0	1	1
ENSG00000134709	3	0	0	0	0
ENSG00000134716	3	0	3	3	5
ENSG00000265535	0	0	0	0	0
ENSG00000162598	2	0	0	0	0
ENSG00000229332	0	0	0	0	0
ENSG00000238242	0	0	0	0	1
ENSG00000226476	3	5	3	2	0
ENSG00000231252	10	3	10	1	2
ENSG00000162599	2847	791	2186	1939	1223
ENSG00000237928	142	45	160	52	22
ENSG00000263380	0	0	0	1	0
ENSG00000270742	0	0	4	0	2
ENSG00000237853	0	0	0	0	0
ENSG00000264551	0	0	0	0	0
ENSG00000223920	0	0	0	0	0
ENSG00000162604	666	127	628	432	530
ENSG00000271200	16	4	7	1	9
ENSG00000132849	263	68	212	101	182
ENSG00000200575	0	0	0	0	0
ENSG00000212360	0	0	1	0	0
ENSG00000236646	0	2	0	0	0
ENSG00000242860	0	0	0	0	0
ENSG00000263908	0	0	0	0	0
ENSG00000234204	0	0	0	0	0
ENSG00000234088	0	0	0	0	0
ENSG00000240563	0	0	0	0	2
ENSG00000237227	0	0	0	0	0
ENSG00000200174	0	0	0	0	0
ENSG00000132854	2	0	0	0	1
ENSG00000201153	0	0	0	0	0
ENSG00000162607	1149	184	1137	860	1538
ENSG00000116641	249	36	219	298	371
ENSG00000270549	0	0	0	0	0
ENSG00000132855	1	0	0	0	0
ENSG00000269624	0	0	0	4	0
ENSG00000213703	0	0	2	3	0
ENSG00000235545	1	0	1	1	3
ENSG00000125703	255	70	326	246	359
ENSG00000234318	0	0	0	0	2
ENSG00000237163	0	0	1	0	0
ENSG00000229537	0	0	0	0	1
ENSG00000227485	0	0	0	0	0
ENSG00000229225	0	0	0	0	0
ENSG00000203605	0	0	0	0	1
ENSG00000271593	0	0	0	0	0
ENSG00000224209	0	0	0	0	0
ENSG00000228734	0	0	0	0	0
ENSG00000223683	0	0	0	0	0
ENSG00000230798	1	0	0	0	0
ENSG00000187140	1	0	0	0	0
ENSG00000252784	0	0	0	0	0
ENSG00000236674	0	1	0	0	0
ENSG00000088035	380	101	401	299	372
ENSG00000142856	557	140	575	315	566
ENSG00000203965	129	30	140	101	134
ENSG00000264271	0	0	0	0	0
ENSG00000251720	1	0	2	1	1
ENSG00000116652	1	1	1	1	2
ENSG00000079739	1264	164	760	351	426
ENSG00000244256	1	0	1	0	2
ENSG00000185483	8	0	13	328	5
ENSG00000177452	1	0	1	0	1
ENSG00000228056	0	0	0	0	0
ENSG00000207190	0	0	0	0	0
ENSG00000200508	0	0	0	0	0
ENSG00000223949	0	0	1	1	2
ENSG00000177414	7	0	7	0	0
ENSG00000238653	0	0	0	0	0
ENSG00000158966	306	81	275	151	299
ENSG00000264470	0	0	0	0	0
ENSG00000162437	586	108	769	527	865
ENSG00000162434	8806	1633	8138	9344	14489
ENSG00000234784	2	0	0	0	0
ENSG00000233877	1	1	3	0	1
ENSG00000226891	5	1	10	4	4
ENSG00000185031	0	0	0	0	1
ENSG00000272506	1	0	0	1	1
ENSG00000212257	0	0	1	0	1
ENSG00000265996	2	1	1	0	2
ENSG00000199135	0	0	0	0	1
ENSG00000231485	0	0	2	1	2
ENSG00000235804	0	0	0	0	0
ENSG00000234496	0	0	0	0	0
ENSG00000162433	352	152	188	241	302
ENSG00000231622	0	0	0	0	0
ENSG00000116675	151	33	142	64	111
ENSG00000229294	0	1	0	0	0
ENSG00000234144	0	0	0	0	0
ENSG00000222624	0	0	0	0	1
ENSG00000116678	2296	295	2311	824	691
ENSG00000213625	4309	1032	3833	2615	3088
ENSG00000237852	5	1	2	2	3
ENSG00000238931	1	0	0	1	0
ENSG00000224570	2	0	2	0	2
ENSG00000239319	0	0	0	0	0
ENSG00000184588	5326	1198	4058	1651	1850
ENSG00000227466	0	0	0	0	0
ENSG00000223152	0	0	0	0	0
ENSG00000118473	1884	566	1800	965	1120
ENSG00000264720	6	2	5	2	3
ENSG00000248458	140	40	113	68	97
ENSG00000221655	2	0	0	0	0
ENSG00000152760	15	1	13	85	73
ENSG00000172410	0	0	0	2	0
ENSG00000152763	62	9	36	28	34
ENSG00000231080	3	0	2	2	1
ENSG00000198160	1417	341	1241	1094	1516
ENSG00000116704	237	38	223	183	269
ENSG00000203963	0	0	0	0	0
ENSG00000252433	0	0	0	0	0
ENSG00000162594	1	0	0	0	1
ENSG00000253074	0	0	0	0	0
ENSG00000221733	0	0	0	0	0
ENSG00000252116	0	0	0	0	0
ENSG00000228523	0	0	1	0	1
ENSG00000081985	1	0	3	3	6
ENSG00000142864	10741	2971	10863	10474	13746
ENSG00000223263	2	3	3	3	3
ENSG00000235200	0	0	0	0	1
ENSG00000207504	0	0	0	0	0
ENSG00000238139	0	0	0	0	0
ENSG00000242482	0	0	0	0	0
ENSG00000232048	0	0	0	0	0
ENSG00000116717	2683	958	2836	3428	2370
ENSG00000172380	6075	1650	3960	6313	5833
ENSG00000238778	1	0	0	0	0
ENSG00000232284	138	40	110	286	203
ENSG00000235055	0	0	0	1	3
ENSG00000162595	40	28	17	93	14
ENSG00000228431	2	0	1	2	1
ENSG00000263542	0	0	0	0	0
ENSG00000116729	2001	653	2231	3910	3584
ENSG00000234383	3	0	7	2	8
ENSG00000221203	0	0	0	0	1
ENSG00000229133	0	0	0	1	1
ENSG00000225242	0	0	0	1	1
ENSG00000237622	0	0	0	0	0
ENSG00000229440	0	0	0	0	0
ENSG00000116745	15	0	0	0	0
ENSG00000024526	511	84	578	384	802
ENSG00000233589	63	3	58	38	89
ENSG00000234264	15	3	5	2	11
ENSG00000225167	0	0	0	0	0
ENSG00000223883	0	0	0	0	0
ENSG00000235446	0	0	0	0	0
ENSG00000229639	0	0	0	0	0
ENSG00000033122	24	7	23	13	22
ENSG00000270615	0	0	0	0	0
ENSG00000240692	0	0	0	0	0
ENSG00000229359	0	0	0	0	0
ENSG00000237919	0	0	0	0	0
ENSG00000066557	596	145	699	559	881
ENSG00000244389	0	0	0	0	0
ENSG00000116754	4395	1424	5264	6261	5313
ENSG00000228988	1	0	0	3	0
ENSG00000118454	622	149	621	562	758
ENSG00000197568	93	24	57	97	26
ENSG00000226088	0	0	0	0	0
ENSG00000116761	33	13	35	44	74
ENSG00000271992	0	0	5	3	2
ENSG00000233020	0	0	0	0	0
ENSG00000237033	0	0	0	0	0
ENSG00000229051	0	0	0	0	0
ENSG00000226208	0	0	0	0	0
ENSG00000050628	0	0	0	0	1
ENSG00000235782	0	0	0	0	0
ENSG00000269933	0	0	0	0	0
ENSG00000235079	154	49	144	188	262
ENSG00000132485	1347	478	1535	1716	1938
ENSG00000207721	0	2	3	7	4
ENSG00000229956	11	4	5	4	2
ENSG00000264239	0	0	0	0	0
ENSG00000237726	0	0	0	0	0
ENSG00000226324	0	0	0	0	0
ENSG00000172260	19	38	38	863	35
ENSG00000231985	0	0	0	0	0
ENSG00000271618	0	0	0	0	1
ENSG00000228853	0	0	0	0	0
ENSG00000233994	6	7	5	6	2
ENSG00000227207	0	0	0	0	0
ENSG00000212366	0	0	0	0	0
ENSG00000225087	0	0	0	0	0
ENSG00000227016	0	0	0	0	0
ENSG00000229636	0	0	0	0	2
ENSG00000251825	0	0	0	0	1
ENSG00000233973	0	0	0	0	0
ENSG00000223479	0	0	0	0	0
ENSG00000252005	0	0	0	0	0
ENSG00000162620	7	2	10	5	6
ENSG00000254685	216	68	255	193	231
ENSG00000259030	0	0	0	1	3
ENSG00000116783	0	0	0	0	0
ENSG00000237324	0	1	0	0	0
ENSG00000233894	0	0	0	0	0
ENSG00000162621	0	0	0	0	0
ENSG00000178965	12	0	0	0	2
ENSG00000234497	0	0	0	0	0
ENSG00000272864	2	0	0	4	4
ENSG00000116791	1088	308	631	625	831
ENSG00000162623	603	147	560	417	630
ENSG00000229943	0	0	0	0	0
ENSG00000261213	0	0	0	0	0
ENSG00000224127	0	0	0	0	0
ENSG00000162624	0	0	0	0	0
ENSG00000224149	0	0	0	0	0
ENSG00000206999	0	0	0	0	0
ENSG00000137968	33	13	7	13	5
ENSG00000224493	0	0	0	0	0
ENSG00000252338	0	0	0	0	0
ENSG00000213579	0	0	0	0	0
ENSG00000230863	0	0	0	0	0
ENSG00000178193	0	0	0	0	0
ENSG00000117054	1107	236	1051	630	1187
ENSG00000181227	14	2	11	7	17
ENSG00000137955	1274	420	1817	1279	1371
ENSG00000206620	0	0	0	0	0
ENSG00000207241	0	0	0	0	0
ENSG00000201487	0	0	0	0	0
ENSG00000057468	4	0	6	3	6
ENSG00000266832	0	0	0	0	0
ENSG00000154007	0	0	0	0	0
ENSG00000225605	0	0	0	0	0
ENSG00000230027	0	0	0	0	0
ENSG00000184005	2306	446	2111	679	956
ENSG00000223905	0	0	2	0	2
ENSG00000272855	5	2	3	1	6
ENSG00000226415	33	6	31	21	24
ENSG00000264686	0	0	0	0	0
ENSG00000199921	0	0	0	0	0
ENSG00000237552	0	0	0	0	0
ENSG00000117069	2	0	0	0	0
ENSG00000221720	0	0	0	0	0
ENSG00000230498	0	0	0	0	0
ENSG00000142892	1205	281	1251	1045	1152
ENSG00000226084	66	18	64	85	44
ENSG00000228187	0	0	4	2	0
ENSG00000154027	1021	281	615	830	70
ENSG00000233099	0	0	0	0	1
ENSG00000221664	0	0	0	0	0
ENSG00000251767	0	0	0	0	0
ENSG00000036549	1035	284	936	747	923
[truncated: 61,110 more rows]

## Sheet: raw_counts 2vs3
	D-collapse	E-collapse	F-collapse	G-collapse	H-collapse	I-collapse
ENSG00000223972	0	0	1	2	0	4
ENSG00000227232	140	178	280	151	102	226
ENSG00000243485	0	0	0	0	0	0
ENSG00000237613	0	0	0	0	0	0
ENSG00000268020	0	0	0	0	0	0
ENSG00000240361	0	0	0	0	0	0
ENSG00000186092	0	0	0	0	0	0
ENSG00000238009	0	4	1	2	0	1
ENSG00000239945	0	0	0	0	0	0
ENSG00000233750	3	4	7	0	1	4
ENSG00000237683	4	5	2	0	2	0
ENSG00000268903	0	0	1	1	0	0
ENSG00000269981	0	0	0	0	0	0
ENSG00000239906	0	0	0	0	0	0
ENSG00000241860	3	1	4	2	1	3
ENSG00000222623	0	0	0	0	0	0
ENSG00000241599	0	0	0	0	0	0
ENSG00000228463	6	1	2	4	6	5
ENSG00000241670	0	0	0	0	0	0
ENSG00000237094	0	1	2	4	1	5
ENSG00000250575	2	0	4	3	0	0
ENSG00000233653	0	1	3	2	0	2
ENSG00000224813	0	0	0	0	0	0
ENSG00000235249	0	0	0	0	0	0
ENSG00000269732	0	0	0	0	0	0
ENSG00000256186	0	0	0	0	0	0
ENSG00000236601	1	0	0	2	0	0
ENSG00000236743	0	0	0	0	0	0
ENSG00000236679	2	0	0	0	1	0
ENSG00000231709	0	0	0	0	0	0
ENSG00000235146	0	0	0	0	0	0
ENSG00000239664	1	0	1	0	0	0
ENSG00000230021	1	0	0	0	0	1
ENSG00000223659	0	0	0	0	0	0
ENSG00000225972	4	2	8	1	0	6
ENSG00000225630	69	67	208	77	42	105
ENSG00000237973	170	145	709	197	72	343
ENSG00000229344	4	4	10	6	5	7
ENSG00000240409	1	1	3	5	4	4
ENSG00000248527	2896	2445	8429	3409	1030	4463
ENSG00000198744	3	1	16	9	1	13
ENSG00000268663	0	0	0	0	0	0
ENSG00000185097	0	0	1	0	0	0
ENSG00000229376	0	0	2	0	0	1
ENSG00000224956	9	8	25	10	6	22
ENSG00000235373	2	0	2	0	4	1
ENSG00000223181	0	0	0	0	0	1
ENSG00000240618	3	0	1	4	1	1
ENSG00000229905	1	0	0	0	0	0
ENSG00000228327	3	4	18	2	4	15
ENSG00000237491	8	6	14	10	7	11
ENSG00000230092	3	1	2	4	3	3
ENSG00000269831	0	0	0	0	0	1
ENSG00000240453	2	1	0	0	1	1
ENSG00000177757	4	4	1	6	0	7
ENSG00000225880	10	8	11	8	3	11
ENSG00000228794	200	175	289	231	99	271
ENSG00000230368	0	0	0	0	0	0
ENSG00000234711	0	0	0	0	0	0
ENSG00000269308	0	0	0	0	0	0
ENSG00000272438	0	2	0	0	0	0
ENSG00000230699	3	1	0	0	0	0
ENSG00000241180	0	1	0	0	0	0
ENSG00000223764	14	12	20	5	6	17
ENSG00000187634	317	224	490	235	91	407
ENSG00000268179	1	4	1	0	1	1
ENSG00000188976	2024	1578	2491	1601	649	2502
ENSG00000187961	153	196	354	143	87	300
ENSG00000187583	30	23	40	18	22	34
ENSG00000187642	13	12	23	8	6	11
ENSG00000272512	19	20	55	34	8	63
ENSG00000188290	672	787	1681	599	215	1236
ENSG00000231702	1	4	0	0	1	1
ENSG00000224969	3	0	2	1	0	3
ENSG00000187608	486	349	1050	406	161	841
ENSG00000188157	3200	3410	4277	3488	1750	4659
ENSG00000242590	0	0	0	0	0	0
ENSG00000217801	25	15	21	41	9	32
ENSG00000273443	2	2	0	9	1	3
ENSG00000237330	0	5	0	0	0	0
ENSG00000131591	222	206	340	176	81	341
ENSG00000223823	1	0	0	0	0	0
ENSG00000207730	0	0	1	2	0	0
ENSG00000207607	2	0	0	0	1	0
ENSG00000198976	0	0	0	0	0	0
ENSG00000272141	0	0	0	0	0	0
ENSG00000205231	0	0	0	0	0	0
ENSG00000162571	0	0	1	0	0	2
ENSG00000186891	0	25	0	1	0	0
ENSG00000186827	35	18	23	59	12	43
ENSG00000078808	6248	5708	9579	6175	2586	9376
ENSG00000176022	723	538	1130	682	229	1108
ENSG00000184163	11	5	14	2	7	15
ENSG00000260179	0	3	2	1	5	3
ENSG00000160087	1309	1087	1915	1187	476	1906
ENSG00000230415	5	6	4	2	4	4
ENSG00000162572	16	17	46	15	17	46
ENSG00000131584	892	588	1094	579	333	1046
ENSG00000169972	199	226	421	219	73	359
ENSG00000127054	1963	1537	2858	1806	736	2774
ENSG00000240731	20	16	38	10	7	29
ENSG00000224051	1022	959	1702	1122	430	1628
ENSG00000169962	12	12	20	13	3	21
ENSG00000107404	675	822	1280	642	356	1286
ENSG00000162576	126	21	41	30	22	30
ENSG00000175756	2153	1552	3144	1657	634	2698
ENSG00000223663	0	0	2	1	0	1
ENSG00000221978	1808	1501	3056	1765	1020	2714
ENSG00000224870	602	438	772	485	203	706
ENSG00000242485	1373	796	1476	1261	344	1302
ENSG00000264293	0	0	0	0	0	0
ENSG00000272455	38	18	32	17	15	27
ENSG00000235098	6	3	3	4	2	4
ENSG00000225905	1	0	2	0	0	0
ENSG00000205116	2	0	2	0	1	1
ENSG00000225285	1	8	14	3	3	9
ENSG00000179403	943	3073	3221	674	989	2708
ENSG00000215915	7	8	17	6	3	14
ENSG00000160072	566	447	768	556	177	799
ENSG00000197785	957	677	1136	763	272	1218
ENSG00000205090	19	25	51	21	13	33
ENSG00000160075	2680	1824	3494	2377	798	3258
ENSG00000215791	0	0	0	0	0	0
ENSG00000215014	14	11	14	12	7	20
ENSG00000236684	0	0	0	0	0	0
ENSG00000228594	48	26	86	50	9	78
ENSG00000272106	76	45	93	51	22	107
ENSG00000197530	731	737	1370	690	361	1385
ENSG00000189409	5	1	1	1	0	3
ENSG00000248333	826	632	1506	690	297	1291
ENSG00000272004	153	81	319	164	41	280
ENSG00000189339	837	574	1323	984	274	1315
ENSG00000269737	15	9	19	13	4	21
ENSG00000269227	1	2	3	1	2	1
ENSG00000215914	4	3	3	2	0	3
ENSG00000008128	323	315	641	325	166	519
ENSG00000268575	81	48	132	71	43	115
ENSG00000227775	65	66	114	48	71	112
ENSG00000215790	47	58	50	45	28	65
ENSG00000008130	1051	747	1132	1076	372	1310
ENSG00000078369	10632	8833	14684	10554	4046	14155
ENSG00000231050	1	1	3	5	2	4
ENSG00000169885	4	4	5	5	2	6
ENSG00000178821	4	6	7	9	3	4
ENSG00000142609	0	1	2	0	0	3
ENSG00000233542	14	5	9	16	1	15
ENSG00000187730	7	14	12	7	0	20
ENSG00000226969	0	0	0	0	0	0
ENSG00000067606	476	662	500	502	296	475
ENSG00000271806	68	63	41	55	30	44
ENSG00000182873	19	15	22	12	16	24
ENSG00000162585	970	936	1400	893	395	1235
ENSG00000269554	62	42	78	51	18	89
ENSG00000203301	26	17	17	17	4	6
ENSG00000243558	0	0	0	0	0	0
ENSG00000234396	3	6	9	2	0	10
ENSG00000157933	2116	2820	4872	1888	1053	4188
ENSG00000116151	35	23	53	27	13	55
ENSG00000272161	0	0	0	0	0	0
ENSG00000269753	1	0	0	0	0	0
ENSG00000269896	1	9	13	2	4	10
ENSG00000238240	0	0	0	0	0	0
ENSG00000272420	0	0	3	1	0	1
ENSG00000271921	1	2	6	0	0	1
ENSG00000271847	1	2	1	4	0	1
ENSG00000178642	23	21	18	14	4	28
ENSG00000157916	2746	2086	3516	2419	975	3499
ENSG00000157911	850	841	1396	735	340	1162
ENSG00000149527	8	0	6	3	1	11
ENSG00000224387	0	0	0	1	0	0
ENSG00000229393	0	0	0	0	0	0
ENSG00000157881	517	436	728	462	206	706
ENSG00000197921	0	1	4	0	0	2
ENSG00000272449	83	46	164	83	20	167
ENSG00000238164	396	429	596	475	185	649
ENSG00000157873	1902	2003	3175	1983	914	3213
ENSG00000225931	1	3	3	2	2	6
ENSG00000228037	10	6	13	6	1	14
ENSG00000157870	2525	2370	4972	2417	1006	5123
ENSG00000142606	723	796	1627	680	339	1718
ENSG00000237058	0	0	1	0	0	2
ENSG00000215912	9	4	8	1	2	8
ENSG00000233234	0	0	0	0	0	0
ENSG00000231630	0	0	0	0	0	0
ENSG00000169717	0	0	0	0	0	0
ENSG00000177133	1	0	0	0	0	0
ENSG00000256761	0	0	0	0	0	0
ENSG00000142611	14	16	1	0	0	0
ENSG00000226286	0	0	0	0	0	0
ENSG00000272235	0	0	0	0	1	0
ENSG00000130762	21	32	14	5	7	21
ENSG00000272088	1	2	0	0	1	0
ENSG00000162591	1283	928	1026	1378	726	1179
ENSG00000207776	0	0	0	0	0	0
ENSG00000238260	1	1	5	1	1	7
ENSG00000158109	1696	1399	2046	1625	631	2327
ENSG00000116213	289	223	444	315	108	465
ENSG00000078900	14	34	13	11	8	10
ENSG00000227589	0	0	0	0	0	0
ENSG00000235131	0	0	0	0	0	0
ENSG00000227372	287	219	393	255	130	414
ENSG00000162592	0	0	0	0	0	0
ENSG00000235169	12	6	13	10	3	11
ENSG00000130764	797	559	818	804	287	994
ENSG00000266075	1	0	0	0	0	2
ENSG00000272153	94	73	69	98	35	93
ENSG00000116198	609	667	1055	574	253	1062
ENSG00000169598	96	74	131	58	43	136
ENSG00000264428	0	0	0	0	0	0
ENSG00000198912	363	309	517	389	151	588
ENSG00000236423	14	10	31	11	0	30
ENSG00000233304	0	0	0	0	0	0
ENSG00000226374	0	0	1	0	0	0
ENSG00000229280	0	0	0	0	0	0
ENSG00000235054	0	0	0	0	0	0
ENSG00000227169	0	0	0	0	0	0
ENSG00000232596	0	0	1	0	0	0
ENSG00000196581	2	0	1	0	0	1
ENSG00000231510	0	0	1	0	0	0
ENSG00000260972	0	0	0	0	0	0
ENSG00000264341	0	0	0	0	0	0
ENSG00000236948	0	0	0	0	0	0
ENSG00000216045	0	0	0	0	0	0
ENSG00000264101	0	0	0	0	0	0
ENSG00000131697	143	149	211	144	64	261
ENSG00000266687	0	0	1	0	0	0
ENSG00000069424	85	107	130	46	48	104
ENSG00000268332	6	14	13	3	1	7
ENSG00000116254	9	17	5	1	2	6
ENSG00000116251	9073	8998	15901	8395	3724	12296
ENSG00000226944	4	2	9	7	1	3
ENSG00000158286	98	75	198	121	47	159
ENSG00000116237	1968	1592	2549	2158	788	2887
ENSG00000225077	3	3	14	2	0	15
ENSG00000173673	0	0	0	0	0	0
ENSG00000158292	102	79	86	49	38	103
ENSG00000097021	2089	1319	2530	1721	623	2552
ENSG00000271746	26	28	32	26	14	43
ENSG00000069812	51	96	107	71	93	140
ENSG00000187017	27	85	112	47	26	72
ENSG00000265392	0	0	1	0	0	0
ENSG00000231868	0	3	0	1	3	1
ENSG00000215788	196	169	424	162	111	364
ENSG00000171680	681	776	1212	677	403	1280
ENSG00000162408	608	453	655	590	231	758
ENSG00000253022	0	0	4	0	0	0
ENSG00000229519	3	1	10	1	3	8
ENSG00000173662	1	0	0	0	0	0
ENSG00000204859	182	187	294	160	86	288
ENSG00000162413	439	442	678	390	153	698
ENSG00000116273	343	405	604	363	169	669
ENSG00000041988	643	563	1118	551	279	1006
ENSG00000007923	1025	852	1365	957	359	1512
ENSG00000228750	0	0	0	0	0	0
ENSG00000239166	0	0	0	0	0	0
ENSG00000237436	6	1	7	3	2	6
ENSG00000171735	1002	877	1703	831	387	1324
ENSG00000227950	2	0	1	0	2	2
ENSG00000237365	0	0	0	0	0	0
ENSG00000207056	0	0	0	0	0	0
ENSG00000237402	0	0	1	0	0	0
ENSG00000237728	1	0	0	0	0	0
ENSG00000225126	0	0	1	0	0	0
ENSG00000270171	2	0	0	0	0	0
ENSG00000270035	0	0	1	0	0	0
ENSG00000269978	0	1	0	0	0	0
ENSG00000049245	3593	2956	4787	3818	1422	4701
ENSG00000269925	5	1	4	3	1	6
ENSG00000049246	90	165	159	91	68	134
ENSG00000236266	9	15	16	14	7	18
ENSG00000049247	14	21	32	19	15	24
ENSG00000049249	0	1	0	0	0	3
ENSG00000270330	0	0	0	0	0	0
ENSG00000116288	5078	4148	8020	4224	1942	6186
ENSG00000200344	1	1	0	0	0	1
ENSG00000116285	329	987	376	354	462	431
ENSG00000238290	1	3	3	0	0	1
ENSG00000232848	0	0	1	0	0	0
ENSG00000229305	0	0	0	0	0	0
ENSG00000200975	0	0	0	0	0	0
ENSG00000227634	0	0	1	0	0	0
ENSG00000233645	0	0	0	0	0	0
ENSG00000265414	0	0	0	0	0	0
ENSG00000251977	0	0	0	0	0	0
ENSG00000162426	36	71	62	40	35	65
ENSG00000252254	0	0	1	0	0	0
ENSG00000142599	2200	2323	3698	2099	1149	3605
ENSG00000232912	0	1	2	2	0	0
ENSG00000221083	3	0	3	1	1	4
ENSG00000270282	0	0	4	1	0	1
ENSG00000234619	1	0	1	1	0	3
ENSG00000224315	0	2	3	1	0	0
ENSG00000222511	0	0	0	0	0	0
ENSG00000226545	1	1	2	0	0	0
ENSG00000228423	0	3	6	0	0	4
ENSG00000229716	0	0	0	0	0	0
ENSG00000074800	27717	15420	27613	23690	8310	30337
ENSG00000236269	4	2	3	2	1	5
ENSG00000230679	5	5	3	8	0	3
ENSG00000201725	2	0	0	0	0	1
ENSG00000238249	0	0	2	0	0	0
ENSG00000232208	0	0	0	0	0	0
ENSG00000232663	0	0	0	0	0	0
ENSG00000131686	0	0	0	0	0	1
ENSG00000265141	0	0	0	0	0	0
ENSG00000197241	1	1	0	1	0	2
ENSG00000142583	29	0	1	0	0	0
ENSG00000252404	0	0	0	0	0	0
ENSG00000180758	88	72	137	97	36	179
ENSG00000207865	0	1	0	1	0	2
ENSG00000228526	23	34	47	21	15	42
ENSG00000234546	68	93	178	58	37	123
ENSG00000049239	1449	1651	1859	1334	940	2035
ENSG00000252841	0	0	0	0	0	0
ENSG00000171621	486	782	693	382	400	646
ENSG00000235263	0	0	0	0	0	0
ENSG00000171612	143	144	246	141	42	241
ENSG00000231181	1	0	1	0	0	1
ENSG00000188807	279	311	465	227	119	495
ENSG00000171608	186	250	486	196	98	391
ENSG00000179840	0	0	0	0	0	0
ENSG00000233268	0	0	0	0	0	0
ENSG00000231789	4	15	10	3	3	5
ENSG00000171603	2896	2525	4597	2762	1177	4847
ENSG00000271264	0	0	0	0	0	0
ENSG00000178585	548	532	1011	476	255	864
ENSG00000223989	97	103	209	82	40	180
ENSG00000162441	321	299	466	304	127	494
ENSG00000228150	3	3	5	5	4	13
ENSG00000173614	354	322	556	308	129	507
ENSG00000202415	0	1	2	4	1	2
ENSG00000265521	0	0	0	0	0	0
ENSG00000241326	0	0	0	0	0	0
ENSG00000162444	9	31	25	9	0	18
ENSG00000225786	0	0	0	0	0	0
ENSG00000130939	1116	1196	1835	1273	529	1946
ENSG00000224340	0	0	0	0	1	0
ENSG00000233623	1	1	0	0	0	1
ENSG00000201746	1	1	3	0	1	0
ENSG00000054523	1493	1153	2272	1302	516	2087
ENSG00000264881	0	0	0	0	0	0
ENSG00000199562	2	5	24	6	0	12
ENSG00000264501	0	0	0	0	0	0
ENSG00000265945	2	1	2	0	0	3
ENSG00000142657	3788	2472	5250	3508	1231	5761
ENSG00000271989	26	20	47	23	7	42
ENSG00000175279	77	90	197	72	37	174
ENSG00000251503	0	0	0	0	0	0
ENSG00000241563	6	5	13	1	2	3
ENSG00000160049	1746	1693	3208	1441	698	2630
ENSG00000203469	215	178	394	133	68	317
ENSG00000142655	662	660	1143	666	309	1096
ENSG00000243267	1	0	0	4	0	1
ENSG00000130940	47	36	139	76	21	168
ENSG00000272078	18	29	75	33	6	107
ENSG00000225158	0	0	0	0	1	0
ENSG00000175262	0	0	1	0	0	0
ENSG00000215785	0	0	2	0	0	1
ENSG00000264181	0	0	0	0	0	0
ENSG00000207213	0	0	0	0	0	0
ENSG00000120948	2353	2077	3975	2271	1007	3821
ENSG00000009724	15	16	39	17	16	28
ENSG00000271895	35	21	36	17	13	48
ENSG00000116649	2473	1688	3525	2086	773	2825
ENSG00000171824	2068	2172	3284	2053	972	3028
ENSG00000226849	844	875	1401	702	314	1190
ENSG00000230337	96	91	119	99	33	150
ENSG00000198793	2352	2154	2912	2439	1047	3446
ENSG00000225602	72	50	78	65	35	93
ENSG00000253086	0	0	1	0	0	0
ENSG00000271794	0	0	0	0	0	0
ENSG00000171819	3	3	7	0	0	1
ENSG00000207451	0	0	2	1	0	3
ENSG00000238173	0	2	0	0	0	0
ENSG00000120942	594	417	626	671	198	627
ENSG00000238199	0	3	1	1	0	1
ENSG00000224338	0	0	0	0	0	0
ENSG00000204624	16	5	11	0	1	8
ENSG00000235643	0	0	0	0	0	0
ENSG00000116661	91	79	45	19	13	44
ENSG00000132879	193	228	337	141	104	340
ENSG00000116663	35	68	125	30	26	101
ENSG00000116670	609	500	851	438	198	780
ENSG00000162490	260	107	242	75	26	213
ENSG00000177674	713	561	908	664	212	901
ENSG00000215910	328	308	456	439	167	532
ENSG00000177553	0	0	0	0	0	0
ENSG00000177000	1244	1267	1834	1479	582	1950
ENSG00000011021	622	565	866	631	331	920
ENSG00000242349	59	24	69	62	25	77
ENSG00000175206	32	26	36	45	19	48
ENSG00000120937	1	1	1	1	0	0
ENSG00000224904	0	0	0	0	0	0
ENSG00000199347	0	0	2	1	0	3
ENSG00000201801	2	2	3	3	0	0
ENSG00000116685	1926	1734	2785	1758	716	2768
ENSG00000083444	6769	6067	10415	6686	2875	10416
ENSG00000116688	2243	1843	2916	2261	933	3036
ENSG00000270914	0	0	0	0	0	0
ENSG00000116691	473	343	649	361	170	552
ENSG00000202461	1	2	2	0	1	2
ENSG00000243539	0	0	0	0	0	0
ENSG00000120949	17	23	53	5	1	40
ENSG00000201135	0	0	0	0	0	0
ENSG00000227875	0	0	0	0	0	0
ENSG00000028137	2809	3183	5526	1933	961	4275
ENSG00000263676	0	0	0	0	0	2
ENSG00000225196	0	0	0	0	0	0
ENSG00000252969	0	0	0	0	0	0
ENSG00000048707	843	886	1373	853	407	1401
ENSG00000239149	3	1	5	2	1	5
ENSG00000229484	0	0	0	0	0	0
ENSG00000162496	2530	2254	3341	2221	1063	2928
ENSG00000221340	2	3	13	2	4	7
ENSG00000272482	21	25	32	18	21	30
ENSG00000204518	0	0	0	0	0	0
ENSG00000226166	0	0	0	0	0	0
ENSG00000188984	0	0	0	0	0	0
ENSG00000238771	0	0	0	1	0	0
ENSG00000157330	3	0	0	0	0	0
ENSG00000116726	0	2	0	0	0	0
ENSG00000116721	0	0	1	0	0	0
ENSG00000228338	0	0	0	0	0	0
ENSG00000204513	0	0	0	0	0	0
ENSG00000231103	0	0	0	0	0	0
ENSG00000179172	0	0	1	0	1	1
ENSG00000120952	0	0	0	0	0	0
ENSG00000243073	0	0	1	0	0	0
ENSG00000187545	0	0	0	0	0	0
ENSG00000204510	0	0	1	0	0	0
ENSG00000207434	0	0	0	0	0	0
ENSG00000234064	0	0	0	0	0	0
ENSG00000232423	0	0	0	2	0	0
ENSG00000250894	0	0	0	0	0	0
ENSG00000204508	0	0	0	0	0	0
ENSG00000239810	0	0	0	0	0	0
ENSG00000270601	0	0	0	0	0	0
ENSG00000250113	0	0	0	0	0	0
ENSG00000204505	0	0	0	0	0	0
ENSG00000233336	0	0	0	0	0	0
ENSG00000229978	0	0	0	0	0	0
ENSG00000236179	0	0	0	0	0	0
ENSG00000179412	0	0	0	0	0	0
ENSG00000224199	0	0	0	0	0	0
ENSG00000229571	0	0	0	0	0	0
ENSG00000204503	0	0	0	0	0	0
ENSG00000233394	0	0	0	0	0	0
ENSG00000204502	0	0	0	0	0	0
ENSG00000231219	0	0	0	0	0	0
ENSG00000207511	0	0	0	0	0	0
ENSG00000182330	0	0	0	0	0	0
ENSG00000237700	0	0	0	0	0	0
ENSG00000204501	0	0	0	0	0	0
ENSG00000228229	0	0	0	0	0	0
ENSG00000204495	0	0	0	0	0	0
ENSG00000204491	0	0	0	0	0	0
ENSG00000204488	0	0	0	0	0	0
ENSG00000204486	0	0	0	0	0	0
ENSG00000204485	0	0	0	0	0	0
ENSG00000224581	0	0	0	0	0	0
ENSG00000157358	0	0	0	0	0	0
ENSG00000204481	0	0	0	0	0	0
ENSG00000204480	0	0	0	0	0	0
ENSG00000204479	0	0	0	0	0	0
ENSG00000204478	0	0	0	0	0	0
ENSG00000162494	13	11	35	15	4	44
ENSG00000259961	3	0	2	3	0	4
ENSG00000215909	0	0	0	1	0	0
ENSG00000162493	6978	3993	6126	7772	2096	7918
ENSG00000266358	0	0	0	0	0	0
ENSG00000237445	0	0	0	0	0	1
ENSG00000253085	0	0	0	0	0	0
ENSG00000116731	688	648	1209	693	276	1167
ENSG00000252151	0	0	0	0	0	0
ENSG00000231606	0	0	0	0	0	0
ENSG00000234593	0	0	0	0	0	0
ENSG00000189337	179	92	104	79	37	66
ENSG00000235829	0	0	0	0	0	0
ENSG00000175147	5	6	12	1	1	1
ENSG00000171729	237	227	432	263	101	418
ENSG00000204464	0	1	1	1	0	1
ENSG00000215720	0	0	1	0	3	3
ENSG00000142621	7	7	18	11	5	12
ENSG00000233485	2	6	6	4	3	4
ENSG00000236045	0	0	1	0	0	0
ENSG00000228140	0	0	0	3	0	0
ENSG00000142634	1513	1430	2721	1532	670	2403
ENSG00000162438	0	0	1	1	1	1
ENSG00000142615	0	0	0	1	0	1
ENSG00000215704	6	2	8	2	2	4
ENSG00000132906	201	178	256	232	98	235
ENSG00000116138	443	362	512	475	146	499
ENSG00000251866	0	1	0	1	0	0
ENSG00000272510	16	5	27	16	12	28
ENSG00000116771	56	17	23	50	7	15
ENSG00000237301	2	0	0	0	0	0
ENSG00000235084	1	0	4	2	0	6
ENSG00000252417	0	0	0	0	0	0
ENSG00000236500	0	0	0	0	0	0
ENSG00000197312	496	555	940	515	218	959
ENSG00000215695	0	0	0	0	0	0
ENSG00000271742	0	0	0	0	0	0
ENSG00000116786	2351	2311	4008	2011	967	3548
ENSG00000264048	0	0	0	0	0	0
ENSG00000237938	314	312	568	310	145	513
ENSG00000162461	36	36	150	18	14	104
ENSG00000224459	16	18	109	17	5	82
ENSG00000162460	1	2	12	1	1	11
ENSG00000162458	4979	6539	12172	5113	3490	11049
ENSG00000224321	3	10	7	18	3	6
ENSG00000233954	170	145	229	173	56	223
ENSG00000178715	5	5	5	5	1	6
ENSG00000179743	134	114	144	108	41	169
ENSG00000065526	1026	1238	1571	896	472	1750
ENSG00000238818	0	1	0	0	0	0
ENSG00000270620	0	2	3	0	0	1
ENSG00000116809	607	555	890	527	241	892
ENSG00000234607	0	0	1	0	2	2
ENSG00000231353	0	0	0	0	0	0
ENSG00000224966	0	0	0	0	0	0
ENSG00000183888	43	22	24	32	13	20
ENSG00000233078	25	14	11	17	10	18
ENSG00000173641	12	1	0	0	0	1
ENSG00000186510	0	0	1	0	0	1
ENSG00000232456	1	1	1	1	0	0
ENSG00000184908	2	2	2	4	0	0
ENSG00000185519	5	16	6	1	0	4
ENSG00000142627	3000	2727	3831	3371	1765	4186
ENSG00000227959	4	2	9	5	3	11
ENSG00000224621	3	1	7	5	1	3
ENSG00000234166	18	27	18	14	7	22
ENSG00000142632	104	134	121	92	47	103
ENSG00000237276	21	26	21	28	13	20
ENSG00000204377	15	20	31	12	8	38
ENSG00000132881	63	40	54	50	19	66
ENSG00000233929	0	3	0	0	1	0
ENSG00000037637	351	352	567	335	180	486
ENSG00000055070	3433	3295	5614	3386	1452	5285
ENSG00000226457	1	2	7	1	3	2
ENSG00000187144	1151	1058	1686	1117	497	1712
ENSG00000157191	2649	2134	3474	2752	927	3545
ENSG00000226029	24	20	56	30	13	49
ENSG00000080947	59	44	107	67	26	88
ENSG00000206652	2	0	2	2	0	0
ENSG00000261135	3	1	1	0	0	2
ENSG00000224174	1	4	9	3	1	2
ENSG00000233421	3	1	4	3	1	0
ENSG00000268674	0	0	0	0	0	0
ENSG00000225710	0	0	0	1	0	0
ENSG00000266584	0	0	0	0	0	0
ENSG00000219481	545	401	895	492	188	895
ENSG00000271732	0	0	3	1	0	0
ENSG00000215908	279	215	659	266	118	549
ENSG00000186301	27	28	61	17	8	44
ENSG00000207513	0	0	0	0	0	0
ENSG00000237847	0	0	0	0	0	0
ENSG00000264742	0	0	0	0	0	0
ENSG00000236698	5	6	8	8	1	6
ENSG00000268869	2	4	0	0	0	0
ENSG00000268991	0	0	0	0	0	0
ENSG00000058453	556	527	1270	674	269	1269
ENSG00000207389	0	0	0	0	0	0
ENSG00000227684	1	0	0	0	0	0
ENSG00000186715	7	10	22	4	7	11
ENSG00000223643	0	0	0	0	0	0
ENSG00000230239	0	0	0	0	0	0
ENSG00000263811	0	0	0	0	0	0
ENSG00000228549	1	6	2	3	0	1
ENSG00000238142	43	42	105	39	23	93
ENSG00000235241	37	35	82	41	23	82
ENSG00000207005	0	0	1	0	0	0
ENSG00000272426	1	0	1	0	2	2
ENSG00000117122	633	1506	1172	703	819	1251
ENSG00000226526	112	100	122	152	52	188
ENSG00000159363	1509	1387	2168	1587	688	2247
ENSG00000117118	1139	793	1180	1032	376	1243
ENSG00000117115	71	4	4	29	0	3
ENSG00000252180	0	0	0	0	0	0
ENSG00000204362	0	0	0	0	0	0
ENSG00000142623	0	0	1	0	0	6
ENSG00000142619	0	2	0	0	0	0
ENSG00000266634	0	0	0	0	0	0
ENSG00000159339	0	0	0	0	0	1
ENSG00000269468	0	0	0	0	0	0
ENSG00000256049	0	0	0	0	0	0
ENSG00000227751	1100	1493	3205	863	511	2028
ENSG00000179051	3808	5163	8517	3489	1965	6983
ENSG00000266727	0	0	0	0	0	0
ENSG00000239020	0	0	0	0	0	0
ENSG00000074964	164	106	140	68	32	140
ENSG00000236648	0	0	0	0	0	0
ENSG00000117148	0	4	0	0	0	0
ENSG00000261781	0	0	0	0	0	0
ENSG00000117154	13	0	0	0	0	0
ENSG00000230035	0	0	0	0	0	0
ENSG00000225387	0	0	0	0	0	0
ENSG00000179023	0	0	0	0	1	0
ENSG00000235282	0	0	0	0	0	0
ENSG00000225478	0	0	0	0	0	0
ENSG00000009709	0	2	0	0	0	0
ENSG00000179002	0	0	0	0	0	0
ENSG00000255275	0	0	0	0	0	0
ENSG00000159423	372	201	437	286	83	460
ENSG00000265606	0	0	0	0	0	0
ENSG00000221662	0	0	0	0	0	0
ENSG00000169991	320	446	796	281	215	845
ENSG00000272084	8	8	12	9	2	11
ENSG00000127481	2682	2206	2902	2612	1124	3629
ENSG00000266098	0	0	2	1	1	0
ENSG00000230424	72	54	77	96	29	114
ENSG00000127463	1703	1250	2000	1745	660	2318
ENSG00000053372	1017	745	1733	814	351	1243
ENSG00000211454	1	0	1	1	1	3
ENSG00000162482	5	1	11	8	1	11
ENSG00000270728	5	9	16	10	5	13
ENSG00000053371	821	557	916	810	271	939
ENSG00000200403	1	0	2	0	0	1
ENSG00000040487	328	320	523	306	111	509
ENSG00000265192	0	0	0	0	0	0
ENSG00000077549	6845	6374	10914	6556	3239	10103
ENSG00000240490	0	0	5	0	2	1
ENSG00000201609	0	0	0	0	0	0
ENSG00000239027	0	0	0	0	0	0
ENSG00000235185	0	0	0	0	0	0
ENSG00000270136	3	2	3	0	4	3
ENSG00000173436	748	529	1109	652	289	870
ENSG00000226396	9	3	10	1	2	12
ENSG00000158747	438	502	1082	460	297	952
ENSG00000158748	0	1	0	0	0	0
ENSG00000162542	184	163	208	174	66	237
ENSG00000178828	0	0	0	0	0	1
ENSG00000235434	0	0	0	0	0	0
ENSG00000169914	131	158	220	103	69	235
ENSG00000188784	0	0	2	0	0	0
ENSG00000242688	0	0	0	0	1	0
ENSG00000188257	30	0	0	0	0	0
ENSG00000127472	20	10	8	4	6	4
ENSG00000117215	0	0	0	0	0	0
ENSG00000158786	0	0	0	1	0	0
ENSG00000227066	0	0	0	0	0	0
ENSG00000187980	0	0	0	0	0	0
ENSG00000225986	0	3	0	0	0	0
ENSG00000162543	0	0	1	0	0	0
ENSG00000228105	0	0	0	0	0	0
ENSG00000158816	0	0	0	0	0	0
ENSG00000226664	0	0	0	0	0	0
ENSG00000236963	2	0	0	0	0	1
ENSG00000226487	0	0	0	0	0	0
ENSG00000162545	160	20	50	11	2	46
ENSG00000090432	552	366	740	537	152	800
ENSG00000215520	0	0	0	0	0	0
ENSG00000183114	18	0	0	0	0	0
ENSG00000158825	2	36	84	10	7	88
ENSG00000158828	1552	1430	2602	1541	662	2459
ENSG00000117242	1277	1205	2289	1193	599	2196
ENSG00000257033	0	0	0	0	0	0
ENSG00000244038	7402	6443	9570	7377	3023	10506
ENSG00000117245	654	722	1165	728	272	1062
ENSG00000235432	0	0	0	0	0	0
ENSG00000189410	12	11	5	13	2	5
ENSG00000233069	0	0	0	0	0	0
ENSG00000127483	2627	2597	3821	2832	1376	4113
ENSG00000203394	723	684	1099	684	337	1023
ENSG00000075151	2208	2118	3526	2344	1141	3560
ENSG00000251914	0	0	0	0	0	0
ENSG00000221808	2	0	0	0	0	0
ENSG00000233072	0	3	10	4	2	3
ENSG00000236073	0	1	0	0	1	0
ENSG00000235112	2	1	7	0	1	6
ENSG00000266867	4	1	9	8	3	11
ENSG00000117298	10030	11100	19990	10670	5305	21519
ENSG00000236936	2	0	0	1	5	0
ENSG00000231105	7	10	7	5	3	8
ENSG00000236216	1	0	0	0	0	0
ENSG00000228823	0	0	0	0	0	0
ENSG00000236009	0	0	0	0	0	0
ENSG00000227001	4	3	10	1	2	7
ENSG00000187952	2	1	6	4	1	0
ENSG00000186543	0	0	0	0	0	0
ENSG00000142794	93	31	81	67	15	81
ENSG00000176378	0	0	1	0	0	0
ENSG00000162551	520	2333	2267	340	147	1403
ENSG00000233431	0	0	0	0	0	0
ENSG00000221781	0	0	0	0	0	0
ENSG00000076864	35	23	6	2	1	8
ENSG00000090686	1962	1680	2838	2151	1038	2883
ENSG00000231978	1	1	2	0	2	0
ENSG00000187942	35160	44334	73347	30761	18379	62274
ENSG00000142798	68811	79575	112770	69150	34452	119208
ENSG00000232037	2	1	2	1	2	2
ENSG00000219073	0	1	2	0	1	5
ENSG00000264385	0	0	0	0	0	0
ENSG00000263991	0	0	0	0	0	0
ENSG00000201919	0	0	0	0	0	0
ENSG00000142789	0	0	1	0	0	0
ENSG00000263582	0	0	0	0	0	0
ENSG00000263929	0	0	0	0	0	0
ENSG00000201273	0	0	0	0	0	0
ENSG00000228397	2	5	5	5	3	10
ENSG00000218510	157	137	240	156	57	224
ENSG00000070831	7540	6337	11196	7776	2933	10731
ENSG00000230068	1	2	8	1	6	5
ENSG00000271428	1	2	6	0	0	2
ENSG00000271840	0	1	1	3	3	2
ENSG00000162552	5	1	7	9	5	5
ENSG00000266564	0	0	0	0	0	0
ENSG00000234397	0	0	0	0	1	0
ENSG00000184677	495	518	725	487	272	818
ENSG00000237200	0	0	1	2	0	0
ENSG00000070886	0	0	0	0	0	0
ENSG00000173372	149	0	1	0	0	0
ENSG00000159189	203	0	0	0	0	0
ENSG00000173369	204	0	0	0	0	0
ENSG00000133216	201	336	372	211	197	482
ENSG00000265422	0	0	0	0	0	0
ENSG00000216157	0	0	0	0	0	0
ENSG00000225952	0	0	2	0	0	1
ENSG00000264014	3	12	9	7	11	19
ENSG00000272796	9	22	10	4	9	15
ENSG00000215906	0	0	0	0	1	0
ENSG00000227868	0	0	0	0	0	1
ENSG00000004487	1174	1099	1652	1110	512	1775
ENSG00000240553	0	0	0	0	1	0
ENSG00000263793	0	0	0	0	0	0
ENSG00000266802	0	1	0	0	0	2
ENSG00000169641	1591	1718	2754	1578	635	2648
ENSG00000229010	0	2	2	0	3	2
ENSG00000206935	0	0	0	0	1	1
ENSG00000252578	0	0	0	0	0	0
ENSG00000179546	4	9	4	1	3	6
ENSG00000215381	1	1	0	0	0	0
ENSG00000261326	14	19	47	26	19	40
ENSG00000125944	2247	1763	2738	2220	857	3097
ENSG00000125945	239	205	368	189	77	273
ENSG00000249087	25	27	39	20	11	30
ENSG00000201405	0	0	0	0	0	0
ENSG00000271420	0	0	0	0	0	0
ENSG00000204219	9	3	11	2	1	12
ENSG00000232482	0	0	0	0	0	0
ENSG00000088280	208	208	326	115	92	298
ENSG00000007968	108	114	166	110	23	158
ENSG00000235052	3	7	3	4	1	2
ENSG00000117318	8382	7507	10630	7996	2338	11614
ENSG00000197880	0	0	1	0	0	2
ENSG00000229239	0	0	0	0	0	0
ENSG00000142676	18949	17352	30102	17012	7060	22956
ENSG00000203589	0	0	6	1	1	3
ENSG00000244609	0	0	0	0	0	1
ENSG00000011007	1105	870	1712	1128	395	1725
ENSG00000236810	121	121	217	163	54	216
ENSG00000057757	639	572	940	549	259	817
ENSG00000011009	1821	1313	2280	1615	653	2201
ENSG00000117308	574	505	1096	480	226	865
ENSG00000117305	706	640	853	658	250	812
ENSG00000179163	146	183	281	141	60	295
ENSG00000188822	0	2	0	0	0	0
ENSG00000264347	0	0	0	0	0	0
ENSG00000238538	0	0	0	0	0	0
ENSG00000229106	0	0	0	0	0	0
ENSG00000232557	0	0	0	0	0	0
ENSG00000264926	0	0	0	0	0	0
ENSG00000230228	0	0	0	0	0	0
ENSG00000189266	84	145	210	120	60	159
ENSG00000188529	177	155	235	145	76	246
ENSG00000215905	0	0	0	0	0	0
ENSG00000225315	0	0	1	0	0	0
ENSG00000142661	3	20	7	0	0	6
ENSG00000230703	0	0	0	0	0	0
ENSG00000142677	0	1	0	0	0	0
ENSG00000185436	3	9	0	0	0	1
ENSG00000230023	0	0	0	0	0	0
ENSG00000221032	0	0	0	0	0	0
ENSG00000266511	0	0	0	0	0	0
ENSG00000232298	0	0	0	0	0	0
ENSG00000158055	4	5	1	0	0	1
ENSG00000001460	125	151	231	151	59	212
ENSG00000001461	780	594	1009	707	282	979
ENSG00000117602	91	90	166	78	35	132
ENSG00000266551	0	0	0	0	0	1
ENSG00000264443	4	17	13	6	1	8
ENSG00000184454	0	1	0	0	0	0
ENSG00000227312	0	0	0	0	0	0
ENSG00000239106	0	0	0	0	0	0
ENSG00000133226	1727	1427	2845	1595	747	2348
ENSG00000238986	0	1	2	0	1	0
ENSG00000169504	7823	6081	10700	8378	3168	10066
ENSG00000238482	0	0	0	0	1	0
ENSG00000020633	6	16	0	1	0	0
ENSG00000229162	0	0	0	0	0	0
ENSG00000261025	0	0	0	0	0	0
ENSG00000264371	0	0	0	0	0	0
ENSG00000233755	0	0	0	0	0	0
ENSG00000233419	0	0	0	0	0	0
ENSG00000231953	0	0	0	0	0	0
ENSG00000117614	957	977	2064	907	465	1577
ENSG00000117616	881	729	1883	957	386	1496
ENSG00000272432	5	0	6	2	3	6
ENSG00000261349	0	0	1	0	0	5
ENSG00000187010	42	0	74	61	0	70
ENSG00000224183	17	1	19	22	0	15
ENSG00000259984	0	3	0	1	1	1
ENSG00000183726	3760	2442	4936	3405	1088	4777
ENSG00000252515	2	0	0	0	0	0
ENSG00000238889	1	0	0	1	2	3
ENSG00000188672	232	159	518	173	90	338
ENSG00000238084	2	0	1	1	0	4
ENSG00000266468	0	0	0	0	0	0
ENSG00000204178	962	785	1647	1066	379	1660
ENSG00000157978	675	531	929	854	292	1016
ENSG00000225643	0	1	3	1	0	3
ENSG00000117643	161	10	11	16	5	29
ENSG00000233478	0	0	0	0	0	1
ENSG00000162430	5374	5617	8557	6044	2830	9134
ENSG00000255054	0	0	0	0	0	0
ENSG00000228172	1556	1653	3069	1633	827	2723
ENSG00000117640	711	586	990	652	295	927
ENSG00000223474	70	44	83	77	20	93
ENSG00000272478	77	78	118	82	38	115
ENSG00000127423	110	118	187	133	34	199
ENSG00000236528	77	54	50	67	17	87
ENSG00000182749	277	200	325	313	107	412
ENSG00000207302	0	0	0	0	0	0
ENSG00000117632	5269	4136	7405	5112	1920	7294
ENSG00000229786	0	0	0	0	0	0
ENSG00000223624	0	0	0	0	0	0
ENSG00000264021	0	0	0	0	0	0
ENSG00000266763	0	0	0	0	0	0
ENSG00000158006	249	179	322	233	95	301
ENSG00000207237	0	0	0	0	0	0
ENSG00000252190	0	0	0	0	0	0
ENSG00000252691	0	0	0	0	0	0
ENSG00000158008	15	1	0	0	0	0
ENSG00000158014	0	0	0	0	0	0
ENSG00000158022	1	2	0	0	1	0
ENSG00000265320	0	0	0	0	0	0
ENSG00000175087	71	59	108	87	22	104
ENSG00000197245	123	207	273	110	85	268
ENSG00000142684	368	249	453	310	86	329
ENSG00000236782	390	229	449	304	95	334
ENSG00000142675	3	15	5	0	1	3
ENSG00000188782	0	0	0	0	0	0
ENSG00000236155	4	2	2	0	1	4
ENSG00000130695	240	202	241	219	76	319
ENSG00000270733	0	1	3	1	0	2
ENSG00000142669	6292	5587	13749	5840	2787	9867
ENSG00000158062	2078	1744	4562	1635	845	3141
ENSG00000169442	3	0	0	0	0	0
ENSG00000176092	1	8	3	5	1	1
ENSG00000225854	0	0	0	0	0	0
ENSG00000265143	0	0	0	0	0	0
ENSG00000176083	0	0	0	0	0	0
ENSG00000131914	0	0	0	0	0	0
ENSG00000117682	730	488	762	735	203	938
ENSG00000223583	2	2	1	1	0	3
ENSG00000225891	0	1	2	1	3	4
ENSG00000198830	6037	4402	7901	5608	2082	8393
ENSG00000224129	0	0	0	0	0	0
ENSG00000117676	310	283	532	330	121	490
ENSG00000238705	0	0	0	0	0	0
ENSG00000243905	0	0	1	0	0	0
ENSG00000252802	0	0	0	0	0	0
ENSG00000229247	0	0	0	0	0	0
ENSG00000238316	0	0	0	0	0	0
ENSG00000235069	0	0	0	0	0	0
ENSG00000260063	5	9	8	3	4	6
ENSG00000117713	1240	1286	2025	1109	524	2076
ENSG00000266138	2	0	0	0	0	1
ENSG00000060642	143	106	184	136	58	158
ENSG00000241188	0	0	0	0	0	0
ENSG00000204160	398	397	730	410	181	829
ENSG00000175793	10	100	17	7	2	8
ENSG00000226698	18	30	60	24	14	73
ENSG00000142751	598	438	831	515	227	804
ENSG00000198746	317	157	367	229	72	407
ENSG00000090273	2299	1627	3005	1948	705	2899
ENSG00000131910	0	0	0	0	0	0
ENSG00000175707	0	15	1	0	0	0
ENSG00000172746	0	0	0	0	0	0
ENSG00000224064	0	0	0	0	0	0
ENSG00000225294	0	0	0	0	0	0
ENSG00000253368	1325	1938	4076	1018	601	2890
ENSG00000158246	26	13	63	14	3	47
ENSG00000090020	1016	942	1669	1059	480	1722
ENSG00000229985	0	0	0	0	0	0
ENSG00000214973	0	0	0	2	0	1
ENSG00000225159	6	4	13	7	0	8
ENSG00000225990	0	0	0	0	0	0
ENSG00000224311	0	0	0	0	0	0
ENSG00000142784	1088	1227	2079	1088	561	2028
ENSG00000252098	0	0	0	0	0	0
ENSG00000243659	3	1	2	0	1	1
ENSG00000186501	666	533	869	512	239	852
ENSG00000206888	0	0	2	0	0	1
ENSG00000241547	1	1	5	1	0	4
ENSG00000142765	2	23	4	1	0	8
ENSG00000142733	524	444	939	381	153	862
ENSG00000142748	61	108	374	50	22	241
ENSG00000174950	0	2	0	0	0	1
ENSG00000231207	0	0	0	0	0	0
ENSG00000181773	20	15	41	14	12	43
ENSG00000158195	3848	3431	6219	4175	1758	5930
ENSG00000241169	0	5	2	1	0	4
ENSG00000237429	2	0	0	0	0	0
ENSG00000126705	443	412	681	434	201	788
ENSG00000000938	7	0	6	2	1	7
ENSG00000235912	6	4	11	7	3	9
ENSG00000233975	0	0	1	0	0	0
ENSG00000126709	542	385	712	319	157	804
ENSG00000225886	0	0	1	0	0	3
ENSG00000206767	0	0	0	0	0	0
ENSG00000226662	0	0	0	0	0	0
ENSG00000207095	0	0	0	0	0	0
ENSG00000009780	103	80	172	93	39	135
ENSG00000231344	1	1	10	4	0	4
ENSG00000230833	0	0	1	0	0	0
ENSG00000117758	1493	1353	2100	1554	732	1917
ENSG00000269971	5	1	5	1	1	4
ENSG00000270031	4	0	1	1	0	9
ENSG00000223062	0	0	0	0	0	0
ENSG00000117751	768	646	1061	677	310	1038
ENSG00000252947	0	0	0	0	0	0
ENSG00000268552	169	172	228	160	72	246
ENSG00000130775	305	236	320	310	115	274
ENSG00000117748	619	477	803	616	231	837
ENSG00000130768	6	15	6	4	0	8
ENSG00000227050	18	13	33	27	14	36
ENSG00000158156	362	296	624	364	137	567
ENSG00000158161	640	530	967	644	250	934
ENSG00000238231	2	2	6	2	0	6
ENSG00000240750	1	5	8	1	0	4
ENSG00000228589	9	7	9	7	2	12
ENSG00000228943	0	0	0	0	0	0
ENSG00000214812	1	0	0	0	0	0
ENSG00000253005	0	0	0	0	0	0
ENSG00000252429	0	0	0	0	0	0
ENSG00000169403	25	1	6	2	0	6
ENSG00000126698	2604	2426	4014	2459	1113	3655
ENSG00000215902	0	0	3	3	1	3
ENSG00000269804	629	481	1080	542	241	803
ENSG00000130770	1984	1705	3723	1876	704	2924
ENSG00000270605	15	10	19	12	8	15
ENSG00000271398	1	1	2	0	1	3
ENSG00000130766	270	265	334	254	98	335
ENSG00000130772	388	333	607	274	108	565
ENSG00000204138	1875	1737	3693	1863	772	3277
ENSG00000206779	0	0	1	0	2	3
ENSG00000229820	2	0	1	0	1	2
ENSG00000221216	1	0	1	1	0	2
ENSG00000180198	1469	1573	3260	1487	657	3054
ENSG00000242125	868	401	933	790	234	1161
ENSG00000200087	28	72	41	70	23	47
ENSG00000238821	0	0	2	0	0	1
ENSG00000231468	0	0	8	1	1	3
ENSG00000180098	546	479	947	520	204	798
ENSG00000197989	203	162	319	226	87	291
ENSG00000221539	5	3	7	9	1	5
ENSG00000120656	335	388	768	309	168	573
ENSG00000188060	39	13	37	59	22	40
ENSG00000229388	11	2	5	0	0	4
ENSG00000270103	4	1	2	2	0	2
ENSG00000162419	456	415	769	434	181	705
ENSG00000252777	0	0	0	0	0	0
ENSG00000198492	1609	1633	2755	1713	734	2637
ENSG00000116329	2	0	0	0	0	0
ENSG00000226852	6	6	9	1	4	7
ENSG00000233427	5	11	8	3	8	11
ENSG00000199756	0	0	0	0	0	0
ENSG00000159023	645	597	970	807	304	1085
ENSG00000225616	1	1	1	1	0	0
ENSG00000206704	0	0	1	0	0	0
ENSG00000253304	201	141	296	213	67	245
ENSG00000225750	0	0	0	1	0	4
ENSG00000116350	2019	2065	3190	1945	1005	3184
ENSG00000227637	2	3	1	0	1	5
ENSG00000116353	423	272	478	355	130	436
ENSG00000237934	1	0	0	0	0	1
ENSG00000060656	130	258	285	94	58	248
ENSG00000221550	0	0	0	0	0	0
ENSG00000230523	0	0	0	0	0	0
ENSG00000266678	0	0	0	0	0	0
ENSG00000225011	0	0	0	0	0	0
ENSG00000221126	0	0	0	0	0	0
ENSG00000228176	0	0	0	0	0	0
ENSG00000222787	0	0	0	0	0	0
ENSG00000270927	0	0	0	0	0	0
ENSG00000233399	0	0	0	0	0	0
ENSG00000233372	0	0	0	0	0	0
ENSG00000231251	0	0	0	0	0	0
ENSG00000236335	0	0	0	0	0	0
ENSG00000231949	0	0	0	0	0	0
ENSG00000162510	6	9	11	5	2	8
ENSG00000186056	5	9	10	8	2	11
ENSG00000162511	2110	3146	5184	2352	1493	4999
ENSG00000264773	0	0	0	0	0	0
ENSG00000229607	0	0	0	0	0	0
ENSG00000223382	3	0	0	0	0	0
ENSG00000222784	0	0	0	0	0	0
ENSG00000235143	0	0	0	0	0	0
ENSG00000162512	2413	2504	3768	2170	1130	4189
ENSG00000134644	1132	1000	1795	1092	505	1744
ENSG00000200154	0	0	0	0	0	2
ENSG00000202107	3	0	0	1	1	0
ENSG00000200181	0	0	0	0	0	0
ENSG00000237329	2	0	1	0	0	1
ENSG00000232768	0	0	2	1	0	1
ENSG00000215900	0	0	0	0	0	0
ENSG00000225142	0	0	2	0	0	0
ENSG00000084628	9	7	2	1	0	0
ENSG00000060688	786	492	675	717	241	830
ENSG00000229447	5	2	1	0	3	6
ENSG00000121766	1143	972	2313	883	421	1627
ENSG00000229044	422	365	767	398	176	607
ENSG00000121769	53	44	91	41	22	111
ENSG00000168528	2478	2252	3301	2213	1108	2830
ENSG00000268950	822	777	1004	806	420	957
ENSG00000215899	0	0	0	0	0	0
ENSG00000206981	0	0	0	0	0	0
ENSG00000228682	0	0	0	0	0	0
ENSG00000223907	0	0	0	0	0	0
ENSG00000229167	13	7	16	6	1	10
ENSG00000142910	25080	21938	43882	22564	10433	38577
ENSG00000121764	301	238	416	326	135	428
ENSG00000162517	1685	1516	2616	1601	676	2318
ENSG00000235790	5	2	6	5	3	7
ENSG00000264078	3	0	4	2	0	4
ENSG00000084636	241	24	15	11	16	14
ENSG00000121753	178	26	9	9	2	13
ENSG00000266580	0	0	0	0	0	0
ENSG00000254545	2	7	5	5	2	7
ENSG00000134668	116	35	59	21	25	40
ENSG00000203620	0	0	0	0	0	0
ENSG00000269967	1	4	3	1	0	1
ENSG00000184007	3067	2430	4536	3158	1244	4078
ENSG00000212673	5	3	12	2	5	9
ENSG00000228634	2	1	4	4	0	3
ENSG00000121774	3613	3487	5732	3816	1685	5557
ENSG00000203325	2	3	7	2	1	6
ENSG00000121775	525	453	801	545	180	918
ENSG00000266203	2	0	1	0	0	0
ENSG00000025800	2392	2088	4065	2046	995	3426
ENSG00000250135	0	0	0	0	0	0
ENSG00000084652	1484	1271	2215	1634	602	2356
ENSG00000160050	327	197	443	233	101	359
ENSG00000224066	96	90	164	92	31	127
ENSG00000160051	30	24	48	29	11	58
ENSG00000222046	15	19	49	19	8	32
ENSG00000160055	202	198	282	158	79	289
ENSG00000084623	4737	3818	7136	4154	1859	6075
ENSG00000220785	179	84	254	229	70	268
ENSG00000183615	13	7	33	8	2	41
ENSG00000182866	1	4	1	1	0	1
ENSG00000252450	0	0	0	0	0	0
ENSG00000116478	3129	2490	3643	3330	1131	3591
ENSG00000175130	4743	3554	5794	4782	1571	5769
ENSG00000233775	1	0	0	1	0	0
ENSG00000162526	55	34	90	51	31	125
ENSG00000225828	76	61	186	84	50	150
ENSG00000160058	1196	1071	1844	1307	519	1897
ENSG00000224333	0	0	0	0	0	0
ENSG00000270850	0	0	0	0	0	0
ENSG00000229259	0	0	0	0	0	1
ENSG00000263529	0	0	0	0	0	0
ENSG00000254553	0	0	1	0	2	2
ENSG00000273274	5	2	7	4	2	4
ENSG00000160062	209	287	484	168	150	383
ENSG00000176261	396	361	718	379	175	537
ENSG00000200591	0	0	1	1	0	2
ENSG00000162521	2904	3063	5765	3175	1391	4871
ENSG00000162520	1593	1780	3727	1631	777	2763
ENSG00000224409	0	1	0	0	0	0
ENSG00000162522	583	659	786	894	341	871
ENSG00000134684	1721	1335	2211	1634	728	2328
ENSG00000116497	324	254	486	305	135	522
ENSG00000160097	3	6	19	1	1	22
ENSG00000121905	89	166	149	79	68	134
ENSG00000121900	214	296	298	165	146	276
ENSG00000221423	0	0	2	0	0	0
ENSG00000116514	282	223	290	285	120	377
ENSG00000267885	0	1	0	0	0	1
ENSG00000217644	0	0	0	0	0	1
ENSG00000239670	0	0	0	0	0	1
ENSG00000236065	11	9	15	11	3	10
ENSG00000004455	1917	1493	2204	1720	701	2323
ENSG00000142920	27	19	27	18	6	14
ENSG00000116525	143	178	237	145	57	251
ENSG00000160094	350	476	741	369	223	632
ENSG00000270115	1	0	1	1	1	1
ENSG00000256142	0	0	0	0	0	0
ENSG00000184389	1	0	0	0	0	2
ENSG00000225313	6	10	21	11	12	14
ENSG00000134686	2197	2277	3323	2064	1055	3337
ENSG00000266239	1	0	2	1	1	2
ENSG00000222112	0	1	2	3	2	2
ENSG00000233246	0	0	0	1	0	1
ENSG00000221225	0	0	0	0	0	0
ENSG00000234512	0	0	0	0	0	0
ENSG00000121903	72	74	122	73	39	91
ENSG00000235907	0	1	1	0	0	1
ENSG00000121904	47	1	5	1	0	6
ENSG00000227000	0	0	0	0	0	0
ENSG00000176256	0	0	0	0	0	0
ENSG00000231163	0	0	0	0	0	0
ENSG00000142698	3	0	0	0	0	0
ENSG00000221053	0	0	0	0	0	0
ENSG00000270241	0	0	0	0	0	0
ENSG00000207941	0	0	0	0	0	0
ENSG00000163866	1474	897	1475	1325	400	1511
ENSG00000189280	4	16	8	3	2	4
ENSG00000189433	0	1	0	0	0	1
ENSG00000255811	0	3	3	0	0	0
ENSG00000216162	0	0	0	0	0	0
ENSG00000188910	0	15	3	0	0	3
ENSG00000187513	10753	9888	7659	5465	2574	4793
ENSG00000230163	36	39	64	19	12	51
ENSG00000116544	6	5	2	1	0	0
ENSG00000252728	0	0	0	0	0	0
ENSG00000241014	34	27	31	22	25	57
ENSG00000271741	5	4	6	4	0	7
ENSG00000243749	150	168	147	157	72	188
ENSG00000163867	179	144	279	155	97	212
ENSG00000233940	0	0	0	0	0	0
ENSG00000197056	155	169	244	200	98	291
ENSG00000228348	0	1	1	2	0	1
ENSG00000116560	5864	5280	10038	5489	2496	8842
ENSG00000201868	0	0	0	0	0	0
ENSG00000263591	0	0	0	0	0	0
ENSG00000146463	960	1005	1528	975	540	1481
ENSG00000240374	0	0	1	0	0	1
ENSG00000201542	0	0	1	0	0	0
ENSG00000229994	6	9	14	1	4	10
ENSG00000227409	27	19	44	25	12	46
ENSG00000202129	0	1	0	0	0	0
ENSG00000142687	1266	1053	1697	1237	471	1701
ENSG00000236274	0	0	2	1	0	1
ENSG00000020129	452	295	542	392	122	604
ENSG00000239636	0	9	14	9	1	7
ENSG00000116819	5	13	10	9	2	14
ENSG00000126067	2706	1851	3110	2383	859	3294
ENSG00000239859	0	0	0	0	0	0
ENSG00000142686	412	349	470	429	114	468
ENSG00000092853	819	611	1802	689	253	1165
ENSG00000232335	72	65	115	91	43	160
ENSG00000134698	430	541	777	465	286	761
ENSG00000092847	937	937	1486	949	405	1434
ENSG00000271164	0	0	1	1	0	0
ENSG00000271914	3	5	11	5	1	5
ENSG00000126070	340	316	602	332	159	567
ENSG00000271554	10	13	13	11	10	22
ENSG00000232862	0	0	1	0	0	0
ENSG00000092850	5	0	3	2	3	3
ENSG00000116863	648	507	940	602	287	867
ENSG00000171812	30	14	34	12	6	29
ENSG00000054116	1415	1008	1948	1241	472	1770
ENSG00000116871	5077	4144	7268	4800	2038	7857
ENSG00000264592	0	0	0	0	0	0
ENSG00000054118	3531	3178	5089	3595	1637	5476
ENSG00000231849	1	0	1	0	1	2
ENSG00000214193	694	813	1426	609	374	1200
ENSG00000142694	930	1061	1897	844	448	1522
ENSG00000116883	23	20	35	27	13	28
ENSG00000196182	1223	846	1311	1321	469	1588
ENSG00000181817	480	371	713	380	158	625
ENSG00000222821	0	0	0	0	0	0
ENSG00000116885	51	54	94	63	27	96
ENSG00000201448	2	0	1	0	0	0
ENSG00000116898	1456	1354	2987	1338	585	2153
ENSG00000119535	35	0	1	0	0	0
ENSG00000230214	0	0	0	0	0	0
ENSG00000234481	0	0	0	0	0	0
ENSG00000163873	255	0	2	0	0	0
ENSG00000264698	0	0	0	0	0	0
ENSG00000207328	0	0	0	0	0	0
ENSG00000223944	0	0	0	0	0	0
ENSG00000230451	0	0	0	0	0	0
ENSG00000233621	22	25	35	15	22	29
ENSG00000163874	60	79	133	104	43	145
ENSG00000163875	631	716	1090	653	357	1070
ENSG00000263675	2	0	0	1	0	0
ENSG00000163877	289	239	364	291	108	371
ENSG00000232273	0	1	4	1	0	1
ENSG00000237749	0	0	2	1	0	2
ENSG00000163879	83	46	82	31	17	44
ENSG00000134697	940	886	2042	895	427	1670
ENSG00000169218	0	1	1	1	0	0
ENSG00000116922	139	153	191	117	47	193
ENSG00000134690	530	334	593	512	149	694
ENSG00000183317	0	5	0	0	0	0
ENSG00000200421	0	0	0	0	0	0
ENSG00000238871	0	0	0	0	0	0
ENSG00000214141	0	0	0	0	0	0
ENSG00000227416	0	0	0	0	0	0
ENSG00000185090	26	24	28	9	4	22
ENSG00000233728	10	21	18	6	2	16
ENSG00000196449	503	324	511	425	124	563
ENSG00000197982	647	398	656	589	176	693
ENSG00000188786	276	209	436	230	98	418
ENSG00000230610	0	0	0	0	1	0
ENSG00000235673	1	0	2	1	0	0
ENSG00000230955	97	98	155	74	41	107
ENSG00000204084	368	261	377	333	128	438
ENSG00000252448	0	0	1	0	0	0
ENSG00000222282	0	0	0	0	1	0
ENSG00000183431	1379	1114	1791	1422	508	1880
ENSG00000212541	5	4	6	3	2	3
ENSG00000183386	554	674	1187	546	292	874
ENSG00000183520	913	764	1298	900	345	1181
ENSG00000185668	1	1	0	0	0	0
ENSG00000224592	1	0	0	0	0	0
ENSG00000223589	0	0	1	0	0	0
ENSG00000265596	0	0	0	0	0	0
ENSG00000237290	0	0	0	0	0	0
ENSG00000200796	0	0	0	0	0	0
ENSG00000238063	0	0	0	0	0	0
ENSG00000215895	0	2	3	0	0	3
ENSG00000116954	987	909	1540	1078	419	1477
ENSG00000228436	19	34	48	23	17	34
ENSG00000214114	267	234	298	259	102	306
ENSG00000131233	1	3	1	0	1	1
ENSG00000158315	7	19	40	6	9	35
ENSG00000199963	0	0	0	0	0	0
ENSG00000207466	0	0	0	0	0	0
ENSG00000235549	0	0	0	0	0	0
ENSG00000174574	723	564	932	825	300	990
ENSG00000168653	3289	2836	6168	2556	1213	4325
ENSG00000127603	7477	7740	11381	7941	3674	13010
ENSG00000206654	0	1	2	1	0	1
ENSG00000270040	0	0	0	0	0	0
ENSG00000226438	27	22	53	41	17	62
ENSG00000217897	1	0	1	0	1	5
ENSG00000255103	213	229	295	202	95	423
ENSG00000183682	3	5	5	4	2	5
ENSG00000237624	47	26	39	54	16	46
ENSG00000182109	15	7	10	7	5	8
ENSG00000243970	4	1	2	0	0	0
ENSG00000090621	6252	6476	10344	6114	3241	8666
ENSG00000228060	1279	1340	1771	1415	706	1756
ENSG00000201457	0	4	1	1	0	0
ENSG00000163909	23	25	20	3	4	2
ENSG00000225903	0	0	0	0	0	0
ENSG00000116981	3	0	0	0	0	0
ENSG00000116983	8	14	0	0	0	0
ENSG00000084072	760	631	1073	684	322	946
ENSG00000225333	0	0	0	0	0	0
ENSG00000252413	0	0	0	0	0	0
ENSG00000116985	41	19	22	25	3	24
ENSG00000198754	8	11	23	4	2	33
ENSG00000261798	0	1	0	0	0	0
ENSG00000229213	0	0	0	0	0	0
ENSG00000043514	146	143	259	170	69	214
ENSG00000202222	0	0	0	0	1	1
ENSG00000116990	11	10	4	9	2	5
ENSG00000236546	1	1	1	0	0	2
ENSG00000207356	0	0	0	0	0	0
ENSG00000168389	72	16	13	5	3	15
ENSG00000228477	1	0	0	1	1	2
ENSG00000131236	8665	8731	11864	8897	3527	11824
ENSG00000131238	2682	1939	3537	2705	937	3944
ENSG00000226745	0	0	0	0	0	0
ENSG00000117000	195	222	312	217	117	296
ENSG00000207508	0	0	0	0	0	0
ENSG00000188800	2	0	0	0	0	0
ENSG00000259943	68	36	55	44	21	52
ENSG00000084073	1030	708	1303	1117	374	1447
ENSG00000231296	1	0	3	1	1	3
ENSG00000049089	70	43	40	22	11	46
ENSG00000227311	0	0	0	0	0	0
ENSG00000084070	317	232	488	231	109	413
ENSG00000213172	0	0	0	0	0	0
ENSG00000187801	22	16	25	18	5	19
ENSG00000260920	22	18	23	20	9	30
ENSG00000187815	51	53	78	48	23	83
ENSG00000238287	15	10	45	18	10	24
ENSG00000164002	124	86	193	137	33	174
ENSG00000227278	50	25	65	44	21	51
ENSG00000238186	41	27	64	18	11	43
ENSG00000117010	48	49	103	39	10	93
ENSG00000236505	0	0	0	0	0	0
ENSG00000233910	0	0	0	0	0	0
ENSG00000117016	27	23	8	6	2	13
ENSG00000237899	5	0	0	0	0	2
ENSG00000272145	69	76	91	90	35	118
ENSG00000066136	618	648	1226	630	289	1118
ENSG00000198974	0	0	0	0	0	0
ENSG00000207962	0	0	0	0	0	0
ENSG00000117013	18	10	1	1	0	2
ENSG00000264582	0	0	0	0	0	0
ENSG00000179862	98	60	179	111	46	154
ENSG00000229528	0	0	1	0	0	0
ENSG00000228940	0	0	0	0	0	0
ENSG00000233118	0	0	0	0	0	0
ENSG00000171793	771	417	655	692	211	911
ENSG00000171790	3	8	5	5	7	6
ENSG00000010803	361	510	861	394	260	675
ENSG00000215893	0	0	0	0	0	2
ENSG00000235358	0	0	0	0	2	1
ENSG00000213987	0	0	0	0	0	0
ENSG00000204060	3	8	10	2	0	3
ENSG00000229901	0	0	0	0	0	2
ENSG00000127129	0	0	2	0	0	0
ENSG00000127124	86	96	129	65	49	103
ENSG00000230881	0	0	0	0	0	0
ENSG00000230638	0	2	0	0	0	0
ENSG00000264896	0	0	0	0	0	0
ENSG00000227538	0	0	0	0	0	0
ENSG00000228776	0	0	0	0	0	0
ENSG00000044012	0	0	0	0	0	0
ENSG00000197273	0	0	0	0	0	0
ENSG00000198815	607	743	869	601	332	893
ENSG00000227527	4	2	4	7	4	2
ENSG00000177181	5	3	0	0	0	0
ENSG00000235002	0	0	0	0	0	0
ENSG00000066185	2	7	9	6	6	13
ENSG00000127125	689	617	1053	620	321	928
ENSG00000186409	13	14	20	7	4	17
ENSG00000230116	0	0	0	0	0	0
ENSG00000236876	0	3	0	0	0	0
ENSG00000200254	0	0	0	0	0	0
ENSG00000236180	1	0	0	0	0	0
ENSG00000171960	410	360	641	353	129	530
ENSG00000234917	0	1	1	1	0	1
ENSG00000065978	19971	18767	30294	20304	8950	28593
ENSG00000164007	0	0	0	0	0	0
ENSG00000117385	2199	2163	3709	2252	995	3579
ENSG00000164008	197	140	222	146	58	188
ENSG00000228452	19	7	14	10	2	18
ENSG00000177868	255	178	387	230	91	330
ENSG00000164010	332	291	430	317	163	404
ENSG00000228192	97	107	142	133	68	136
ENSG00000164011	96	106	186	72	38	146
ENSG00000233708	0	0	0	0	0	0
ENSG00000237090	0	0	0	0	0	0
ENSG00000225099	1	0	2	1	0	1
ENSG00000117394	266	404	268	266	94	397
ENSG00000227533	3	10	18	4	8	11
ENSG00000207256	0	0	0	0	0	0
ENSG00000252803	0	0	0	0	0	0
ENSG00000186973	1	0	2	0	0	2
ENSG00000117395	1428	934	1617	1283	437	1702
ENSG00000243710	250	192	254	311	112	371
ENSG00000179178	1	3	0	0	0	0
ENSG00000253313	0	0	0	0	0	2
ENSG00000066056	11510	15098	21360	12095	6047	21709
ENSG00000117400	0	2	2	0	1	4
ENSG00000234694	1	3	9	4	4	7
ENSG00000117399	1242	890	2000	1216	380	2159
ENSG00000066322	3025	2273	3812	2922	1045	4070
ENSG00000159479	664	498	1085	630	238	1057
ENSG00000229431	139	104	201	138	55	242
ENSG00000198198	1263	1171	2260	1205	670	2293
ENSG00000229372	52	57	120	57	39	87
ENSG00000178922	1120	878	1933	1034	644	1924
ENSG00000229348	43	44	63	39	20	90
ENSG00000142949	3394	2779	3873	3579	1827	5009
ENSG00000066135	986	908	1453	971	383	1509
ENSG00000236200	353	347	614	349	201	552
ENSG00000126091	238	221	331	233	108	315
ENSG00000229444	0	0	2	1	1	4
ENSG00000252201	0	1	0	1	0	0
ENSG00000233674	3	1	8	1	0	2
ENSG00000224751	0	0	0	0	0	1
ENSG00000117407	0	2	8	1	1	5
ENSG00000237950	0	0	2	0	0	3
ENSG00000117408	514	465	735	502	193	776
ENSG00000132768	403	277	391	291	92	390
ENSG00000117410	1383	1125	1913	1135	394	1917
ENSG00000117411	1223	1015	1751	1077	513	1701
ENSG00000159214	50	51	85	41	14	85
ENSG00000196517	62	15	18	5	7	23
ENSG00000230615	4	0	1	0	1	4
ENSG00000227163	0	0	0	0	0	0
ENSG00000271647	0	0	0	0	0	0
ENSG00000239560	0	0	0	0	0	0
ENSG00000171872	0	1	0	0	0	0
ENSG00000233514	1	0	1	0	1	3
ENSG00000239275	0	0	0	0	0	0
ENSG00000226804	0	0	0	0	0	0
ENSG00000200171	0	0	0	0	0	0
ENSG00000238037	0	0	0	0	0	0
ENSG00000227994	0	0	0	0	0	0
ENSG00000271329	0	0	1	0	0	2
ENSG00000178028	592	487	972	514	225	867
ENSG00000117419	745	637	1117	714	265	1109
ENSG00000233602	0	3	0	2	0	1
ENSG00000252146	0	0	0	0	0	0
ENSG00000199385	0	0	0	0	0	0
ENSG00000187147	1207	1305	1960	1192	526	1934
ENSG00000263381	0	0	0	0	0	0
ENSG00000126106	678	560	894	693	242	892
ENSG00000198520	14	11	10	4	3	5
ENSG00000199377	0	0	0	0	0	0
ENSG00000200169	0	0	3	1	0	1
ENSG00000142945	480	381	622	456	151	757
ENSG00000225721	3838	3660	5629	3884	1698	5169
ENSG00000142937	29914	28739	55155	25474	12075	40285
ENSG00000264294	0	0	0	0	0	0
ENSG00000200913	4	3	4	5	0	1
ENSG00000202031	1	1	5	0	0	1
ENSG00000207421	0	0	0	0	0	0
ENSG00000234093	3	3	1	0	1	0
ENSG00000142959	3	2	3	4	3	5
ENSG00000173846	599	589	998	525	229	902
ENSG00000188396	33	49	121	25	28	74
ENSG00000222009	248	318	531	249	230	478
ENSG00000117425	25	56	92	5	17	55
ENSG00000202444	0	0	0	0	0	0
ENSG00000226499	0	0	5	0	1	1
ENSG00000070785	532	485	717	483	181	752
ENSG00000266294	0	0	0	0	0	0
ENSG00000229815	0	0	3	2	1	1
ENSG00000232369	0	0	0	1	0	3
ENSG00000268949	0	2	2	0	0	3
ENSG00000126107	1820	2009	3773	1799	775	3171
ENSG00000126088	3995	3410	5741	3512	1260	4412
ENSG00000162415	813	999	1182	686	510	1083
ENSG00000264650	4	1	3	1	0	8
ENSG00000234315	0	1	3	1	2	3
ENSG00000221707	0	0	0	0	0	0
ENSG00000186603	43	15	43	42	12	48
ENSG00000132781	186	154	227	170	66	198
ENSG00000132773	284	197	308	274	95	386
ENSG00000070759	117	110	166	141	53	177
ENSG00000238945	0	0	0	0	0	0
ENSG00000236872	0	0	3	0	0	2
ENSG00000236624	50	37	73	32	12	63
ENSG00000132763	407	338	725	305	181	552
ENSG00000117450	10469	8897	17462	9794	4165	15205
ENSG00000234379	0	0	0	0	0	0
ENSG00000117448	1865	1462	2748	1727	646	2597
ENSG00000132780	2632	2381	5101	2457	1046	4207
ENSG00000159588	12	20	43	17	9	24
ENSG00000159592	1371	1460	2287	1554	752	2205
ENSG00000225447	2	3	12	9	6	17
ENSG00000234329	6	2	7	2	2	8
ENSG00000159596	470	479	834	522	257	797
ENSG00000197429	227	182	295	173	103	294
ENSG00000230896	25	18	44	13	7	40
ENSG00000236111	0	0	0	1	0	1
ENSG00000086015	589	556	972	588	360	1071
ENSG00000232467	0	1	0	0	0	0
ENSG00000117461	1835	1447	2670	1650	498	2409
ENSG00000226957	1	0	4	1	1	2
ENSG00000233114	0	0	0	1	0	2
ENSG00000227857	1	0	2	2	1	0
ENSG00000117472	6	9	15	14	2	8
ENSG00000250719	0	0	0	0	0	0
ENSG00000085998	1198	919	1523	1124	455	1655
ENSG00000171357	13	7	24	7	1	19
ENSG00000085999	258	223	340	209	80	305
ENSG00000132128	1311	1082	1789	1267	575	1859
ENSG00000173660	2706	2454	4097	2381	1014	3759
ENSG00000117481	524	338	653	495	173	628
ENSG00000225779	0	0	0	0	0	0
ENSG00000117480	29	26	51	21	4	42
ENSG00000232022	2	0	0	0	0	2
ENSG00000224863	0	0	0	0	0	0
ENSG00000225667	0	1	1	0	0	0
ENSG00000197587	0	0	0	0	0	0
ENSG00000269956	119	91	160	115	30	138
ENSG00000162456	0	0	0	0	0	0
ENSG00000079277	590	448	788	581	214	771
ENSG00000142961	250	242	342	292	86	317
ENSG00000123472	593	510	993	526	246	881
ENSG00000159658	3044	2975	4411	3266	1089	3800
ENSG00000233647	0	0	0	1	0	0
ENSG00000186118	2	4	2	1	0	1
ENSG00000228237	114	130	160	168	61	184
ENSG00000236476	0	0	0	0	0	0
ENSG00000142973	1	0	0	1	0	1
ENSG00000154198	0	0	0	0	0	0
ENSG00000238145	0	0	0	0	0	0
ENSG00000187048	0	0	0	0	0	0
ENSG00000186377	13	2	4	12	0	12
ENSG00000259832	0	0	0	0	0	0
ENSG00000261196	0	0	0	0	0	0
ENSG00000261593	0	0	0	0	0	0
ENSG00000261290	0	0	0	0	0	0
ENSG00000186160	0	0	1	0	0	0
ENSG00000225154	0	0	0	0	0	0
ENSG00000225506	5	0	1	3	0	5
ENSG00000162365	0	0	0	0	0	0
ENSG00000225514	0	0	0	0	0	0
ENSG00000224805	0	4	3	2	1	4
ENSG00000162366	0	0	4	2	0	0
ENSG00000162367	1178	1391	2062	1312	681	2020
ENSG00000226252	113	107	212	122	43	184
ENSG00000123473	302	268	381	353	148	523
ENSG00000162368	2039	2164	3562	2019	1063	3295
ENSG00000225762	2	1	8	4	2	3
ENSG00000186790	1	1	1	1	0	2
ENSG00000237424	32	46	86	23	24	84
ENSG00000186564	20	17	19	11	7	16
ENSG00000271355	0	0	0	0	0	0
ENSG00000229554	0	0	0	0	0	0
ENSG00000221346	0	0	0	0	0	0
ENSG00000227883	0	0	0	0	0	0
ENSG00000221447	0	0	0	0	0	0
ENSG00000227947	0	0	0	0	0	0
ENSG00000269113	3	0	0	0	0	0
ENSG00000223814	0	0	0	0	0	0
ENSG00000273395	0	0	0	0	0	0
ENSG00000225028	0	0	0	0	0	0
ENSG00000226133	0	0	0	0	0	0
ENSG00000231413	0	0	0	0	0	0
ENSG00000237180	0	0	0	0	0	0
ENSG00000242267	0	0	0	0	0	1
ENSG00000269709	0	0	1	0	0	0
ENSG00000223720	0	0	0	0	0	0
ENSG00000117834	0	0	3	0	0	2
ENSG00000272491	2	0	1	0	0	0
ENSG00000132122	68	9	42	16	6	49
ENSG00000224986	0	0	0	0	0	0
ENSG00000206700	0	0	0	0	0	0
ENSG00000235105	4	2	0	1	0	0
ENSG00000223175	0	0	0	0	0	0
ENSG00000232514	0	0	0	0	0	0
ENSG00000186094	4	1	0	2	0	2
ENSG00000162373	11	3	5	4	4	10
ENSG00000229846	0	0	0	0	0	0
ENSG00000239144	0	0	0	0	0	0
ENSG00000230114	0	0	0	0	0	0
ENSG00000225623	0	0	0	0	0	0
ENSG00000237478	0	0	0	0	0	0
ENSG00000215887	0	0	0	0	0	0
ENSG00000221746	0	0	0	0	0	0
ENSG00000227839	0	0	0	0	0	0
ENSG00000233595	0	0	0	0	0	0
ENSG00000162374	35	0	0	0	0	1
ENSG00000230828	0	0	0	0	0	0
ENSG00000237337	0	0	0	0	0	0
ENSG00000233407	0	0	0	0	0	0
ENSG00000234080	0	0	0	0	0	0
ENSG00000229316	1	0	0	0	0	0
ENSG00000225671	0	0	0	0	0	0
ENSG00000142700	34	1	0	0	0	0
ENSG00000271782	2	2	1	0	0	0
ENSG00000185104	730	511	852	695	271	871
ENSG00000225767	0	1	1	1	0	1
ENSG00000202140	1	1	0	0	0	0
ENSG00000207194	0	0	0	0	0	0
ENSG00000252825	0	1	6	0	0	0
ENSG00000230585	1	0	0	3	0	0
ENSG00000237130	0	0	0	0	0	0
ENSG00000123080	705	520	901	607	206	942
ENSG00000265538	0	0	0	0	0	0
ENSG00000204006	0	0	0	0	0	0
ENSG00000200262	0	0	0	0	0	0
ENSG00000213478	0	1	2	1	0	1
ENSG00000239101	0	0	0	0	0	0
ENSG00000221492	0	0	0	0	0	0
ENSG00000203356	4	2	9	5	2	1
ENSG00000238618	0	0	0	0	0	0
ENSG00000123091	2646	2455	3918	2855	1314	3638
ENSG00000233406	1	3	4	0	1	6
ENSG00000236434	2	0	0	2	1	1
ENSG00000085831	34	46	71	29	17	60
ENSG00000261664	0	0	1	1	0	0
ENSG00000085832	1550	1669	2300	1691	970	2191
ENSG00000232027	3	7	13	4	3	6
ENSG00000206595	1	0	4	0	1	2
ENSG00000238140	0	3	5	2	2	3
ENSG00000227070	7	6	4	5	2	4
ENSG00000252032	0	0	1	0	0	0
ENSG00000227742	0	3	0	0	1	0
ENSG00000117859	1244	1270	2061	1201	683	1878
ENSG00000236973	1	0	1	0	0	0
ENSG00000232846	0	0	0	0	0	0
ENSG00000212624	0	1	0	0	2	0
ENSG00000078618	2661	2214	3788	2832	1167	3652
ENSG00000266993	423	331	432	388	186	576
ENSG00000272175	0	0	5	1	0	2
ENSG00000212076	0	0	0	0	0	0
ENSG00000230604	0	0	3	0	2	0
ENSG00000212174	0	0	0	0	0	0
ENSG00000265769	0	0	0	0	0	0
ENSG00000169213	668	818	553	618	426	561
ENSG00000229032	0	0	0	0	0	0
ENSG00000264613	0	0	0	0	0	0
ENSG00000117862	1325	1168	2054	1320	503	1861
ENSG00000198841	189	165	225	188	60	275
ENSG00000223390	65	55	69	78	37	95
ENSG00000228369	0	0	0	0	1	0
ENSG00000134717	786	572	1114	766	303	996
ENSG00000157077	381	440	708	445	213	710
ENSG00000241745	0	0	0	0	0	0
ENSG00000228407	5	3	13	4	2	11
ENSG00000223429	0	0	4	0	0	1
ENSG00000224255	0	1	0	0	0	1
ENSG00000236004	0	0	0	0	0	0
ENSG00000237663	0	0	2	0	0	0
ENSG00000213735	0	0	0	0	0	2
ENSG00000154222	873	791	1706	870	420	1532
ENSG00000272100	146	120	278	152	49	224
ENSG00000224680	2	2	11	2	2	6
ENSG00000085840	142	88	110	158	36	199
ENSG00000134748	668	645	958	548	256	944
ENSG00000134744	338	327	529	380	199	472
ENSG00000239063	0	0	0	1	0	0
ENSG00000272371	0	0	0	1	0	0
ENSG00000236290	0	1	0	0	0	0
ENSG00000116157	242	391	668	213	153	478
ENSG00000182183	0	2	0	0	0	0
ENSG00000162377	168	172	222	191	63	248
ENSG00000233664	0	0	0	0	0	0
ENSG00000239640	0	0	0	0	0	0
ENSG00000162378	669	692	1233	663	357	1143
ENSG00000252018	0	0	0	0	0	0
ENSG00000228929	10	10	9	9	3	6
ENSG00000206627	1	1	0	0	0	0
ENSG00000203995	0	1	3	1	2	1
ENSG00000242391	0	1	1	0	0	0
ENSG00000121310	37	126	91	32	74	79
ENSG00000230953	1	1	1	2	0	0
ENSG00000231866	0	0	0	0	0	0
ENSG00000116171	1561	1941	3050	1543	828	2388
ENSG00000264834	0	0	0	0	0	0
ENSG00000266188	0	0	0	0	0	0
ENSG00000265815	0	0	0	0	0	0
ENSG00000237279	0	0	0	0	0	0
ENSG00000236360	3	1	1	1	1	2
ENSG00000226147	0	0	0	1	0	0
ENSG00000174348	23	4	1	0	0	3
ENSG00000232993	0	0	0	0	0	0
ENSG00000227644	0	0	0	0	0	0
ENSG00000162383	0	0	0	0	0	0
ENSG00000235563	0	0	0	0	0	0
ENSG00000157184	407	259	506	350	135	469
ENSG00000236723	142	118	186	144	51	179
ENSG00000162384	877	791	1570	843	329	1234
ENSG00000259818	0	0	2	1	0	1
ENSG00000162385	971	956	2141	876	402	1477
ENSG00000226754	29	22	65	29	16	56
ENSG00000270172	99	49	113	75	33	161
ENSG00000157193	417	264	630	526	160	721
ENSG00000234578	2	0	1	1	1	0
ENSG00000228838	16	13	25	28	11	32
ENSG00000225030	0	0	0	0	0	3
ENSG00000232762	0	0	5	3	0	3
ENSG00000225675	1	0	0	0	0	5
ENSG00000226938	0	0	0	0	0	0
ENSG00000230138	0	0	0	0	2	0
ENSG00000236253	0	0	0	0	0	0
ENSG00000143006	0	0	0	0	0	0
ENSG00000174332	1	1	0	0	0	0
ENSG00000239007	0	0	0	0	0	0
ENSG00000058804	348	217	308	409	95	372
ENSG00000201003	0	0	0	0	0	0
ENSG00000264454	0	0	0	0	0	0
ENSG00000229687	0	0	0	0	0	0
ENSG00000058799	273	209	316	233	103	308
ENSG00000211452	1	0	3	2	0	3
ENSG00000081870	459	339	572	347	145	503
ENSG00000116212	547	328	446	603	171	499
ENSG00000219102	4	6	5	3	0	2
ENSG00000203985	0	0	1	0	0	0
ENSG00000197015	0	0	0	0	0	0
ENSG00000272091	34	48	96	49	20	62
ENSG00000116209	2418	1891	2627	2386	899	2795
ENSG00000203276	3	2	3	4	1	3
ENSG00000116205	152	150	285	144	72	285
ENSG00000264208	0	0	0	0	0	0
ENSG00000225183	0	0	0	0	0	0
ENSG00000237611	13	8	32	12	11	20
ENSG00000212670	10	25	18	15	9	23
ENSG00000157211	0	0	0	1	0	0
ENSG00000256407	0	0	0	0	0	2
ENSG00000248835	42	45	88	40	24	70
ENSG00000215883	46	63	72	34	21	50
ENSG00000116221	1545	1012	1591	1409	523	1694
ENSG00000157216	833	991	1765	713	426	1520
ENSG00000198711	2	3	2	1	1	3
ENSG00000225632	0	0	0	0	0	0
ENSG00000232245	0	0	0	0	0	0
ENSG00000265404	0	0	1	0	0	0
ENSG00000235741	0	0	0	0	0	0
ENSG00000237173	0	0	0	0	0	0
ENSG00000252646	0	0	0	0	0	0
ENSG00000227453	0	0	0	0	0	0
ENSG00000162390	306	301	469	277	88	472
ENSG00000162391	140	140	277	86	42	237
ENSG00000230728	0	2	1	0	1	0
ENSG00000271723	0	1	2	0	0	1
ENSG00000184313	2	2	7	0	4	6
ENSG00000243725	42	41	43	37	16	72
ENSG00000162396	58	58	83	48	17	73
ENSG00000006555	0	1	0	0	0	0
ENSG00000237453	0	0	0	0	0	0
ENSG00000162398	1	0	0	0	0	2
ENSG00000116133	8917	5531	10128	9286	3031	12837
ENSG00000242396	362	211	272	522	120	539
ENSG00000233203	0	1	2	0	2	3
ENSG00000143001	0	3	2	0	1	0
ENSG00000233271	0	0	0	0	0	0
ENSG00000162399	0	0	0	0	0	0
ENSG00000169174	12	37	30	15	7	32
ENSG00000162402	797	722	1177	847	425	1247
ENSG00000231090	0	0	0	0	0	1
ENSG00000231095	0	0	0	0	0	0
ENSG00000265822	0	0	0	0	0	0
ENSG00000231900	0	0	0	0	0	0
ENSG00000232198	0	0	0	0	0	0
ENSG00000199831	0	0	0	0	0	0
ENSG00000252162	0	0	0	0	0	0
ENSG00000272051	0	0	0	0	0	0
ENSG00000234810	0	0	0	0	0	0
ENSG00000233147	0	0	0	0	0	0
ENSG00000230250	0	0	0	0	0	0
ENSG00000227104	0	0	0	0	0	0
ENSG00000233079	0	0	0	0	0	0
ENSG00000235612	0	0	0	0	0	0
ENSG00000229871	0	0	0	0	0	0
ENSG00000260971	1	1	3	1	0	2
ENSG00000223307	0	0	0	0	0	0
ENSG00000223956	1	0	3	0	0	5
ENSG00000162407	635	251	385	648	111	648
ENSG00000236776	0	0	0	0	0	1
ENSG00000224980	0	0	0	0	0	0
ENSG00000225475	1	0	0	0	0	1
ENSG00000162409	39	15	23	26	8	36
ENSG00000187889	1	0	0	0	0	0
ENSG00000229913	0	0	0	0	0	0
ENSG00000157131	0	0	0	0	0	0
ENSG00000021852	0	0	0	0	0	0
ENSG00000236341	0	0	0	0	0	0
ENSG00000221591	0	0	0	0	0	0
ENSG00000173406	25	0	7	2	0	5
ENSG00000227935	0	0	0	0	0	0
ENSG00000236888	0	0	0	0	0	0
ENSG00000238773	0	0	0	0	0	0
ENSG00000226759	0	0	0	0	0	0
ENSG00000229887	1	1	0	1	0	2
ENSG00000223416	0	0	0	0	0	1
ENSG00000235038	0	0	0	0	0	0
ENSG00000230546	0	0	0	0	0	0
ENSG00000233216	0	0	0	0	0	0
ENSG00000162600	135	183	196	136	66	214
ENSG00000270209	0	0	0	0	0	0
ENSG00000264128	0	0	0	0	0	0
ENSG00000184292	189	269	283	308	212	379
ENSG00000185839	7	0	2	0	1	7
ENSG00000162601	323	321	568	398	197	576
ENSG00000222168	0	0	0	0	0	0
ENSG00000264081	0	0	0	0	0	1
ENSG00000177606	3825	4673	5398	3815	1711	4765
ENSG00000234807	2	1	4	0	2	0
ENSG00000272226	0	0	0	0	0	2
ENSG00000231740	0	0	0	0	0	0
ENSG00000232453	1	2	15	5	0	5
ENSG00000228121	0	0	0	0	0	1
ENSG00000230812	6	8	9	3	3	8
ENSG00000241042	0	0	2	0	0	0
ENSG00000235215	0	0	0	0	0	0
ENSG00000237352	3	0	0	0	0	4
ENSG00000224609	0	2	2	0	0	1
ENSG00000270457	0	0	2	0	0	0
ENSG00000172456	119	104	128	95	55	115
ENSG00000266150	0	0	0	0	0	0
ENSG00000226883	0	0	0	0	0	0
ENSG00000231816	0	1	0	0	0	0
ENSG00000134709	0	34	0	4	0	0
ENSG00000134716	19	5	4	2	0	1
ENSG00000265535	0	0	0	0	0	0
ENSG00000162598	0	0	0	0	0	0
ENSG00000229332	0	0	0	0	0	0
ENSG00000238242	0	0	0	0	0	0
ENSG00000226476	5	0	1	0	2	0
ENSG00000231252	4	0	1	1	0	3
ENSG00000162599	1213	1210	2235	1031	595	1620
ENSG00000237928	11	1	1	3	1	4
ENSG00000263380	0	0	0	0	0	0
ENSG00000270742	0	0	2	3	0	2
ENSG00000237853	0	1	5	1	0	3
ENSG00000264551	0	0	0	0	0	0
ENSG00000223920	0	0	2	0	0	0
ENSG00000162604	409	218	362	413	111	399
ENSG00000271200	2	6	0	1	0	8
ENSG00000132849	95	111	138	89	61	115
ENSG00000200575	0	0	0	0	0	0
ENSG00000212360	0	0	0	0	0	0
ENSG00000236646	0	0	0	0	0	0
ENSG00000242860	0	0	1	0	0	0
ENSG00000263908	0	0	0	0	0	0
ENSG00000234204	0	0	0	0	0	0
ENSG00000234088	0	0	0	0	0	0
ENSG00000240563	0	0	0	0	0	0
ENSG00000237227	0	0	0	0	0	0
ENSG00000200174	0	0	0	0	0	0
ENSG00000132854	3	0	0	0	0	2
ENSG00000201153	0	0	0	0	0	0
ENSG00000162607	623	466	830	638	213	933
ENSG00000116641	314	194	243	136	67	254
ENSG00000270549	0	0	0	0	0	1
ENSG00000132855	0	1	0	0	1	0
ENSG00000269624	0	0	0	0	5	0
ENSG00000213703	0	1	0	0	0	3
ENSG00000235545	3	0	0	0	0	0
ENSG00000125703	150	164	282	166	55	271
ENSG00000234318	0	0	0	1	0	0
ENSG00000237163	0	0	0	0	0	0
ENSG00000229537	0	0	1	0	0	0
ENSG00000227485	0	0	0	0	0	0
ENSG00000229225	0	0	0	0	0	0
ENSG00000203605	0	0	0	0	0	0
ENSG00000271593	0	0	0	0	0	0
ENSG00000224209	0	0	1	0	0	0
ENSG00000228734	0	0	0	0	0	0
ENSG00000223683	0	0	0	0	0	0
ENSG00000230798	11	3	0	0	0	0
ENSG00000187140	12	0	0	0	0	0
ENSG00000252784	0	0	0	0	0	0
ENSG00000236674	0	0	1	0	0	0
ENSG00000088035	236	165	298	248	100	300
ENSG00000142856	253	266	503	256	119	377
ENSG00000203965	81	78	98	74	39	120
ENSG00000264271	0	0	0	0	0	0
ENSG00000251720	0	0	1	0	1	1
ENSG00000116652	0	0	0	1	0	0
ENSG00000079739	381	186	247	413	94	347
ENSG00000244256	0	0	0	0	0	2
ENSG00000185483	10	7	17	2	4	14
ENSG00000177452	0	0	0	0	0	0
ENSG00000228056	0	0	0	0	0	0
ENSG00000207190	0	0	0	0	0	0
ENSG00000200508	0	0	0	0	0	0
ENSG00000223949	0	0	0	0	0	0
ENSG00000177414	0	0	0	2	0	3
ENSG00000238653	0	0	0	0	0	0
ENSG00000158966	346	341	429	316	166	416
ENSG00000264470	0	0	0	0	0	0
ENSG00000162437	602	851	1469	586	294	1138
ENSG00000162434	4394	4182	6744	4749	1992	7293
ENSG00000234784	1	0	0	0	1	1
ENSG00000233877	1	1	1	1	0	1
ENSG00000226891	0	2	5	0	6	5
ENSG00000185031	0	2	1	0	0	0
ENSG00000272506	0	1	2	0	1	0
ENSG00000212257	0	1	3	0	0	4
ENSG00000265996	0	1	2	0	0	4
ENSG00000199135	0	0	0	1	0	0
ENSG00000231485	2	3	0	2	1	3
ENSG00000235804	0	0	0	0	0	0
ENSG00000234496	0	0	0	0	0	0
ENSG00000162433	312	326	298	272	191	281
ENSG00000231622	0	0	0	0	0	0
ENSG00000116675	271	220	296	235	88	277
ENSG00000229294	0	0	0	0	0	1
ENSG00000234144	0	0	0	0	0	1
ENSG00000222624	0	1	0	0	0	0
ENSG00000116678	919	572	1211	1298	336	1289
ENSG00000213625	2285	2384	3168	2486	1206	3210
ENSG00000237852	1	0	8	1	1	1
ENSG00000238931	0	0	2	0	0	3
ENSG00000224570	0	0	0	0	0	4
ENSG00000239319	0	0	0	0	0	0
ENSG00000184588	2789	1066	2176	3174	583	3119
ENSG00000227466	0	0	0	0	0	0
ENSG00000223152	0	0	0	0	0	0
ENSG00000118473	393	429	694	489	280	682
ENSG00000264720	1	2	5	1	4	2
ENSG00000248458	15	36	36	33	12	53
ENSG00000221655	0	3	0	0	0	0
ENSG00000152760	6	7	8	5	0	10
ENSG00000172410	0	0	0	0	0	0
ENSG00000152763	29	18	25	23	13	29
ENSG00000231080	2	0	2	0	1	1
ENSG00000198160	621	616	1119	643	343	967
ENSG00000116704	128	94	210	130	42	215
ENSG00000203963	0	0	0	0	0	0
ENSG00000252433	0	0	0	0	0	0
ENSG00000162594	0	0	0	0	0	0
ENSG00000253074	0	0	0	0	0	0
ENSG00000221733	0	0	0	0	0	0
ENSG00000252116	0	0	0	0	0	0
ENSG00000228523	0	0	0	0	0	0
ENSG00000081985	1	1	1	1	0	5
ENSG00000142864	6160	5319	8118	6527	2546	8494
ENSG00000223263	1	0	0	0	0	3
ENSG00000235200	0	0	0	0	0	0
ENSG00000207504	0	0	0	0	0	0
ENSG00000238139	0	0	0	0	0	0
ENSG00000242482	0	0	0	0	0	0
ENSG00000232048	0	0	0	0	0	0
ENSG00000116717	769	948	1486	906	487	1414
ENSG00000172380	3243	3136	4471	3633	1847	4266
ENSG00000238778	1	0	0	0	0	0
ENSG00000232284	85	104	185	80	53	140
ENSG00000235055	0	0	0	0	0	1
ENSG00000162595	19	3	10	4	4	14
ENSG00000228431	0	0	0	0	0	0
ENSG00000263542	0	0	0	0	0	0
ENSG00000116729	1553	1296	1991	1278	624	2032
ENSG00000234383	3	1	3	0	0	3
ENSG00000221203	0	0	0	0	0	0
ENSG00000229133	0	0	3	0	0	0
ENSG00000225242	0	0	0	0	0	0
ENSG00000237622	0	0	0	0	0	0
ENSG00000229440	0	0	0	0	0	0
ENSG00000116745	12	7	0	0	0	0
ENSG00000024526	314	207	355	407	96	487
ENSG00000233589	20	27	30	44	14	50
ENSG00000234264	5	1	7	5	2	9
ENSG00000225167	0	0	0	0	0	0
ENSG00000223883	0	0	0	0	0	0
ENSG00000235446	0	0	0	0	0	0
ENSG00000229639	0	0	0	0	0	0
ENSG00000033122	28	20	20	27	8	15
ENSG00000270615	0	0	0	0	0	0
ENSG00000240692	0	0	0	0	0	0
ENSG00000229359	0	0	0	0	0	0
ENSG00000237919	0	0	0	0	0	0
ENSG00000066557	316	325	476	374	149	479
ENSG00000244389	0	1	0	0	0	0
ENSG00000116754	2849	2196	5767	2232	1335	3955
ENSG00000228988	1	0	0	0	0	0
ENSG00000118454	334	279	476	315	131	472
ENSG00000197568	49	44	85	42	17	41
ENSG00000226088	0	1	3	0	0	2
ENSG00000116761	28	41	37	37	5	45
ENSG00000271992	1	2	1	1	0	3
ENSG00000233020	0	0	0	0	0	0
ENSG00000237033	0	0	0	0	0	0
ENSG00000229051	0	0	0	0	0	0
ENSG00000226208	0	0	0	0	0	0
ENSG00000050628	0	1	0	0	0	0
ENSG00000235782	0	0	0	0	0	0
ENSG00000269933	0	0	0	0	0	0
ENSG00000235079	96	93	169	106	52	142
ENSG00000132485	871	732	1468	858	438	1187
ENSG00000207721	1	3	4	0	2	2
ENSG00000229956	3	1	6	6	1	9
ENSG00000264239	0	0	0	0	0	0
ENSG00000237726	1	0	0	0	0	0
ENSG00000226324	0	0	0	0	0	0
ENSG00000172260	6	42	48	4	40	41
ENSG00000231985	0	0	0	0	0	0
ENSG00000271618	0	0	0	0	0	0
ENSG00000228853	0	0	0	0	0	0
ENSG00000233994	2	0	0	0	2	1
ENSG00000227207	0	0	0	0	0	0
ENSG00000212366	0	0	0	0	0	0
ENSG00000225087	0	0	0	0	0	0
ENSG00000227016	0	0	0	0	0	0
ENSG00000229636	0	0	0	0	0	1
ENSG00000251825	0	0	0	0	0	0
ENSG00000233973	0	0	0	0	0	0
ENSG00000223479	0	0	0	0	0	0
ENSG00000252005	0	0	0	0	0	0
ENSG00000162620	10	6	9	7	5	7
ENSG00000254685	171	158	227	140	53	243
ENSG00000259030	3	1	5	1	1	3
ENSG00000116783	0	0	0	0	0	0
ENSG00000237324	1	2	1	0	1	0
ENSG00000233894	0	0	0	0	0	0
ENSG00000162621	0	0	0	0	0	0
ENSG00000178965	1	0	0	1	0	1
ENSG00000234497	0	0	0	0	0	0
ENSG00000272864	2	0	1	0	1	3
ENSG00000116791	545	554	497	610	293	499
ENSG00000162623	388	291	473	324	121	455
ENSG00000229943	0	0	0	0	1	0
ENSG00000261213	0	0	0	0	0	0
ENSG00000224127	0	0	0	0	0	0
ENSG00000162624	0	0	0	0	0	0
ENSG00000224149	0	0	0	0	0	0
ENSG00000206999	0	0	0	0	0	0
ENSG00000137968	33	36	20	28	22	27
ENSG00000224493	0	0	0	0	0	0
ENSG00000252338	0	1	0	0	0	0
ENSG00000213579	0	0	0	0	0	0
ENSG00000230863	0	0	0	0	0	0
ENSG00000178193	0	0	2	0	0	0
ENSG00000117054	646	497	651	739	210	737
ENSG00000181227	5	4	7	6	1	9
ENSG00000137955	1077	940	1657	1009	481	1435
ENSG00000206620	0	0	0	0	0	0
ENSG00000207241	0	0	0	0	0	0
ENSG00000201487	0	0	0	0	0	0
ENSG00000057468	2	0	5	7	0	4
ENSG00000266832	0	0	0	0	0	0
ENSG00000154007	0	0	0	0	0	0
ENSG00000225605	0	0	1	0	0	0
ENSG00000230027	0	0	0	0	0	0
ENSG00000184005	1110	829	1559	1403	420	1623
ENSG00000223905	0	0	1	1	3	1
ENSG00000272855	1	3	3	6	0	2
ENSG00000226415	19	15	20	18	12	14
ENSG00000264686	0	0	0	0	0	0
ENSG00000199921	0	0	0	0	0	0
ENSG00000237552	0	0	0	0	0	0
ENSG00000117069	1	0	0	0	0	0
ENSG00000221720	0	0	0	0	0	0
ENSG00000230498	0	0	0	0	0	0
ENSG00000142892	699	666	913	814	321	951
ENSG00000226084	37	31	58	30	16	52
ENSG00000228187	0	0	0	0	0	0
ENSG00000154027	871	377	666	887	224	626
ENSG00000233099	0	0	0	1	0	0
ENSG00000221664	0	0	0	0	0	0
ENSG00000251767	0	0	0	0	0	0
ENSG00000036549	477	438	671	567	251	716
[truncated: 61,110 more rows]

## Sheet: raw_counts 2vs5
	D-collapse	E-collapse	F-collapse	L-collapse	M-collapse
ENSG00000223972	0	0	1	0	0
ENSG00000227232	140	178	280	243	174
ENSG00000243485	0	0	0	0	0
ENSG00000237613	0	0	0	0	0
ENSG00000268020	0	0	0	0	0
ENSG00000240361	0	0	0	0	0
ENSG00000186092	0	0	0	0	0
ENSG00000238009	0	4	1	2	0
ENSG00000239945	0	0	0	0	0
ENSG00000233750	3	4	7	1	4
ENSG00000237683	4	5	2	5	78
ENSG00000268903	0	0	1	0	3
ENSG00000269981	0	0	0	0	0
ENSG00000239906	0	0	0	0	2
ENSG00000241860	3	1	4	6	4
ENSG00000222623	0	0	0	0	0
ENSG00000241599	0	0	0	0	0
ENSG00000228463	6	1	2	5	40
ENSG00000241670	0	0	0	0	0
ENSG00000237094	0	1	2	3	3
ENSG00000250575	2	0	4	4	6
ENSG00000233653	0	1	3	1	0
ENSG00000224813	0	0	0	0	0
ENSG00000235249	0	0	0	0	0
ENSG00000269732	0	0	0	0	0
ENSG00000256186	0	0	0	0	0
ENSG00000236601	1	0	0	2	0
ENSG00000236743	0	0	0	0	0
ENSG00000236679	2	0	0	3	4
ENSG00000231709	0	0	0	0	1
ENSG00000235146	0	0	0	0	0
ENSG00000239664	1	0	1	0	0
ENSG00000230021	1	0	0	1	0
ENSG00000223659	0	0	0	0	0
ENSG00000225972	4	2	8	0	2
ENSG00000225630	69	67	208	46	82
ENSG00000237973	170	145	709	191	282
ENSG00000229344	4	4	10	2	6
ENSG00000240409	1	1	3	2	1
ENSG00000248527	2896	2445	8429	3593	3599
ENSG00000198744	3	1	16	3	1
ENSG00000268663	0	0	0	0	0
ENSG00000185097	0	0	1	0	0
ENSG00000229376	0	0	2	0	2
ENSG00000224956	9	8	25	3	22
ENSG00000235373	2	0	2	3	6
ENSG00000223181	0	0	0	0	0
ENSG00000240618	3	0	1	0	1
ENSG00000229905	1	0	0	0	0
ENSG00000228327	3	4	18	10	6
ENSG00000237491	8	6	14	11	17
ENSG00000230092	3	1	2	2	4
ENSG00000269831	0	0	0	0	1
ENSG00000240453	2	1	0	0	1
ENSG00000177757	4	4	1	5	2
ENSG00000225880	10	8	11	13	12
ENSG00000228794	200	175	289	163	216
ENSG00000230368	0	0	0	0	0
ENSG00000234711	0	0	0	0	0
ENSG00000269308	0	0	0	0	0
ENSG00000272438	0	2	0	1	0
ENSG00000230699	3	1	0	0	0
ENSG00000241180	0	1	0	0	0
ENSG00000223764	14	12	20	38	18
ENSG00000187634	317	224	490	441	242
ENSG00000268179	1	4	1	10	1
ENSG00000188976	2024	1578	2491	2592	2080
ENSG00000187961	153	196	354	278	282
ENSG00000187583	30	23	40	43	39
ENSG00000187642	13	12	23	11	3
ENSG00000272512	19	20	55	2	4
ENSG00000188290	672	787	1681	348	68
ENSG00000231702	1	4	0	0	0
ENSG00000224969	3	0	2	0	1
ENSG00000187608	486	349	1050	1046	510
ENSG00000188157	3200	3410	4277	4353	4042
ENSG00000242590	0	0	0	0	0
ENSG00000217801	25	15	21	13	16
ENSG00000273443	2	2	0	1	5
ENSG00000237330	0	5	0	0	0
ENSG00000131591	222	206	340	242	211
ENSG00000223823	1	0	0	0	0
ENSG00000207730	0	0	1	0	0
ENSG00000207607	2	0	0	0	0
ENSG00000198976	0	0	0	0	0
ENSG00000272141	0	0	0	0	0
ENSG00000205231	0	0	0	0	0
ENSG00000162571	0	0	1	1	0
ENSG00000186891	0	25	0	0	0
ENSG00000186827	35	18	23	2	4
ENSG00000078808	6248	5708	9579	9763	7269
ENSG00000176022	723	538	1130	1145	797
ENSG00000184163	11	5	14	8	6
ENSG00000260179	0	3	2	2	1
ENSG00000160087	1309	1087	1915	1877	1634
ENSG00000230415	5	6	4	6	5
ENSG00000162572	16	17	46	51	32
ENSG00000131584	892	588	1094	984	1000
ENSG00000169972	199	226	421	435	216
ENSG00000127054	1963	1537	2858	2598	2307
ENSG00000240731	20	16	38	24	42
ENSG00000224051	1022	959	1702	1202	1094
ENSG00000169962	12	12	20	21	10
ENSG00000107404	675	822	1280	1223	715
ENSG00000162576	126	21	41	52	38
ENSG00000175756	2153	1552	3144	2581	1758
ENSG00000223663	0	0	2	1	0
ENSG00000221978	1808	1501	3056	2728	3238
ENSG00000224870	602	438	772	660	551
ENSG00000242485	1373	796	1476	1501	1390
ENSG00000264293	0	0	0	0	0
ENSG00000272455	38	18	32	43	38
ENSG00000235098	6	3	3	4	7
ENSG00000225905	1	0	2	1	2
ENSG00000205116	2	0	2	0	0
ENSG00000225285	1	8	14	2	5
ENSG00000179403	943	3073	3221	186	375
ENSG00000215915	7	8	17	1	0
ENSG00000160072	566	447	768	734	696
ENSG00000197785	957	677	1136	1196	1107
ENSG00000205090	19	25	51	70	52
ENSG00000160075	2680	1824	3494	2630	2314
ENSG00000215791	0	0	0	0	0
ENSG00000215014	14	11	14	15	17
ENSG00000236684	0	0	0	0	0
ENSG00000228594	48	26	86	32	27
ENSG00000272106	76	45	93	66	73
ENSG00000197530	731	737	1370	1068	764
ENSG00000189409	5	1	1	0	0
ENSG00000248333	826	632	1506	1141	908
ENSG00000272004	153	81	319	259	188
ENSG00000189339	837	574	1323	1279	1347
ENSG00000269737	15	9	19	24	28
ENSG00000269227	1	2	3	9	8
ENSG00000215914	4	3	3	1	5
ENSG00000008128	323	315	641	467	499
ENSG00000268575	81	48	132	182	68
ENSG00000227775	65	66	114	135	199
ENSG00000215790	47	58	50	114	99
ENSG00000008130	1051	747	1132	1440	1947
ENSG00000078369	10632	8833	14684	11968	14736
ENSG00000231050	1	1	3	5	2
ENSG00000169885	4	4	5	3	3
ENSG00000178821	4	6	7	6	7
ENSG00000142609	0	1	2	2	2
ENSG00000233542	14	5	9	0	0
ENSG00000187730	7	14	12	0	0
ENSG00000226969	0	0	0	0	0
ENSG00000067606	476	662	500	129	86
ENSG00000271806	68	63	41	3	1
ENSG00000182873	19	15	22	7	4
ENSG00000162585	970	936	1400	1076	641
ENSG00000269554	62	42	78	49	60
ENSG00000203301	26	17	17	14	13
ENSG00000243558	0	0	0	0	0
ENSG00000234396	3	6	9	1	3
ENSG00000157933	2116	2820	4872	3171	4030
ENSG00000116151	35	23	53	40	28
ENSG00000272161	0	0	0	0	0
ENSG00000269753	1	0	0	0	0
ENSG00000269896	1	9	13	4	5
ENSG00000238240	0	0	0	0	0
ENSG00000272420	0	0	3	1	0
ENSG00000271921	1	2	6	5	2
ENSG00000271847	1	2	1	3	1
ENSG00000178642	23	21	18	27	35
ENSG00000157916	2746	2086	3516	3841	3406
ENSG00000157911	850	841	1396	1119	816
ENSG00000149527	8	0	6	1	0
ENSG00000224387	0	0	0	0	0
ENSG00000229393	0	0	0	0	0
ENSG00000157881	517	436	728	669	595
ENSG00000197921	0	1	4	0	0
ENSG00000272449	83	46	164	36	28
ENSG00000238164	396	429	596	215	325
ENSG00000157873	1902	2003	3175	1012	1181
ENSG00000225931	1	3	3	1	0
ENSG00000228037	10	6	13	2	0
ENSG00000157870	2525	2370	4972	1746	1412
ENSG00000142606	723	796	1627	532	315
ENSG00000237058	0	0	1	0	1
ENSG00000215912	9	4	8	0	9
ENSG00000233234	0	0	0	0	0
ENSG00000231630	0	0	0	0	0
ENSG00000169717	0	0	0	0	0
ENSG00000177133	1	0	0	0	0
ENSG00000256761	0	0	0	0	0
ENSG00000142611	14	16	1	3	1
ENSG00000226286	0	0	0	0	0
ENSG00000272235	0	0	0	0	0
ENSG00000130762	21	32	14	5	5
ENSG00000272088	1	2	0	0	2
ENSG00000162591	1283	928	1026	1430	1090
ENSG00000207776	0	0	0	0	0
ENSG00000238260	1	1	5	6	23
ENSG00000158109	1696	1399	2046	2606	2483
ENSG00000116213	289	223	444	402	420
ENSG00000078900	14	34	13	9	9
ENSG00000227589	0	0	0	0	0
ENSG00000235131	0	0	0	0	0
ENSG00000227372	287	219	393	428	543
ENSG00000162592	0	0	0	0	1
ENSG00000235169	12	6	13	12	11
ENSG00000130764	797	559	818	1086	1187
ENSG00000266075	1	0	0	0	2
ENSG00000272153	94	73	69	152	147
ENSG00000116198	609	667	1055	953	1126
ENSG00000169598	96	74	131	122	184
ENSG00000264428	0	0	0	0	0
ENSG00000198912	363	309	517	563	696
ENSG00000236423	14	10	31	5	12
ENSG00000233304	0	0	0	0	0
ENSG00000226374	0	0	1	0	0
ENSG00000229280	0	0	0	0	0
ENSG00000235054	0	0	0	0	0
ENSG00000227169	0	0	0	0	0
ENSG00000232596	0	0	1	0	0
ENSG00000196581	2	0	1	0	0
ENSG00000231510	0	0	1	0	0
ENSG00000260972	0	0	0	0	1
ENSG00000264341	0	0	0	0	0
ENSG00000236948	0	0	0	0	0
ENSG00000216045	0	0	0	0	0
ENSG00000264101	0	0	0	0	0
ENSG00000131697	143	149	211	213	319
ENSG00000266687	0	0	1	0	0
ENSG00000069424	85	107	130	108	106
ENSG00000268332	6	14	13	9	10
ENSG00000116254	9	17	5	4	2
ENSG00000116251	9073	8998	15901	12937	9664
ENSG00000226944	4	2	9	6	1
ENSG00000158286	98	75	198	109	86
ENSG00000116237	1968	1592	2549	2330	3403
ENSG00000225077	3	3	14	5	7
ENSG00000173673	0	0	0	0	0
ENSG00000158292	102	79	86	223	95
ENSG00000097021	2089	1319	2530	1890	1736
ENSG00000271746	26	28	32	29	31
ENSG00000069812	51	96	107	208	103
ENSG00000187017	27	85	112	84	48
ENSG00000265392	0	0	1	0	0
ENSG00000231868	0	3	0	0	0
ENSG00000215788	196	169	424	369	304
ENSG00000171680	681	776	1212	1325	1279
ENSG00000162408	608	453	655	679	1079
ENSG00000253022	0	0	4	0	0
ENSG00000229519	3	1	10	8	6
ENSG00000173662	1	0	0	0	1
ENSG00000204859	182	187	294	289	216
ENSG00000162413	439	442	678	731	898
ENSG00000116273	343	405	604	675	674
ENSG00000041988	643	563	1118	981	902
ENSG00000007923	1025	852	1365	1278	1535
ENSG00000228750	0	0	0	0	0
ENSG00000239166	0	0	0	0	0
ENSG00000237436	6	1	7	7	5
ENSG00000171735	1002	877	1703	1880	1043
ENSG00000227950	2	0	1	1	0
ENSG00000237365	0	0	0	0	0
ENSG00000207056	0	0	0	0	0
ENSG00000237402	0	0	1	3	0
ENSG00000237728	1	0	0	0	0
ENSG00000225126	0	0	1	0	0
ENSG00000270171	2	0	0	0	0
ENSG00000270035	0	0	1	0	0
ENSG00000269978	0	1	0	0	0
ENSG00000049245	3593	2956	4787	4311	6533
ENSG00000269925	5	1	4	6	10
ENSG00000049246	90	165	159	76	455
ENSG00000236266	9	15	16	4	42
ENSG00000049247	14	21	32	5	113
ENSG00000049249	0	1	0	2	4
ENSG00000270330	0	0	0	0	0
ENSG00000116288	5078	4148	8020	6728	5219
ENSG00000200344	1	1	0	0	4
ENSG00000116285	329	987	376	1230	927
ENSG00000238290	1	3	3	7	5
ENSG00000232848	0	0	1	1	1
ENSG00000229305	0	0	0	0	0
ENSG00000200975	0	0	0	0	1
ENSG00000227634	0	0	1	0	0
ENSG00000233645	0	0	0	0	0
ENSG00000265414	0	0	0	0	0
ENSG00000251977	0	0	0	0	0
ENSG00000162426	36	71	62	69	55
ENSG00000252254	0	0	1	0	0
ENSG00000142599	2200	2323	3698	3305	3966
ENSG00000232912	0	1	2	3	2
ENSG00000221083	3	0	3	3	0
ENSG00000270282	0	0	4	2	0
ENSG00000234619	1	0	1	0	0
ENSG00000224315	0	2	3	0	2
ENSG00000222511	0	0	0	0	0
ENSG00000226545	1	1	2	1	0
ENSG00000228423	0	3	6	4	2
ENSG00000229716	0	0	0	0	0
ENSG00000074800	27717	15420	27613	33539	40737
ENSG00000236269	4	2	3	2	2
ENSG00000230679	5	5	3	6	5
ENSG00000201725	2	0	0	0	0
ENSG00000238249	0	0	2	0	0
ENSG00000232208	0	0	0	0	0
ENSG00000232663	0	0	0	0	0
ENSG00000131686	0	0	0	0	0
ENSG00000265141	0	0	0	0	0
ENSG00000197241	1	1	0	0	0
ENSG00000142583	29	0	1	1	1
ENSG00000252404	0	0	0	0	0
ENSG00000180758	88	72	137	147	130
ENSG00000207865	0	1	0	1	3
ENSG00000228526	23	34	47	47	33
ENSG00000234546	68	93	178	176	98
ENSG00000049239	1449	1651	1859	3124	2382
ENSG00000252841	0	0	0	0	0
ENSG00000171621	486	782	693	1522	608
ENSG00000235263	0	0	0	0	0
ENSG00000171612	143	144	246	302	303
ENSG00000231181	1	0	1	0	1
ENSG00000188807	279	311	465	306	392
ENSG00000171608	186	250	486	721	739
ENSG00000179840	0	0	0	0	0
ENSG00000233268	0	0	0	0	0
ENSG00000231789	4	15	10	19	5
ENSG00000171603	2896	2525	4597	6662	6714
ENSG00000271264	0	0	0	0	2
ENSG00000178585	548	532	1011	1126	1106
ENSG00000223989	97	103	209	246	270
ENSG00000162441	321	299	466	449	652
ENSG00000228150	3	3	5	8	8
ENSG00000173614	354	322	556	426	324
ENSG00000202415	0	1	2	2	3
ENSG00000265521	0	0	0	1	0
ENSG00000241326	0	0	0	0	0
ENSG00000162444	9	31	25	0	2
ENSG00000225786	0	0	0	0	0
ENSG00000130939	1116	1196	1835	1696	3098
ENSG00000224340	0	0	0	1	1
ENSG00000233623	1	1	0	0	3
ENSG00000201746	1	1	3	0	0
ENSG00000054523	1493	1153	2272	1999	3089
ENSG00000264881	0	0	0	0	0
ENSG00000199562	2	5	24	7	0
ENSG00000264501	0	0	0	0	0
ENSG00000265945	2	1	2	2	0
ENSG00000142657	3788	2472	5250	8698	12506
ENSG00000271989	26	20	47	26	41
ENSG00000175279	77	90	197	101	127
ENSG00000251503	0	0	0	0	0
ENSG00000241563	6	5	13	8	4
ENSG00000160049	1746	1693	3208	2558	2253
ENSG00000203469	215	178	394	288	272
ENSG00000142655	662	660	1143	984	904
ENSG00000243267	1	0	0	0	0
ENSG00000130940	47	36	139	53	115
ENSG00000272078	18	29	75	32	70
ENSG00000225158	0	0	0	0	0
ENSG00000175262	0	0	1	0	0
ENSG00000215785	0	0	2	0	0
ENSG00000264181	0	0	0	0	0
ENSG00000207213	0	0	0	0	0
ENSG00000120948	2353	2077	3975	3608	4858
ENSG00000009724	15	16	39	32	42
ENSG00000271895	35	21	36	40	35
ENSG00000116649	2473	1688	3525	2945	2391
ENSG00000171824	2068	2172	3284	2200	2658
ENSG00000226849	844	875	1401	822	794
ENSG00000230337	96	91	119	89	149
ENSG00000198793	2352	2154	2912	1980	3051
ENSG00000225602	72	50	78	63	84
ENSG00000253086	0	0	1	0	0
ENSG00000271794	0	0	0	0	0
ENSG00000171819	3	3	7	1	1
ENSG00000207451	0	0	2	0	0
ENSG00000238173	0	2	0	0	0
ENSG00000120942	594	417	626	382	355
ENSG00000238199	0	3	1	0	1
ENSG00000224338	0	0	0	0	0
ENSG00000204624	16	5	11	6	2
ENSG00000235643	0	0	0	0	0
ENSG00000116661	91	79	45	16	9
ENSG00000132879	193	228	337	324	227
ENSG00000116663	35	68	125	113	53
ENSG00000116670	609	500	851	638	536
ENSG00000162490	260	107	242	38	54
ENSG00000177674	713	561	908	708	629
ENSG00000215910	328	308	456	290	483
ENSG00000177553	0	0	0	1	0
ENSG00000177000	1244	1267	1834	1075	1570
ENSG00000011021	622	565	866	803	1439
ENSG00000242349	59	24	69	48	95
ENSG00000175206	32	26	36	22	70
ENSG00000120937	1	1	1	0	0
ENSG00000224904	0	0	0	0	0
ENSG00000199347	0	0	2	2	3
ENSG00000201801	2	2	3	3	4
ENSG00000116685	1926	1734	2785	2638	2170
ENSG00000083444	6769	6067	10415	13409	8251
ENSG00000116688	2243	1843	2916	2726	3352
ENSG00000270914	0	0	0	0	0
ENSG00000116691	473	343	649	532	517
ENSG00000202461	1	2	2	0	4
ENSG00000243539	0	0	0	0	0
ENSG00000120949	17	23	53	54	27
ENSG00000201135	0	0	0	0	0
ENSG00000227875	0	0	0	0	0
ENSG00000028137	2809	3183	5526	3003	2838
ENSG00000263676	0	0	0	0	0
ENSG00000225196	0	0	0	0	0
ENSG00000252969	0	0	0	0	1
ENSG00000048707	843	886	1373	1144	1558
ENSG00000239149	3	1	5	5	2
ENSG00000229484	0	0	0	0	1
ENSG00000162496	2530	2254	3341	799	679
ENSG00000221340	2	3	13	1	4
ENSG00000272482	21	25	32	5	2
ENSG00000204518	0	0	0	0	0
ENSG00000226166	0	0	0	0	0
ENSG00000188984	0	0	0	1	0
ENSG00000238771	0	0	0	0	0
ENSG00000157330	3	0	0	0	0
ENSG00000116726	0	2	0	0	0
ENSG00000116721	0	0	1	0	0
ENSG00000228338	0	0	0	0	0
ENSG00000204513	0	0	0	0	0
ENSG00000231103	0	0	0	0	0
ENSG00000179172	0	0	1	0	2
ENSG00000120952	0	0	0	0	0
ENSG00000243073	0	0	1	0	0
ENSG00000187545	0	0	0	0	0
ENSG00000204510	0	0	1	0	0
ENSG00000207434	0	0	0	0	0
ENSG00000234064	0	0	0	0	0
ENSG00000232423	0	0	0	0	0
ENSG00000250894	0	0	0	0	0
ENSG00000204508	0	0	0	0	0
ENSG00000239810	0	0	0	0	0
ENSG00000270601	0	0	0	0	0
ENSG00000250113	0	0	0	0	0
ENSG00000204505	0	0	0	0	0
ENSG00000233336	0	0	0	0	0
ENSG00000229978	0	0	0	0	0
ENSG00000236179	0	0	0	0	0
ENSG00000179412	0	0	0	2	0
ENSG00000224199	0	0	0	0	0
ENSG00000229571	0	0	0	0	0
ENSG00000204503	0	0	0	0	0
ENSG00000233394	0	0	0	0	1
ENSG00000204502	0	0	0	0	0
ENSG00000231219	0	0	0	0	0
ENSG00000207511	0	0	0	0	0
ENSG00000182330	0	0	0	0	0
ENSG00000237700	0	0	0	0	0
ENSG00000204501	0	0	0	0	0
ENSG00000228229	0	0	0	0	0
ENSG00000204495	0	0	0	0	0
ENSG00000204491	0	0	0	0	0
ENSG00000204488	0	0	0	0	0
ENSG00000204486	0	0	0	0	0
ENSG00000204485	0	0	0	0	0
ENSG00000224581	0	0	0	0	0
ENSG00000157358	0	0	0	0	0
ENSG00000204481	0	0	0	0	1
ENSG00000204480	0	0	0	0	0
ENSG00000204479	0	0	0	0	0
ENSG00000204478	0	0	0	0	0
ENSG00000162494	13	11	35	0	0
ENSG00000259961	3	0	2	0	0
ENSG00000215909	0	0	0	0	0
ENSG00000162493	6978	3993	6126	0	38
ENSG00000266358	0	0	0	0	0
ENSG00000237445	0	0	0	0	0
ENSG00000253085	0	0	0	0	0
ENSG00000116731	688	648	1209	850	1259
ENSG00000252151	0	0	0	0	0
ENSG00000231606	0	0	0	0	0
ENSG00000234593	0	0	0	0	0
ENSG00000189337	179	92	104	100	522
ENSG00000235829	0	0	0	0	0
ENSG00000175147	5	6	12	3	22
ENSG00000171729	237	227	432	474	389
ENSG00000204464	0	1	1	1	0
ENSG00000215720	0	0	1	3	0
ENSG00000142621	7	7	18	2	27
ENSG00000233485	2	6	6	0	8
ENSG00000236045	0	0	1	1	2
ENSG00000228140	0	0	0	5	1
ENSG00000142634	1513	1430	2721	2018	1944
ENSG00000162438	0	0	1	1	3
ENSG00000142615	0	0	0	3	0
ENSG00000215704	6	2	8	2	7
ENSG00000132906	201	178	256	211	288
ENSG00000116138	443	362	512	597	824
ENSG00000251866	0	1	0	0	0
ENSG00000272510	16	5	27	33	47
ENSG00000116771	56	17	23	27	27
ENSG00000237301	2	0	0	2	0
ENSG00000235084	1	0	4	1	1
ENSG00000252417	0	0	0	0	0
ENSG00000236500	0	0	0	1	0
ENSG00000197312	496	555	940	955	1843
ENSG00000215695	0	0	0	0	0
ENSG00000271742	0	0	0	0	1
ENSG00000116786	2351	2311	4008	3022	2790
ENSG00000264048	0	0	0	0	0
ENSG00000237938	314	312	568	464	382
ENSG00000162461	36	36	150	72	61
ENSG00000224459	16	18	109	31	45
ENSG00000162460	1	2	12	5	7
ENSG00000162458	4979	6539	12172	12813	6473
ENSG00000224321	3	10	7	2	4
ENSG00000233954	170	145	229	178	206
ENSG00000178715	5	5	5	5	2
ENSG00000179743	134	114	144	110	147
ENSG00000065526	1026	1238	1571	1291	1765
ENSG00000238818	0	1	0	0	0
ENSG00000270620	0	2	3	0	0
ENSG00000116809	607	555	890	930	734
ENSG00000234607	0	0	1	0	1
ENSG00000231353	0	0	0	0	0
ENSG00000224966	0	0	0	0	1
ENSG00000183888	43	22	24	0	0
ENSG00000233078	25	14	11	0	0
ENSG00000173641	12	1	0	0	0
ENSG00000186510	0	0	1	0	0
ENSG00000232456	1	1	1	3	0
ENSG00000184908	2	2	2	3	7
ENSG00000185519	5	16	6	14	8
ENSG00000142627	3000	2727	3831	4619	3196
ENSG00000227959	4	2	9	2	11
ENSG00000224621	3	1	7	5	1
ENSG00000234166	18	27	18	20	26
ENSG00000142632	104	134	121	152	101
ENSG00000237276	21	26	21	27	11
ENSG00000204377	15	20	31	33	19
ENSG00000132881	63	40	54	82	80
ENSG00000233929	0	3	0	2	3
ENSG00000037637	351	352	567	615	663
ENSG00000055070	3433	3295	5614	5334	5251
ENSG00000226457	1	2	7	1	1
ENSG00000187144	1151	1058	1686	1645	1851
ENSG00000157191	2649	2134	3474	4071	3962
ENSG00000226029	24	20	56	36	49
ENSG00000080947	59	44	107	93	97
ENSG00000206652	2	0	2	0	1
ENSG00000261135	3	1	1	0	1
ENSG00000224174	1	4	9	8	0
ENSG00000233421	3	1	4	13	2
ENSG00000268674	0	0	0	0	0
ENSG00000225710	0	0	0	0	0
ENSG00000266584	0	0	0	0	0
ENSG00000219481	545	401	895	583	1091
ENSG00000271732	0	0	3	0	0
ENSG00000215908	279	215	659	325	415
ENSG00000186301	27	28	61	24	37
ENSG00000207513	0	0	0	0	0
ENSG00000237847	0	0	0	0	0
ENSG00000264742	0	0	0	0	0
ENSG00000236698	5	6	8	11	46
ENSG00000268869	2	4	0	0	0
ENSG00000268991	0	0	0	0	0
ENSG00000058453	556	527	1270	815	1025
ENSG00000207389	0	0	0	0	0
ENSG00000227684	1	0	0	1	0
ENSG00000186715	7	10	22	9	22
ENSG00000223643	0	0	0	0	0
ENSG00000230239	0	0	0	0	0
ENSG00000263811	0	0	0	0	0
ENSG00000228549	1	6	2	15	9
ENSG00000238142	43	42	105	77	57
ENSG00000235241	37	35	82	58	49
ENSG00000207005	0	0	1	2	0
ENSG00000272426	1	0	1	1	6
ENSG00000117122	633	1506	1172	779	53
ENSG00000226526	112	100	122	110	78
ENSG00000159363	1509	1387	2168	1488	960
ENSG00000117118	1139	793	1180	1136	1341
ENSG00000117115	71	4	4	3	5
ENSG00000252180	0	0	0	0	0
ENSG00000204362	0	0	0	0	0
ENSG00000142623	0	0	1	1	0
ENSG00000142619	0	2	0	0	0
ENSG00000266634	0	0	0	0	0
ENSG00000159339	0	0	0	1	2
ENSG00000269468	0	0	0	0	0
ENSG00000256049	0	0	0	0	0
ENSG00000227751	1100	1493	3205	1462	1168
ENSG00000179051	3808	5163	8517	5393	6431
ENSG00000266727	0	0	0	0	0
ENSG00000239020	0	0	0	0	0
ENSG00000074964	164	106	140	100	13
ENSG00000236648	0	0	0	0	0
ENSG00000117148	0	4	0	0	0
ENSG00000261781	0	0	0	0	0
ENSG00000117154	13	0	0	0	0
ENSG00000230035	0	0	0	0	0
ENSG00000225387	0	0	0	0	0
ENSG00000179023	0	0	0	0	0
ENSG00000235282	0	0	0	0	0
ENSG00000225478	0	0	0	0	0
ENSG00000009709	0	2	0	0	0
ENSG00000179002	0	0	0	0	0
ENSG00000255275	0	0	0	0	0
ENSG00000159423	372	201	437	514	673
ENSG00000265606	0	0	0	0	0
ENSG00000221662	0	0	0	0	0
ENSG00000169991	320	446	796	996	715
ENSG00000272084	8	8	12	13	7
ENSG00000127481	2682	2206	2902	3871	5135
ENSG00000266098	0	0	2	0	4
ENSG00000230424	72	54	77	129	225
ENSG00000127463	1703	1250	2000	2753	3130
ENSG00000053372	1017	745	1733	1382	1079
ENSG00000211454	1	0	1	5	6
ENSG00000162482	5	1	11	6	9
ENSG00000270728	5	9	16	22	24
ENSG00000053371	821	557	916	883	986
ENSG00000200403	1	0	2	0	0
ENSG00000040487	328	320	523	452	381
ENSG00000265192	0	0	0	0	1
ENSG00000077549	6845	6374	10914	10571	7499
ENSG00000240490	0	0	5	0	0
ENSG00000201609	0	0	0	0	0
ENSG00000239027	0	0	0	0	0
ENSG00000235185	0	0	0	0	0
ENSG00000270136	3	2	3	1	1
ENSG00000173436	748	529	1109	849	687
ENSG00000226396	9	3	10	3	4
ENSG00000158747	438	502	1082	722	263
ENSG00000158748	0	1	0	0	1
ENSG00000162542	184	163	208	171	182
ENSG00000178828	0	0	0	2	0
ENSG00000235434	0	0	0	0	0
ENSG00000169914	131	158	220	238	422
ENSG00000188784	0	0	2	1	0
ENSG00000242688	0	0	0	0	0
ENSG00000188257	30	0	0	0	0
ENSG00000127472	20	10	8	4	1
ENSG00000117215	0	0	0	0	0
ENSG00000158786	0	0	0	2	0
ENSG00000227066	0	0	0	0	0
ENSG00000187980	0	0	0	0	0
ENSG00000225986	0	3	0	0	0
ENSG00000162543	0	0	1	0	0
ENSG00000228105	0	0	0	0	0
ENSG00000158816	0	0	0	1	0
ENSG00000226664	0	0	0	0	0
ENSG00000236963	2	0	0	0	1
ENSG00000226487	0	0	0	0	0
ENSG00000162545	160	20	50	342	236
ENSG00000090432	552	366	740	802	730
ENSG00000215520	0	0	0	0	0
ENSG00000183114	18	0	0	0	0
ENSG00000158825	2	36	84	1	6
ENSG00000158828	1552	1430	2602	2111	1837
ENSG00000117242	1277	1205	2289	1940	1639
ENSG00000257033	0	0	0	0	0
ENSG00000244038	7402	6443	9570	12055	9302
ENSG00000117245	654	722	1165	72	147
ENSG00000235432	0	0	0	0	2
ENSG00000189410	12	11	5	13	2
ENSG00000233069	0	0	0	0	0
ENSG00000127483	2627	2597	3821	3786	5654
ENSG00000203394	723	684	1099	1083	1165
ENSG00000075151	2208	2118	3526	2802	3948
ENSG00000251914	0	0	0	0	0
ENSG00000221808	2	0	0	0	0
ENSG00000233072	0	3	10	5	2
ENSG00000236073	0	1	0	0	2
ENSG00000235112	2	1	7	0	0
ENSG00000266867	4	1	9	9	7
ENSG00000117298	10030	11100	19990	27725	22934
ENSG00000236936	2	0	0	2	0
ENSG00000231105	7	10	7	4	6
ENSG00000236216	1	0	0	0	0
ENSG00000228823	0	0	0	0	0
ENSG00000236009	0	0	0	0	0
ENSG00000227001	4	3	10	3	3
ENSG00000187952	2	1	6	0	5
ENSG00000186543	0	0	0	0	0
ENSG00000142794	93	31	81	124	369
ENSG00000176378	0	0	1	1	0
ENSG00000162551	520	2333	2267	138	177
ENSG00000233431	0	0	0	0	0
ENSG00000221781	0	0	0	0	0
ENSG00000076864	35	23	6	0	2
ENSG00000090686	1962	1680	2838	2712	3568
ENSG00000231978	1	1	2	0	0
ENSG00000187942	35160	44334	73347	89786	48783
ENSG00000142798	68811	79575	112770	178219	146185
ENSG00000232037	2	1	2	2	1
ENSG00000219073	0	1	2	2	0
ENSG00000264385	0	0	0	0	0
ENSG00000263991	0	0	0	0	0
ENSG00000201919	0	0	0	0	0
ENSG00000142789	0	0	1	0	1
ENSG00000263582	0	0	0	0	0
ENSG00000263929	0	0	0	0	0
ENSG00000201273	0	0	0	0	0
ENSG00000228397	2	5	5	0	7
ENSG00000218510	157	137	240	252	190
ENSG00000070831	7540	6337	11196	11293	12823
ENSG00000230068	1	2	8	1	2
ENSG00000271428	1	2	6	2	0
ENSG00000271840	0	1	1	0	3
ENSG00000162552	5	1	7	11	0
ENSG00000266564	0	0	0	0	0
ENSG00000234397	0	0	0	0	0
ENSG00000184677	495	518	725	795	1132
ENSG00000237200	0	0	1	3	3
ENSG00000070886	0	0	0	0	0
ENSG00000173372	149	0	1	0	0
ENSG00000159189	203	0	0	0	0
ENSG00000173369	204	0	0	0	0
ENSG00000133216	201	336	372	2266	2072
ENSG00000265422	0	0	0	0	0
ENSG00000216157	0	0	0	0	0
ENSG00000225952	0	0	2	0	2
ENSG00000264014	3	12	9	73	96
ENSG00000272796	9	22	10	89	43
ENSG00000215906	0	0	0	0	1
ENSG00000227868	0	0	0	0	0
ENSG00000004487	1174	1099	1652	2549	2777
ENSG00000240553	0	0	0	1	0
ENSG00000263793	0	0	0	1	0
ENSG00000266802	0	1	0	0	0
ENSG00000169641	1591	1718	2754	3535	4410
ENSG00000229010	0	2	2	4	1
ENSG00000206935	0	0	0	0	1
ENSG00000252578	0	0	0	0	1
ENSG00000179546	4	9	4	184	115
ENSG00000215381	1	1	0	0	0
ENSG00000261326	14	19	47	35	65
ENSG00000125944	2247	1763	2738	3046	4834
ENSG00000125945	239	205	368	457	976
ENSG00000249087	25	27	39	49	121
ENSG00000201405	0	0	0	0	0
ENSG00000271420	0	0	0	1	0
ENSG00000204219	9	3	11	84	44
ENSG00000232482	0	0	0	0	0
ENSG00000088280	208	208	326	887	457
ENSG00000007968	108	114	166	42	119
ENSG00000235052	3	7	3	1	1
ENSG00000117318	8382	7507	10630	7738	8458
ENSG00000197880	0	0	1	1	1
ENSG00000229239	0	0	0	0	0
ENSG00000142676	18949	17352	30102	24224	18209
ENSG00000203589	0	0	6	7	1
ENSG00000244609	0	0	0	1	1
ENSG00000011007	1105	870	1712	1385	1567
ENSG00000236810	121	121	217	181	245
ENSG00000057757	639	572	940	783	779
ENSG00000011009	1821	1313	2280	2600	2188
ENSG00000117308	574	505	1096	858	807
ENSG00000117305	706	640	853	856	674
ENSG00000179163	146	183	281	125	196
ENSG00000188822	0	2	0	0	2
ENSG00000264347	0	0	0	0	0
ENSG00000238538	0	0	0	0	0
ENSG00000229106	0	0	0	0	0
ENSG00000232557	0	0	0	0	0
ENSG00000264926	0	0	0	0	0
ENSG00000230228	0	0	0	0	0
ENSG00000189266	84	145	210	13	443
ENSG00000188529	177	155	235	244	415
ENSG00000215905	0	0	0	0	0
ENSG00000225315	0	0	1	2	1
ENSG00000142661	3	20	7	31	8
ENSG00000230703	0	0	0	0	0
ENSG00000142677	0	1	0	1	0
ENSG00000185436	3	9	0	1	1
ENSG00000230023	0	0	0	0	0
ENSG00000221032	0	0	0	0	0
ENSG00000266511	0	0	0	0	0
ENSG00000232298	0	0	0	0	0
ENSG00000158055	4	5	1	1	0
ENSG00000001460	125	151	231	205	239
ENSG00000001461	780	594	1009	909	777
ENSG00000117602	91	90	166	89	76
ENSG00000266551	0	0	0	2	0
ENSG00000264443	4	17	13	8	12
ENSG00000184454	0	1	0	0	0
ENSG00000227312	0	0	0	0	0
ENSG00000239106	0	0	0	0	0
ENSG00000133226	1727	1427	2845	2461	3174
ENSG00000238986	0	1	2	0	0
ENSG00000169504	7823	6081	10700	14459	22806
ENSG00000238482	0	0	0	0	0
ENSG00000020633	6	16	0	0	3
ENSG00000229162	0	0	0	0	0
ENSG00000261025	0	0	0	0	1
ENSG00000264371	0	0	0	0	0
ENSG00000233755	0	0	0	0	0
ENSG00000233419	0	0	0	0	0
ENSG00000231953	0	0	0	0	1
ENSG00000117614	957	977	2064	1578	1485
ENSG00000117616	881	729	1883	1231	1653
ENSG00000272432	5	0	6	4	3
ENSG00000261349	0	0	1	2	6
ENSG00000187010	42	0	74	18	34
ENSG00000224183	17	1	19	6	8
ENSG00000259984	0	3	0	0	2
ENSG00000183726	3760	2442	4936	4178	3723
ENSG00000252515	2	0	0	0	0
ENSG00000238889	1	0	0	0	2
ENSG00000188672	232	159	518	180	99
ENSG00000238084	2	0	1	7	3
ENSG00000266468	0	0	0	0	0
ENSG00000204178	962	785	1647	1320	1522
ENSG00000157978	675	531	929	889	780
ENSG00000225643	0	1	3	0	1
ENSG00000117643	161	10	11	170	281
ENSG00000233478	0	0	0	3	1
ENSG00000162430	5374	5617	8557	10169	8608
ENSG00000255054	0	0	0	0	0
ENSG00000228172	1556	1653	3069	3002	2095
ENSG00000117640	711	586	990	893	870
ENSG00000223474	70	44	83	77	97
ENSG00000272478	77	78	118	95	84
ENSG00000127423	110	118	187	111	191
ENSG00000236528	77	54	50	66	93
ENSG00000182749	277	200	325	346	297
ENSG00000207302	0	0	0	0	0
ENSG00000117632	5269	4136	7405	7301	8951
ENSG00000229786	0	0	0	1	1
ENSG00000223624	0	0	0	0	0
ENSG00000264021	0	0	0	0	0
ENSG00000266763	0	0	0	0	0
ENSG00000158006	249	179	322	204	169
ENSG00000207237	0	0	0	0	0
ENSG00000252190	0	0	0	0	0
ENSG00000252691	0	0	0	0	0
ENSG00000158008	15	1	0	2	1
ENSG00000158014	0	0	0	0	0
ENSG00000158022	1	2	0	2	0
ENSG00000265320	0	0	0	0	0
ENSG00000175087	71	59	108	125	212
ENSG00000197245	123	207	273	324	216
ENSG00000142684	368	249	453	423	241
ENSG00000236782	390	229	449	499	245
ENSG00000142675	3	15	5	0	3
ENSG00000188782	0	0	0	0	0
ENSG00000236155	4	2	2	4	3
ENSG00000130695	240	202	241	255	430
ENSG00000270733	0	1	3	0	1
ENSG00000142669	6292	5587	13749	14037	7833
ENSG00000158062	2078	1744	4562	4579	2226
ENSG00000169442	3	0	0	0	0
ENSG00000176092	1	8	3	1	0
ENSG00000225854	0	0	0	0	0
ENSG00000265143	0	0	0	0	0
ENSG00000176083	0	0	0	0	0
ENSG00000131914	0	0	0	0	0
ENSG00000117682	730	488	762	953	1074
ENSG00000223583	2	2	1	0	2
ENSG00000225891	0	1	2	2	4
ENSG00000198830	6037	4402	7901	7002	11780
ENSG00000224129	0	0	0	0	1
ENSG00000117676	310	283	532	263	455
ENSG00000238705	0	0	0	0	0
ENSG00000243905	0	0	1	0	0
ENSG00000252802	0	0	0	0	0
ENSG00000229247	0	0	0	0	0
ENSG00000238316	0	0	0	0	0
ENSG00000235069	0	0	0	0	0
ENSG00000260063	5	9	8	9	7
ENSG00000117713	1240	1286	2025	2079	2629
ENSG00000266138	2	0	0	0	0
ENSG00000060642	143	106	184	147	205
ENSG00000241188	0	0	0	0	0
ENSG00000204160	398	397	730	762	783
ENSG00000175793	10	100	17	0	2
ENSG00000226698	18	30	60	65	39
ENSG00000142751	598	438	831	893	757
ENSG00000198746	317	157	367	387	392
ENSG00000090273	2299	1627	3005	3255	2849
ENSG00000131910	0	0	0	1	0
ENSG00000175707	0	15	1	1	0
ENSG00000172746	0	0	0	0	0
ENSG00000224064	0	0	0	0	0
ENSG00000225294	0	0	0	0	0
ENSG00000253368	1325	1938	4076	1985	1341
ENSG00000158246	26	13	63	116	107
ENSG00000090020	1016	942	1669	1832	2121
ENSG00000229985	0	0	0	0	0
ENSG00000214973	0	0	0	1	1
ENSG00000225159	6	4	13	7	14
ENSG00000225990	0	0	0	0	0
ENSG00000224311	0	0	0	0	0
ENSG00000142784	1088	1227	2079	1789	1655
ENSG00000252098	0	0	0	0	0
ENSG00000243659	3	1	2	1	1
ENSG00000186501	666	533	869	922	675
ENSG00000206888	0	0	2	1	1
ENSG00000241547	1	1	5	1	10
ENSG00000142765	2	23	4	2	5
ENSG00000142733	524	444	939	899	1054
ENSG00000142748	61	108	374	83	168
ENSG00000174950	0	2	0	0	1
ENSG00000231207	0	0	0	0	1
ENSG00000181773	20	15	41	17	66
ENSG00000158195	3848	3431	6219	7124	7019
ENSG00000241169	0	5	2	3	0
ENSG00000237429	2	0	0	1	0
ENSG00000126705	443	412	681	1059	916
ENSG00000000938	7	0	6	1	3
ENSG00000235912	6	4	11	11	9
ENSG00000233975	0	0	1	0	0
ENSG00000126709	542	385	712	1062	577
ENSG00000225886	0	0	1	2	1
ENSG00000206767	0	0	0	0	0
ENSG00000226662	0	0	0	0	0
ENSG00000207095	0	0	0	0	0
ENSG00000009780	103	80	172	176	240
ENSG00000231344	1	1	10	2	7
ENSG00000230833	0	0	1	0	2
ENSG00000117758	1493	1353	2100	1955	1980
ENSG00000269971	5	1	5	3	1
ENSG00000270031	4	0	1	2	4
ENSG00000223062	0	0	0	0	0
ENSG00000117751	768	646	1061	1026	1120
ENSG00000252947	0	0	0	1	0
ENSG00000268552	169	172	228	211	260
ENSG00000130775	305	236	320	235	278
ENSG00000117748	619	477	803	586	793
ENSG00000130768	6	15	6	2	13
ENSG00000227050	18	13	33	25	49
ENSG00000158156	362	296	624	327	449
ENSG00000158161	640	530	967	852	1195
ENSG00000238231	2	2	6	2	1
ENSG00000240750	1	5	8	1	0
ENSG00000228589	9	7	9	16	18
ENSG00000228943	0	0	0	0	0
ENSG00000214812	1	0	0	0	0
ENSG00000253005	0	0	0	0	0
ENSG00000252429	0	0	0	0	0
ENSG00000169403	25	1	6	8	3
ENSG00000126698	2604	2426	4014	3576	3890
ENSG00000215902	0	0	3	0	2
ENSG00000269804	629	481	1080	796	758
ENSG00000130770	1984	1705	3723	2436	2164
ENSG00000270605	15	10	19	25	14
ENSG00000271398	1	1	2	0	3
ENSG00000130766	270	265	334	590	677
ENSG00000130772	388	333	607	576	350
ENSG00000204138	1875	1737	3693	1825	2895
ENSG00000206779	0	0	1	1	2
ENSG00000229820	2	0	1	0	1
ENSG00000221216	1	0	1	2	0
ENSG00000180198	1469	1573	3260	1611	2197
ENSG00000242125	868	401	933	869	1467
ENSG00000200087	28	72	41	75	43
ENSG00000238821	0	0	2	1	0
ENSG00000231468	0	0	8	1	2
ENSG00000180098	546	479	947	781	782
ENSG00000197989	203	162	319	242	250
ENSG00000221539	5	3	7	4	5
ENSG00000120656	335	388	768	600	534
ENSG00000188060	39	13	37	19	27
ENSG00000229388	11	2	5	1	11
ENSG00000270103	4	1	2	2	2
ENSG00000162419	456	415	769	554	662
ENSG00000252777	0	0	0	0	2
ENSG00000198492	1609	1633	2755	2662	3824
ENSG00000116329	2	0	0	0	1
ENSG00000226852	6	6	9	10	2
ENSG00000233427	5	11	8	15	2
ENSG00000199756	0	0	0	0	0
ENSG00000159023	645	597	970	893	1838
ENSG00000225616	1	1	1	2	4
ENSG00000206704	0	0	1	0	1
ENSG00000253304	201	141	296	217	357
ENSG00000225750	0	0	0	0	0
ENSG00000116350	2019	2065	3190	3109	3660
ENSG00000227637	2	3	1	4	2
ENSG00000116353	423	272	478	433	384
ENSG00000237934	1	0	0	2	0
ENSG00000060656	130	258	285	130	93
ENSG00000221550	0	0	0	0	1
ENSG00000230523	0	0	0	0	0
ENSG00000266678	0	0	0	0	0
ENSG00000225011	0	0	0	0	0
ENSG00000221126	0	0	0	0	0
ENSG00000228176	0	0	0	0	0
ENSG00000222787	0	0	0	0	0
ENSG00000270927	0	0	0	0	0
ENSG00000233399	0	0	0	0	1
ENSG00000233372	0	0	0	0	0
ENSG00000231251	0	0	0	0	0
ENSG00000236335	0	0	0	0	0
ENSG00000231949	0	0	0	0	0
ENSG00000162510	6	9	11	8	7
ENSG00000186056	5	9	10	9	3
ENSG00000162511	2110	3146	5184	3454	1984
ENSG00000264773	0	0	0	0	0
ENSG00000229607	0	0	0	0	0
ENSG00000223382	3	0	0	1	2
ENSG00000222784	0	0	0	0	0
ENSG00000235143	0	0	0	0	1
ENSG00000162512	2413	2504	3768	1500	608
ENSG00000134644	1132	1000	1795	2012	2796
ENSG00000200154	0	0	0	0	3
ENSG00000202107	3	0	0	0	2
ENSG00000200181	0	0	0	0	0
ENSG00000237329	2	0	1	0	3
ENSG00000232768	0	0	2	0	0
ENSG00000215900	0	0	0	0	0
ENSG00000225142	0	0	2	0	0
ENSG00000084628	9	7	2	3	2
ENSG00000060688	786	492	675	823	1136
ENSG00000229447	5	2	1	2	3
ENSG00000121766	1143	972	2313	1927	1696
ENSG00000229044	422	365	767	738	700
ENSG00000121769	53	44	91	39	42
ENSG00000168528	2478	2252	3301	750	780
ENSG00000268950	822	777	1004	248	248
ENSG00000215899	0	0	0	0	0
ENSG00000206981	0	0	0	0	0
ENSG00000228682	0	0	0	0	0
ENSG00000223907	0	0	0	0	0
ENSG00000229167	13	7	16	11	18
ENSG00000142910	25080	21938	43882	35286	20510
ENSG00000121764	301	238	416	356	345
ENSG00000162517	1685	1516	2616	1956	1902
ENSG00000235790	5	2	6	10	6
ENSG00000264078	3	0	4	2	0
ENSG00000084636	241	24	15	46	34
ENSG00000121753	178	26	9	25	9
ENSG00000266580	0	0	0	0	0
ENSG00000254545	2	7	5	177	48
ENSG00000134668	116	35	59	897	375
ENSG00000203620	0	0	0	0	0
ENSG00000269967	1	4	3	4	3
ENSG00000184007	3067	2430	4536	4452	4716
ENSG00000212673	5	3	12	10	15
ENSG00000228634	2	1	4	3	2
ENSG00000121774	3613	3487	5732	5408	7440
ENSG00000203325	2	3	7	8	1
ENSG00000121775	525	453	801	832	1153
ENSG00000266203	2	0	1	2	0
ENSG00000025800	2392	2088	4065	3812	3684
ENSG00000250135	0	0	0	0	0
ENSG00000084652	1484	1271	2215	2269	2859
ENSG00000160050	327	197	443	445	243
ENSG00000224066	96	90	164	164	82
ENSG00000160051	30	24	48	44	42
ENSG00000222046	15	19	49	20	23
ENSG00000160055	202	198	282	263	240
ENSG00000084623	4737	3818	7136	6273	5356
ENSG00000220785	179	84	254	249	418
ENSG00000183615	13	7	33	83	174
ENSG00000182866	1	4	1	0	0
ENSG00000252450	0	0	0	0	0
ENSG00000116478	3129	2490	3643	2792	4328
ENSG00000175130	4743	3554	5794	5337	4683
ENSG00000233775	1	0	0	0	0
ENSG00000162526	55	34	90	80	85
ENSG00000225828	76	61	186	134	122
ENSG00000160058	1196	1071	1844	1861	2032
ENSG00000224333	0	0	0	0	0
ENSG00000270850	0	0	0	0	0
ENSG00000229259	0	0	0	0	0
ENSG00000263529	0	0	0	0	2
ENSG00000254553	0	0	1	0	2
ENSG00000273274	5	2	7	4	15
ENSG00000160062	209	287	484	557	451
ENSG00000176261	396	361	718	567	532
ENSG00000200591	0	0	1	1	1
ENSG00000162521	2904	3063	5765	4772	5700
ENSG00000162520	1593	1780	3727	2666	2502
ENSG00000224409	0	1	0	2	0
ENSG00000162522	583	659	786	751	811
ENSG00000134684	1721	1335	2211	2421	3013
ENSG00000116497	324	254	486	481	612
ENSG00000160097	3	6	19	9	7
ENSG00000121905	89	166	149	319	241
ENSG00000121900	214	296	298	600	414
ENSG00000221423	0	0	2	0	0
ENSG00000116514	282	223	290	523	550
ENSG00000267885	0	1	0	0	0
ENSG00000217644	0	0	0	0	1
ENSG00000239670	0	0	0	0	2
ENSG00000236065	11	9	15	12	19
ENSG00000004455	1917	1493	2204	2231	2432
ENSG00000142920	27	19	27	19	17
ENSG00000116525	143	178	237	252	221
ENSG00000160094	350	476	741	618	496
ENSG00000270115	1	0	1	0	2
ENSG00000256142	0	0	0	0	0
ENSG00000184389	1	0	0	1	0
ENSG00000225313	6	10	21	11	19
ENSG00000134686	2197	2277	3323	3242	2490
ENSG00000266239	1	0	2	0	2
ENSG00000222112	0	1	2	3	1
ENSG00000233246	0	0	0	1	0
ENSG00000221225	0	0	0	0	0
ENSG00000234512	0	0	0	0	1
ENSG00000121903	72	74	122	108	134
ENSG00000235907	0	1	1	1	0
ENSG00000121904	47	1	5	14	3
ENSG00000227000	0	0	0	0	0
ENSG00000176256	0	0	0	0	0
ENSG00000231163	0	0	0	0	0
ENSG00000142698	3	0	0	0	0
ENSG00000221053	0	0	0	0	0
ENSG00000270241	0	0	0	0	0
ENSG00000207941	0	0	0	0	0
ENSG00000163866	1474	897	1475	1217	1187
ENSG00000189280	4	16	8	0	0
ENSG00000189433	0	1	0	0	1
ENSG00000255811	0	3	3	0	0
ENSG00000216162	0	0	0	0	0
ENSG00000188910	0	15	3	0	0
ENSG00000187513	10753	9888	7659	469	170
ENSG00000230163	36	39	64	43	42
ENSG00000116544	6	5	2	5	3
ENSG00000252728	0	0	0	0	0
ENSG00000241014	34	27	31	56	33
ENSG00000271741	5	4	6	5	10
ENSG00000243749	150	168	147	171	143
ENSG00000163867	179	144	279	297	312
ENSG00000233940	0	0	0	1	1
ENSG00000197056	155	169	244	256	483
ENSG00000228348	0	1	1	0	2
ENSG00000116560	5864	5280	10038	9091	11724
ENSG00000201868	0	0	0	0	0
ENSG00000263591	0	0	0	0	0
ENSG00000146463	960	1005	1528	1806	2268
ENSG00000240374	0	0	1	0	0
ENSG00000201542	0	0	1	0	0
ENSG00000229994	6	9	14	6	5
ENSG00000227409	27	19	44	52	108
ENSG00000202129	0	1	0	0	0
ENSG00000142687	1266	1053	1697	1637	1551
ENSG00000236274	0	0	2	0	0
ENSG00000020129	452	295	542	623	575
ENSG00000239636	0	9	14	6	1
ENSG00000116819	5	13	10	3	6
ENSG00000126067	2706	1851	3110	3152	3849
ENSG00000239859	0	0	0	0	0
ENSG00000142686	412	349	470	599	615
ENSG00000092853	819	611	1802	475	1335
ENSG00000232335	72	65	115	58	206
ENSG00000134698	430	541	777	692	1055
ENSG00000092847	937	937	1486	1172	1678
ENSG00000271164	0	0	1	1	0
ENSG00000271914	3	5	11	3	3
ENSG00000126070	340	316	602	609	643
ENSG00000271554	10	13	13	20	34
ENSG00000232862	0	0	1	0	0
ENSG00000092850	5	0	3	4	6
ENSG00000116863	648	507	940	851	681
ENSG00000171812	30	14	34	65	34
ENSG00000054116	1415	1008	1948	1705	1405
ENSG00000116871	5077	4144	7268	8177	6992
ENSG00000264592	0	0	0	0	0
ENSG00000054118	3531	3178	5089	5052	7199
ENSG00000231849	1	0	1	0	0
ENSG00000214193	694	813	1426	1851	1038
ENSG00000142694	930	1061	1897	2256	1254
ENSG00000116883	23	20	35	30	27
ENSG00000196182	1223	846	1311	819	937
ENSG00000181817	480	371	713	585	499
ENSG00000222821	0	0	0	0	0
ENSG00000116885	51	54	94	112	98
ENSG00000201448	2	0	1	1	0
ENSG00000116898	1456	1354	2987	1984	1660
ENSG00000119535	35	0	1	1	0
ENSG00000230214	0	0	0	0	0
ENSG00000234481	0	0	0	0	0
ENSG00000163873	255	0	2	1	2
ENSG00000264698	0	0	0	0	0
ENSG00000207328	0	0	0	0	0
ENSG00000223944	0	0	0	0	0
ENSG00000230451	0	0	0	0	0
ENSG00000233621	22	25	35	77	42
ENSG00000163874	60	79	133	162	161
ENSG00000163875	631	716	1090	1106	1166
ENSG00000263675	2	0	0	0	2
ENSG00000163877	289	239	364	400	464
ENSG00000232273	0	1	4	2	0
ENSG00000237749	0	0	2	0	0
ENSG00000163879	83	46	82	134	88
ENSG00000134697	940	886	2042	1754	1355
ENSG00000169218	0	1	1	1	0
ENSG00000116922	139	153	191	187	262
ENSG00000134690	530	334	593	459	1144
ENSG00000183317	0	5	0	3	2
ENSG00000200421	0	0	0	0	0
ENSG00000238871	0	0	0	0	0
ENSG00000214141	0	0	0	3	2
ENSG00000227416	0	0	0	0	0
ENSG00000185090	26	24	28	15	15
ENSG00000233728	10	21	18	4	0
ENSG00000196449	503	324	511	578	481
ENSG00000197982	647	398	656	812	614
ENSG00000188786	276	209	436	412	466
ENSG00000230610	0	0	0	0	0
ENSG00000235673	1	0	2	4	0
ENSG00000230955	97	98	155	83	92
ENSG00000204084	368	261	377	335	464
ENSG00000252448	0	0	1	1	1
ENSG00000222282	0	0	0	0	0
ENSG00000183431	1379	1114	1791	1908	2450
ENSG00000212541	5	4	6	12	14
ENSG00000183386	554	674	1187	995	522
ENSG00000183520	913	764	1298	1219	1225
ENSG00000185668	1	1	0	1	0
ENSG00000224592	1	0	0	0	0
ENSG00000223589	0	0	1	0	1
ENSG00000265596	0	0	0	0	0
ENSG00000237290	0	0	0	0	0
ENSG00000200796	0	0	0	0	0
ENSG00000238063	0	0	0	0	0
ENSG00000215895	0	2	3	5	0
ENSG00000116954	987	909	1540	1689	2298
ENSG00000228436	19	34	48	55	48
ENSG00000214114	267	234	298	261	377
ENSG00000131233	1	3	1	3	8
ENSG00000158315	7	19	40	70	31
ENSG00000199963	0	0	0	0	0
ENSG00000207466	0	0	0	0	0
ENSG00000235549	0	0	0	0	0
ENSG00000174574	723	564	932	1397	1531
ENSG00000168653	3289	2836	6168	6602	3954
ENSG00000127603	7477	7740	11381	11885	14580
ENSG00000206654	0	1	2	0	1
ENSG00000270040	0	0	0	2	0
ENSG00000226438	27	22	53	43	44
ENSG00000217897	1	0	1	1	1
ENSG00000255103	213	229	295	368	458
ENSG00000183682	3	5	5	6	2
ENSG00000237624	47	26	39	70	65
ENSG00000182109	15	7	10	20	5
ENSG00000243970	4	1	2	1	0
ENSG00000090621	6252	6476	10344	10398	9274
ENSG00000228060	1279	1340	1771	2023	2134
ENSG00000201457	0	4	1	0	3
ENSG00000163909	23	25	20	0	1
ENSG00000225903	0	0	0	0	0
ENSG00000116981	3	0	0	0	0
ENSG00000116983	8	14	0	0	0
ENSG00000084072	760	631	1073	1028	833
ENSG00000225333	0	0	0	0	0
ENSG00000252413	0	0	0	0	0
ENSG00000116985	41	19	22	16	15
ENSG00000198754	8	11	23	1	7
ENSG00000261798	0	1	0	0	2
ENSG00000229213	0	0	0	0	0
ENSG00000043514	146	143	259	277	266
ENSG00000202222	0	0	0	0	0
ENSG00000116990	11	10	4	55	16
ENSG00000236546	1	1	1	2	2
ENSG00000207356	0	0	0	0	0
ENSG00000168389	72	16	13	25	22
ENSG00000228477	1	0	0	0	1
ENSG00000131236	8665	8731	11864	11227	15810
ENSG00000131238	2682	1939	3537	2882	4231
ENSG00000226745	0	0	0	0	0
ENSG00000117000	195	222	312	306	500
ENSG00000207508	0	0	0	0	0
ENSG00000188800	2	0	0	2	0
ENSG00000259943	68	36	55	74	77
ENSG00000084073	1030	708	1303	1459	2138
ENSG00000231296	1	0	3	4	2
ENSG00000049089	70	43	40	20	19
ENSG00000227311	0	0	0	0	0
ENSG00000084070	317	232	488	405	445
ENSG00000213172	0	0	0	0	1
ENSG00000187801	22	16	25	32	54
ENSG00000260920	22	18	23	49	40
ENSG00000187815	51	53	78	87	82
ENSG00000238287	15	10	45	26	11
ENSG00000164002	124	86	193	196	245
ENSG00000227278	50	25	65	59	108
ENSG00000238186	41	27	64	46	48
ENSG00000117010	48	49	103	71	105
ENSG00000236505	0	0	0	0	0
ENSG00000233910	0	0	0	0	0
ENSG00000117016	27	23	8	6	13
ENSG00000237899	5	0	0	1	4
ENSG00000272145	69	76	91	105	107
ENSG00000066136	618	648	1226	960	968
ENSG00000198974	0	0	0	0	0
ENSG00000207962	0	0	0	0	0
ENSG00000117013	18	10	1	1	3
ENSG00000264582	0	0	0	0	0
ENSG00000179862	98	60	179	111	114
ENSG00000229528	0	0	1	0	0
ENSG00000228940	0	0	0	0	0
ENSG00000233118	0	0	0	0	0
ENSG00000171793	771	417	655	774	1349
ENSG00000171790	3	8	5	8	13
ENSG00000010803	361	510	861	801	772
ENSG00000215893	0	0	0	1	0
ENSG00000235358	0	0	0	2	0
ENSG00000213987	0	0	0	0	0
ENSG00000204060	3	8	10	7	18
ENSG00000229901	0	0	0	0	0
ENSG00000127129	0	0	2	2	0
ENSG00000127124	86	96	129	124	43
ENSG00000230881	0	0	0	0	0
ENSG00000230638	0	2	0	1	0
ENSG00000264896	0	0	0	0	0
ENSG00000227538	0	0	0	0	0
ENSG00000228776	0	0	0	0	0
ENSG00000044012	0	0	0	0	0
ENSG00000197273	0	0	0	0	0
ENSG00000198815	607	743	869	886	1290
ENSG00000227527	4	2	4	3	4
ENSG00000177181	5	3	0	2	1
ENSG00000235002	0	0	0	0	0
ENSG00000066185	2	7	9	9	9
ENSG00000127125	689	617	1053	869	717
ENSG00000186409	13	14	20	15	10
ENSG00000230116	0	0	0	0	0
ENSG00000236876	0	3	0	0	1
ENSG00000200254	0	0	0	0	0
ENSG00000236180	1	0	0	0	0
ENSG00000171960	410	360	641	545	606
ENSG00000234917	0	1	1	1	6
ENSG00000065978	19971	18767	30294	34249	33625
ENSG00000164007	0	0	0	0	0
ENSG00000117385	2199	2163	3709	4348	3368
ENSG00000164008	197	140	222	236	185
ENSG00000228452	19	7	14	9	27
ENSG00000177868	255	178	387	406	461
ENSG00000164010	332	291	430	432	458
ENSG00000228192	97	107	142	114	150
ENSG00000164011	96	106	186	156	139
ENSG00000233708	0	0	0	0	0
ENSG00000237090	0	0	0	0	0
ENSG00000225099	1	0	2	0	2
ENSG00000117394	266	404	268	868	774
ENSG00000227533	3	10	18	4	15
ENSG00000207256	0	0	0	0	0
ENSG00000252803	0	0	0	0	0
ENSG00000186973	1	0	2	2	0
ENSG00000117395	1428	934	1617	1561	1924
ENSG00000243710	250	192	254	278	375
ENSG00000179178	1	3	0	1	0
ENSG00000253313	0	0	0	0	1
ENSG00000066056	11510	15098	21360	19185	19803
ENSG00000117400	0	2	2	0	0
ENSG00000234694	1	3	9	4	6
ENSG00000117399	1242	890	2000	1346	2544
ENSG00000066322	3025	2273	3812	3845	3634
ENSG00000159479	664	498	1085	1050	961
ENSG00000229431	139	104	201	213	248
ENSG00000198198	1263	1171	2260	2764	1719
ENSG00000229372	52	57	120	79	88
ENSG00000178922	1120	878	1933	2806	1333
ENSG00000229348	43	44	63	103	60
ENSG00000142949	3394	2779	3873	7952	5333
ENSG00000066135	986	908	1453	1518	1642
ENSG00000236200	353	347	614	632	577
ENSG00000126091	238	221	331	460	298
ENSG00000229444	0	0	2	1	0
ENSG00000252201	0	1	0	0	0
ENSG00000233674	3	1	8	4	0
ENSG00000224751	0	0	0	0	0
ENSG00000117407	0	2	8	1	3
ENSG00000237950	0	0	2	3	3
ENSG00000117408	514	465	735	767	876
ENSG00000132768	403	277	391	412	406
ENSG00000117410	1383	1125	1913	2019	1657
ENSG00000117411	1223	1015	1751	2184	1642
ENSG00000159214	50	51	85	108	71
ENSG00000196517	62	15	18	55	17
ENSG00000230615	4	0	1	8	0
ENSG00000227163	0	0	0	0	0
ENSG00000271647	0	0	0	0	1
ENSG00000239560	0	0	0	0	0
ENSG00000171872	0	1	0	0	0
ENSG00000233514	1	0	1	2	1
ENSG00000239275	0	0	0	0	0
ENSG00000226804	0	0	0	0	0
ENSG00000200171	0	0	0	0	0
ENSG00000238037	0	0	0	0	0
ENSG00000227994	0	0	0	0	0
ENSG00000271329	0	0	1	2	0
ENSG00000178028	592	487	972	988	824
ENSG00000117419	745	637	1117	1039	886
ENSG00000233602	0	3	0	1	3
ENSG00000252146	0	0	0	0	0
ENSG00000199385	0	0	0	0	0
ENSG00000187147	1207	1305	1960	1509	1204
ENSG00000263381	0	0	0	0	0
ENSG00000126106	678	560	894	644	663
ENSG00000198520	14	11	10	2	0
ENSG00000199377	0	0	0	0	0
ENSG00000200169	0	0	3	3	8
ENSG00000142945	480	381	622	488	1008
ENSG00000225721	3838	3660	5629	5219	4459
ENSG00000142937	29914	28739	55155	42901	29518
ENSG00000264294	0	0	0	0	0
ENSG00000200913	4	3	4	5	6
ENSG00000202031	1	1	5	0	0
ENSG00000207421	0	0	0	0	0
ENSG00000234093	3	3	1	1	1
ENSG00000142959	3	2	3	12	10
ENSG00000173846	599	589	998	945	716
ENSG00000188396	33	49	121	96	45
ENSG00000222009	248	318	531	641	528
ENSG00000117425	25	56	92	46	31
ENSG00000202444	0	0	0	0	0
ENSG00000226499	0	0	5	0	1
ENSG00000070785	532	485	717	698	698
ENSG00000266294	0	0	0	0	0
ENSG00000229815	0	0	3	2	2
ENSG00000232369	0	0	0	1	1
ENSG00000268949	0	2	2	0	0
ENSG00000126107	1820	2009	3773	2443	2417
ENSG00000126088	3995	3410	5741	3652	2837
ENSG00000162415	813	999	1182	149	227
ENSG00000264650	4	1	3	2	0
ENSG00000234315	0	1	3	0	0
ENSG00000221707	0	0	0	0	0
ENSG00000186603	43	15	43	14	54
ENSG00000132781	186	154	227	190	208
ENSG00000132773	284	197	308	274	353
ENSG00000070759	117	110	166	109	170
ENSG00000238945	0	0	0	0	0
ENSG00000236872	0	0	3	1	0
ENSG00000236624	50	37	73	22	69
ENSG00000132763	407	338	725	607	467
ENSG00000117450	10469	8897	17462	14998	16022
ENSG00000234379	0	0	0	0	0
ENSG00000117448	1865	1462	2748	2303	1552
ENSG00000132780	2632	2381	5101	2508	3868
ENSG00000159588	12	20	43	24	23
ENSG00000159592	1371	1460	2287	1928	2422
ENSG00000225447	2	3	12	5	5
ENSG00000234329	6	2	7	8	12
ENSG00000159596	470	479	834	568	711
ENSG00000197429	227	182	295	214	243
ENSG00000230896	25	18	44	35	11
ENSG00000236111	0	0	0	0	0
ENSG00000086015	589	556	972	1205	1264
ENSG00000232467	0	1	0	0	0
ENSG00000117461	1835	1447	2670	854	1164
ENSG00000226957	1	0	4	2	3
ENSG00000233114	0	0	0	0	1
ENSG00000227857	1	0	2	1	1
ENSG00000117472	6	9	15	2	2
ENSG00000250719	0	0	0	0	0
ENSG00000085998	1198	919	1523	1531	1170
ENSG00000171357	13	7	24	38	23
ENSG00000085999	258	223	340	242	358
ENSG00000132128	1311	1082	1789	2117	2263
ENSG00000173660	2706	2454	4097	3228	2904
ENSG00000117481	524	338	653	548	695
ENSG00000225779	0	0	0	2	0
ENSG00000117480	29	26	51	24	21
ENSG00000232022	2	0	0	2	0
ENSG00000224863	0	0	0	0	0
ENSG00000225667	0	1	1	0	0
ENSG00000197587	0	0	0	1	0
ENSG00000269956	119	91	160	111	165
ENSG00000162456	0	0	0	0	0
ENSG00000079277	590	448	788	512	740
ENSG00000142961	250	242	342	204	175
ENSG00000123472	593	510	993	613	789
ENSG00000159658	3044	2975	4411	2243	3773
ENSG00000233647	0	0	0	0	0
ENSG00000186118	2	4	2	0	1
ENSG00000228237	114	130	160	108	252
ENSG00000236476	0	0	0	0	0
ENSG00000142973	1	0	0	2	1
ENSG00000154198	0	0	0	0	0
ENSG00000238145	0	0	0	0	0
ENSG00000187048	0	0	0	1	0
ENSG00000186377	13	2	4	12	5
ENSG00000259832	0	0	0	0	0
ENSG00000261196	0	0	0	0	0
ENSG00000261593	0	0	0	0	0
ENSG00000261290	0	0	0	0	0
ENSG00000186160	0	0	1	2	0
ENSG00000225154	0	0	0	0	0
ENSG00000225506	5	0	1	1	1
ENSG00000162365	0	0	0	0	0
ENSG00000225514	0	0	0	0	0
ENSG00000224805	0	4	3	2	0
ENSG00000162366	0	0	4	2	4
ENSG00000162367	1178	1391	2062	1841	2109
ENSG00000226252	113	107	212	160	248
ENSG00000123473	302	268	381	252	978
ENSG00000162368	2039	2164	3562	3941	5041
ENSG00000225762	2	1	8	5	4
ENSG00000186790	1	1	1	0	0
ENSG00000237424	32	46	86	35	55
ENSG00000186564	20	17	19	12	23
ENSG00000271355	0	0	0	0	0
ENSG00000229554	0	0	0	0	0
ENSG00000221346	0	0	0	0	0
ENSG00000227883	0	0	0	0	0
ENSG00000221447	0	0	0	0	0
ENSG00000227947	0	0	0	0	0
ENSG00000269113	3	0	0	1	0
ENSG00000223814	0	0	0	0	0
ENSG00000273395	0	0	0	0	0
ENSG00000225028	0	0	0	0	0
ENSG00000226133	0	0	0	0	0
ENSG00000231413	0	0	0	0	0
ENSG00000237180	0	0	0	0	0
ENSG00000242267	0	0	0	0	1
ENSG00000269709	0	0	1	0	1
ENSG00000223720	0	0	0	0	0
ENSG00000117834	0	0	3	3	3
ENSG00000272491	2	0	1	1	0
ENSG00000132122	68	9	42	70	98
ENSG00000224986	0	0	0	0	0
ENSG00000206700	0	0	0	0	0
ENSG00000235105	4	2	0	1	3
ENSG00000223175	0	0	0	0	0
ENSG00000232514	0	0	0	0	0
ENSG00000186094	4	1	0	0	0
ENSG00000162373	11	3	5	1	0
ENSG00000229846	0	0	0	0	0
ENSG00000239144	0	0	0	0	0
ENSG00000230114	0	0	0	0	0
ENSG00000225623	0	0	0	0	0
ENSG00000237478	0	0	0	0	0
ENSG00000215887	0	0	0	0	0
ENSG00000221746	0	0	0	0	0
ENSG00000227839	0	0	0	0	0
ENSG00000233595	0	0	0	0	0
ENSG00000162374	35	0	0	0	0
ENSG00000230828	0	0	0	0	0
ENSG00000237337	0	0	0	0	0
ENSG00000233407	0	0	0	0	0
ENSG00000234080	0	0	0	0	0
ENSG00000229316	1	0	0	0	0
ENSG00000225671	0	0	0	1	0
ENSG00000142700	34	1	0	1	0
ENSG00000271782	2	2	1	1	0
ENSG00000185104	730	511	852	739	888
ENSG00000225767	0	1	1	0	1
ENSG00000202140	1	1	0	0	0
ENSG00000207194	0	0	0	0	0
ENSG00000252825	0	1	6	0	1
ENSG00000230585	1	0	0	0	2
ENSG00000237130	0	0	0	0	0
ENSG00000123080	705	520	901	449	820
ENSG00000265538	0	0	0	0	1
ENSG00000204006	0	0	0	0	0
ENSG00000200262	0	0	0	0	0
ENSG00000213478	0	1	2	2	0
ENSG00000239101	0	0	0	0	0
ENSG00000221492	0	0	0	0	0
ENSG00000203356	4	2	9	1	1
ENSG00000238618	0	0	0	0	0
ENSG00000123091	2646	2455	3918	3542	4952
ENSG00000233406	1	3	4	6	3
ENSG00000236434	2	0	0	0	1
ENSG00000085831	34	46	71	57	75
ENSG00000261664	0	0	1	1	2
ENSG00000085832	1550	1669	2300	1883	3006
ENSG00000232027	3	7	13	4	4
ENSG00000206595	1	0	4	0	1
ENSG00000238140	0	3	5	1	3
ENSG00000227070	7	6	4	4	1
ENSG00000252032	0	0	1	0	0
ENSG00000227742	0	3	0	1	0
ENSG00000117859	1244	1270	2061	2442	3720
ENSG00000236973	1	0	1	0	0
ENSG00000232846	0	0	0	0	0
ENSG00000212624	0	1	0	0	0
ENSG00000078618	2661	2214	3788	3780	5324
ENSG00000266993	423	331	432	598	852
ENSG00000272175	0	0	5	0	1
ENSG00000212076	0	0	0	0	0
ENSG00000230604	0	0	3	1	1
ENSG00000212174	0	0	0	1	0
ENSG00000265769	0	0	0	0	0
ENSG00000169213	668	818	553	2326	1602
ENSG00000229032	0	0	0	0	0
ENSG00000264613	0	0	0	0	0
ENSG00000117862	1325	1168	2054	1780	1857
ENSG00000198841	189	165	225	233	260
ENSG00000223390	65	55	69	81	100
ENSG00000228369	0	0	0	0	2
ENSG00000134717	786	572	1114	993	1080
ENSG00000157077	381	440	708	627	777
ENSG00000241745	0	0	0	0	0
ENSG00000228407	5	3	13	7	4
ENSG00000223429	0	0	4	4	0
ENSG00000224255	0	1	0	0	1
ENSG00000236004	0	0	0	0	0
ENSG00000237663	0	0	2	0	0
ENSG00000213735	0	0	0	0	0
ENSG00000154222	873	791	1706	1248	1346
ENSG00000272100	146	120	278	210	208
ENSG00000224680	2	2	11	5	5
ENSG00000085840	142	88	110	66	250
ENSG00000134748	668	645	958	752	1065
ENSG00000134744	338	327	529	506	807
ENSG00000239063	0	0	0	0	0
ENSG00000272371	0	0	0	0	0
ENSG00000236290	0	1	0	0	0
ENSG00000116157	242	391	668	360	130
ENSG00000182183	0	2	0	0	0
ENSG00000162377	168	172	222	295	357
ENSG00000233664	0	0	0	0	1
ENSG00000239640	0	0	0	0	1
ENSG00000162378	669	692	1233	1288	1895
ENSG00000252018	0	0	0	0	0
ENSG00000228929	10	10	9	16	9
ENSG00000206627	1	1	0	0	2
ENSG00000203995	0	1	3	48	54
ENSG00000242391	0	1	1	3	2
ENSG00000121310	37	126	91	457	451
ENSG00000230953	1	1	1	4	5
ENSG00000231866	0	0	0	0	0
ENSG00000116171	1561	1941	3050	2934	3315
ENSG00000264834	0	0	0	0	0
ENSG00000266188	0	0	0	0	0
ENSG00000265815	0	0	0	0	0
ENSG00000237279	0	0	0	0	1
ENSG00000236360	3	1	1	6	11
ENSG00000226147	0	0	0	0	3
ENSG00000174348	23	4	1	61	21
ENSG00000232993	0	0	0	15	11
ENSG00000227644	0	0	0	4	0
ENSG00000162383	0	0	0	1	1
ENSG00000235563	0	0	0	0	0
ENSG00000157184	407	259	506	393	464
ENSG00000236723	142	118	186	133	182
ENSG00000162384	877	791	1570	1156	1019
ENSG00000259818	0	0	2	1	1
ENSG00000162385	971	956	2141	1218	1058
ENSG00000226754	29	22	65	19	29
ENSG00000270172	99	49	113	81	161
ENSG00000157193	417	264	630	587	1426
ENSG00000234578	2	0	1	0	1
ENSG00000228838	16	13	25	33	68
ENSG00000225030	0	0	0	0	1
ENSG00000232762	0	0	5	0	2
ENSG00000225675	1	0	0	1	2
ENSG00000226938	0	0	0	0	0
ENSG00000230138	0	0	0	0	0
ENSG00000236253	0	0	0	0	0
ENSG00000143006	0	0	0	0	0
ENSG00000174332	1	1	0	1	0
ENSG00000239007	0	0	0	0	0
ENSG00000058804	348	217	308	325	976
ENSG00000201003	0	0	0	0	1
ENSG00000264454	0	0	0	0	0
ENSG00000229687	0	0	0	0	1
ENSG00000058799	273	209	316	389	364
ENSG00000211452	1	0	3	3	3
ENSG00000081870	459	339	572	447	448
ENSG00000116212	547	328	446	596	756
ENSG00000219102	4	6	5	5	4
ENSG00000203985	0	0	1	0	0
ENSG00000197015	0	0	0	0	0
ENSG00000272091	34	48	96	51	61
ENSG00000116209	2418	1891	2627	2961	3580
ENSG00000203276	3	2	3	2	7
ENSG00000116205	152	150	285	238	297
ENSG00000264208	0	0	0	0	0
ENSG00000225183	0	0	0	0	0
ENSG00000237611	13	8	32	22	13
ENSG00000212670	10	25	18	27	13
ENSG00000157211	0	0	0	0	1
ENSG00000256407	0	0	0	0	0
ENSG00000248835	42	45	88	77	91
ENSG00000215883	46	63	72	67	95
ENSG00000116221	1545	1012	1591	1799	1908
ENSG00000157216	833	991	1765	2464	2109
ENSG00000198711	2	3	2	6	8
ENSG00000225632	0	0	0	0	1
ENSG00000232245	0	0	0	0	0
ENSG00000265404	0	0	1	0	0
ENSG00000235741	0	0	0	0	2
ENSG00000237173	0	0	0	0	0
ENSG00000252646	0	0	0	0	0
ENSG00000227453	0	0	0	0	0
ENSG00000162390	306	301	469	135	265
ENSG00000162391	140	140	277	76	92
ENSG00000230728	0	2	1	0	0
ENSG00000271723	0	1	2	2	0
ENSG00000184313	2	2	7	5	3
ENSG00000243725	42	41	43	72	85
ENSG00000162396	58	58	83	89	81
ENSG00000006555	0	1	0	0	0
ENSG00000237453	0	0	0	0	0
ENSG00000162398	1	0	0	1	3
ENSG00000116133	8917	5531	10128	7768	19194
ENSG00000242396	362	211	272	364	1304
ENSG00000233203	0	1	2	1	2
ENSG00000143001	0	3	2	0	0
ENSG00000233271	0	0	0	0	0
ENSG00000162399	0	0	0	0	1
ENSG00000169174	12	37	30	19	23
ENSG00000162402	797	722	1177	641	1131
ENSG00000231090	0	0	0	0	0
ENSG00000231095	0	0	0	0	0
ENSG00000265822	0	0	0	1	0
ENSG00000231900	0	0	0	0	0
ENSG00000232198	0	0	0	0	0
ENSG00000199831	0	0	0	0	0
ENSG00000252162	0	0	0	0	0
ENSG00000272051	0	0	0	0	0
ENSG00000234810	0	0	0	0	2
ENSG00000233147	0	0	0	0	0
ENSG00000230250	0	0	0	0	0
ENSG00000227104	0	0	0	0	0
ENSG00000233079	0	0	0	0	0
ENSG00000235612	0	0	0	0	1
ENSG00000229871	0	0	0	0	0
ENSG00000260971	1	1	3	2	7
ENSG00000223307	0	0	0	0	0
ENSG00000223956	1	0	3	1	0
ENSG00000162407	635	251	385	689	1348
ENSG00000236776	0	0	0	1	0
ENSG00000224980	0	0	0	0	0
ENSG00000225475	1	0	0	0	0
ENSG00000162409	39	15	23	14	87
ENSG00000187889	1	0	0	1	0
ENSG00000229913	0	0	0	0	0
ENSG00000157131	0	0	0	0	0
ENSG00000021852	0	0	0	0	0
ENSG00000236341	0	0	0	0	0
ENSG00000221591	0	0	0	0	0
ENSG00000173406	25	0	7	0	1
ENSG00000227935	0	0	0	0	0
ENSG00000236888	0	0	0	0	0
ENSG00000238773	0	0	0	0	0
ENSG00000226759	0	0	0	0	0
ENSG00000229887	1	1	0	0	0
ENSG00000223416	0	0	0	1	0
ENSG00000235038	0	0	0	0	0
ENSG00000230546	0	0	0	0	0
ENSG00000233216	0	0	0	0	0
ENSG00000162600	135	183	196	153	160
ENSG00000270209	0	0	0	0	0
ENSG00000264128	0	0	0	0	0
ENSG00000184292	189	269	283	288	300
ENSG00000185839	7	0	2	6	7
ENSG00000162601	323	321	568	457	881
ENSG00000222168	0	0	0	0	0
ENSG00000264081	0	0	0	1	1
ENSG00000177606	3825	4673	5398	5531	4874
ENSG00000234807	2	1	4	1	0
ENSG00000272226	0	0	0	0	0
ENSG00000231740	0	0	0	0	0
ENSG00000232453	1	2	15	18	18
ENSG00000228121	0	0	0	1	0
ENSG00000230812	6	8	9	9	12
ENSG00000241042	0	0	2	0	0
ENSG00000235215	0	0	0	0	0
ENSG00000237352	3	0	0	0	4
ENSG00000224609	0	2	2	1	1
ENSG00000270457	0	0	2	0	0
ENSG00000172456	119	104	128	122	125
ENSG00000266150	0	0	0	0	0
ENSG00000226883	0	0	0	0	0
ENSG00000231816	0	1	0	0	1
ENSG00000134709	0	34	0	0	1
ENSG00000134716	19	5	4	3	0
ENSG00000265535	0	0	0	0	0
ENSG00000162598	0	0	0	1	1
ENSG00000229332	0	0	0	0	0
ENSG00000238242	0	0	0	0	0
ENSG00000226476	5	0	1	0	0
ENSG00000231252	4	0	1	0	0
ENSG00000162599	1213	1210	2235	1302	1163
ENSG00000237928	11	1	1	10	1
ENSG00000263380	0	0	0	0	0
ENSG00000270742	0	0	2	1	0
ENSG00000237853	0	1	5	2	0
ENSG00000264551	0	0	0	0	0
ENSG00000223920	0	0	2	0	0
ENSG00000162604	409	218	362	575	716
ENSG00000271200	2	6	0	4	3
ENSG00000132849	95	111	138	78	112
ENSG00000200575	0	0	0	0	0
ENSG00000212360	0	0	0	0	0
ENSG00000236646	0	0	0	0	0
ENSG00000242860	0	0	1	0	1
ENSG00000263908	0	0	0	0	0
ENSG00000234204	0	0	0	0	0
ENSG00000234088	0	0	0	0	0
ENSG00000240563	0	0	0	0	0
ENSG00000237227	0	0	0	0	0
ENSG00000200174	0	0	0	0	0
ENSG00000132854	3	0	0	0	0
ENSG00000201153	0	0	0	0	0
ENSG00000162607	623	466	830	661	1533
ENSG00000116641	314	194	243	404	762
ENSG00000270549	0	0	0	0	2
ENSG00000132855	0	1	0	1	0
ENSG00000269624	0	0	0	0	0
ENSG00000213703	0	1	0	3	0
ENSG00000235545	3	0	0	2	0
ENSG00000125703	150	164	282	256	394
ENSG00000234318	0	0	0	0	1
ENSG00000237163	0	0	0	0	0
ENSG00000229537	0	0	1	0	0
ENSG00000227485	0	0	0	0	0
ENSG00000229225	0	0	0	0	0
ENSG00000203605	0	0	0	0	0
ENSG00000271593	0	0	0	0	0
ENSG00000224209	0	0	1	0	0
ENSG00000228734	0	0	0	0	1
ENSG00000223683	0	0	0	0	0
ENSG00000230798	11	3	0	0	0
ENSG00000187140	12	0	0	0	0
ENSG00000252784	0	0	0	0	0
ENSG00000236674	0	0	1	0	0
ENSG00000088035	236	165	298	292	447
ENSG00000142856	253	266	503	229	449
ENSG00000203965	81	78	98	85	135
ENSG00000264271	0	0	0	0	0
ENSG00000251720	0	0	1	0	0
ENSG00000116652	0	0	0	1	0
ENSG00000079739	381	186	247	208	313
ENSG00000244256	0	0	0	0	5
ENSG00000185483	10	7	17	220	2
ENSG00000177452	0	0	0	0	0
ENSG00000228056	0	0	0	0	0
ENSG00000207190	0	0	0	0	0
ENSG00000200508	0	0	0	0	0
ENSG00000223949	0	0	0	1	0
ENSG00000177414	0	0	0	0	0
ENSG00000238653	0	0	0	0	0
ENSG00000158966	346	341	429	219	464
ENSG00000264470	0	0	0	0	0
ENSG00000162437	602	851	1469	669	1615
ENSG00000162434	4394	4182	6744	11727	23319
ENSG00000234784	1	0	0	0	1
ENSG00000233877	1	1	1	0	2
ENSG00000226891	0	2	5	3	4
ENSG00000185031	0	2	1	0	1
ENSG00000272506	0	1	2	1	0
ENSG00000212257	0	1	3	0	0
ENSG00000265996	0	1	2	2	2
ENSG00000199135	0	0	0	0	0
ENSG00000231485	2	3	0	1	2
ENSG00000235804	0	0	0	0	0
ENSG00000234496	0	0	0	0	0
ENSG00000162433	312	326	298	133	173
ENSG00000231622	0	0	0	0	0
ENSG00000116675	271	220	296	133	333
ENSG00000229294	0	0	0	0	0
ENSG00000234144	0	0	0	0	0
ENSG00000222624	0	1	0	0	0
ENSG00000116678	919	572	1211	1250	1761
ENSG00000213625	2285	2384	3168	2846	3760
ENSG00000237852	1	0	8	1	1
ENSG00000238931	0	0	2	0	0
ENSG00000224570	0	0	0	2	4
ENSG00000239319	0	0	0	0	0
ENSG00000184588	2789	1066	2176	2052	3623
ENSG00000227466	0	0	0	0	0
ENSG00000223152	0	0	0	0	0
ENSG00000118473	393	429	694	615	521
ENSG00000264720	1	2	5	1	3
ENSG00000248458	15	36	36	48	44
ENSG00000221655	0	3	0	1	1
ENSG00000152760	6	7	8	52	40
ENSG00000172410	0	0	0	0	0
ENSG00000152763	29	18	25	29	21
ENSG00000231080	2	0	2	2	2
ENSG00000198160	621	616	1119	1147	1604
ENSG00000116704	128	94	210	255	399
ENSG00000203963	0	0	0	1	0
ENSG00000252433	0	0	0	0	0
ENSG00000162594	0	0	0	0	1
ENSG00000253074	0	0	0	0	0
ENSG00000221733	0	0	0	0	0
ENSG00000252116	0	0	0	0	0
ENSG00000228523	0	0	0	0	0
ENSG00000081985	1	1	1	1	1
ENSG00000142864	6160	5319	8118	8538	12907
ENSG00000223263	1	0	0	1	1
ENSG00000235200	0	0	0	0	0
ENSG00000207504	0	0	0	0	0
ENSG00000238139	0	0	0	0	0
ENSG00000242482	0	0	0	0	0
ENSG00000232048	0	0	0	0	1
ENSG00000116717	769	948	1486	2155	1399
ENSG00000172380	3243	3136	4471	6513	8170
ENSG00000238778	1	0	0	0	0
ENSG00000232284	85	104	185	180	130
ENSG00000235055	0	0	0	0	0
ENSG00000162595	19	3	10	28	7
ENSG00000228431	0	0	0	0	0
ENSG00000263542	0	0	0	0	0
ENSG00000116729	1553	1296	1991	2876	2829
ENSG00000234383	3	1	3	4	4
ENSG00000221203	0	0	0	0	0
ENSG00000229133	0	0	3	0	0
ENSG00000225242	0	0	0	1	0
ENSG00000237622	0	0	0	0	0
ENSG00000229440	0	0	0	0	0
ENSG00000116745	12	7	0	0	0
ENSG00000024526	314	207	355	267	844
ENSG00000233589	20	27	30	25	117
ENSG00000234264	5	1	7	0	7
ENSG00000225167	0	0	0	0	0
ENSG00000223883	0	0	0	0	0
ENSG00000235446	0	0	0	0	0
ENSG00000229639	0	0	0	0	0
ENSG00000033122	28	20	20	16	29
ENSG00000270615	0	0	0	0	0
ENSG00000240692	0	0	0	0	0
ENSG00000229359	0	0	0	0	0
ENSG00000237919	0	0	0	0	0
ENSG00000066557	316	325	476	507	930
ENSG00000244389	0	1	0	0	1
ENSG00000116754	2849	2196	5767	4326	4718
ENSG00000228988	1	0	0	0	0
ENSG00000118454	334	279	476	612	917
ENSG00000197568	49	44	85	57	25
ENSG00000226088	0	1	3	0	0
ENSG00000116761	28	41	37	66	79
ENSG00000271992	1	2	1	1	2
ENSG00000233020	0	0	0	0	0
ENSG00000237033	0	0	0	0	0
ENSG00000229051	0	0	0	0	0
ENSG00000226208	0	0	0	0	0
ENSG00000050628	0	1	0	0	0
ENSG00000235782	0	0	0	0	0
ENSG00000269933	0	0	0	0	0
ENSG00000235079	96	93	169	176	328
ENSG00000132485	871	732	1468	1494	2190
ENSG00000207721	1	3	4	6	8
ENSG00000229956	3	1	6	6	3
ENSG00000264239	0	0	0	0	0
ENSG00000237726	1	0	0	0	0
ENSG00000226324	0	0	0	0	0
ENSG00000172260	6	42	48	658	40
ENSG00000231985	0	0	0	0	0
ENSG00000271618	0	0	0	0	0
ENSG00000228853	0	0	0	0	0
ENSG00000233994	2	0	0	0	6
ENSG00000227207	0	0	0	0	0
ENSG00000212366	0	0	0	0	0
ENSG00000225087	0	0	0	0	0
ENSG00000227016	0	0	0	0	0
ENSG00000229636	0	0	0	0	0
ENSG00000251825	0	0	0	0	0
ENSG00000233973	0	0	0	0	0
ENSG00000223479	0	0	0	0	0
ENSG00000252005	0	0	0	0	0
ENSG00000162620	10	6	9	10	5
ENSG00000254685	171	158	227	192	311
ENSG00000259030	3	1	5	1	3
ENSG00000116783	0	0	0	1	0
ENSG00000237324	1	2	1	1	0
ENSG00000233894	0	0	0	0	0
ENSG00000162621	0	0	0	0	0
ENSG00000178965	1	0	0	0	0
ENSG00000234497	0	0	0	0	0
ENSG00000272864	2	0	1	3	0
ENSG00000116791	545	554	497	570	868
ENSG00000162623	388	291	473	334	757
ENSG00000229943	0	0	0	1	0
ENSG00000261213	0	0	0	0	0
ENSG00000224127	0	0	0	0	0
ENSG00000162624	0	0	0	0	0
ENSG00000224149	0	0	0	0	0
ENSG00000206999	0	0	0	0	0
ENSG00000137968	33	36	20	16	8
ENSG00000224493	0	0	0	0	0
ENSG00000252338	0	1	0	0	0
ENSG00000213579	0	0	0	0	0
ENSG00000230863	0	0	0	0	0
ENSG00000178193	0	0	2	0	0
ENSG00000117054	646	497	651	542	1207
ENSG00000181227	5	4	7	2	8
ENSG00000137955	1077	940	1657	1563	1507
ENSG00000206620	0	0	0	0	0
ENSG00000207241	0	0	0	0	0
ENSG00000201487	0	0	0	0	0
ENSG00000057468	2	0	5	5	4
ENSG00000266832	0	0	0	0	0
ENSG00000154007	0	0	0	0	0
ENSG00000225605	0	0	1	0	0
ENSG00000230027	0	0	0	0	0
ENSG00000184005	1110	829	1559	907	2010
ENSG00000223905	0	0	1	0	0
ENSG00000272855	1	3	3	2	3
ENSG00000226415	19	15	20	27	25
ENSG00000264686	0	0	0	0	0
ENSG00000199921	0	0	0	0	0
ENSG00000237552	0	0	0	1	0
ENSG00000117069	1	0	0	0	0
ENSG00000221720	0	0	0	0	0
ENSG00000230498	0	0	0	0	0
ENSG00000142892	699	666	913	1116	1541
ENSG00000226084	37	31	58	49	34
ENSG00000228187	0	0	0	0	0
ENSG00000154027	871	377	666	777	136
ENSG00000233099	0	0	0	0	0
ENSG00000221664	0	0	0	0	0
ENSG00000251767	0	0	0	0	0
ENSG00000036549	477	438	671	726	1136
[truncated: 61,110 more rows]

## Sheet: raw_counts 3vs6
	G-collapse	H-collapse	I-collapse	N-collapse	O-collapse
ENSG00000223972	2	0	4	0	0
ENSG00000227232	151	102	226	492	212
ENSG00000243485	0	0	0	0	0
ENSG00000237613	0	0	0	0	0
ENSG00000268020	0	0	0	0	0
ENSG00000240361	0	0	0	0	0
ENSG00000186092	0	0	0	0	0
ENSG00000238009	2	0	1	2	2
ENSG00000239945	0	0	0	0	0
ENSG00000233750	0	1	4	5	4
ENSG00000237683	0	2	0	11	83
ENSG00000268903	1	0	0	2	2
ENSG00000269981	0	0	0	0	0
ENSG00000239906	0	0	0	0	0
ENSG00000241860	2	1	3	2	5
ENSG00000222623	0	0	0	0	0
ENSG00000241599	0	0	0	0	0
ENSG00000228463	4	6	5	15	48
ENSG00000241670	0	0	0	0	0
ENSG00000237094	4	1	5	6	7
ENSG00000250575	3	0	0	1	3
ENSG00000233653	2	0	2	1	2
ENSG00000224813	0	0	0	0	0
ENSG00000235249	0	0	0	0	0
ENSG00000269732	0	0	0	0	0
ENSG00000256186	0	0	0	0	0
ENSG00000236601	2	0	0	3	0
ENSG00000236743	0	0	0	0	0
ENSG00000236679	0	1	0	3	1
ENSG00000231709	0	0	0	0	0
ENSG00000235146	0	0	0	0	0
ENSG00000239664	0	0	0	0	0
ENSG00000230021	0	0	1	0	2
ENSG00000223659	0	0	0	0	0
ENSG00000225972	1	0	6	8	2
ENSG00000225630	77	42	105	306	103
ENSG00000237973	197	72	343	550	270
ENSG00000229344	6	5	7	16	1
ENSG00000240409	5	4	4	3	0
ENSG00000248527	3409	1030	4463	15538	4263
ENSG00000198744	9	1	13	24	9
ENSG00000268663	0	0	0	1	0
ENSG00000185097	0	0	0	0	0
ENSG00000229376	0	0	1	2	2
ENSG00000224956	10	6	22	22	25
ENSG00000235373	0	4	1	2	2
ENSG00000223181	0	0	1	0	0
ENSG00000240618	4	1	1	3	1
ENSG00000229905	0	0	0	0	0
ENSG00000228327	2	4	15	10	15
ENSG00000237491	10	7	11	19	9
ENSG00000230092	4	3	3	17	4
ENSG00000269831	0	0	1	0	3
ENSG00000240453	0	1	1	2	5
ENSG00000177757	6	0	7	2	2
ENSG00000225880	8	3	11	17	25
ENSG00000228794	231	99	271	408	212
ENSG00000230368	0	0	0	0	0
ENSG00000234711	0	0	0	1	0
ENSG00000269308	0	0	0	0	0
ENSG00000272438	0	0	0	0	0
ENSG00000230699	0	0	0	3	0
ENSG00000241180	0	0	0	0	0
ENSG00000223764	5	6	17	45	11
ENSG00000187634	235	91	407	1046	339
ENSG00000268179	0	1	1	16	0
ENSG00000188976	1601	649	2502	6171	2695
ENSG00000187961	143	87	300	502	346
ENSG00000187583	18	22	34	86	24
ENSG00000187642	8	6	11	42	13
ENSG00000272512	34	8	63	4	3
ENSG00000188290	599	215	1236	888	115
ENSG00000231702	0	1	1	2	0
ENSG00000224969	1	0	3	2	1
ENSG00000187608	406	161	841	3523	585
ENSG00000188157	3488	1750	4659	10951	5986
ENSG00000242590	0	0	0	0	0
ENSG00000217801	41	9	32	34	25
ENSG00000273443	9	1	3	2	6
ENSG00000237330	0	0	0	0	0
ENSG00000131591	176	81	341	603	278
ENSG00000223823	0	0	0	1	0
ENSG00000207730	2	0	0	0	0
ENSG00000207607	0	1	0	0	0
ENSG00000198976	0	0	0	0	0
ENSG00000272141	0	0	0	0	0
ENSG00000205231	0	0	0	2	1
ENSG00000162571	0	0	2	0	0
ENSG00000186891	1	0	0	0	0
ENSG00000186827	59	12	43	7	4
ENSG00000078808	6175	2586	9376	23821	8435
ENSG00000176022	682	229	1108	2513	870
ENSG00000184163	2	7	15	17	7
ENSG00000260179	1	5	3	3	1
ENSG00000160087	1187	476	1906	4500	2068
ENSG00000230415	2	4	4	12	10
ENSG00000162572	15	17	46	53	35
ENSG00000131584	579	333	1046	2113	1093
ENSG00000169972	219	73	359	1268	362
ENSG00000127054	1806	736	2774	6889	2792
ENSG00000240731	10	7	29	62	30
ENSG00000224051	1122	430	1628	2879	1332
ENSG00000169962	13	3	21	28	16
ENSG00000107404	642	356	1286	2855	1068
ENSG00000162576	30	22	30	79	32
ENSG00000175756	1657	634	2698	6672	2241
ENSG00000223663	1	0	1	1	1
ENSG00000221978	1765	1020	2714	4350	3664
ENSG00000224870	485	203	706	1663	732
ENSG00000242485	1261	344	1302	4262	1586
ENSG00000264293	0	0	0	0	0
ENSG00000272455	17	15	27	58	57
ENSG00000235098	4	2	4	11	9
ENSG00000225905	0	0	0	1	3
ENSG00000205116	0	1	1	0	1
ENSG00000225285	3	3	9	1	6
ENSG00000179403	674	989	2708	360	582
ENSG00000215915	6	3	14	2	1
ENSG00000160072	556	177	799	1462	880
ENSG00000197785	763	272	1218	2913	1521
ENSG00000205090	21	13	33	154	76
ENSG00000160075	2377	798	3258	7018	2599
ENSG00000215791	0	0	0	0	0
ENSG00000215014	12	7	20	25	18
ENSG00000236684	0	0	0	1	1
ENSG00000228594	50	9	78	85	48
ENSG00000272106	51	22	107	127	61
ENSG00000197530	690	361	1385	2100	950
ENSG00000189409	1	0	3	0	0
ENSG00000248333	690	297	1291	2829	1143
ENSG00000272004	164	41	280	516	203
ENSG00000189339	984	274	1315	2045	1498
ENSG00000269737	13	4	21	19	26
ENSG00000269227	1	2	1	4	14
ENSG00000215914	2	0	3	1	0
ENSG00000008128	325	166	519	1120	514
ENSG00000268575	71	43	115	254	66
ENSG00000227775	48	71	112	181	231
ENSG00000215790	45	28	65	164	103
ENSG00000008130	1076	372	1310	3390	2155
ENSG00000078369	10554	4046	14155	28394	17166
ENSG00000231050	5	2	4	5	3
ENSG00000169885	5	2	6	7	6
ENSG00000178821	9	3	4	9	10
ENSG00000142609	0	0	3	0	3
ENSG00000233542	16	1	15	0	0
ENSG00000187730	7	0	20	0	0
ENSG00000226969	0	0	0	0	0
ENSG00000067606	502	296	475	250	86
ENSG00000271806	55	30	44	6	4
ENSG00000182873	12	16	24	11	2
ENSG00000162585	893	395	1235	2548	857
ENSG00000269554	51	18	89	79	68
ENSG00000203301	17	4	6	33	23
ENSG00000243558	0	0	0	0	0
ENSG00000234396	2	0	10	12	6
ENSG00000157933	1888	1053	4188	6090	4288
ENSG00000116151	27	13	55	59	44
ENSG00000272161	0	0	0	0	0
ENSG00000269753	0	0	0	0	0
ENSG00000269896	2	4	10	7	1
ENSG00000238240	0	0	0	0	0
ENSG00000272420	1	0	1	1	1
ENSG00000271921	0	0	1	6	1
ENSG00000271847	4	0	1	2	1
ENSG00000178642	14	4	28	51	37
ENSG00000157916	2419	975	3499	8737	3799
ENSG00000157911	735	340	1162	2328	1029
ENSG00000149527	3	1	11	2	3
ENSG00000224387	1	0	0	0	0
ENSG00000229393	0	0	0	0	0
ENSG00000157881	462	206	706	1650	662
ENSG00000197921	0	0	2	1	0
ENSG00000272449	83	20	167	69	41
ENSG00000238164	475	185	649	547	395
ENSG00000157873	1983	914	3213	2345	1506
ENSG00000225931	2	2	6	0	1
ENSG00000228037	6	1	14	4	1
ENSG00000157870	2417	1006	5123	3033	1803
ENSG00000142606	680	339	1718	795	458
ENSG00000237058	0	0	2	0	0
ENSG00000215912	1	2	8	10	7
ENSG00000233234	0	0	0	0	0
ENSG00000231630	0	0	0	0	0
ENSG00000169717	0	0	0	0	0
ENSG00000177133	0	0	0	0	0
ENSG00000256761	0	0	0	0	0
ENSG00000142611	0	0	0	1	0
ENSG00000226286	0	0	0	0	0
ENSG00000272235	0	1	0	0	0
ENSG00000130762	5	7	21	5	9
ENSG00000272088	0	1	0	2	4
ENSG00000162591	1378	726	1179	2808	1477
ENSG00000207776	0	0	0	0	0
ENSG00000238260	1	1	7	5	16
ENSG00000158109	1625	631	2327	5559	2902
ENSG00000116213	315	108	465	1065	472
ENSG00000078900	11	8	10	21	10
ENSG00000227589	0	0	0	3	0
ENSG00000235131	0	0	0	0	0
ENSG00000227372	255	130	414	815	633
ENSG00000162592	0	0	0	0	1
ENSG00000235169	10	3	11	29	5
ENSG00000130764	804	287	994	2500	1510
ENSG00000266075	0	0	2	0	2
ENSG00000272153	98	35	93	304	230
ENSG00000116198	574	253	1062	2066	1194
ENSG00000169598	58	43	136	281	213
ENSG00000264428	0	0	0	0	0
ENSG00000198912	389	151	588	1252	765
ENSG00000236423	11	0	30	15	11
ENSG00000233304	0	0	0	1	0
ENSG00000226374	0	0	0	0	0
ENSG00000229280	0	0	0	0	0
ENSG00000235054	0	0	0	0	0
ENSG00000227169	0	0	0	0	0
ENSG00000232596	0	0	0	0	0
ENSG00000196581	0	0	1	2	2
ENSG00000231510	0	0	0	0	0
ENSG00000260972	0	0	0	2	1
ENSG00000264341	0	0	0	0	0
ENSG00000236948	0	0	0	0	0
ENSG00000216045	0	0	0	0	0
ENSG00000264101	0	0	0	0	0
ENSG00000131697	144	64	261	444	360
ENSG00000266687	0	0	0	2	0
ENSG00000069424	46	48	104	205	119
ENSG00000268332	3	1	7	11	16
ENSG00000116254	1	2	6	9	4
ENSG00000116251	8395	3724	12296	32410	11084
ENSG00000226944	7	1	3	13	1
ENSG00000158286	121	47	159	253	116
ENSG00000116237	2158	788	2887	5476	3819
ENSG00000225077	2	0	15	7	3
ENSG00000173673	0	0	0	0	0
ENSG00000158292	49	38	103	483	121
ENSG00000097021	1721	623	2552	6587	2101
ENSG00000271746	26	14	43	87	37
ENSG00000069812	71	93	140	753	153
ENSG00000187017	47	26	72	149	54
ENSG00000265392	0	0	0	0	0
ENSG00000231868	1	3	1	4	0
ENSG00000215788	162	111	364	526	371
ENSG00000171680	677	403	1280	2417	1535
ENSG00000162408	590	231	758	1294	1257
ENSG00000253022	0	0	0	1	0
ENSG00000229519	1	3	8	4	7
ENSG00000173662	0	0	0	0	2
ENSG00000204859	160	86	288	646	269
ENSG00000162413	390	153	698	1722	1181
ENSG00000116273	363	169	669	1402	815
ENSG00000041988	551	279	1006	2285	1052
ENSG00000007923	957	359	1512	2618	1623
ENSG00000228750	0	0	0	2	2
ENSG00000239166	0	0	0	0	0
ENSG00000237436	3	2	6	20	14
ENSG00000171735	831	387	1324	3333	1157
ENSG00000227950	0	2	2	1	0
ENSG00000237365	0	0	0	0	0
ENSG00000207056	0	0	0	0	0
ENSG00000237402	0	0	0	0	0
ENSG00000237728	0	0	0	0	0
ENSG00000225126	0	0	0	1	1
ENSG00000270171	0	0	0	0	0
ENSG00000270035	0	0	0	0	0
ENSG00000269978	0	0	0	1	1
ENSG00000049245	3818	1422	4701	10138	7160
ENSG00000269925	3	1	6	11	7
ENSG00000049246	91	68	134	166	486
ENSG00000236266	14	7	18	21	55
ENSG00000049247	19	15	24	26	107
ENSG00000049249	0	0	3	10	3
ENSG00000270330	0	0	0	0	0
ENSG00000116288	4224	1942	6186	18351	5797
ENSG00000200344	0	0	1	1	2
ENSG00000116285	354	462	431	2832	1039
ENSG00000238290	0	0	1	13	3
ENSG00000232848	0	0	0	2	0
ENSG00000229305	0	0	0	4	0
ENSG00000200975	0	0	0	0	0
ENSG00000227634	0	0	0	0	0
ENSG00000233645	0	0	0	0	0
ENSG00000265414	0	0	0	0	0
ENSG00000251977	0	0	0	0	0
ENSG00000162426	40	35	65	176	64
ENSG00000252254	0	0	0	0	1
ENSG00000142599	2099	1149	3605	5750	4564
ENSG00000232912	2	0	0	6	2
ENSG00000221083	1	1	4	0	0
ENSG00000270282	1	0	1	0	1
ENSG00000234619	1	0	3	2	0
ENSG00000224315	1	0	0	0	1
ENSG00000222511	0	0	0	0	0
ENSG00000226545	0	0	0	2	0
ENSG00000228423	0	0	4	6	2
ENSG00000229716	0	0	0	0	0
ENSG00000074800	23690	8310	30337	95209	49791
ENSG00000236269	2	1	5	7	4
ENSG00000230679	8	0	3	10	8
ENSG00000201725	0	0	1	0	0
ENSG00000238249	0	0	0	0	1
ENSG00000232208	0	0	0	0	0
ENSG00000232663	0	0	0	0	0
ENSG00000131686	0	0	1	2	0
ENSG00000265141	0	0	0	0	0
ENSG00000197241	1	0	2	0	0
ENSG00000142583	0	0	0	2	0
ENSG00000252404	0	0	0	0	0
ENSG00000180758	97	36	179	249	178
ENSG00000207865	1	0	2	4	4
ENSG00000228526	21	15	42	122	57
ENSG00000234546	58	37	123	415	157
ENSG00000049239	1334	940	2035	4824	2746
ENSG00000252841	0	0	0	0	0
ENSG00000171621	382	400	646	2356	479
ENSG00000235263	0	0	0	0	0
ENSG00000171612	141	42	241	770	421
ENSG00000231181	0	0	1	2	3
ENSG00000188807	227	119	495	803	571
ENSG00000171608	196	98	391	1659	793
ENSG00000179840	0	0	0	1	0
ENSG00000233268	0	0	0	1	0
ENSG00000231789	3	3	5	20	12
ENSG00000171603	2762	1177	4847	13677	8161
ENSG00000271264	0	0	0	0	0
ENSG00000178585	476	255	864	2316	1273
ENSG00000223989	82	40	180	540	293
ENSG00000162441	304	127	494	1047	679
ENSG00000228150	5	4	13	14	15
ENSG00000173614	308	129	507	689	396
ENSG00000202415	4	1	2	5	1
ENSG00000265521	0	0	0	0	0
ENSG00000241326	0	0	0	0	0
ENSG00000162444	9	0	18	0	0
ENSG00000225786	0	0	0	0	0
ENSG00000130939	1273	529	1946	3051	3404
ENSG00000224340	0	1	0	0	0
ENSG00000233623	0	0	1	2	0
ENSG00000201746	0	1	0	0	1
ENSG00000054523	1302	516	2087	4051	3163
ENSG00000264881	0	0	0	0	0
ENSG00000199562	6	0	12	15	3
ENSG00000264501	0	0	0	0	0
ENSG00000265945	0	0	3	6	2
ENSG00000142657	3508	1231	5761	18411	15265
ENSG00000271989	23	7	42	63	65
ENSG00000175279	72	37	174	305	188
ENSG00000251503	0	0	0	0	0
ENSG00000241563	1	2	3	16	5
ENSG00000160049	1441	698	2630	4808	2555
ENSG00000203469	133	68	317	595	259
ENSG00000142655	666	309	1096	2126	1105
ENSG00000243267	4	0	1	0	0
ENSG00000130940	76	21	168	71	151
ENSG00000272078	33	6	107	78	96
ENSG00000225158	0	1	0	1	0
ENSG00000175262	0	0	0	1	2
ENSG00000215785	0	0	1	1	0
ENSG00000264181	0	0	0	0	0
ENSG00000207213	0	0	0	0	0
ENSG00000120948	2271	1007	3821	7712	5403
ENSG00000009724	17	16	28	52	58
ENSG00000271895	17	13	48	60	35
ENSG00000116649	2086	773	2825	8263	2735
ENSG00000171824	2053	972	3028	5680	2908
ENSG00000226849	702	314	1190	2269	894
ENSG00000230337	99	33	150	233	126
ENSG00000198793	2439	1047	3446	3939	3338
ENSG00000225602	65	35	93	102	114
ENSG00000253086	0	0	0	0	0
ENSG00000271794	0	0	0	0	0
ENSG00000171819	0	0	1	3	0
ENSG00000207451	1	0	3	0	1
ENSG00000238173	0	0	0	0	1
ENSG00000120942	671	198	627	891	423
ENSG00000238199	1	0	1	0	1
ENSG00000224338	0	0	0	0	0
ENSG00000204624	0	1	8	14	4
ENSG00000235643	0	0	0	0	1
ENSG00000116661	19	13	44	29	11
ENSG00000132879	141	104	340	617	268
ENSG00000116663	30	26	101	279	80
ENSG00000116670	438	198	780	2023	753
ENSG00000162490	75	26	213	126	55
ENSG00000177674	664	212	901	1799	816
ENSG00000215910	439	167	532	406	492
ENSG00000177553	0	0	0	0	0
ENSG00000177000	1479	582	1950	1773	1720
ENSG00000011021	631	331	920	1145	1477
ENSG00000242349	62	25	77	81	93
ENSG00000175206	45	19	48	55	65
ENSG00000120937	1	0	0	3	0
ENSG00000224904	0	0	0	1	1
ENSG00000199347	1	0	3	7	1
ENSG00000201801	3	0	0	3	4
ENSG00000116685	1758	716	2768	6354	2742
ENSG00000083444	6686	2875	10416	29201	9205
ENSG00000116688	2261	933	3036	5185	3842
ENSG00000270914	0	0	0	0	0
ENSG00000116691	361	170	552	1387	591
ENSG00000202461	0	1	2	0	4
ENSG00000243539	0	0	0	0	0
ENSG00000120949	5	1	40	71	16
ENSG00000201135	0	0	0	0	0
ENSG00000227875	0	0	0	0	0
ENSG00000028137	1933	961	4275	4079	2638
ENSG00000263676	0	0	2	0	0
ENSG00000225196	0	0	0	0	0
ENSG00000252969	0	0	0	0	0
ENSG00000048707	853	407	1401	2188	1709
ENSG00000239149	2	1	5	5	3
ENSG00000229484	0	0	0	1	2
ENSG00000162496	2221	1063	2928	1256	874
ENSG00000221340	2	4	7	1	0
ENSG00000272482	18	21	30	4	9
ENSG00000204518	0	0	0	5	0
ENSG00000226166	0	0	0	0	0
ENSG00000188984	0	0	0	0	0
ENSG00000238771	1	0	0	0	0
ENSG00000157330	0	0	0	1	0
ENSG00000116726	0	0	0	0	0
ENSG00000116721	0	0	0	0	0
ENSG00000228338	0	0	0	0	0
ENSG00000204513	0	0	0	0	0
ENSG00000231103	0	0	0	1	0
ENSG00000179172	0	1	1	3	1
ENSG00000120952	0	0	0	1	0
ENSG00000243073	0	0	0	1	0
ENSG00000187545	0	0	0	1	0
ENSG00000204510	0	0	0	0	0
ENSG00000207434	0	0	0	0	0
ENSG00000234064	0	0	0	0	0
ENSG00000232423	2	0	0	0	0
ENSG00000250894	0	0	0	0	0
ENSG00000204508	0	0	0	0	0
ENSG00000239810	0	0	0	0	0
ENSG00000270601	0	0	0	0	0
ENSG00000250113	0	0	0	0	0
ENSG00000204505	0	0	0	0	0
ENSG00000233336	0	0	0	0	0
ENSG00000229978	0	0	0	0	0
ENSG00000236179	0	0	0	1	1
ENSG00000179412	0	0	0	3	4
ENSG00000224199	0	0	0	0	0
ENSG00000229571	0	0	0	0	0
ENSG00000204503	0	0	0	0	0
ENSG00000233394	0	0	0	0	0
ENSG00000204502	0	0	0	0	0
ENSG00000231219	0	0	0	0	0
ENSG00000207511	0	0	0	0	0
ENSG00000182330	0	0	0	0	0
ENSG00000237700	0	0	0	0	0
ENSG00000204501	0	0	0	0	0
ENSG00000228229	0	0	0	0	0
ENSG00000204495	0	0	0	0	0
ENSG00000204491	0	0	0	0	0
ENSG00000204488	0	0	0	0	0
ENSG00000204486	0	0	0	0	0
ENSG00000204485	0	0	0	0	0
ENSG00000224581	0	0	0	0	0
ENSG00000157358	0	0	0	0	0
ENSG00000204481	0	0	0	0	0
ENSG00000204480	0	0	0	0	0
ENSG00000204479	0	0	0	0	1
ENSG00000204478	0	0	0	0	0
ENSG00000162494	15	4	44	0	0
ENSG00000259961	3	0	4	0	0
ENSG00000215909	1	0	0	0	0
ENSG00000162493	7772	2096	7918	1	31
ENSG00000266358	0	0	0	0	0
ENSG00000237445	0	0	1	0	0
ENSG00000253085	0	0	0	0	0
ENSG00000116731	693	276	1167	1616	1290
ENSG00000252151	0	0	0	0	0
ENSG00000231606	0	0	0	0	0
ENSG00000234593	0	0	0	0	0
ENSG00000189337	79	37	66	139	641
ENSG00000235829	0	0	0	0	0
ENSG00000175147	1	1	1	13	17
ENSG00000171729	263	101	418	990	431
ENSG00000204464	1	0	1	3	1
ENSG00000215720	0	3	3	1	0
ENSG00000142621	11	5	12	9	18
ENSG00000233485	4	3	4	1	4
ENSG00000236045	0	0	0	0	0
ENSG00000228140	3	0	0	2	1
ENSG00000142634	1532	670	2403	4999	2621
ENSG00000162438	1	1	1	4	1
ENSG00000142615	1	0	1	1	1
ENSG00000215704	2	2	4	10	6
ENSG00000132906	232	98	235	399	324
ENSG00000116138	475	146	499	1103	764
ENSG00000251866	1	0	0	0	0
ENSG00000272510	16	12	28	55	47
ENSG00000116771	50	7	15	53	21
ENSG00000237301	0	0	0	0	0
ENSG00000235084	2	0	6	10	0
ENSG00000252417	0	0	0	0	0
ENSG00000236500	0	0	0	0	0
ENSG00000197312	515	218	959	1466	2054
ENSG00000215695	0	0	0	0	0
ENSG00000271742	0	0	0	2	0
ENSG00000116786	2011	967	3548	6918	3363
ENSG00000264048	0	0	0	0	0
ENSG00000237938	310	145	513	1121	464
ENSG00000162461	18	14	104	96	63
ENSG00000224459	17	5	82	78	51
ENSG00000162460	1	1	11	2	7
ENSG00000162458	5113	3490	11049	26147	7353
ENSG00000224321	18	3	6	19	4
ENSG00000233954	173	56	223	475	216
ENSG00000178715	5	1	6	22	4
ENSG00000179743	108	41	169	219	151
ENSG00000065526	896	472	1750	2535	2132
ENSG00000238818	0	0	0	0	0
ENSG00000270620	0	0	1	0	0
ENSG00000116809	527	241	892	2257	922
ENSG00000234607	0	2	2	0	0
ENSG00000231353	0	0	0	0	0
ENSG00000224966	0	0	0	0	1
ENSG00000183888	32	13	20	1	1
ENSG00000233078	17	10	18	0	0
ENSG00000173641	0	0	1	0	0
ENSG00000186510	0	0	1	0	0
ENSG00000232456	1	0	0	2	2
ENSG00000184908	4	0	0	6	1
ENSG00000185519	1	0	4	44	17
ENSG00000142627	3371	1765	4186	10999	3663
ENSG00000227959	5	3	11	12	16
ENSG00000224621	5	1	3	9	6
ENSG00000234166	14	7	22	60	14
ENSG00000142632	92	47	103	319	131
ENSG00000237276	28	13	20	39	18
ENSG00000204377	12	8	38	56	26
ENSG00000132881	50	19	66	155	90
ENSG00000233929	0	1	0	2	0
ENSG00000037637	335	180	486	1424	698
ENSG00000055070	3386	1452	5285	11183	5860
ENSG00000226457	1	3	2	7	0
ENSG00000187144	1117	497	1712	3656	2066
ENSG00000157191	2752	927	3545	9231	4249
ENSG00000226029	30	13	49	82	65
ENSG00000080947	67	26	88	108	121
ENSG00000206652	2	0	0	1	0
ENSG00000261135	0	0	2	1	1
ENSG00000224174	3	1	2	15	2
ENSG00000233421	3	1	0	7	0
ENSG00000268674	0	0	0	0	0
ENSG00000225710	1	0	0	0	0
ENSG00000266584	0	0	0	0	0
ENSG00000219481	492	188	895	1166	1160
ENSG00000271732	1	0	0	1	0
ENSG00000215908	266	118	549	595	409
ENSG00000186301	17	8	44	39	44
ENSG00000207513	0	0	0	0	0
ENSG00000237847	0	0	0	0	0
ENSG00000264742	0	0	0	0	0
ENSG00000236698	8	1	6	28	27
ENSG00000268869	0	0	0	0	0
ENSG00000268991	0	0	0	0	0
ENSG00000058453	674	269	1269	1719	1304
ENSG00000207389	0	0	0	0	0
ENSG00000227684	0	0	0	0	0
ENSG00000186715	4	7	11	13	22
ENSG00000223643	0	0	0	0	0
ENSG00000230239	0	0	0	0	0
ENSG00000263811	0	0	0	0	0
ENSG00000228549	3	0	1	18	8
ENSG00000238142	39	23	93	254	61
ENSG00000235241	41	23	82	169	46
ENSG00000207005	0	0	0	4	0
ENSG00000272426	0	2	2	0	6
ENSG00000117122	703	819	1251	1525	114
ENSG00000226526	152	52	188	206	112
ENSG00000159363	1587	688	2247	3095	1247
ENSG00000117118	1032	376	1243	3145	1570
ENSG00000117115	29	0	3	2	6
ENSG00000252180	0	0	0	0	0
ENSG00000204362	0	0	0	2	0
ENSG00000142623	0	0	6	2	0
ENSG00000142619	0	0	0	1	0
ENSG00000266634	0	0	0	1	0
ENSG00000159339	0	0	1	4	0
ENSG00000269468	0	0	0	0	0
ENSG00000256049	0	0	0	0	0
ENSG00000227751	863	511	2028	3075	1337
ENSG00000179051	3489	1965	6983	10230	6945
ENSG00000266727	0	0	0	0	0
ENSG00000239020	0	0	0	0	0
ENSG00000074964	68	32	140	158	14
ENSG00000236648	0	0	0	0	0
ENSG00000117148	0	0	0	0	0
ENSG00000261781	0	0	0	0	0
ENSG00000117154	0	0	0	1	0
ENSG00000230035	0	0	0	0	0
ENSG00000225387	0	0	0	0	0
ENSG00000179023	0	1	0	0	0
ENSG00000235282	0	0	0	0	0
ENSG00000225478	0	0	0	0	0
ENSG00000009709	0	0	0	0	0
ENSG00000179002	0	0	0	0	0
ENSG00000255275	0	0	0	0	1
ENSG00000159423	286	83	460	1205	876
ENSG00000265606	0	0	0	0	0
ENSG00000221662	0	0	0	0	0
ENSG00000169991	281	215	845	1997	865
ENSG00000272084	9	2	11	13	10
ENSG00000127481	2612	1124	3629	8089	5202
ENSG00000266098	1	1	0	1	1
ENSG00000230424	96	29	114	216	240
ENSG00000127463	1745	660	2318	5462	3376
ENSG00000053372	814	351	1243	3382	1424
ENSG00000211454	1	1	3	9	4
ENSG00000162482	8	1	11	15	2
ENSG00000270728	10	5	13	43	31
ENSG00000053371	810	271	939	2657	1269
ENSG00000200403	0	0	1	1	1
ENSG00000040487	306	111	509	1090	507
ENSG00000265192	0	0	0	1	0
ENSG00000077549	6556	3239	10103	25705	8554
ENSG00000240490	0	2	1	0	0
ENSG00000201609	0	0	0	0	0
ENSG00000239027	0	0	0	1	1
ENSG00000235185	0	0	0	0	0
ENSG00000270136	0	4	3	3	0
ENSG00000173436	652	289	870	2257	779
ENSG00000226396	1	2	12	17	11
ENSG00000158747	460	297	952	1847	383
ENSG00000158748	0	0	0	0	1
ENSG00000162542	174	66	237	424	213
ENSG00000178828	0	0	1	0	0
ENSG00000235434	0	0	0	0	0
ENSG00000169914	103	69	235	530	370
ENSG00000188784	0	0	0	0	0
ENSG00000242688	0	1	0	0	0
ENSG00000188257	0	0	0	0	1
ENSG00000127472	4	6	4	4	0
ENSG00000117215	0	0	0	1	0
ENSG00000158786	1	0	0	1	0
ENSG00000227066	0	0	0	1	0
ENSG00000187980	0	0	0	0	0
ENSG00000225986	0	0	0	0	0
ENSG00000162543	0	0	0	0	3
ENSG00000228105	0	0	0	0	0
ENSG00000158816	0	0	0	5	0
ENSG00000226664	0	0	0	1	0
ENSG00000236963	0	0	1	0	1
ENSG00000226487	0	0	0	0	0
ENSG00000162545	11	2	46	810	321
ENSG00000090432	537	152	800	1833	837
ENSG00000215520	0	0	0	0	0
ENSG00000183114	0	0	0	2	0
ENSG00000158825	10	7	88	5	3
ENSG00000158828	1541	662	2459	4593	2235
ENSG00000117242	1193	599	2196	4070	1727
ENSG00000257033	0	0	0	0	0
ENSG00000244038	7377	3023	10506	24836	10769
ENSG00000117245	728	272	1062	99	204
ENSG00000235432	0	0	0	0	0
ENSG00000189410	13	2	5	21	12
ENSG00000233069	0	0	0	0	0
ENSG00000127483	2832	1376	4113	7931	6353
ENSG00000203394	684	337	1023	2422	1328
ENSG00000075151	2344	1141	3560	5269	3976
ENSG00000251914	0	0	0	0	0
ENSG00000221808	0	0	0	0	1
ENSG00000233072	4	2	3	5	1
ENSG00000236073	0	1	0	0	0
ENSG00000235112	0	1	6	1	0
ENSG00000266867	8	3	11	10	16
ENSG00000117298	10670	5305	21519	50185	27138
ENSG00000236936	1	5	0	2	3
ENSG00000231105	5	3	8	5	2
ENSG00000236216	0	0	0	0	0
ENSG00000228823	0	0	0	1	0
ENSG00000236009	0	0	0	0	0
ENSG00000227001	1	2	7	1	2
ENSG00000187952	4	1	0	9	2
ENSG00000186543	0	0	0	1	0
ENSG00000142794	67	15	81	278	394
ENSG00000176378	0	0	0	0	0
ENSG00000162551	340	147	1403	213	177
ENSG00000233431	0	0	0	0	0
ENSG00000221781	0	0	0	0	0
ENSG00000076864	2	1	8	7	3
ENSG00000090686	2151	1038	2883	6443	3821
ENSG00000231978	0	2	0	1	0
ENSG00000187942	30761	18379	62274	158461	53555
ENSG00000142798	69150	34452	119208	299133	154756
ENSG00000232037	1	2	2	5	4
ENSG00000219073	0	1	5	5	1
ENSG00000264385	0	0	0	0	0
ENSG00000263991	0	0	0	1	0
ENSG00000201919	0	0	0	0	0
ENSG00000142789	0	0	0	2	0
ENSG00000263582	0	0	0	0	0
ENSG00000263929	0	0	0	0	0
ENSG00000201273	0	0	0	0	0
ENSG00000228397	5	3	10	3	8
ENSG00000218510	156	57	224	567	255
ENSG00000070831	7776	2933	10731	24770	13426
ENSG00000230068	1	6	5	4	2
ENSG00000271428	0	0	2	1	0
ENSG00000271840	3	3	2	5	0
ENSG00000162552	9	5	5	10	1
ENSG00000266564	0	0	0	0	0
ENSG00000234397	0	1	0	0	0
ENSG00000184677	487	272	818	1065	1165
ENSG00000237200	2	0	0	3	4
ENSG00000070886	0	0	0	0	0
ENSG00000173372	0	0	0	1	0
ENSG00000159189	0	0	0	0	0
ENSG00000173369	0	0	0	0	2
ENSG00000133216	211	197	482	5721	2723
ENSG00000265422	0	0	0	0	0
ENSG00000216157	0	0	0	0	0
ENSG00000225952	0	0	1	2	5
ENSG00000264014	7	11	19	158	122
ENSG00000272796	4	9	15	197	54
ENSG00000215906	0	1	0	0	0
ENSG00000227868	0	0	1	1	0
ENSG00000004487	1110	512	1775	6193	3229
ENSG00000240553	0	1	0	0	0
ENSG00000263793	0	0	0	0	0
ENSG00000266802	0	0	2	0	0
ENSG00000169641	1578	635	2648	7044	4690
ENSG00000229010	0	3	2	0	1
ENSG00000206935	0	1	1	3	1
ENSG00000252578	0	0	0	1	0
ENSG00000179546	1	3	6	338	138
ENSG00000215381	0	0	0	1	0
ENSG00000261326	26	19	40	40	59
ENSG00000125944	2220	857	3097	7850	5511
ENSG00000125945	189	77	273	900	1096
ENSG00000249087	20	11	30	89	150
ENSG00000201405	0	0	0	0	0
ENSG00000271420	0	0	0	2	1
ENSG00000204219	2	1	12	196	52
ENSG00000232482	0	0	0	0	0
ENSG00000088280	115	92	298	1873	571
ENSG00000007968	110	23	158	127	143
ENSG00000235052	4	1	2	5	1
ENSG00000117318	7996	2338	11614	22197	10451
ENSG00000197880	0	0	2	3	0
ENSG00000229239	0	0	0	1	0
ENSG00000142676	17012	7060	22956	65404	21483
ENSG00000203589	1	1	3	3	1
ENSG00000244609	0	0	1	3	0
ENSG00000011007	1128	395	1725	3129	1764
ENSG00000236810	163	54	216	409	268
ENSG00000057757	549	259	817	1939	899
ENSG00000011009	1615	653	2201	5037	2463
ENSG00000117308	480	226	865	2286	917
ENSG00000117305	658	250	812	1799	778
ENSG00000179163	141	60	295	371	254
ENSG00000188822	0	0	0	0	0
ENSG00000264347	0	0	0	0	0
ENSG00000238538	0	0	0	0	0
ENSG00000229106	0	0	0	0	0
ENSG00000232557	0	0	0	0	0
ENSG00000264926	0	0	0	0	0
ENSG00000230228	0	0	0	0	0
ENSG00000189266	120	60	159	17	376
ENSG00000188529	145	76	246	490	469
ENSG00000215905	0	0	0	0	0
ENSG00000225315	0	0	0	7	0
ENSG00000142661	0	0	6	52	3
ENSG00000230703	0	0	0	1	0
ENSG00000142677	0	0	0	1	1
ENSG00000185436	0	0	1	3	0
ENSG00000230023	0	0	0	0	0
ENSG00000221032	0	0	0	0	0
ENSG00000266511	0	0	0	0	0
ENSG00000232298	0	0	0	0	0
ENSG00000158055	0	0	1	1	1
ENSG00000001460	151	59	212	504	232
ENSG00000001461	707	282	979	1656	900
ENSG00000117602	78	35	132	419	72
ENSG00000266551	0	0	1	0	0
ENSG00000264443	6	1	8	42	8
ENSG00000184454	0	0	0	2	2
ENSG00000227312	0	0	0	0	0
ENSG00000239106	0	0	0	0	0
ENSG00000133226	1595	747	2348	6284	3398
ENSG00000238986	0	1	0	0	0
ENSG00000169504	8378	3168	10066	34507	22662
ENSG00000238482	0	1	0	0	0
ENSG00000020633	1	0	0	4	3
ENSG00000229162	0	0	0	0	0
ENSG00000261025	0	0	0	0	0
ENSG00000264371	0	0	0	0	0
ENSG00000233755	0	0	0	0	0
ENSG00000233419	0	0	0	0	0
ENSG00000231953	0	0	0	1	0
ENSG00000117614	907	465	1577	4392	1661
ENSG00000117616	957	386	1496	2349	1725
ENSG00000272432	2	3	6	14	6
ENSG00000261349	0	0	5	3	13
ENSG00000187010	61	0	70	37	33
ENSG00000224183	22	0	15	13	8
ENSG00000259984	1	1	1	0	4
ENSG00000183726	3405	1088	4777	8577	4013
ENSG00000252515	0	0	0	0	0
ENSG00000238889	1	2	3	0	3
ENSG00000188672	173	90	338	465	112
ENSG00000238084	1	0	4	14	1
ENSG00000266468	0	0	0	0	0
ENSG00000204178	1066	379	1660	3023	1505
ENSG00000157978	854	292	1016	1783	920
ENSG00000225643	1	0	3	6	3
ENSG00000117643	16	5	29	184	454
ENSG00000233478	0	0	1	2	1
ENSG00000162430	6044	2830	9134	19309	10154
ENSG00000255054	0	0	0	0	0
ENSG00000228172	1633	827	2723	6143	2396
ENSG00000117640	652	295	927	1938	933
ENSG00000223474	77	20	93	198	106
ENSG00000272478	82	38	115	200	106
ENSG00000127423	133	34	199	380	197
ENSG00000236528	67	17	87	135	96
ENSG00000182749	313	107	412	553	356
ENSG00000207302	0	0	0	0	0
ENSG00000117632	5112	1920	7294	20655	11280
ENSG00000229786	0	0	0	0	1
ENSG00000223624	0	0	0	0	1
ENSG00000264021	0	0	0	0	0
ENSG00000266763	0	0	0	0	0
ENSG00000158006	233	95	301	485	211
ENSG00000207237	0	0	0	0	0
ENSG00000252190	0	0	0	0	0
ENSG00000252691	0	0	0	2	0
ENSG00000158008	0	0	0	1	0
ENSG00000158014	0	0	0	0	0
ENSG00000158022	0	1	0	3	0
ENSG00000265320	0	0	0	0	0
ENSG00000175087	87	22	104	314	276
ENSG00000197245	110	85	268	703	324
ENSG00000142684	310	86	329	1354	320
ENSG00000236782	304	95	334	1367	313
ENSG00000142675	0	1	3	3	5
ENSG00000188782	0	0	0	1	1
ENSG00000236155	0	1	4	12	8
ENSG00000130695	219	76	319	601	538
ENSG00000270733	1	0	2	2	0
ENSG00000142669	5840	2787	9867	40869	8984
ENSG00000158062	1635	845	3141	12317	2727
ENSG00000169442	0	0	0	0	1
ENSG00000176092	5	1	1	1	1
ENSG00000225854	0	0	0	0	0
ENSG00000265143	0	0	0	0	0
ENSG00000176083	0	0	0	0	1
ENSG00000131914	0	0	0	1	0
ENSG00000117682	735	203	938	1949	1277
ENSG00000223583	1	0	3	0	2
ENSG00000225891	1	3	4	2	5
ENSG00000198830	5608	2082	8393	17069	12815
ENSG00000224129	0	0	0	0	0
ENSG00000117676	330	121	490	491	739
ENSG00000238705	0	0	0	0	0
ENSG00000243905	0	0	0	0	0
ENSG00000252802	0	0	0	0	0
ENSG00000229247	0	0	0	0	0
ENSG00000238316	0	0	0	0	0
ENSG00000235069	0	0	0	0	0
ENSG00000260063	3	4	6	23	6
ENSG00000117713	1109	524	2076	4146	3009
ENSG00000266138	0	0	1	0	0
ENSG00000060642	136	58	158	404	216
ENSG00000241188	0	0	0	0	0
ENSG00000204160	410	181	829	1685	910
ENSG00000175793	7	2	8	1	5
ENSG00000226698	24	14	73	129	42
ENSG00000142751	515	227	804	1790	916
ENSG00000198746	229	72	407	884	456
ENSG00000090273	1948	705	2899	9040	3626
ENSG00000131910	0	0	0	0	0
ENSG00000175707	0	0	0	2	0
ENSG00000172746	0	0	0	2	0
ENSG00000224064	0	0	0	0	0
ENSG00000225294	0	0	0	0	0
ENSG00000253368	1018	601	2890	4817	1384
ENSG00000158246	14	3	47	179	74
ENSG00000090020	1059	480	1722	4077	2421
ENSG00000229985	0	0	0	0	0
ENSG00000214973	2	0	1	1	0
ENSG00000225159	7	0	8	16	12
ENSG00000225990	0	0	0	0	0
ENSG00000224311	0	0	0	0	0
ENSG00000142784	1088	561	2028	3883	1872
ENSG00000252098	0	0	0	0	0
ENSG00000243659	0	1	1	0	2
ENSG00000186501	512	239	852	1902	828
ENSG00000206888	0	0	1	2	3
ENSG00000241547	1	0	4	6	8
ENSG00000142765	1	0	8	9	4
ENSG00000142733	381	153	862	2286	1180
ENSG00000142748	50	22	241	250	178
ENSG00000174950	0	0	1	0	1
ENSG00000231207	0	0	0	1	0
ENSG00000181773	14	12	43	65	77
ENSG00000158195	4175	1758	5930	13386	8070
ENSG00000241169	1	0	4	1	1
ENSG00000237429	0	0	0	0	0
ENSG00000126705	434	201	788	2019	1034
ENSG00000000938	2	1	7	4	4
ENSG00000235912	7	3	9	18	7
ENSG00000233975	0	0	0	0	0
ENSG00000126709	319	157	804	2877	715
ENSG00000225886	0	0	3	6	0
ENSG00000206767	0	0	0	0	0
ENSG00000226662	0	0	0	0	0
ENSG00000207095	0	0	0	0	0
ENSG00000009780	93	39	135	454	267
ENSG00000231344	4	0	4	2	4
ENSG00000230833	0	0	0	1	1
ENSG00000117758	1554	732	1917	4791	2082
ENSG00000269971	1	1	4	0	1
ENSG00000270031	1	0	9	4	2
ENSG00000223062	0	0	0	1	0
ENSG00000117751	677	310	1038	2258	1128
ENSG00000252947	0	0	0	0	1
ENSG00000268552	160	72	246	502	247
ENSG00000130775	310	115	274	442	246
ENSG00000117748	616	231	837	1477	956
ENSG00000130768	4	0	8	10	10
ENSG00000227050	27	14	36	46	60
ENSG00000158156	364	137	567	723	508
ENSG00000158161	644	250	934	1640	1240
ENSG00000238231	2	0	6	3	1
ENSG00000240750	1	0	4	2	1
ENSG00000228589	7	2	12	33	11
ENSG00000228943	0	0	0	0	0
ENSG00000214812	0	0	0	0	0
ENSG00000253005	0	0	0	1	0
ENSG00000252429	0	0	0	0	0
ENSG00000169403	2	0	6	21	7
ENSG00000126698	2459	1113	3655	9246	4070
ENSG00000215902	3	1	3	3	5
ENSG00000269804	542	241	803	2280	804
ENSG00000130770	1876	704	2924	6429	2768
ENSG00000270605	12	8	15	36	16
ENSG00000271398	0	1	3	3	0
ENSG00000130766	254	98	335	1284	847
ENSG00000130772	274	108	565	1054	475
ENSG00000204138	1863	772	3277	3400	3049
ENSG00000206779	0	2	3	0	0
ENSG00000229820	0	1	2	2	3
ENSG00000221216	1	0	2	0	3
ENSG00000180198	1487	657	3054	3657	2642
ENSG00000242125	790	234	1161	1681	1779
ENSG00000200087	70	23	47	205	60
ENSG00000238821	0	0	1	0	1
ENSG00000231468	1	1	3	0	3
ENSG00000180098	520	204	798	1881	900
ENSG00000197989	226	87	291	589	328
ENSG00000221539	9	1	5	8	5
ENSG00000120656	309	168	573	1454	563
ENSG00000188060	59	22	40	50	28
ENSG00000229388	0	0	4	6	6
ENSG00000270103	2	0	2	5	5
ENSG00000162419	434	181	705	1195	628
ENSG00000252777	0	0	0	0	0
ENSG00000198492	1713	734	2637	5820	4193
ENSG00000116329	0	0	0	1	0
ENSG00000226852	1	4	7	10	6
ENSG00000233427	3	8	11	6	7
ENSG00000199756	0	0	0	0	0
ENSG00000159023	807	304	1085	1290	1996
ENSG00000225616	1	0	0	5	1
ENSG00000206704	0	0	0	0	3
ENSG00000253304	213	67	245	386	408
ENSG00000225750	1	0	4	3	0
ENSG00000116350	1945	1005	3184	7569	4129
ENSG00000227637	0	1	5	3	1
ENSG00000116353	355	130	436	1117	452
ENSG00000237934	0	0	1	0	2
ENSG00000060656	94	58	248	229	118
ENSG00000221550	0	0	0	0	0
ENSG00000230523	0	0	0	0	0
ENSG00000266678	0	0	0	0	0
ENSG00000225011	0	0	0	0	0
ENSG00000221126	0	0	0	0	0
ENSG00000228176	0	0	0	0	0
ENSG00000222787	0	0	0	0	0
ENSG00000270927	0	0	0	0	0
ENSG00000233399	0	0	0	0	1
ENSG00000233372	0	0	0	0	0
ENSG00000231251	0	0	0	0	0
ENSG00000236335	0	0	0	0	0
ENSG00000231949	0	0	0	0	0
ENSG00000162510	5	2	8	12	6
ENSG00000186056	8	2	11	19	3
ENSG00000162511	2352	1493	4999	7943	2410
ENSG00000264773	0	0	0	0	0
ENSG00000229607	0	0	0	0	0
ENSG00000223382	0	0	0	1	1
ENSG00000222784	0	0	0	0	0
ENSG00000235143	0	0	0	0	0
ENSG00000162512	2170	1130	4189	2433	830
ENSG00000134644	1092	505	1744	4165	2903
ENSG00000200154	0	0	2	0	1
ENSG00000202107	1	1	0	1	2
ENSG00000200181	0	0	0	1	0
ENSG00000237329	0	0	1	2	0
ENSG00000232768	1	0	1	0	0
ENSG00000215900	0	0	0	0	1
ENSG00000225142	0	0	0	0	0
ENSG00000084628	1	0	0	10	8
ENSG00000060688	717	241	830	2320	1363
ENSG00000229447	0	3	6	5	3
ENSG00000121766	883	421	1627	4548	1780
ENSG00000229044	398	176	607	1786	741
ENSG00000121769	41	22	111	46	70
ENSG00000168528	2213	1108	2830	2638	865
ENSG00000268950	806	420	957	926	306
ENSG00000215899	0	0	0	0	0
ENSG00000206981	0	0	0	0	0
ENSG00000228682	0	0	0	1	0
ENSG00000223907	0	0	0	0	0
ENSG00000229167	6	1	10	26	21
ENSG00000142910	22564	10433	38577	94328	21828
ENSG00000121764	326	135	428	910	331
ENSG00000162517	1601	676	2318	5092	2025
ENSG00000235790	5	3	7	14	7
ENSG00000264078	2	0	4	1	1
ENSG00000084636	11	16	14	96	57
ENSG00000121753	9	2	13	30	30
ENSG00000266580	0	0	0	0	0
ENSG00000254545	5	2	7	449	69
ENSG00000134668	21	25	40	2590	414
ENSG00000203620	0	0	0	1	0
ENSG00000269967	1	0	1	2	1
ENSG00000184007	3158	1244	4078	11073	4882
ENSG00000212673	2	5	9	12	11
ENSG00000228634	4	0	3	2	1
ENSG00000121774	3816	1685	5557	12176	8728
ENSG00000203325	2	1	6	17	6
ENSG00000121775	545	180	918	1819	1405
ENSG00000266203	0	0	0	0	0
ENSG00000025800	2046	995	3426	7261	3949
ENSG00000250135	0	0	0	0	0
ENSG00000084652	1634	602	2356	4839	3239
ENSG00000160050	233	101	359	1043	338
ENSG00000224066	92	31	127	389	124
ENSG00000160051	29	11	58	103	64
ENSG00000222046	19	8	32	42	33
ENSG00000160055	158	79	289	631	234
ENSG00000084623	4154	1859	6075	16212	6052
ENSG00000220785	229	70	268	521	582
ENSG00000183615	8	2	41	219	393
ENSG00000182866	1	0	1	1	1
ENSG00000252450	0	0	0	0	1
ENSG00000116478	3330	1131	3591	6200	4709
ENSG00000175130	4782	1571	5769	10502	6487
ENSG00000233775	1	0	0	0	0
ENSG00000162526	51	31	125	87	80
ENSG00000225828	84	50	150	132	121
ENSG00000160058	1307	519	1897	3917	2130
ENSG00000224333	0	0	0	0	0
ENSG00000270850	0	0	0	0	0
ENSG00000229259	0	0	1	0	0
ENSG00000263529	0	0	0	0	0
ENSG00000254553	0	2	2	3	1
ENSG00000273274	4	2	4	4	6
ENSG00000160062	168	150	383	1032	419
ENSG00000176261	379	175	537	1317	539
ENSG00000200591	1	0	2	1	2
ENSG00000162521	3175	1391	4871	10580	6180
ENSG00000162520	1631	777	2763	6173	2810
ENSG00000224409	0	0	0	0	0
ENSG00000162522	894	341	871	1733	1128
ENSG00000134684	1634	728	2328	6497	3547
ENSG00000116497	305	135	522	950	674
ENSG00000160097	1	1	22	8	5
ENSG00000121905	79	68	134	735	275
ENSG00000121900	165	146	276	1508	500
ENSG00000221423	0	0	0	0	0
ENSG00000116514	285	120	377	1639	661
ENSG00000267885	0	0	1	1	0
ENSG00000217644	0	0	1	1	2
ENSG00000239670	0	0	1	3	1
ENSG00000236065	11	3	10	25	16
ENSG00000004455	1720	701	2323	4991	2743
ENSG00000142920	18	6	14	46	6
ENSG00000116525	145	57	251	457	274
ENSG00000160094	369	223	632	1235	675
ENSG00000270115	1	1	1	0	1
ENSG00000256142	0	0	0	0	0
ENSG00000184389	0	0	2	1	3
ENSG00000225313	11	12	14	18	9
ENSG00000134686	2064	1055	3337	7172	2803
ENSG00000266239	1	1	2	4	3
ENSG00000222112	3	2	2	3	2
ENSG00000233246	1	0	1	0	0
ENSG00000221225	0	0	0	0	0
ENSG00000234512	0	0	0	5	2
ENSG00000121903	73	39	91	182	130
ENSG00000235907	0	0	1	1	0
ENSG00000121904	1	0	6	11	2
ENSG00000227000	0	0	0	0	0
ENSG00000176256	0	0	0	0	0
ENSG00000231163	0	0	0	0	0
ENSG00000142698	0	0	0	1	1
ENSG00000221053	0	0	0	0	0
ENSG00000270241	0	0	0	0	0
ENSG00000207941	0	0	0	0	0
ENSG00000163866	1325	400	1511	2765	1320
ENSG00000189280	3	2	4	1	0
ENSG00000189433	0	0	1	0	0
ENSG00000255811	0	0	0	0	0
ENSG00000216162	0	0	0	0	0
ENSG00000188910	0	0	3	1	0
ENSG00000187513	5465	2574	4793	666	81
ENSG00000230163	19	12	51	61	37
ENSG00000116544	1	0	0	3	1
ENSG00000252728	0	0	0	0	0
ENSG00000241014	22	25	57	81	43
ENSG00000271741	4	0	7	14	5
ENSG00000243749	157	72	188	431	177
ENSG00000163867	155	97	212	650	338
ENSG00000233940	0	0	0	0	0
ENSG00000197056	200	98	291	492	470
ENSG00000228348	2	0	1	0	0
ENSG00000116560	5489	2496	8842	21111	12844
ENSG00000201868	0	0	0	0	0
ENSG00000263591	0	0	0	0	0
ENSG00000146463	975	540	1481	3749	2320
ENSG00000240374	0	0	1	1	0
ENSG00000201542	0	0	0	2	0
ENSG00000229994	1	4	10	28	6
ENSG00000227409	25	12	46	122	136
ENSG00000202129	0	0	0	0	0
ENSG00000142687	1237	471	1701	2998	1762
ENSG00000236274	1	0	1	1	0
ENSG00000020129	392	122	604	1387	629
ENSG00000239636	9	1	7	12	2
ENSG00000116819	9	2	14	17	3
ENSG00000126067	2383	859	3294	7823	4542
ENSG00000239859	0	0	0	0	0
ENSG00000142686	429	114	468	1343	738
ENSG00000092853	689	253	1165	1467	1455
ENSG00000232335	91	43	160	168	211
ENSG00000134698	465	286	761	1327	1140
ENSG00000092847	949	405	1434	1899	1871
ENSG00000271164	1	0	0	0	0
ENSG00000271914	5	1	5	10	0
ENSG00000126070	332	159	567	1141	738
ENSG00000271554	11	10	22	27	22
ENSG00000232862	0	0	0	3	1
ENSG00000092850	2	3	3	7	4
ENSG00000116863	602	287	867	2010	902
ENSG00000171812	12	6	29	131	59
ENSG00000054116	1241	472	1770	4783	1786
ENSG00000116871	4800	2038	7857	20465	8446
ENSG00000264592	0	0	0	0	0
ENSG00000054118	3595	1637	5476	9777	7499
ENSG00000231849	0	1	2	3	2
ENSG00000214193	609	374	1200	4919	1238
ENSG00000142694	844	448	1522	6199	1488
ENSG00000116883	27	13	28	25	28
ENSG00000196182	1321	469	1588	1852	1003
ENSG00000181817	380	158	625	1611	607
ENSG00000222821	0	0	0	0	0
ENSG00000116885	63	27	96	289	103
ENSG00000201448	0	0	0	1	2
ENSG00000116898	1338	585	2153	5304	1842
ENSG00000119535	0	0	0	3	1
ENSG00000230214	0	0	0	0	0
ENSG00000234481	0	0	0	0	0
ENSG00000163873	0	0	0	0	3
ENSG00000264698	0	0	0	0	0
ENSG00000207328	0	0	0	0	0
ENSG00000223944	0	0	0	0	0
ENSG00000230451	0	0	0	0	0
ENSG00000233621	15	22	29	150	68
ENSG00000163874	104	43	145	389	154
ENSG00000163875	653	357	1070	2939	1344
ENSG00000263675	1	0	0	0	2
ENSG00000163877	291	108	371	883	570
ENSG00000232273	1	0	1	2	3
ENSG00000237749	1	0	2	1	0
ENSG00000163879	31	17	44	344	106
ENSG00000134697	895	427	1670	5206	1444
ENSG00000169218	1	0	0	2	1
ENSG00000116922	117	47	193	443	322
ENSG00000134690	512	149	694	1543	1293
ENSG00000183317	0	0	0	4	0
ENSG00000200421	0	0	0	0	0
ENSG00000238871	0	0	0	0	0
ENSG00000214141	0	0	0	3	0
ENSG00000227416	0	0	0	0	0
ENSG00000185090	9	4	22	31	8
ENSG00000233728	6	2	16	24	6
ENSG00000196449	425	124	563	1111	597
ENSG00000197982	589	176	693	1958	694
ENSG00000188786	230	98	418	800	539
ENSG00000230610	0	1	0	0	0
ENSG00000235673	1	0	0	1	0
ENSG00000230955	74	41	107	153	105
ENSG00000204084	333	128	438	579	570
ENSG00000252448	0	0	0	2	1
ENSG00000222282	0	1	0	0	0
ENSG00000183431	1422	508	1880	4795	2785
ENSG00000212541	3	2	3	9	5
ENSG00000183386	546	292	874	2323	601
ENSG00000183520	900	345	1181	3165	1378
ENSG00000185668	0	0	0	5	0
ENSG00000224592	0	0	0	1	0
ENSG00000223589	0	0	0	1	0
ENSG00000265596	0	0	0	0	0
ENSG00000237290	0	0	0	0	0
ENSG00000200796	0	0	0	0	0
ENSG00000238063	0	0	0	0	0
ENSG00000215895	0	0	3	4	1
ENSG00000116954	1078	419	1477	3936	2565
ENSG00000228436	23	17	34	138	72
ENSG00000214114	259	102	306	759	425
ENSG00000131233	0	1	1	4	1
ENSG00000158315	6	9	35	110	44
ENSG00000199963	0	0	0	0	0
ENSG00000207466	0	0	0	0	0
ENSG00000235549	0	0	0	0	0
ENSG00000174574	825	300	990	2751	1733
ENSG00000168653	2556	1213	4325	17682	4374
ENSG00000127603	7941	3674	13010	19385	15578
ENSG00000206654	1	0	1	0	0
ENSG00000270040	0	0	0	1	1
ENSG00000226438	41	17	62	112	45
ENSG00000217897	0	1	5	0	3
ENSG00000255103	202	95	423	522	489
ENSG00000183682	4	2	5	11	2
ENSG00000237624	54	16	46	135	76
ENSG00000182109	7	5	8	19	13
ENSG00000243970	0	0	0	1	3
ENSG00000090621	6114	3241	8666	25635	10348
ENSG00000228060	1415	706	1756	4974	2308
ENSG00000201457	1	0	0	2	2
ENSG00000163909	3	4	2	4	3
ENSG00000225903	0	0	0	0	0
ENSG00000116981	0	0	0	0	0
ENSG00000116983	0	0	0	0	0
ENSG00000084072	684	322	946	2752	952
ENSG00000225333	0	0	0	1	0
ENSG00000252413	0	0	0	0	0
ENSG00000116985	25	3	24	35	14
ENSG00000198754	4	2	33	2	14
ENSG00000261798	0	0	0	0	0
ENSG00000229213	0	0	0	2	0
ENSG00000043514	170	69	214	627	257
ENSG00000202222	0	1	1	4	0
ENSG00000116990	9	2	5	116	41
ENSG00000236546	0	0	2	16	10
ENSG00000207356	0	0	0	1	0
ENSG00000168389	5	3	15	71	34
ENSG00000228477	1	1	2	5	2
ENSG00000131236	8897	3527	11824	27092	16835
ENSG00000131238	2705	937	3944	5849	4827
ENSG00000226745	0	0	0	0	0
ENSG00000117000	217	117	296	736	515
ENSG00000207508	0	0	0	0	1
ENSG00000188800	0	0	0	3	2
ENSG00000259943	44	21	52	132	95
ENSG00000084073	1117	374	1447	3369	2240
ENSG00000231296	1	1	3	3	3
ENSG00000049089	22	11	46	32	12
ENSG00000227311	0	0	0	0	0
ENSG00000084070	231	109	413	966	464
ENSG00000213172	0	0	0	0	0
ENSG00000187801	18	5	19	90	59
ENSG00000260920	20	9	30	105	43
ENSG00000187815	48	23	83	217	117
ENSG00000238287	18	10	24	44	12
ENSG00000164002	137	33	174	402	284
ENSG00000227278	44	21	51	106	120
ENSG00000238186	18	11	43	135	69
ENSG00000117010	39	10	93	177	100
ENSG00000236505	0	0	0	0	0
ENSG00000233910	0	0	0	0	0
ENSG00000117016	6	2	13	9	11
ENSG00000237899	0	0	2	1	0
ENSG00000272145	90	35	118	208	128
ENSG00000066136	630	289	1118	2618	1180
ENSG00000198974	0	0	0	0	1
ENSG00000207962	0	0	0	0	0
ENSG00000117013	1	0	2	3	7
ENSG00000264582	0	0	0	0	0
ENSG00000179862	111	46	154	296	167
ENSG00000229528	0	0	0	0	0
ENSG00000228940	0	0	0	0	0
ENSG00000233118	0	0	0	0	0
ENSG00000171793	692	211	911	2290	1470
ENSG00000171790	5	7	6	14	8
ENSG00000010803	394	260	675	1901	959
ENSG00000215893	0	0	2	0	1
ENSG00000235358	0	2	1	0	0
ENSG00000213987	0	0	0	0	0
ENSG00000204060	2	0	3	16	21
ENSG00000229901	0	0	2	0	2
ENSG00000127129	0	0	0	1	2
ENSG00000127124	65	49	103	270	49
ENSG00000230881	0	0	0	0	0
ENSG00000230638	0	0	0	0	0
ENSG00000264896	0	0	0	0	0
ENSG00000227538	0	0	0	0	0
ENSG00000228776	0	0	0	0	0
ENSG00000044012	0	0	0	0	0
ENSG00000197273	0	0	0	0	0
ENSG00000198815	601	332	893	1528	1325
ENSG00000227527	7	4	2	3	3
ENSG00000177181	0	0	0	1	0
ENSG00000235002	0	0	0	0	0
ENSG00000066185	6	6	13	13	10
ENSG00000127125	620	321	928	2006	791
ENSG00000186409	7	4	17	44	14
ENSG00000230116	0	0	0	0	0
ENSG00000236876	0	0	0	5	1
ENSG00000200254	0	0	0	0	0
ENSG00000236180	0	0	0	0	0
ENSG00000171960	353	129	530	1835	693
ENSG00000234917	1	0	1	5	4
ENSG00000065978	20304	8950	28593	82501	38656
ENSG00000164007	0	0	0	0	0
ENSG00000117385	2252	995	3579	10019	3526
ENSG00000164008	146	58	188	547	219
ENSG00000228452	10	2	18	34	30
ENSG00000177868	230	91	330	1066	560
ENSG00000164010	317	163	404	903	526
ENSG00000228192	133	68	136	298	190
ENSG00000164011	72	38	146	367	159
ENSG00000233708	0	0	0	0	0
ENSG00000237090	0	0	0	0	0
ENSG00000225099	1	0	1	1	1
ENSG00000117394	266	94	397	2074	905
ENSG00000227533	4	8	11	24	20
ENSG00000207256	0	0	0	0	0
ENSG00000252803	0	0	0	0	0
ENSG00000186973	0	0	2	3	1
ENSG00000117395	1283	437	1702	4683	2232
ENSG00000243710	311	112	371	898	492
ENSG00000179178	0	0	0	1	1
ENSG00000253313	0	0	2	1	0
ENSG00000066056	12095	6047	21709	39610	23711
ENSG00000117400	0	1	4	3	3
ENSG00000234694	4	4	7	2	8
ENSG00000117399	1216	380	2159	5998	3365
ENSG00000066322	2922	1045	4070	10023	3946
ENSG00000159479	630	238	1057	2653	1123
ENSG00000229431	138	55	242	589	278
ENSG00000198198	1205	670	2293	6933	2107
ENSG00000229372	57	39	87	199	104
ENSG00000178922	1034	644	1924	7316	1778
ENSG00000229348	39	20	90	186	88
ENSG00000142949	3579	1827	5009	17663	6890
ENSG00000066135	971	383	1509	3133	1782
ENSG00000236200	349	201	552	1359	638
ENSG00000126091	233	108	315	1108	374
ENSG00000229444	1	1	4	3	0
ENSG00000252201	1	0	0	0	0
ENSG00000233674	1	0	2	2	2
ENSG00000224751	0	0	1	0	0
ENSG00000117407	1	1	5	3	1
ENSG00000237950	0	0	3	3	2
ENSG00000117408	502	193	776	1841	993
ENSG00000132768	291	92	390	852	496
ENSG00000117410	1135	394	1917	4863	1943
ENSG00000117411	1077	513	1701	5512	2010
ENSG00000159214	41	14	85	124	68
ENSG00000196517	5	7	23	71	28
ENSG00000230615	0	1	4	12	2
ENSG00000227163	0	0	0	1	0
ENSG00000271647	0	0	0	0	0
ENSG00000239560	0	0	0	0	0
ENSG00000171872	0	0	0	0	1
ENSG00000233514	0	1	3	3	0
ENSG00000239275	0	0	0	0	0
ENSG00000226804	0	0	0	0	0
ENSG00000200171	0	0	0	1	0
ENSG00000238037	0	0	0	0	0
ENSG00000227994	0	0	0	0	0
ENSG00000271329	0	0	2	1	0
ENSG00000178028	514	225	867	2180	964
ENSG00000117419	714	265	1109	2685	1017
ENSG00000233602	2	0	1	4	2
ENSG00000252146	0	0	0	0	0
ENSG00000199385	0	0	0	0	0
ENSG00000187147	1192	526	1934	3470	1663
ENSG00000263381	0	0	0	0	0
ENSG00000126106	693	242	892	1512	748
ENSG00000198520	4	3	5	9	1
ENSG00000199377	0	0	0	1	0
ENSG00000200169	1	0	1	3	3
ENSG00000142945	456	151	757	1573	1237
ENSG00000225721	3884	1698	5169	13513	4921
ENSG00000142937	25474	12075	40285	108012	33309
ENSG00000264294	0	0	0	0	0
ENSG00000200913	5	0	1	10	11
ENSG00000202031	0	0	1	0	3
ENSG00000207421	0	0	0	0	0
ENSG00000234093	0	1	0	5	3
ENSG00000142959	4	3	5	12	5
ENSG00000173846	525	229	902	2578	932
ENSG00000188396	25	28	74	209	56
ENSG00000222009	249	230	478	789	575
ENSG00000117425	5	17	55	43	41
ENSG00000202444	0	0	0	0	0
ENSG00000226499	0	1	1	3	0
ENSG00000070785	483	181	752	1910	735
ENSG00000266294	0	0	0	0	0
ENSG00000229815	2	1	1	1	1
ENSG00000232369	1	0	3	8	0
ENSG00000268949	0	0	3	0	1
ENSG00000126107	1799	775	3171	5388	2783
ENSG00000126088	3512	1260	4412	8646	3264
ENSG00000162415	686	510	1083	135	116
ENSG00000264650	1	0	8	0	2
ENSG00000234315	1	2	3	0	0
ENSG00000221707	0	0	0	0	0
ENSG00000186603	42	12	48	76	69
ENSG00000132781	170	66	198	490	246
ENSG00000132773	274	95	386	718	396
ENSG00000070759	141	53	177	201	196
ENSG00000238945	0	0	0	0	0
ENSG00000236872	0	0	2	1	1
ENSG00000236624	32	12	63	79	76
ENSG00000132763	305	181	552	1237	496
ENSG00000117450	9794	4165	15205	39085	17087
ENSG00000234379	0	0	0	0	0
ENSG00000117448	1727	646	2597	5540	1852
ENSG00000132780	2457	1046	4207	6962	4527
ENSG00000159588	17	9	24	35	25
ENSG00000159592	1554	752	2205	4263	2530
ENSG00000225447	9	6	17	10	6
ENSG00000234329	2	2	8	10	13
ENSG00000159596	522	257	797	1497	785
ENSG00000197429	173	103	294	500	260
ENSG00000230896	13	7	40	76	22
ENSG00000236111	1	0	1	2	0
ENSG00000086015	588	360	1071	3109	1583
ENSG00000232467	0	0	0	3	0
ENSG00000117461	1650	498	2409	1879	1144
ENSG00000226957	1	1	2	0	0
ENSG00000233114	1	0	2	1	0
ENSG00000227857	2	1	0	1	1
ENSG00000117472	14	2	8	8	8
ENSG00000250719	0	0	0	0	0
ENSG00000085998	1124	455	1655	3400	1438
ENSG00000171357	7	1	19	63	25
ENSG00000085999	209	80	305	564	493
ENSG00000132128	1267	575	1859	5453	2544
ENSG00000173660	2381	1014	3759	8350	3454
ENSG00000117481	495	173	628	1273	719
ENSG00000225779	0	0	0	0	0
ENSG00000117480	21	4	42	45	25
ENSG00000232022	0	0	2	5	0
ENSG00000224863	0	0	0	0	0
ENSG00000225667	0	0	0	1	0
ENSG00000197587	0	0	0	0	0
ENSG00000269956	115	30	138	175	168
ENSG00000162456	0	0	0	0	0
ENSG00000079277	581	214	771	992	715
ENSG00000142961	292	86	317	343	183
ENSG00000123472	526	246	881	1527	876
ENSG00000159658	3266	1089	3800	4255	3902
ENSG00000233647	1	0	0	0	0
ENSG00000186118	1	0	1	1	1
ENSG00000228237	168	61	184	186	195
ENSG00000236476	0	0	0	0	0
ENSG00000142973	1	0	1	0	0
ENSG00000154198	0	0	0	0	0
ENSG00000238145	0	0	0	0	0
ENSG00000187048	0	0	0	0	0
ENSG00000186377	12	0	12	17	15
ENSG00000259832	0	0	0	0	0
ENSG00000261196	0	0	0	0	0
ENSG00000261593	0	0	0	2	0
ENSG00000261290	0	0	0	0	0
ENSG00000186160	0	0	0	4	0
ENSG00000225154	0	0	0	0	0
ENSG00000225506	3	0	5	3	0
ENSG00000162365	0	0	0	1	1
ENSG00000225514	0	0	0	0	0
ENSG00000224805	2	1	4	11	2
ENSG00000162366	2	0	0	18	6
ENSG00000162367	1312	681	2020	3181	2195
ENSG00000226252	122	43	184	205	229
ENSG00000123473	353	148	523	673	1078
ENSG00000162368	2019	1063	3295	8200	5222
ENSG00000225762	4	2	3	11	4
ENSG00000186790	1	0	2	2	0
ENSG00000237424	23	24	84	79	65
ENSG00000186564	11	7	16	25	27
ENSG00000271355	0	0	0	0	0
ENSG00000229554	0	0	0	0	0
ENSG00000221346	0	0	0	0	0
ENSG00000227883	0	0	0	0	0
ENSG00000221447	0	0	0	0	0
ENSG00000227947	0	0	0	0	0
ENSG00000269113	0	0	0	0	1
ENSG00000223814	0	0	0	0	0
ENSG00000273395	0	0	0	0	0
ENSG00000225028	0	0	0	1	0
ENSG00000226133	0	0	0	0	0
ENSG00000231413	0	0	0	0	0
ENSG00000237180	0	0	0	0	0
ENSG00000242267	0	0	1	3	3
ENSG00000269709	0	0	0	0	0
ENSG00000223720	0	0	0	0	0
ENSG00000117834	0	0	2	5	1
ENSG00000272491	0	0	0	2	0
ENSG00000132122	16	6	49	118	141
ENSG00000224986	0	0	0	2	1
ENSG00000206700	0	0	0	0	0
ENSG00000235105	1	0	0	5	0
ENSG00000223175	0	0	0	0	0
ENSG00000232514	0	0	0	0	0
ENSG00000186094	2	0	2	4	0
ENSG00000162373	4	4	10	0	0
ENSG00000229846	0	0	0	0	0
ENSG00000239144	0	0	0	0	0
ENSG00000230114	0	0	0	0	0
ENSG00000225623	0	0	0	0	0
ENSG00000237478	0	0	0	0	0
ENSG00000215887	0	0	0	0	0
ENSG00000221746	0	0	0	0	0
ENSG00000227839	0	0	0	1	1
ENSG00000233595	0	0	0	0	0
ENSG00000162374	0	0	1	1	0
ENSG00000230828	0	0	0	0	0
ENSG00000237337	0	0	0	0	0
ENSG00000233407	0	0	0	0	0
ENSG00000234080	0	0	0	1	0
ENSG00000229316	0	0	0	1	0
ENSG00000225671	0	0	0	0	0
ENSG00000142700	0	0	0	0	0
ENSG00000271782	0	0	0	6	4
ENSG00000185104	695	271	871	2273	1048
ENSG00000225767	1	0	1	0	0
ENSG00000202140	0	0	0	0	0
ENSG00000207194	0	0	0	0	0
ENSG00000252825	0	0	0	0	0
ENSG00000230585	3	0	0	1	0
ENSG00000237130	0	0	0	0	0
ENSG00000123080	607	206	942	1416	1151
ENSG00000265538	0	0	0	0	0
ENSG00000204006	0	0	0	0	0
ENSG00000200262	0	0	0	0	0
ENSG00000213478	1	0	1	1	1
ENSG00000239101	0	0	0	0	0
ENSG00000221492	0	0	0	1	0
ENSG00000203356	5	2	1	9	5
ENSG00000238618	0	0	0	0	0
ENSG00000123091	2855	1314	3638	7488	5153
ENSG00000233406	0	1	6	5	1
ENSG00000236434	2	1	1	0	4
ENSG00000085831	29	17	60	94	108
ENSG00000261664	1	0	0	2	0
ENSG00000085832	1691	970	2191	4494	2969
ENSG00000232027	4	3	6	7	6
ENSG00000206595	0	1	2	1	0
ENSG00000238140	2	2	3	3	3
ENSG00000227070	5	2	4	3	5
ENSG00000252032	0	0	0	0	0
ENSG00000227742	0	1	0	0	1
ENSG00000117859	1201	683	1878	5645	3798
ENSG00000236973	0	0	0	2	2
ENSG00000232846	0	0	0	1	0
ENSG00000212624	0	2	0	0	0
ENSG00000078618	2832	1167	3652	9380	5657
ENSG00000266993	388	186	576	1561	816
ENSG00000272175	1	0	2	4	2
ENSG00000212076	0	0	0	0	0
ENSG00000230604	0	2	0	1	0
ENSG00000212174	0	0	0	0	0
ENSG00000265769	0	0	0	0	0
ENSG00000169213	618	426	561	6161	1749
ENSG00000229032	0	0	0	2	0
ENSG00000264613	0	0	0	0	0
ENSG00000117862	1320	503	1861	3930	1992
ENSG00000198841	188	60	275	657	295
ENSG00000223390	78	37	95	184	109
ENSG00000228369	0	1	0	0	2
ENSG00000134717	766	303	996	2571	1263
ENSG00000157077	445	213	710	1530	861
ENSG00000241745	0	0	0	0	0
ENSG00000228407	4	2	11	8	7
ENSG00000223429	0	0	1	2	4
ENSG00000224255	0	0	1	0	1
ENSG00000236004	0	0	0	0	0
ENSG00000237663	0	0	0	0	0
ENSG00000213735	0	0	2	0	0
ENSG00000154222	870	420	1532	2854	1558
ENSG00000272100	152	49	224	501	190
ENSG00000224680	2	2	6	1	7
ENSG00000085840	158	36	199	227	340
ENSG00000134748	548	256	944	1950	1216
ENSG00000134744	380	199	472	942	884
ENSG00000239063	1	0	0	1	0
ENSG00000272371	1	0	0	0	0
ENSG00000236290	0	0	0	0	0
ENSG00000116157	213	153	478	871	158
ENSG00000182183	0	0	0	1	0
ENSG00000162377	191	63	248	729	449
ENSG00000233664	0	0	0	0	0
ENSG00000239640	0	0	0	1	0
ENSG00000162378	663	357	1143	2464	2033
ENSG00000252018	0	0	0	0	0
ENSG00000228929	9	3	6	33	7
ENSG00000206627	0	0	0	1	1
ENSG00000203995	1	2	1	117	68
ENSG00000242391	0	0	0	9	7
ENSG00000121310	32	74	79	731	488
ENSG00000230953	2	0	0	6	4
ENSG00000231866	0	0	0	0	1
ENSG00000116171	1543	828	2388	6461	3598
ENSG00000264834	0	0	0	0	0
ENSG00000266188	0	0	0	0	0
ENSG00000265815	0	0	0	0	0
ENSG00000237279	0	0	0	0	0
ENSG00000236360	1	1	2	15	9
ENSG00000226147	1	0	0	1	2
ENSG00000174348	0	0	3	140	32
ENSG00000232993	0	0	0	29	7
ENSG00000227644	0	0	0	5	0
ENSG00000162383	0	0	0	5	0
ENSG00000235563	0	0	0	0	0
ENSG00000157184	350	135	469	863	483
ENSG00000236723	144	51	179	306	172
ENSG00000162384	843	329	1234	3117	1241
ENSG00000259818	1	0	1	0	0
ENSG00000162385	876	402	1477	3742	1176
ENSG00000226754	29	16	56	69	43
ENSG00000270172	75	33	161	189	180
ENSG00000157193	526	160	721	1196	1538
ENSG00000234578	1	1	0	2	0
ENSG00000228838	28	11	32	53	104
ENSG00000225030	0	0	3	4	3
ENSG00000232762	3	0	3	3	3
ENSG00000225675	0	0	5	4	5
ENSG00000226938	0	0	0	0	0
ENSG00000230138	0	2	0	0	1
ENSG00000236253	0	0	0	0	0
ENSG00000143006	0	0	0	0	0
ENSG00000174332	0	0	0	0	0
ENSG00000239007	0	0	0	0	0
ENSG00000058804	409	95	372	901	1162
ENSG00000201003	0	0	0	1	0
ENSG00000264454	0	0	0	0	0
ENSG00000229687	0	0	0	0	0
ENSG00000058799	233	103	308	838	344
ENSG00000211452	2	0	3	5	1
ENSG00000081870	347	145	503	1245	536
ENSG00000116212	603	171	499	1579	831
ENSG00000219102	3	0	2	6	6
ENSG00000203985	0	0	0	0	1
ENSG00000197015	0	0	0	0	0
ENSG00000272091	49	20	62	92	80
ENSG00000116209	2386	899	2795	7096	3940
ENSG00000203276	4	1	3	3	9
ENSG00000116205	144	72	285	473	388
ENSG00000264208	0	0	0	0	0
ENSG00000225183	0	0	0	0	1
ENSG00000237611	12	11	20	43	19
ENSG00000212670	15	9	23	62	14
ENSG00000157211	1	0	0	4	0
ENSG00000256407	0	0	2	2	3
ENSG00000248835	40	24	70	151	99
ENSG00000215883	34	21	50	116	114
ENSG00000116221	1409	523	1694	5141	2376
ENSG00000157216	713	426	1520	6151	2391
ENSG00000198711	1	1	3	3	5
ENSG00000225632	0	0	0	1	0
ENSG00000232245	0	0	0	0	0
ENSG00000265404	0	0	0	0	0
ENSG00000235741	0	0	0	0	0
ENSG00000237173	0	0	0	0	0
ENSG00000252646	0	0	0	1	0
ENSG00000227453	0	0	0	0	0
ENSG00000162390	277	88	472	332	314
ENSG00000162391	86	42	237	138	112
ENSG00000230728	0	1	0	1	0
ENSG00000271723	0	0	1	1	0
ENSG00000184313	0	4	6	5	0
ENSG00000243725	37	16	72	161	112
ENSG00000162396	48	17	73	194	98
ENSG00000006555	0	0	0	0	0
ENSG00000237453	0	0	0	0	0
ENSG00000162398	0	0	2	0	2
ENSG00000116133	9286	3031	12837	14955	21721
ENSG00000242396	522	120	539	699	1515
ENSG00000233203	0	2	3	0	3
ENSG00000143001	0	1	0	1	0
ENSG00000233271	0	0	0	0	0
ENSG00000162399	0	0	0	0	1
ENSG00000169174	15	7	32	28	32
ENSG00000162402	847	425	1247	1435	1366
ENSG00000231090	0	0	1	0	0
ENSG00000231095	0	0	0	0	0
ENSG00000265822	0	0	0	0	0
ENSG00000231900	0	0	0	0	0
ENSG00000232198	0	0	0	0	0
ENSG00000199831	0	0	0	0	0
ENSG00000252162	0	0	0	0	0
ENSG00000272051	0	0	0	0	0
ENSG00000234810	0	0	0	0	3
ENSG00000233147	0	0	0	2	0
ENSG00000230250	0	0	0	0	0
ENSG00000227104	0	0	0	0	0
ENSG00000233079	0	0	0	0	0
ENSG00000235612	0	0	0	0	0
ENSG00000229871	0	0	0	0	1
ENSG00000260971	1	0	2	5	4
ENSG00000223307	0	0	0	0	0
ENSG00000223956	0	0	5	0	1
ENSG00000162407	648	111	648	1380	1908
ENSG00000236776	0	0	1	0	0
ENSG00000224980	0	0	0	0	0
ENSG00000225475	0	0	1	1	0
ENSG00000162409	26	8	36	21	118
ENSG00000187889	0	0	0	0	1
ENSG00000229913	0	0	0	0	0
ENSG00000157131	0	0	0	0	0
ENSG00000021852	0	0	0	1	0
ENSG00000236341	0	0	0	0	0
ENSG00000221591	0	0	0	0	0
ENSG00000173406	2	0	5	2	0
ENSG00000227935	0	0	0	1	0
ENSG00000236888	0	0	0	0	0
ENSG00000238773	0	0	0	0	0
ENSG00000226759	0	0	0	0	0
ENSG00000229887	1	0	2	1	0
ENSG00000223416	0	0	1	3	0
ENSG00000235038	0	0	0	0	0
ENSG00000230546	0	0	0	0	0
ENSG00000233216	0	0	0	0	0
ENSG00000162600	136	66	214	350	204
ENSG00000270209	0	0	0	0	0
ENSG00000264128	0	0	0	0	0
ENSG00000184292	308	212	379	1223	442
ENSG00000185839	0	1	7	8	6
ENSG00000162601	398	197	576	781	902
ENSG00000222168	0	0	0	0	0
ENSG00000264081	0	0	1	0	2
ENSG00000177606	3815	1711	4765	12176	5383
ENSG00000234807	0	2	0	4	4
ENSG00000272226	0	0	2	1	1
ENSG00000231740	0	0	0	0	0
ENSG00000232453	5	0	5	22	9
ENSG00000228121	0	0	1	1	0
ENSG00000230812	3	3	8	27	8
ENSG00000241042	0	0	0	0	0
ENSG00000235215	0	0	0	0	0
ENSG00000237352	0	0	4	1	3
ENSG00000224609	0	0	1	0	0
ENSG00000270457	0	0	0	1	0
ENSG00000172456	95	55	115	266	113
ENSG00000266150	0	0	0	0	1
ENSG00000226883	0	0	0	0	0
ENSG00000231816	0	0	0	0	0
ENSG00000134709	4	0	0	1	2
ENSG00000134716	2	0	1	0	1
ENSG00000265535	0	0	0	0	0
ENSG00000162598	0	0	0	2	0
ENSG00000229332	0	0	0	0	0
ENSG00000238242	0	0	0	0	0
ENSG00000226476	0	2	0	0	0
ENSG00000231252	1	0	3	0	0
ENSG00000162599	1031	595	1620	2866	1264
ENSG00000237928	3	1	4	8	3
ENSG00000263380	0	0	0	0	0
ENSG00000270742	3	0	2	1	3
ENSG00000237853	1	0	3	1	1
ENSG00000264551	0	0	0	0	0
ENSG00000223920	0	0	0	1	0
ENSG00000162604	413	111	399	1080	651
ENSG00000271200	1	0	8	3	5
ENSG00000132849	89	61	115	124	175
ENSG00000200575	0	0	0	0	0
ENSG00000212360	0	0	0	0	0
ENSG00000236646	0	0	0	0	0
ENSG00000242860	0	0	0	0	0
ENSG00000263908	0	0	0	0	0
ENSG00000234204	0	0	0	0	0
ENSG00000234088	0	0	0	0	0
ENSG00000240563	0	0	0	1	0
ENSG00000237227	0	0	0	0	0
ENSG00000200174	0	0	0	0	0
ENSG00000132854	0	0	2	2	1
ENSG00000201153	0	0	0	0	0
ENSG00000162607	638	213	933	1815	1814
ENSG00000116641	136	67	254	885	756
ENSG00000270549	0	0	1	0	0
ENSG00000132855	0	1	0	1	1
ENSG00000269624	0	5	0	0	1
ENSG00000213703	0	0	3	2	0
ENSG00000235545	0	0	0	5	2
ENSG00000125703	166	55	271	596	406
ENSG00000234318	1	0	0	0	0
ENSG00000237163	0	0	0	0	0
ENSG00000229537	0	0	0	0	0
ENSG00000227485	0	0	0	0	0
ENSG00000229225	0	0	0	0	0
ENSG00000203605	0	0	0	0	0
ENSG00000271593	0	0	0	0	0
ENSG00000224209	0	0	0	0	2
ENSG00000228734	0	0	0	0	0
ENSG00000223683	0	0	0	1	0
ENSG00000230798	0	0	0	1	1
ENSG00000187140	0	0	0	0	0
ENSG00000252784	0	0	0	1	0
ENSG00000236674	0	0	0	0	0
ENSG00000088035	248	100	300	681	466
ENSG00000142856	256	119	377	601	537
ENSG00000203965	74	39	120	204	157
ENSG00000264271	0	0	0	0	0
ENSG00000251720	0	1	1	1	0
ENSG00000116652	1	0	0	0	6
ENSG00000079739	413	94	347	552	456
ENSG00000244256	0	0	2	0	1
ENSG00000185483	2	4	14	839	5
ENSG00000177452	0	0	0	0	0
ENSG00000228056	0	0	0	1	0
ENSG00000207190	0	0	0	0	0
ENSG00000200508	0	0	0	0	0
ENSG00000223949	0	0	0	5	2
ENSG00000177414	2	0	3	1	0
ENSG00000238653	0	0	0	0	0
ENSG00000158966	316	166	416	379	480
ENSG00000264470	0	0	0	0	0
ENSG00000162437	586	294	1138	1485	1674
ENSG00000162434	4749	1992	7293	26670	24835
ENSG00000234784	0	1	1	0	0
ENSG00000233877	1	0	1	0	0
ENSG00000226891	0	6	5	10	2
ENSG00000185031	0	0	0	0	0
ENSG00000272506	0	1	0	0	0
ENSG00000212257	0	0	4	0	0
ENSG00000265996	0	0	4	1	5
ENSG00000199135	1	0	0	0	0
ENSG00000231485	2	1	3	0	3
ENSG00000235804	0	0	0	0	0
ENSG00000234496	0	0	0	0	0
ENSG00000162433	272	191	281	237	210
ENSG00000231622	0	0	0	0	0
ENSG00000116675	235	88	277	174	314
ENSG00000229294	0	0	1	1	0
ENSG00000234144	0	0	1	0	0
ENSG00000222624	0	0	0	0	0
ENSG00000116678	1298	336	1289	1346	1777
ENSG00000213625	2486	1206	3210	5672	3980
ENSG00000237852	1	1	1	4	3
ENSG00000238931	0	0	3	0	1
ENSG00000224570	0	0	4	1	0
ENSG00000239319	0	0	0	0	0
ENSG00000184588	3174	583	3119	2799	3354
ENSG00000227466	0	0	0	0	0
ENSG00000223152	0	0	0	0	0
ENSG00000118473	489	280	682	763	571
ENSG00000264720	1	4	2	1	1
ENSG00000248458	33	12	53	92	42
ENSG00000221655	0	0	0	1	1
ENSG00000152760	5	0	10	137	59
ENSG00000172410	0	0	0	1	0
ENSG00000152763	23	13	29	69	26
ENSG00000231080	0	1	1	1	3
ENSG00000198160	643	343	967	2467	1766
ENSG00000116704	130	42	215	567	401
ENSG00000203963	0	0	0	1	0
ENSG00000252433	0	0	0	0	0
ENSG00000162594	0	0	0	1	1
ENSG00000253074	0	0	0	0	0
ENSG00000221733	0	0	0	1	0
ENSG00000252116	0	0	0	1	0
ENSG00000228523	0	0	0	0	0
ENSG00000081985	1	0	5	4	3
ENSG00000142864	6527	2546	8494	21640	14830
ENSG00000223263	0	0	3	3	2
ENSG00000235200	0	0	0	1	0
ENSG00000207504	0	0	0	0	0
ENSG00000238139	0	0	0	0	0
ENSG00000242482	0	0	0	0	1
ENSG00000232048	0	0	0	1	0
ENSG00000116717	906	487	1414	5366	1773
ENSG00000172380	3633	1847	4266	14932	8203
ENSG00000238778	0	0	0	0	0
ENSG00000232284	80	53	140	459	157
ENSG00000235055	0	0	1	0	1
ENSG00000162595	4	4	14	93	6
ENSG00000228431	0	0	0	0	1
ENSG00000263542	0	0	0	0	0
ENSG00000116729	1278	624	2032	7344	3705
ENSG00000234383	0	0	3	5	7
ENSG00000221203	0	0	0	0	0
ENSG00000229133	0	0	0	4	1
ENSG00000225242	0	0	0	0	0
ENSG00000237622	0	0	0	0	0
ENSG00000229440	0	0	0	0	0
ENSG00000116745	0	0	0	0	0
ENSG00000024526	407	96	487	846	1035
ENSG00000233589	44	14	50	70	117
ENSG00000234264	5	2	9	11	16
ENSG00000225167	0	0	0	1	0
ENSG00000223883	0	0	0	0	0
ENSG00000235446	0	0	0	0	0
ENSG00000229639	0	0	0	0	0
ENSG00000033122	27	8	15	32	22
ENSG00000270615	0	0	0	0	0
ENSG00000240692	0	0	0	0	0
ENSG00000229359	0	0	0	0	0
ENSG00000237919	0	0	0	0	0
ENSG00000066557	374	149	479	1179	910
ENSG00000244389	0	0	0	0	0
ENSG00000116754	2232	1335	3955	10166	4943
ENSG00000228988	0	0	0	0	0
ENSG00000118454	315	131	472	1265	959
ENSG00000197568	42	17	41	122	23
ENSG00000226088	0	0	2	2	0
ENSG00000116761	37	5	45	87	83
ENSG00000271992	1	0	3	5	1
ENSG00000233020	0	0	0	0	0
ENSG00000237033	0	0	0	0	0
ENSG00000229051	0	0	0	0	1
ENSG00000226208	0	0	0	1	0
ENSG00000050628	0	0	0	0	1
ENSG00000235782	0	0	0	0	0
ENSG00000269933	0	0	0	0	0
ENSG00000235079	106	52	142	438	289
ENSG00000132485	858	438	1187	3545	2243
ENSG00000207721	0	2	2	3	7
ENSG00000229956	6	1	9	10	7
ENSG00000264239	0	0	0	0	0
ENSG00000237726	0	0	0	0	0
ENSG00000226324	0	0	0	1	0
ENSG00000172260	4	40	41	1474	44
ENSG00000231985	0	0	0	0	0
ENSG00000271618	0	0	0	0	0
ENSG00000228853	0	0	0	0	0
ENSG00000233994	0	2	1	1	5
ENSG00000227207	0	0	0	0	0
ENSG00000212366	0	0	0	0	0
ENSG00000225087	0	0	0	0	0
ENSG00000227016	0	0	0	0	0
ENSG00000229636	0	0	1	2	0
ENSG00000251825	0	0	0	0	0
ENSG00000233973	0	0	0	0	0
ENSG00000223479	0	0	0	0	0
ENSG00000252005	0	0	0	2	0
ENSG00000162620	7	5	7	5	4
ENSG00000254685	140	53	243	382	362
ENSG00000259030	1	1	3	5	3
ENSG00000116783	0	0	0	0	0
ENSG00000237324	0	1	0	1	0
ENSG00000233894	0	0	0	2	0
ENSG00000162621	0	0	0	0	0
ENSG00000178965	1	0	1	0	1
ENSG00000234497	0	0	0	1	0
ENSG00000272864	0	1	3	3	2
ENSG00000116791	610	293	499	1170	882
ENSG00000162623	324	121	455	820	838
ENSG00000229943	0	1	0	0	0
ENSG00000261213	0	0	0	0	0
ENSG00000224127	0	0	0	0	0
ENSG00000162624	0	0	0	1	0
ENSG00000224149	0	0	0	0	0
ENSG00000206999	0	0	0	0	0
ENSG00000137968	28	22	27	53	15
ENSG00000224493	0	0	0	0	0
ENSG00000252338	0	0	0	0	0
ENSG00000213579	0	0	0	1	0
ENSG00000230863	0	0	0	0	0
ENSG00000178193	0	0	0	0	0
ENSG00000117054	739	210	737	1126	1401
ENSG00000181227	6	1	9	4	9
ENSG00000137955	1009	481	1435	3809	1438
ENSG00000206620	0	0	0	0	0
ENSG00000207241	0	0	0	0	0
ENSG00000201487	0	0	0	0	0
ENSG00000057468	7	0	4	1	0
ENSG00000266832	0	0	0	0	0
ENSG00000154007	0	0	0	1	0
ENSG00000225605	0	0	0	0	0
ENSG00000230027	0	0	0	0	0
ENSG00000184005	1403	420	1623	1869	1969
ENSG00000223905	1	3	1	0	0
ENSG00000272855	6	0	2	5	5
ENSG00000226415	18	12	14	78	26
ENSG00000264686	0	0	0	0	0
ENSG00000199921	0	0	0	0	0
ENSG00000237552	0	0	0	0	0
ENSG00000117069	0	0	0	1	0
ENSG00000221720	0	0	0	0	0
ENSG00000230498	0	0	0	1	0
ENSG00000142892	814	321	951	2682	1539
ENSG00000226084	30	16	52	155	46
ENSG00000228187	0	0	0	0	0
ENSG00000154027	887	224	626	3017	136
ENSG00000233099	1	0	0	1	0
ENSG00000221664	0	0	0	0	0
ENSG00000251767	0	0	0	0	1
ENSG00000036549	567	251	716	1555	1228
[truncated: 61,110 more rows]

## Sheet: raw_counts 4vs5
	J-collapse	K-collapse	L-collapse	M-collapse
ENSG00000223972	0	0	0	0
ENSG00000227232	314	181	243	174
ENSG00000243485	0	0	0	0
ENSG00000237613	0	0	0	0
ENSG00000268020	0	0	0	0
ENSG00000240361	0	0	0	0
ENSG00000186092	0	0	0	0
ENSG00000238009	1	1	2	0
ENSG00000239945	0	0	0	0
ENSG00000233750	2	10	1	4
ENSG00000237683	2	126	5	78
ENSG00000268903	3	4	0	3
ENSG00000269981	0	0	0	0
ENSG00000239906	0	1	0	2
ENSG00000241860	2	13	6	4
ENSG00000222623	0	0	0	0
ENSG00000241599	1	0	0	0
ENSG00000228463	10	38	5	40
ENSG00000241670	0	0	0	0
ENSG00000237094	2	8	3	3
ENSG00000250575	3	0	4	6
ENSG00000233653	0	3	1	0
ENSG00000224813	0	0	0	0
ENSG00000235249	0	0	0	0
ENSG00000269732	0	0	0	0
ENSG00000256186	0	0	0	0
ENSG00000236601	2	2	2	0
ENSG00000236743	0	0	0	0
ENSG00000236679	1	3	3	4
ENSG00000231709	0	0	0	1
ENSG00000235146	0	0	0	0
ENSG00000239664	0	0	0	0
ENSG00000230021	1	3	1	0
ENSG00000223659	0	0	0	0
ENSG00000225972	5	3	0	2
ENSG00000225630	117	126	46	82
ENSG00000237973	278	313	191	282
ENSG00000229344	9	9	2	6
ENSG00000240409	1	2	2	1
ENSG00000248527	6256	5702	3593	3599
ENSG00000198744	8	6	3	1
ENSG00000268663	0	1	0	0
ENSG00000185097	0	0	0	0
ENSG00000229376	0	0	0	2
ENSG00000224956	22	25	3	22
ENSG00000235373	0	2	3	6
ENSG00000223181	0	0	0	0
ENSG00000240618	5	1	0	1
ENSG00000229905	0	0	0	0
ENSG00000228327	9	19	10	6
ENSG00000237491	12	21	11	17
ENSG00000230092	2	5	2	4
ENSG00000269831	0	1	0	1
ENSG00000240453	0	1	0	1
ENSG00000177757	5	1	5	2
ENSG00000225880	6	23	13	12
ENSG00000228794	224	276	163	216
ENSG00000230368	0	0	0	0
ENSG00000234711	0	0	0	0
ENSG00000269308	0	0	0	0
ENSG00000272438	0	0	1	0
ENSG00000230699	1	0	0	0
ENSG00000241180	0	0	0	0
ENSG00000223764	2	0	38	18
ENSG00000187634	601	317	441	242
ENSG00000268179	0	0	10	1
ENSG00000188976	2999	2396	2592	2080
ENSG00000187961	350	396	278	282
ENSG00000187583	55	45	43	39
ENSG00000187642	27	16	11	3
ENSG00000272512	9	8	2	4
ENSG00000188290	654	291	348	68
ENSG00000231702	3	0	0	0
ENSG00000224969	0	0	0	1
ENSG00000187608	1697	621	1046	510
ENSG00000188157	7763	6878	4353	4042
ENSG00000242590	0	0	0	0
ENSG00000217801	24	56	13	16
ENSG00000273443	1	3	1	5
ENSG00000237330	0	0	0	0
ENSG00000131591	353	323	242	211
ENSG00000223823	0	0	0	0
ENSG00000207730	0	0	0	0
ENSG00000207607	0	0	0	0
ENSG00000198976	0	0	0	0
ENSG00000272141	0	0	0	0
ENSG00000205231	0	0	0	0
ENSG00000162571	0	1	1	0
ENSG00000186891	0	1	0	0
ENSG00000186827	62	48	2	4
ENSG00000078808	10978	6380	9763	7269
ENSG00000176022	1533	913	1145	797
ENSG00000184163	14	6	8	6
ENSG00000260179	5	7	2	1
ENSG00000160087	2419	1937	1877	1634
ENSG00000230415	7	8	6	5
ENSG00000162572	56	77	51	32
ENSG00000131584	1283	1114	984	1000
ENSG00000169972	590	366	435	216
ENSG00000127054	3418	2873	2598	2307
ENSG00000240731	30	28	24	42
ENSG00000224051	1924	1365	1202	1094
ENSG00000169962	41	30	21	10
ENSG00000107404	1936	1323	1223	715
ENSG00000162576	27	44	52	38
ENSG00000175756	3703	2164	2581	1758
ENSG00000223663	0	1	1	0
ENSG00000221978	2702	4126	2728	3238
ENSG00000224870	836	599	660	551
ENSG00000242485	2054	1348	1501	1390
ENSG00000264293	0	0	0	0
ENSG00000272455	28	24	43	38
ENSG00000235098	7	12	4	7
ENSG00000225905	0	1	1	2
ENSG00000205116	0	0	0	0
ENSG00000225285	0	9	2	5
ENSG00000179403	203	259	186	375
ENSG00000215915	2	2	1	0
ENSG00000160072	946	979	734	696
ENSG00000197785	1671	1461	1196	1107
ENSG00000205090	82	65	70	52
ENSG00000160075	3608	2375	2630	2314
ENSG00000215791	0	0	0	0
ENSG00000215014	8	9	15	17
ENSG00000236684	0	0	0	0
ENSG00000228594	82	44	32	27
ENSG00000272106	63	60	66	73
ENSG00000197530	1426	969	1068	764
ENSG00000189409	0	0	0	0
ENSG00000248333	1496	1067	1141	908
ENSG00000272004	261	175	259	188
ENSG00000189339	1103	1182	1279	1347
ENSG00000269737	7	38	24	28
ENSG00000269227	3	16	9	8
ENSG00000215914	6	0	1	5
ENSG00000008128	651	554	467	499
ENSG00000268575	142	63	182	68
ENSG00000227775	108	161	135	199
ENSG00000215790	101	74	114	99
ENSG00000008130	1511	1902	1440	1947
ENSG00000078369	13834	14545	11968	14736
ENSG00000231050	1	4	5	2
ENSG00000169885	1	5	3	3
ENSG00000178821	1	11	6	7
ENSG00000142609	0	1	2	2
ENSG00000233542	0	3	0	0
ENSG00000187730	0	3	0	0
ENSG00000226969	0	0	0	0
ENSG00000067606	188	109	129	86
ENSG00000271806	1	0	3	1
ENSG00000182873	5	5	7	4
ENSG00000162585	1609	808	1076	641
ENSG00000269554	45	58	49	60
ENSG00000203301	20	16	14	13
ENSG00000243558	0	0	0	0
ENSG00000234396	7	7	1	3
ENSG00000157933	3050	3511	3171	4030
ENSG00000116151	49	56	40	28
ENSG00000272161	0	0	0	0
ENSG00000269753	0	0	0	0
ENSG00000269896	9	4	4	5
ENSG00000238240	0	0	0	0
ENSG00000272420	3	3	1	0
ENSG00000271921	5	3	5	2
ENSG00000271847	2	3	3	1
ENSG00000178642	29	33	27	35
ENSG00000157916	4051	3375	3841	3406
ENSG00000157911	1451	988	1119	816
ENSG00000149527	1	3	1	0
ENSG00000224387	0	0	0	0
ENSG00000229393	0	0	0	0
ENSG00000157881	636	570	669	595
ENSG00000197921	0	0	0	0
ENSG00000272449	33	45	36	28
ENSG00000238164	368	454	215	325
ENSG00000157873	1717	1907	1012	1181
ENSG00000225931	1	3	1	0
ENSG00000228037	5	6	2	0
ENSG00000157870	2708	2152	1746	1412
ENSG00000142606	896	574	532	315
ENSG00000237058	0	0	0	1
ENSG00000215912	3	2	0	9
ENSG00000233234	0	0	0	0
ENSG00000231630	0	0	0	0
ENSG00000169717	0	0	0	0
ENSG00000177133	0	1	0	0
ENSG00000256761	0	0	0	0
ENSG00000142611	0	2	3	1
ENSG00000226286	0	0	0	0
ENSG00000272235	0	0	0	0
ENSG00000130762	2	8	5	5
ENSG00000272088	1	1	0	2
ENSG00000162591	1721	1749	1430	1090
ENSG00000207776	0	0	0	0
ENSG00000238260	5	15	6	23
ENSG00000158109	2998	2333	2606	2483
ENSG00000116213	496	482	402	420
ENSG00000078900	22	15	9	9
ENSG00000227589	1	0	0	0
ENSG00000235131	0	0	0	0
ENSG00000227372	489	607	428	543
ENSG00000162592	0	0	0	1
ENSG00000235169	17	0	12	11
ENSG00000130764	1104	1121	1086	1187
ENSG00000266075	0	0	0	2
ENSG00000272153	155	166	152	147
ENSG00000116198	1112	1124	953	1126
ENSG00000169598	158	165	122	184
ENSG00000264428	0	0	0	0
ENSG00000198912	560	738	563	696
ENSG00000236423	10	6	5	12
ENSG00000233304	0	1	0	0
ENSG00000226374	0	0	0	0
ENSG00000229280	0	0	0	0
ENSG00000235054	0	0	0	0
ENSG00000227169	0	0	0	0
ENSG00000232596	0	0	0	0
ENSG00000196581	1	0	0	0
ENSG00000231510	0	1	0	0
ENSG00000260972	0	0	0	1
ENSG00000264341	0	0	0	0
ENSG00000236948	0	0	0	0
ENSG00000216045	0	0	0	0
ENSG00000264101	0	0	0	0
ENSG00000131697	216	311	213	319
ENSG00000266687	0	0	0	0
ENSG00000069424	105	129	108	106
ENSG00000268332	11	11	9	10
ENSG00000116254	2	5	4	2
ENSG00000116251	18684	10675	12937	9664
ENSG00000226944	2	5	6	1
ENSG00000158286	164	147	109	86
ENSG00000116237	3066	3705	2330	3403
ENSG00000225077	8	4	5	7
ENSG00000173673	0	0	0	0
ENSG00000158292	227	46	223	95
ENSG00000097021	2693	2351	1890	1736
ENSG00000271746	27	26	29	31
ENSG00000069812	505	221	208	103
ENSG00000187017	154	141	84	48
ENSG00000265392	0	0	0	0
ENSG00000231868	4	0	0	0
ENSG00000215788	540	778	369	304
ENSG00000171680	1923	2429	1325	1279
ENSG00000162408	745	1114	679	1079
ENSG00000253022	1	0	0	0
ENSG00000229519	8	5	8	6
ENSG00000173662	2	5	0	1
ENSG00000204859	386	316	289	216
ENSG00000162413	819	916	731	898
ENSG00000116273	740	680	675	674
ENSG00000041988	1268	877	981	902
ENSG00000007923	1410	1424	1278	1535
ENSG00000228750	0	0	0	0
ENSG00000239166	0	0	0	0
ENSG00000237436	8	8	7	5
ENSG00000171735	1321	933	1880	1043
ENSG00000227950	0	0	1	0
ENSG00000237365	0	0	0	0
ENSG00000207056	0	0	0	0
ENSG00000237402	0	1	3	0
ENSG00000237728	0	1	0	0
ENSG00000225126	0	0	0	0
ENSG00000270171	0	0	0	0
ENSG00000270035	0	1	0	0
ENSG00000269978	1	0	0	0
ENSG00000049245	4804	6292	4311	6533
ENSG00000269925	12	14	6	10
ENSG00000049246	110	483	76	455
ENSG00000236266	13	54	4	42
ENSG00000049247	13	124	5	113
ENSG00000049249	4	9	2	4
ENSG00000270330	0	1	0	0
ENSG00000116288	7952	5301	6728	5219
ENSG00000200344	0	2	0	4
ENSG00000116285	803	403	1230	927
ENSG00000238290	3	2	7	5
ENSG00000232848	0	3	1	1
ENSG00000229305	0	0	0	0
ENSG00000200975	0	0	0	1
ENSG00000227634	0	0	0	0
ENSG00000233645	0	0	0	0
ENSG00000265414	0	0	0	0
ENSG00000251977	1	0	0	0
ENSG00000162426	90	56	69	55
ENSG00000252254	1	0	0	0
ENSG00000142599	3325	4121	3305	3966
ENSG00000232912	3	4	3	2
ENSG00000221083	5	0	3	0
ENSG00000270282	1	4	2	0
ENSG00000234619	0	1	0	0
ENSG00000224315	1	3	0	2
ENSG00000222511	1	1	0	0
ENSG00000226545	1	1	1	0
ENSG00000228423	2	1	4	2
ENSG00000229716	0	0	0	0
ENSG00000074800	41417	43868	33539	40737
ENSG00000236269	1	9	2	2
ENSG00000230679	3	5	6	5
ENSG00000201725	0	0	0	0
ENSG00000238249	0	1	0	0
ENSG00000232208	0	0	0	0
ENSG00000232663	0	0	0	0
ENSG00000131686	0	0	0	0
ENSG00000265141	0	0	0	0
ENSG00000197241	0	2	0	0
ENSG00000142583	0	0	1	1
ENSG00000252404	0	0	0	0
ENSG00000180758	125	117	147	130
ENSG00000207865	1	3	1	3
ENSG00000228526	60	47	47	33
ENSG00000234546	271	127	176	98
ENSG00000049239	3010	2230	3124	2382
ENSG00000252841	0	0	0	0
ENSG00000171621	1610	541	1522	608
ENSG00000235263	3	0	0	0
ENSG00000171612	291	331	302	303
ENSG00000231181	1	0	0	1
ENSG00000188807	432	476	306	392
ENSG00000171608	1031	540	721	739
ENSG00000179840	0	0	0	0
ENSG00000233268	0	0	0	0
ENSG00000231789	9	11	19	5
ENSG00000171603	8083	6163	6662	6714
ENSG00000271264	0	0	0	2
ENSG00000178585	1748	1569	1126	1106
ENSG00000223989	431	392	246	270
ENSG00000162441	535	673	449	652
ENSG00000228150	18	11	8	8
ENSG00000173614	418	414	426	324
ENSG00000202415	5	8	2	3
ENSG00000265521	0	0	1	0
ENSG00000241326	0	0	0	0
ENSG00000162444	1	3	0	2
ENSG00000225786	0	0	0	0
ENSG00000130939	1592	2296	1696	3098
ENSG00000224340	1	1	1	1
ENSG00000233623	0	0	0	3
ENSG00000201746	0	0	0	0
ENSG00000054523	1973	2347	1999	3089
ENSG00000264881	0	0	0	0
ENSG00000199562	15	5	7	0
ENSG00000264501	0	0	0	0
ENSG00000265945	3	0	2	0
ENSG00000142657	11410	14772	8698	12506
ENSG00000271989	41	74	26	41
ENSG00000175279	193	200	101	127
ENSG00000251503	0	0	0	0
ENSG00000241563	10	8	8	4
ENSG00000160049	3619	2699	2558	2253
ENSG00000203469	521	302	288	272
ENSG00000142655	1269	995	984	904
ENSG00000243267	0	0	0	0
ENSG00000130940	156	305	53	115
ENSG00000272078	104	226	32	70
ENSG00000225158	0	0	0	0
ENSG00000175262	1	0	0	0
ENSG00000215785	1	1	0	0
ENSG00000264181	0	0	0	0
ENSG00000207213	0	0	0	0
ENSG00000120948	3618	4564	3608	4858
ENSG00000009724	29	52	32	42
ENSG00000271895	44	58	40	35
ENSG00000116649	3797	2682	2945	2391
ENSG00000171824	2559	2808	2200	2658
ENSG00000226849	1183	963	822	794
ENSG00000230337	95	119	89	149
ENSG00000198793	1946	2710	1980	3051
ENSG00000225602	37	79	63	84
ENSG00000253086	0	0	0	0
ENSG00000271794	0	0	0	0
ENSG00000171819	1	1	1	1
ENSG00000207451	0	1	0	0
ENSG00000238173	0	0	0	0
ENSG00000120942	539	508	382	355
ENSG00000238199	1	2	0	1
ENSG00000224338	0	0	0	0
ENSG00000204624	0	1	6	2
ENSG00000235643	0	0	0	0
ENSG00000116661	27	13	16	9
ENSG00000132879	434	193	324	227
ENSG00000116663	125	49	113	53
ENSG00000116670	970	618	638	536
ENSG00000162490	32	2	38	54
ENSG00000177674	1041	810	708	629
ENSG00000215910	270	463	290	483
ENSG00000177553	0	0	1	0
ENSG00000177000	999	1604	1075	1570
ENSG00000011021	590	1424	803	1439
ENSG00000242349	37	116	48	95
ENSG00000175206	31	82	22	70
ENSG00000120937	0	1	0	0
ENSG00000224904	0	2	0	0
ENSG00000199347	0	0	2	3
ENSG00000201801	2	2	3	4
ENSG00000116685	3141	2413	2638	2170
ENSG00000083444	14978	7151	13409	8251
ENSG00000116688	2658	2803	2726	3352
ENSG00000270914	0	1	0	0
ENSG00000116691	765	571	532	517
ENSG00000202461	2	4	0	4
ENSG00000243539	0	0	0	0
ENSG00000120949	3	12	54	27
ENSG00000201135	0	0	0	0
ENSG00000227875	1	0	0	0
ENSG00000028137	1610	1662	3003	2838
ENSG00000263676	0	0	0	0
ENSG00000225196	0	0	0	0
ENSG00000252969	0	0	0	1
ENSG00000048707	1070	1258	1144	1558
ENSG00000239149	5	4	5	2
ENSG00000229484	0	0	0	1
ENSG00000162496	847	584	799	679
ENSG00000221340	1	2	1	4
ENSG00000272482	5	9	5	2
ENSG00000204518	0	1	0	0
ENSG00000226166	0	0	0	0
ENSG00000188984	0	1	1	0
ENSG00000238771	0	0	0	0
ENSG00000157330	0	1	0	0
ENSG00000116726	0	0	0	0
ENSG00000116721	0	1	0	0
ENSG00000228338	0	0	0	0
ENSG00000204513	0	0	0	0
ENSG00000231103	0	0	0	0
ENSG00000179172	3	2	0	2
ENSG00000120952	0	0	0	0
ENSG00000243073	0	0	0	0
ENSG00000187545	0	0	0	0
ENSG00000204510	0	0	0	0
ENSG00000207434	0	0	0	0
ENSG00000234064	0	0	0	0
ENSG00000232423	0	0	0	0
ENSG00000250894	0	0	0	0
ENSG00000204508	0	0	0	0
ENSG00000239810	0	1	0	0
ENSG00000270601	0	0	0	0
ENSG00000250113	0	0	0	0
ENSG00000204505	0	0	0	0
ENSG00000233336	0	0	0	0
ENSG00000229978	0	1	0	0
ENSG00000236179	0	0	0	0
ENSG00000179412	0	0	2	0
ENSG00000224199	0	0	0	0
ENSG00000229571	0	1	0	0
ENSG00000204503	0	0	0	0
ENSG00000233394	0	0	0	1
ENSG00000204502	0	0	0	0
ENSG00000231219	0	0	0	0
ENSG00000207511	0	0	0	0
ENSG00000182330	0	0	0	0
ENSG00000237700	0	0	0	0
ENSG00000204501	0	0	0	0
ENSG00000228229	0	0	0	0
ENSG00000204495	0	2	0	0
ENSG00000204491	0	0	0	0
ENSG00000204488	0	0	0	0
ENSG00000204486	0	0	0	0
ENSG00000204485	0	0	0	0
ENSG00000224581	0	0	0	0
ENSG00000157358	0	0	0	0
ENSG00000204481	0	1	0	1
ENSG00000204480	0	0	0	0
ENSG00000204479	0	0	0	0
ENSG00000204478	0	0	0	0
ENSG00000162494	0	0	0	0
ENSG00000259961	0	0	0	0
ENSG00000215909	0	0	0	0
ENSG00000162493	4	65	0	38
ENSG00000266358	0	0	0	0
ENSG00000237445	0	0	0	0
ENSG00000253085	0	0	0	0
ENSG00000116731	863	1147	850	1259
ENSG00000252151	0	0	0	0
ENSG00000231606	0	0	0	0
ENSG00000234593	0	0	0	0
ENSG00000189337	98	394	100	522
ENSG00000235829	0	0	0	0
ENSG00000175147	2	10	3	22
ENSG00000171729	634	528	474	389
ENSG00000204464	0	3	1	0
ENSG00000215720	0	1	3	0
ENSG00000142621	1	13	2	27
ENSG00000233485	3	2	0	8
ENSG00000236045	0	1	1	2
ENSG00000228140	3	3	5	1
ENSG00000142634	3477	3105	2018	1944
ENSG00000162438	2	5	1	3
ENSG00000142615	0	2	3	0
ENSG00000215704	7	11	2	7
ENSG00000132906	302	474	211	288
ENSG00000116138	585	766	597	824
ENSG00000251866	0	0	0	0
ENSG00000272510	13	28	33	47
ENSG00000116771	29	27	27	27
ENSG00000237301	0	1	2	0
ENSG00000235084	3	1	1	1
ENSG00000252417	0	1	0	0
ENSG00000236500	0	0	1	0
ENSG00000197312	915	1248	955	1843
ENSG00000215695	0	0	0	0
ENSG00000271742	0	1	0	1
ENSG00000116786	3299	2488	3022	2790
ENSG00000264048	0	0	0	0
ENSG00000237938	450	408	464	382
ENSG00000162461	61	68	72	61
ENSG00000224459	49	41	31	45
ENSG00000162460	1	5	5	7
ENSG00000162458	13751	5251	12813	6473
ENSG00000224321	20	5	2	4
ENSG00000233954	225	210	178	206
ENSG00000178715	12	1	5	2
ENSG00000179743	121	140	110	147
ENSG00000065526	1273	1785	1291	1765
ENSG00000238818	0	0	0	0
ENSG00000270620	0	1	0	0
ENSG00000116809	1141	688	930	734
ENSG00000234607	0	0	0	1
ENSG00000231353	0	0	0	0
ENSG00000224966	0	0	0	1
ENSG00000183888	0	0	0	0
ENSG00000233078	0	1	0	0
ENSG00000173641	1	0	0	0
ENSG00000186510	0	0	0	0
ENSG00000232456	1	2	3	0
ENSG00000184908	4	2	3	7
ENSG00000185519	24	14	14	8
ENSG00000142627	5493	3884	4619	3196
ENSG00000227959	18	16	2	11
ENSG00000224621	4	6	5	1
ENSG00000234166	30	14	20	26
ENSG00000142632	141	122	152	101
ENSG00000237276	22	19	27	11
ENSG00000204377	37	35	33	19
ENSG00000132881	104	105	82	80
ENSG00000233929	2	0	2	3
ENSG00000037637	551	572	615	663
ENSG00000055070	5945	4939	5334	5251
ENSG00000226457	0	0	1	1
ENSG00000187144	1700	1609	1645	1851
ENSG00000157191	4232	3525	4071	3962
ENSG00000226029	55	49	36	49
ENSG00000080947	78	116	93	97
ENSG00000206652	1	1	0	1
ENSG00000261135	3	0	0	1
ENSG00000224174	2	1	8	0
ENSG00000233421	10	4	13	2
ENSG00000268674	0	0	0	0
ENSG00000225710	0	0	0	0
ENSG00000266584	0	0	0	0
ENSG00000219481	584	1053	583	1091
ENSG00000271732	0	0	0	0
ENSG00000215908	307	422	325	415
ENSG00000186301	21	57	24	37
ENSG00000207513	0	0	0	0
ENSG00000237847	0	0	0	0
ENSG00000264742	0	0	0	0
ENSG00000236698	13	30	11	46
ENSG00000268869	2	1	0	0
ENSG00000268991	0	1	0	0
ENSG00000058453	1087	1558	815	1025
ENSG00000207389	0	1	0	0
ENSG00000227684	1	1	1	0
ENSG00000186715	5	36	9	22
ENSG00000223643	0	0	0	0
ENSG00000230239	0	0	0	0
ENSG00000263811	0	0	0	0
ENSG00000228549	15	15	15	9
ENSG00000238142	89	46	77	57
ENSG00000235241	104	70	58	49
ENSG00000207005	0	2	2	0
ENSG00000272426	0	2	1	6
ENSG00000117122	1368	133	779	53
ENSG00000226526	138	137	110	78
ENSG00000159363	1957	1658	1488	960
ENSG00000117118	1245	1388	1136	1341
ENSG00000117115	2	38	3	5
ENSG00000252180	0	0	0	0
ENSG00000204362	1	2	0	0
ENSG00000142623	0	0	1	0
ENSG00000142619	1	2	0	0
ENSG00000266634	0	1	0	0
ENSG00000159339	1	2	1	2
ENSG00000269468	0	0	0	0
ENSG00000256049	0	0	0	0
ENSG00000227751	2128	1283	1462	1168
ENSG00000179051	5362	5776	5393	6431
ENSG00000266727	0	0	0	0
ENSG00000239020	0	0	0	0
ENSG00000074964	128	10	100	13
ENSG00000236648	0	0	0	0
ENSG00000117148	0	0	0	0
ENSG00000261781	0	0	0	0
ENSG00000117154	0	0	0	0
ENSG00000230035	0	0	0	0
ENSG00000225387	0	0	0	0
ENSG00000179023	0	0	0	0
ENSG00000235282	0	0	0	0
ENSG00000225478	0	0	0	0
ENSG00000009709	0	0	0	0
ENSG00000179002	0	0	0	0
ENSG00000255275	0	0	0	0
ENSG00000159423	795	647	514	673
ENSG00000265606	0	0	0	0
ENSG00000221662	0	0	0	0
ENSG00000169991	1295	838	996	715
ENSG00000272084	11	8	13	7
ENSG00000127481	3240	4146	3871	5135
ENSG00000266098	0	2	0	4
ENSG00000230424	105	134	129	225
ENSG00000127463	2503	2156	2753	3130
ENSG00000053372	2155	1472	1382	1079
ENSG00000211454	3	5	5	6
ENSG00000162482	12	13	6	9
ENSG00000270728	12	24	22	24
ENSG00000053371	1038	1175	883	986
ENSG00000200403	0	2	0	0
ENSG00000040487	590	373	452	381
ENSG00000265192	0	0	0	1
ENSG00000077549	12877	8196	10571	7499
ENSG00000240490	0	2	0	0
ENSG00000201609	0	0	0	0
ENSG00000239027	0	1	0	0
ENSG00000235185	0	1	0	0
ENSG00000270136	2	0	1	1
ENSG00000173436	1172	810	849	687
ENSG00000226396	13	6	3	4
ENSG00000158747	1506	365	722	263
ENSG00000158748	0	0	0	1
ENSG00000162542	273	251	171	182
ENSG00000178828	0	0	2	0
ENSG00000235434	0	0	0	0
ENSG00000169914	209	317	238	422
ENSG00000188784	0	0	1	0
ENSG00000242688	1	0	0	0
ENSG00000188257	0	1	0	0
ENSG00000127472	1	3	4	1
ENSG00000117215	0	0	0	0
ENSG00000158786	0	4	2	0
ENSG00000227066	0	0	0	0
ENSG00000187980	0	0	0	0
ENSG00000225986	0	0	0	0
ENSG00000162543	0	2	0	0
ENSG00000228105	0	0	0	0
ENSG00000158816	1	2	1	0
ENSG00000226664	0	1	0	0
ENSG00000236963	0	0	0	1
ENSG00000226487	0	0	0	0
ENSG00000162545	466	310	342	236
ENSG00000090432	969	679	802	730
ENSG00000215520	0	0	0	0
ENSG00000183114	0	0	0	0
ENSG00000158825	8	4	1	6
ENSG00000158828	2148	1492	2111	1837
ENSG00000117242	2003	1352	1940	1639
ENSG00000257033	0	0	0	0
ENSG00000244038	11431	8402	12055	9302
ENSG00000117245	53	167	72	147
ENSG00000235432	0	0	0	2
ENSG00000189410	16	24	13	2
ENSG00000233069	0	0	0	0
ENSG00000127483	4065	5571	3786	5654
ENSG00000203394	1203	1263	1083	1165
ENSG00000075151	2436	2909	2802	3948
ENSG00000251914	0	0	0	0
ENSG00000221808	0	0	0	0
ENSG00000233072	6	4	5	2
ENSG00000236073	0	2	0	2
ENSG00000235112	0	0	0	0
ENSG00000266867	10	5	9	7
ENSG00000117298	37918	27211	27725	22934
ENSG00000236936	1	1	2	0
ENSG00000231105	3	14	4	6
ENSG00000236216	0	0	0	0
ENSG00000228823	0	0	0	0
ENSG00000236009	0	0	0	0
[truncated: 62,433 more rows]

[truncated: 21 more sheets:  raw_counts 4vs6, raw_counts 5vs6, 1 vs 2 Differential_expression_, 1 vs 3 Differential_expression_, 1 vs 4 Differential_expression_, 2 vs 3 Differential_expression_, 2 vs 5 Differential_expression_, 3 vs 6 Differential_expression_, 4 vs 5 Differential_expression_, 4 vs 6 Differential_expression_, 5 vs 6 Differential_expression_, HMVEC CTL-P (BMP9 vs NS) DEG, HMVEC CTL-P (BMP10 vs NS) DEG, HMVEC CTL-P (BMP10 vs BMP9) DEG, HMVEC MUT-P (BMP9 vs NS DEG), HMVEC MUT-P (BMP10 vs NS) DEG, HMVEC MUT-P (BMP10 vs BMP9) DEG, HMVEC (MUT-P vs CTL-P) NS DEG, HMVEC (MUT-P vs CTL-P) BMP9 DEG, HMVEC (MUT-Pvs CTL-P) BMP10 DEG …]
