# Supplementary material for: Impact of heterozygous ALK1 mutations on the transcriptomic response to BMP9 and BMP10 in endothelial cells from hereditary hemorrhagic telangiectasia and pulmonary arterial hypertension donors
Source: Angiogenesis. 2024 Jan 31;27(2):211–27. doi: 10.1007/s10456-023-09902-8 (PMC11021321; doi:10.1007/s10456-023-09902-8)
Supplement: Supplementary file 15 — Supplementary file15 (XLSX 18 kb) [file 10456_2023_9902_MOESM15_ESM.xlsx]

## Sheet: results_results_patient_vs_ctrl
Description	ID	NES	p.adjust	setSize	enrichmentScore	pvalue	qvalues	DEGs
HALLMARK_E2F_TARGETS	HALLMARK_E2F_TARGETS	2.2197	5e-09	190	0.499025	1e-10	3.05263e-09	MMS22L(1.07)/CDKN2A(-1.42)
HALLMARK_G2M_CHECKPOINT	HALLMARK_G2M_CHECKPOINT	2.0987	6.66597e-08	186	0.471573	2.66639e-09	4.06975e-08	ODC1(1.02)/H2BC12(-1.91)/EFNA5(-3.83)/TLE3(1.18)/SLC12A2(1.12)/NOTCH2(1.74)/MEIS2(2.37)
HALLMARK_MYC_TARGETS_V1	HALLMARK_MYC_TARGETS_V1	2.0069	7.63012e-07	172	0.453527	4.57807e-08	4.65839e-07	ODC1(1.02)
HALLMARK_KRAS_SIGNALING_UP	HALLMARK_KRAS_SIGNALING_UP	-1.78193	0.000959033	142	-0.461996	7.67226e-05	0.000585515	IRF8(-5.83)/IGFBP3(-5.12)/CCND2(-6.78)/TSPAN7(-3.36)/TRIB2(-1.81)/GUCY1A1(-6.91)/APOD(-4.26)/LAPTM5(-1.26)/GYPC(-2.02)/FLT4(-2.14)/TMEM100(-4.93)/SCN1B(1.24)/PLAT(1.94)/CCL20(-4.52)/KLF4(-2.24)/PDCD1LG2(1.57)/TSPAN13(-1.35)/RELN(-6.73)/CA2(-8.56)/RGS16(-7.89)/CTSS(-1.99)/SPARCL1(-4.17)/ABCB1(3.55)/BTBD3(-2.03)/EPHB2(1.68)/MPZL2(4.28)/ANKH(-1.29)/GPRC5B(-1.19)/MALL(2.34)/VWA5A(1.55)/NRP1(1.87)/SOX…
HALLMARK_ESTROGEN_RESPONSE_LATE	HALLMARK_ESTROGEN_RESPONSE_LATE	-1.66856	0.0051417	150	-0.428746	0.000576702	0.00313914	RET(-4.84)/OLFM1(-2.32)/NRIP1(-1.99)/TFF3(-3.5)/SLC27A2(-8.72)/LLGL2(-1.62)/FLNB(1.03)/PDCD4(-1.04)/DNAJC12(-2.57)/TSPAN13(-1.35)/CXCL12(-2.79)/ISG20(-2.6)/SLC1A4(-1.82)/FOS(-4.14)/KLK10(-4.81)/NAB2(1.08)/CA2(-8.56)/CLIC3(8.21)/SCARB1(1.15)/SFN(-2.94)/ZFP36(-1.17)/SLC16A1(1.28)/IGSF1(-5.94)/SLC29A1(1.24)/GFUS(-1.11)/BATF(-6.52)/LAMC2(-4.19)/LARGE1(-2.61)/PRKAR2B(1.52)/SORD(1.9)/KLF4(-2.24)/CKB(-2…
HALLMARK_MITOTIC_SPINDLE	HALLMARK_MITOTIC_SPINDLE	1.58699	0.0051417	187	0.355723	0.000617004	0.00313914	DOCK4(1.76)/FLNB(1.03)/FGD4(1.39)/MYH10(-1.18)/MID1(-1.07)/CDC42EP4(1.58)/SEPTIN9(-1)/NEDD9(-1.17)/NOTCH2(1.74)/SORBS2(-2.02)
HALLMARK_MYOGENESIS	HALLMARK_MYOGENESIS	-1.66487	0.00730117	138	-0.430532	0.00113778	0.00445756	CRYAB(-4.21)/TPM2(3)/MYL2(-4.55)/IGFBP3(-5.12)/TCAP(-1.5)/FABP3(-1.47)/PGAM2(-1.45)/SPHK1(-1.49)/SMTN(-1.07)/COL4A2(-1.52)/COL15A1(-4.13)/VIPR1(4.79)/KLF5(-2.33)/TAGLN(4.73)/NCAM1(-4.28)/IGF1(-4.17)/CKB(-2.52)/FST(-4.56)/ACHE(-4.38)/COL1A1(-5.41)/GABARAPL2(-1.22)/LARGE1(-2.61)/LPIN1(1.27)/SLC6A8(1.55)/REEP1(-4.18)/CD36(-6.07)/APOD(-4.26)
HALLMARK_EPITHELIAL_MESENCHYMAL_TRANSITION	HALLMARK_EPITHELIAL_MESENCHYMAL_TRANSITION	1.55761	0.00730117	168	0.354183	0.00116819	0.00445756	COL5A1(4.96)/FBN1(1.44)/COL1A1(-5.41)/COL4A1(-1.41)/COL4A2(-1.52)/IGFBP3(-5.12)/LAMC2(-4.19)/TAGLN(4.73)/LOXL2(1.45)/CDH2(2.64)/POSTN(3.72)/ELN(-4.41)/TIMP3(-5.05)/EDIL3(6.01)/FBLN1(-4.66)/SGCB(1.05)/ECM1(2.2)/TPM2(3)/EMP3(4.98)/BASP1(4.68)/WNT5A(-6.29)/COL5A3(-5.41)/HTRA1(1.88)/MATN2(-2.99)/GPC1(1.48)/IGFBP2(-4.69)/PFN2(2.67)/SDC4(-2.02)/ANPEP(1.79)/MMP14(1.67)/SLC6A8(1.55)/FMOD(-5.07)/SNAI2(-2.…
HALLMARK_ALLOGRAFT_REJECTION	HALLMARK_ALLOGRAFT_REJECTION	-1.66472	0.0140523	113	-0.443461	0.00252941	0.0085793	HLA-DMB(-5.6)/IL7(-1.64)/HLA-DMA(-1.53)/CD74(-4.62)/LTB(-3.14)/CTSS(-1.99)/CDKN2A(-1.42)/WARS1(-1.57)/IL16(-1.94)/CFP(3.15)/TLR2(-3.66)/CCND2(-6.78)/ICOSLG(-1.12)/ACHE(-4.38)/PTPN6(-3.48)/IRF8(-5.83)/GALNT1(1.08)/ST8SIA4(1.3)/NOS2(-4.03)/DYRK3(-1.18)
HALLMARK_FATTY_ACID_METABOLISM	HALLMARK_FATTY_ACID_METABOLISM	-1.53081	0.0210736	131	-0.400229	0.00421473	0.012866	ACAA2(1.24)/ACADS(-1.19)/CA2(-8.56)/ALDH1A1(-4.46)/CA4(-5.89)/MAOA(-1.28)/ACOT2(1.01)/CD36(-6.07)/ACSL5(-1.49)/ODC1(1.02)/EPHX1(-1.59)/CBR3(1.52)/PTPRG(1.27)/ENO2(1.2)
HALLMARK_MTORC1_SIGNALING	HALLMARK_MTORC1_SIGNALING	1.47181	0.0222826	184	0.331503	0.00490218	0.0136041	HK2(1.16)/CTSC(2.16)/SLC1A5(1.07)/WARS1(-1.57)/SLC2A1(1.28)/NUPR1(-1.84)/SLC7A11(1.33)/SLC1A4(-1.82)/SLC6A6(2.14)/ADD3(-1.21)/BTG2(1.19)/CFP(3.15)/NIBAN1(1.97)/SORD(1.9)/LTA4H(1)
HALLMARK_XENOBIOTIC_METABOLISM	HALLMARK_XENOBIOTIC_METABOLISM	-1.47905	0.0504589	141	-0.382384	0.0121101	0.0308065	EPHX1(-1.59)/AKR1C3(-1.99)/NDRG2(-6.18)/PDK4(-3.41)/CYP26A1(-2.49)/MAOA(-1.28)/GCH1(-1.45)/CA2(-8.56)/CDA(-3.36)/SLC6A6(2.14)/AKR1C2(-4.78)/IGF1(-4.17)/CD36(-6.07)/SPINT2(-1.29)/FBLN1(-4.66)/PTGR1(2.05)/GCNT2(-1.29)/JUP(-1.28)/HSD17B2(-4.87)/SLC1A5(1.07)/IRF8(-5.83)
HALLMARK_WNT_BETA_CATENIN_SIGNALING	HALLMARK_WNT_BETA_CATENIN_SIGNALING	-1.69192	0.0557651	35	-0.550513	0.0144989	0.0340461	CTNNB1(-1.04)/DLL1(-2.3)/JAG1(-1.34)/CCND2(-6.78)/HEY1(-4.52)
HALLMARK_COMPLEMENT	HALLMARK_COMPLEMENT	-1.43644	0.059801	152	-0.368274	0.0171314	0.0365101	MMP14(1.67)/CTSL(-1.85)/CTSS(-1.99)/DPP4(-3.87)/SPOCK2(-4.57)/C3(-5.99)/CTSC(2.16)/SERPINB2(6.13)/CD36(-6.07)/CA2(-8.56)/CTSD(-1.54)/PLAT(1.94)/CDA(-3.36)/CPQ(-1.55)/LTA4H(1)/ZFPM2(-1.13)/PCLO(-3.32)/SRC(2.62)/L3MBTL4(-5.65)/PIM1(2.57)/DOCK4(1.76)/CTSV(1.98)/PRSS3(2.85)/COL4A2(-1.52)/GATA3(3.08)/DUSP5(-1.84)/LIPA(-1.69)/GNG2(-3.19)/CTSH(-2.29)/F8(-1.34)/CEBPB(-2.2)
HALLMARK_TNFA_SIGNALING_VIA_NFKB	HALLMARK_TNFA_SIGNALING_VIA_NFKB	-1.45163	0.059801	169	-0.366032	0.0179403	0.0365101	JUNB(-1.7)/CD83(-2.19)/CCL20(-4.52)/ZFP36(-1.17)/BTG2(1.19)/SDC4(-2.02)/EGR1(-2.93)/JAG1(-1.34)/GCH1(-1.45)/RCAN1(-1.38)/TNFSF9(1.99)/DUSP5(-1.84)/SERPINB2(6.13)/PLAU(2.18)/EFNA1(-1.05)/PHLDA2(1.56)/FOS(-4.14)/KLF4(-2.24)/TLR2(-3.66)/ACKR3(-3.93)/CEBPB(-2.2)/PDE4B(-1.19)/SPHK1(-1.49)/CCRL2(2.96)/FOSB(-2.17)/ATP2B1(1.27)/BCL6(1.59)/IRS2(-1.07)/CEBPD(-1.95)/DUSP4(1.18)/ICOSLG(-1.12)/SERPINB8(1.27)
HALLMARK_INFLAMMATORY_RESPONSE	HALLMARK_INFLAMMATORY_RESPONSE	1.43866	0.0614907	133	0.334747	0.0208841	0.0375417	CCL20(-4.52)/TLR2(-3.66)/CCRL2(2.96)/ADM(-1.93)/HRH1(1.52)/PTGIR(5.78)/GCH1(-1.45)/GABBR1(2.27)/CD82(1.84)/TNFSF9(1.99)/MMP14(1.67)/P2RY2(1.98)/SLC7A2(3.01)/ATP2B1(1.27)/TNFRSF1B(1.26)/SCN1B(1.24)/RGS16(-7.89)/ICOSLG(-1.12)/KCNJ2(2.56)/LY6E(-1.47)/IL18R1(5.47)/AXL(2.23)/PDE4B(-1.19)/PDPN(-9.43)/BTG2(1.19)/RNF144B(2.94)/PCDH7(5.21)/SPHK1(-1.49)/ITGB3(-1.49)/EMP3(4.98)/CX3CL1(-2.79)
HALLMARK_MYC_TARGETS_V2	HALLMARK_MYC_TARGETS_V2	1.53852	0.0614907	48	0.434459	0.0209068	0.0375417	HK2(1.16)/SLC29A2(-1.48)/SORD(1.9)
HALLMARK_P53_PATHWAY	HALLMARK_P53_PATHWAY	-1.39249	0.0677709	172	-0.350626	0.0243975	0.0413759	BTG2(1.19)/SFN(-2.94)/CDKN2A(-1.42)/FOS(-4.14)/CCND2(-6.78)/NDRG1(-1.13)/KLF4(-2.24)/TNFSF9(1.99)/PRKAB1(-1.1)/EPHX1(-1.59)/RGS16(-7.89)/SPHK1(-1.49)/VWA5A(1.55)/CTSD(-1.54)/NUPR1(-1.84)/SLC7A11(1.33)/PITPNC1(-1.59)/CD82(1.84)/TCHH(-2.15)/LDHB(1.41)/SLC3A2(1.01)/S100A4(-3.66)/BAIAP2(-1.62)/IRAG2(-7.98)
HALLMARK_BILE_ACID_METABOLISM	HALLMARK_BILE_ACID_METABOLISM	-1.47497	0.0843801	80	-0.410653	0.0320644	0.0515163	SLC27A2(-8.72)/HSD3B7(-1.01)/CYP46A1(-3.06)/ABCG4(3.22)/ACSL5(-1.49)/SLC29A1(1.24)/ALDH1A1(-4.46)/ABCA4(-5.57)/SLC22A18(-1.52)/RBP1(-7.5)/SLC23A2(-2.76)/AR(4.34)/CH25H(-3.83)
HALLMARK_INTERFERON_GAMMA_RESPONSE	HALLMARK_INTERFERON_GAMMA_RESPONSE	-1.36028	0.0871898	159	-0.345095	0.0350631	0.0532317	IFIT3(-1.35)/IRF8(-5.83)/LY6E(-1.47)/USP18(1.76)/WARS1(-1.57)/ISG20(-2.6)/HLA-DMA(-1.53)/CD274(1.22)/PELI1(-1.53)/GCH1(-1.45)/PTPN6(-3.48)/HLA-DRB1(-8.33)/EIF4E3(1.62)/CD38(-5.77)/PDE4B(-1.19)/IL7(-1.64)/PIM1(2.57)/CD74(-4.62)/ARL4A(-2.74)/CSF2RB(2.32)/ST8SIA4(1.3)/ARID5B(-1.95)
HALLMARK_ESTROGEN_RESPONSE_EARLY	HALLMARK_ESTROGEN_RESPONSE_EARLY	-1.34688	0.0871898	160	-0.341909	0.0366197	0.0532317	SYBU(2.52)/NRIP1(-1.99)/RHOBTB3(1.38)/RET(-4.84)/FLNB(1.03)/SLC1A4(-1.82)/KAZN(2.38)/SLC27A2(-8.72)/CXCL12(-2.79)/TFF3(-3.5)/SLC16A1(1.28)/FCMR(-3.11)/GJA1(-1.69)/OLFM1(-2.32)/AQP3(4.22)/REEP1(-4.18)/KLF4(-2.24)/CELSR1(-3.8)/CLDN7(1.19)/OLFML3(-3.56)/DEPTOR(-2.37)/SLC1A1(2.87)/KLK10(-4.81)/P2RY2(1.98)/ADD3(-1.21)/FOS(-4.14)/SFN(-2.94)/AR(4.34)/SLC7A2(3.01)/SCARB1(1.15)/RHOD(-1.13)/DHRS3(-1.82)/SL…
HALLMARK_PEROXISOME	HALLMARK_PEROXISOME	-1.35516	0.120421	83	-0.37759	0.0549273	0.0735201	SLC27A2(-8.72)/HSD3B7(-1.01)/ABCB1(3.55)/ACSL5(-1.49)/SLC23A2(-2.76)/DHRS3(-1.82)/ALDH1A1(-4.46)
HALLMARK_UV_RESPONSE_UP	HALLMARK_UV_RESPONSE_UP	-1.30803	0.120421	136	-0.340533	0.0553936	0.0735201	SLC6A8(1.55)/EPHX1(-1.59)/ARRB2(-1.01)/JUNB(-1.7)/CTSV(1.98)/FOS(-4.14)/OLFM1(-2.32)/IGFBP2(-4.69)/MMP14(1.67)/ABCB1(3.55)/CDKN1C(-2.15)/PPP1R2(-1.29)/RET(-4.84)/FOSB(-2.17)/GCH1(-1.45)/BTG2(1.19)/CHRNA5(1.15)/AQP3(4.22)/MAOA(-1.28)/TCHH(-2.15)/ENO2(1.2)/CA2(-8.56)
HALLMARK_TGF_BETA_SIGNALING	HALLMARK_TGF_BETA_SIGNALING	1.36635	0.150901	50	0.382666	0.0724323	0.0921288	SMAD7(2.19)/JUNB(-1.7)/CTNNB1(-1.04)/CDKN1C(-2.15)/SLC20A1(1.67)/NOG(4.61)/LTBP2(3.13)
HALLMARK_APOPTOSIS	HALLMARK_APOPTOSIS	-1.25735	0.170348	140	-0.325058	0.0875179	0.104002	CCND2(-6.78)/CTNNB1(-1.04)/BTG2(1.19)/TIMP3(-5.05)/CD38(-5.77)/SMAD7(2.19)/ENO2(1.2)/BCL2L10(-4.8)/GCH1(-1.45)/PLAT(1.94)/ANKH(-1.29)/MGMT(-1.41)/RNASEL(2.61)/ISG20(-2.6)/SLC20A1(1.67)/NEDD9(-1.17)/PDCD4(-1.04)/PAK1(2.94)
HALLMARK_HYPOXIA	HALLMARK_HYPOXIA	-1.22249	0.170348	170	-0.307808	0.0917942	0.104002	ENO2(1.2)/NDRG1(-1.13)/HK2(1.16)/SLC2A1(1.28)/ADM(-1.93)/IGFBP3(-5.12)/FOS(-4.14)/ISG20(-2.6)/CSRP2(-1.22)/PDK3(2.24)/PGF(1.36)/IRS2(-1.07)/SDC4(-2.02)/LARGE1(-2.61)/S100A4(-3.66)/ZFP36(-1.17)/DPYSL4(3.64)/GPC4(-7.1)/PIM1(2.57)/SDC3(-2.41)/PGAM2(-1.45)/GCNT2(-1.29)/SCARB1(1.15)/SDC2(-4.32)/SRPX(1.59)/EFNA1(-1.05)/ACKR3(-3.93)/TPST2(-1.18)/CDKN1C(-2.15)/SLC6A6(2.14)/COL5A1(4.96)/GPC1(1.48)/SELENBP…
HALLMARK_ADIPOGENESIS	HALLMARK_ADIPOGENESIS	-1.2156	0.170348	174	-0.305219	0.092033	0.104002	FABP4(-2.43)/PPARG(-2.73)/CD36(-6.07)/ACAA2(1.24)/ACADS(-1.19)/SCARB1(1.15)/MRAP(-1.03)/C3(-5.99)/SPARCL1(-4.17)/SLC1A5(1.07)/COL4A1(-1.41)/COL15A1(-4.13)/SQOR(-1.12)/ARL4A(-2.74)/PDCD4(-1.04)/BCL6(1.59)/MAP4K3(1.1)
HALLMARK_UV_RESPONSE_DN	HALLMARK_UV_RESPONSE_DN	1.21074	0.170348	141	0.2813	0.0953947	0.104002	PLCB4(-4.37)/ADD3(-1.21)/CAP2(4.76)/SDC2(-4.32)/RUNX1(3.39)/PPARG(-2.73)/ADGRL2(3.57)/FZD2(3.29)/MGMT(-1.41)/RBPMS(-1.05)/PRKAR2B(1.52)/GJA1(-1.69)/NOTCH2(1.74)/SYNJ2(1.05)/SMAD7(2.19)/EFEMP1(-1.29)/NRP1(1.87)/COL1A1(-5.41)/KALRN(-2.35)/INPP4B(-2.16)/ITGB3(-1.49)/SNAI2(-2.56)/ATP2B1(1.27)/APBB2(1.95)/PIK3CD(1.12)/SLC22A18(-1.52)
HALLMARK_IL2_STAT5_SIGNALING	HALLMARK_IL2_STAT5_SIGNALING	-1.20854	0.201149	166	-0.304319	0.116667	0.122807	PIM1(2.57)/TNFRSF4(-3.44)/HK2(1.16)/CTLA4(-6.4)/CD83(-2.19)/DHRS3(-1.82)/ECM1(2.2)/NRP1(1.87)/CD79B(2)/TNFRSF1B(1.26)/NDRG1(-1.13)/RGS16(-7.89)/SLC29A2(-1.48)/CCND2(-6.78)/NCS1(1.56)/ODC1(1.02)/CDKN1C(-2.15)/BATF(-6.52)/SLC1A5(1.07)/ARL4A(-2.74)/ITGA6(1.59)/SH3BGRL2(-2.06)/LTB(-3.14)/ENPP1(2.07)/IL18R1(5.47)/CA2(-8.56)/ABCB1(3.55)/IRF8(-5.83)/GUCY1B1(-6.25)/PLPP1(-2.54)
HALLMARK_ANDROGEN_RESPONSE	HALLMARK_ANDROGEN_RESPONSE	-1.22682	0.214626	87	-0.337829	0.128776	0.131035	MAF(-7.64)/ABCC4(2.61)/SORD(1.9)/UAP1(1.07)/INPP4B(-2.16)/SELENOP(-6.01)/NDRG1(-1.13)/PLPP1(-2.54)/GUCY1A1(-6.91)/ANKH(-1.29)/ARID5B(-1.95)/ADAMTS1(2.18)
HALLMARK_SPERMATOGENESIS	HALLMARK_SPERMATOGENESIS	1.18582	0.266667	76	0.305485	0.165333	0.162807	IL13RA2(-4.45)/LPIN1(1.27)/ARL4A(-2.74)/SLC12A2(1.12)/SEPTIN4(1.82)/TSN(-2)/JAM3(2.83)
HALLMARK_ANGIOGENESIS	HALLMARK_ANGIOGENESIS	-1.26254	0.270227	25	-0.439905	0.172945	0.164981	POSTN(3.72)/CCND2(-6.78)/JAG1(-1.34)/NRP1(1.87)/S100A4(-3.66)
HALLMARK_IL6_JAK_STAT3_SIGNALING	HALLMARK_IL6_JAK_STAT3_SIGNALING	-1.18721	0.276998	62	-0.345429	0.194929	0.169114	CSF2RB(2.32)/TLR2(-3.66)/ITGB3(-1.49)/PDGFC(-1.79)/TNFRSF1B(1.26)/IL18R1(5.47)/LEPR(-1.13)/CD38(-5.77)/PIM1(2.57)/IL7(-1.64)/LTB(-3.14)/CD36(-6.07)
HALLMARK_INTERFERON_ALPHA_RESPONSE	HALLMARK_INTERFERON_ALPHA_RESPONSE	-1.1679	0.276998	86	-0.321596	0.194929	0.169114	IFIT3(-1.35)/USP18(1.76)/ISG20(-2.6)/LY6E(-1.47)/WARS1(-1.57)/CD74(-4.62)/IL7(-1.64)/LPAR6(1.14)/CCRL2(2.96)
HALLMARK_HEME_METABOLISM	HALLMARK_HEME_METABOLISM	-1.13936	0.276998	163	-0.28808	0.196078	0.169114	SELENBP1(3.25)/GYPC(-2.02)/RHAG(-3.1)/SNCA(-1.16)/CA2(-8.56)/SLC6A8(1.55)/BCAM(-1.21)/SLC2A1(1.28)/BTG2(1.19)/AQP3(4.22)/C3(-5.99)/ACP5(5.33)/IGSF3(-5.34)/SLC7A11(1.33)/MBOAT2(1.45)
HALLMARK_COAGULATION	HALLMARK_COAGULATION	1.13693	0.276998	89	0.286256	0.199438	0.169114	MMP14(1.67)/C3(-5.99)/F8(-1.34)/CTSV(1.98)/PLAU(2.18)/PLAT(1.94)/CTSH(-2.29)/LTA4H(1)/CTSK(2.36)/FBN1(1.44)/ITGB3(-1.49)/HTRA1(1.88)/CPQ(-1.55)/SERPINB2(6.13)/DPP4(-3.87)/TIMP3(-5.05)
HALLMARK_NOTCH_SIGNALING	HALLMARK_NOTCH_SIGNALING	-1.13851	0.364796	27	-0.388217	0.269949	0.222718	JAG1(-1.34)/NOTCH2(1.74)/DLL1(-2.3)/WNT5A(-6.29)/LFNG(1.03)
HALLMARK_OXIDATIVE_PHOSPHORYLATION	HALLMARK_OXIDATIVE_PHOSPHORYLATION	-1.04132	0.481605	183	-0.259691	0.372283	0.294033	ACAA2(1.24)/CYB5R3(-1.04)/PDK4(-3.41)/LDHB(1.41)
HALLMARK_APICAL_SURFACE	HALLMARK_APICAL_SURFACE	-1.05789	0.481605	32	-0.352153	0.375652	0.294033	SRPX(1.59)/ATP8B1(1.47)/EFNA5(-3.83)/GATA3(3.08)/SCUBE1(-4.78)/CX3CL1(-2.79)
HALLMARK_GLYCOLYSIS	HALLMARK_GLYCOLYSIS	1.00786	0.502622	165	0.230198	0.402098	0.306864	HK2(1.16)/IGFBP3(-5.12)/PGAM2(-1.45)/CHST1(3.29)/GPC1(1.48)/GFUS(-1.11)/ENO2(1.2)/PDK3(2.24)/GPC4(-7.1)/FUT8(2.29)/IRS2(-1.07)/DPYSL4(3.64)/SOX9(-6.46)/GLCE(1.17)/SDC2(-4.32)/SDC3(-2.41)/COL5A1(4.96)/TFF3(-3.5)/ISG20(-2.6)/HOMER1(-2.38)
HALLMARK_APICAL_JUNCTION	HALLMARK_APICAL_JUNCTION	-0.985224	0.612336	157	-0.250558	0.502116	0.373847	CLDN7(1.19)/NECTIN1(1.29)/JAM3(2.83)/LAMC2(-4.19)/JUP(-1.28)/LAYN(-4.79)/AMIGO2(3.35)/SRC(2.62)/CX3CL1(-2.79)/MYH10(-1.18)/FBN1(1.44)/CD34(-1.61)/ITGA10(2.77)/BAIAP2(-1.62)/ARHGEF6(-1.1)/PCDH1(2.04)/CD274(1.22)/MPZL2(4.28)/SDC3(-2.41)/SIRPA(-1.23)/SLC30A3(-4.08)/ADAM23(5.06)/ITGA9(-5.22)
HALLMARK_CHOLESTEROL_HOMEOSTASIS	HALLMARK_CHOLESTEROL_HOMEOSTASIS	-0.959583	0.633031	70	-0.274635	0.531746	0.386482	CBS(2.37)/JAG1(-1.34)/PPARG(-2.73)/CTNNB1(-1.04)/NIBAN1(1.97)/PDK3(2.24)
HALLMARK_KRAS_SIGNALING_DN	HALLMARK_KRAS_SIGNALING_DN	-0.934408	0.652393	74	-0.262854	0.569423	0.398303	HTR1D(4.56)/LFNG(1.03)/ABCG4(3.22)/SELENOP(-6.01)/CD207(-1.95)/SLC30A3(-4.08)/PTPRJ(2.4)/BTG2(1.19)/IGFBP2(-4.69)/NR6A1(-2.26)/HTR1B(1.7)/FGF16(6.25)/SERPINB2(6.13)
HALLMARK_HEDGEHOG_SIGNALING	HALLMARK_HEDGEHOG_SIGNALING	-0.918068	0.652393	26	-0.317202	0.574106	0.398303	NRCAM(1.86)/NRP1(1.87)/HEY1(-4.52)/TLE3(1.18)/CELSR1(-3.8)/ACHE(-4.38)
HALLMARK_PANCREAS_BETA_CELLS	HALLMARK_PANCREAS_BETA_CELLS	-0.835577	0.770895	18	-0.314047	0.693805	0.470652	PCSK1(3.84)/DPP4(-3.87)
HALLMARK_DNA_REPAIR	HALLMARK_DNA_REPAIR	0.913382	0.785414	137	0.212614	0.722581	0.479516	PDE4B(-1.19)/RALA(1.18)/BCAM(-1.21)/CDA(-3.36)/NPR2(2.34)
HALLMARK_REACTIVE_OXYGEN_SPECIES_PATHWAY	HALLMARK_REACTIVE_OXYGEN_SPECIES_PATHWAY	-0.768044	0.916853	44	-0.236645	0.861842	0.559763	JUNB(-1.7)/IPCEF1(-3.72)
HALLMARK_PROTEIN_SECRETION	HALLMARK_PROTEIN_SECRETION	0.807218	0.932752	87	0.203001	0.895442	0.56947	CTSC(2.16)
HALLMARK_UNFOLDED_PROTEIN_RESPONSE	HALLMARK_UNFOLDED_PROTEIN_RESPONSE	-0.747438	0.957998	103	-0.200947	0.938838	0.584883	HERPUD1(-1.3)/CEBPB(-2.2)/SLC1A4(-1.82)/MTREX(-1.03)/DNAJA4(1.04)
HALLMARK_PI3K_AKT_MTOR_SIGNALING	HALLMARK_PI3K_AKT_MTOR_SIGNALING	0.671882	0.991643	90	0.168319	0.991643	0.605424	SFN(-2.94)/GNA14(-2.76)/SLC2A1(1.28)
