# Supplementary material for: Impact of heterozygous ALK1 mutations on the transcriptomic response to BMP9 and BMP10 in endothelial cells from hereditary hemorrhagic telangiectasia and pulmonary arterial hypertension donors
Source: Angiogenesis. 2024 Jan 31;27(2):211–27. doi: 10.1007/s10456-023-09902-8 (PMC11021321; doi:10.1007/s10456-023-09902-8)
Supplement: Supplementary file 16 — Supplementary file16 (XLSX 12 kb) [file 10456_2023_9902_MOESM16_ESM.xlsx]

## Sheet: two-factor BMP9
List of statistically significant protein-coding interaction term genes identified by two-factor analysis in HMVEC in response to BMP9
ensembl_gene_id	pvalue	padj	gene_name
ENSG00000028137	1.60634e-09	1.18749e-05	TNFRSF1B
ENSG00000060656	8.76085e-05	0.0300499	PTPRU
ENSG00000143842	2.8733e-05	0.0128733	SOX13
ENSG00000135631	3.36599e-05	0.0142189	RAB11FIP5
ENSG00000211460	1.13321e-07	0.000209431	TSN
ENSG00000131389	5.46707e-06	0.00351438	SLC6A6
ENSG00000144596	2.45127e-06	0.0018121	GRIP2
ENSG00000176597	4.24368e-05	0.0174286	B3GNT5
ENSG00000073849	1.56974e-05	0.00800298	ST6GAL1
ENSG00000173083	5.50287e-05	0.0208615	HPSE
ENSG00000113083	1.88117e-07	0.000278131	LOX
ENSG00000170234	8.53262e-05	0.0300369	PWWP2A
ENSG00000106003	2.98048e-08	9.33551e-05	LFNG
ENSG00000136244	0.000163363	0.0493796	IL6
ENSG00000146674	4.98203e-08	0.000122766	IGFBP3
ENSG00000164867	5.91222e-06	0.00358653	NOS3
ENSG00000131831	2.12321e-08	9.33551e-05	RAI2
ENSG00000089820	2.03531e-06	0.00165747	ARHGAP4
ENSG00000129422	2.58954e-06	0.00182316	MTUS1
ENSG00000221869	1.85373e-07	0.000278131	CEBPD
ENSG00000196730	8.9428e-05	0.0300499	DAPK1
ENSG00000107130	0.000147422	0.0463751	NCS1
ENSG00000134470	3.84712e-14	5.68796e-10	IL15RA
ENSG00000095794	0.000163653	0.0493796	CREM
ENSG00000198168	2.72611e-05	0.0125955	SVIP
ENSG00000126391	2.75665e-07	0.000339642	FRMD8
ENSG00000110092	5.06416e-05	0.0202361	CCND1
ENSG00000023734	1.93402e-06	0.00165747	STRAP
ENSG00000186815	2.12999e-06	0.00165747	TPCN1
ENSG00000184916	3.23554e-07	0.00036798	JAG2
ENSG00000205502	2.9628e-05	0.0128838	C2CD4B
ENSG00000074621	1.85911e-05	0.00916232	SLC24A1
ENSG00000162073	5.30042e-05	0.0206228	PAQR4
ENSG00000135709	7.99754e-06	0.00454783	KIAA0513
ENSG00000141179	2.99363e-06	0.00201186	PCTP
ENSG00000183691	3.87403e-07	0.000409125	NOG
ENSG00000178607	3.15709e-08	9.33551e-05	ERN1
ENSG00000158270	6.06447e-06	0.00358653	COLEC12
ENSG00000089057	8.25391e-07	0.00081356	SLC23A2
ENSG00000101331	9.47119e-05	0.0311181	CCM2L
ENSG00000153879	5.87192e-05	0.0217041	CEBPG
ENSG00000197380	1.21026e-05	0.00639059	DACT3
ENSG00000100422	2.57791e-07	0.000339642	CERK
ENSG00000180530	9.73684e-05	0.0312955	NRIP1

## Sheet: two-factor BMP10
List of statistically significant protein-coding interaction term genes identified by two-factor analysis in HMVEC in response to BMP10
ensembl_gene_id	pvalue	padj	gene_name
ENSG00000028137	1.12561e-09	9.35988e-06	TNFRSF1B
ENSG00000211460	3.22856e-06	0.00499781	TSN
ENSG00000131389	1.27715e-05	0.014645	SLC6A6
ENSG00000176597	4.24037e-05	0.0287179	B3GNT5
ENSG00000106003	2.05759e-05	0.0159257	LFNG
ENSG00000146674	1.84918e-07	0.000500944	IGFBP3
ENSG00000164867	3.14109e-07	0.000680738	NOS3
ENSG00000131831	2.04011e-05	0.0159257	RAI2
ENSG00000089820	2.63807e-05	0.0190574	ARHGAP4
ENSG00000221869	4.49871e-09	1.62493e-05	CEBPD
ENSG00000134470	1.72755e-09	9.35988e-06	IL15RA
ENSG00000204682	1.35151e-05	0.014645	MIR1915HG
ENSG00000126391	2.69592e-06	0.00486883	FRMD8
ENSG00000184916	1.76895e-05	0.0159257	JAG2
ENSG00000183691	3.76958e-06	0.0051059	NOG
ENSG00000089057	1.60942e-05	0.0158542	SLC23A2
